# Supplementary material for: Cross-tissue and cross-species analysis of gene expression in skeletal muscle and electric organ of African weakly-electric fish (Teleostei; Mormyridae)
Source: BMC Genomics. 2015 Sep 3;16(1):668. doi: 10.1186/s12864-015-1858-9 (PMC4558960; doi:10.1186/s12864-015-1858-9)
Supplement: Additional file 2: — Blast results of C. compressirostris transcriptome assembly. Tabular blast report showing the results of the blastx comparison between the transcriptome of C. compressirostris and the proteome of D. rerio. (TXT 14648 kb) [file 12864_2015_1858_MOESM2_ESM.txt]

id	#qseqid	sseqid	pident	length	mismatch	gapopen	qstart	qend	sstart	send	evalue	bitscore	db_hit_len	pct_hit_len_aligned	hit_descr
comp100000_c0	comp100000_c0_seq1	tr|Q568S2|Q568S2_DANRE	70.83	120	33	1	98	451	1	120	4e-56	176	120	100	Cocaine-and amphetamine-regulated transcript protein 2a OS=Danio rerio GN=zgc:110124 PE=2 SV=1
comp100003_c0	comp100003_c0_seq1	tr|F1QTG3|F1QTG3_DANRE	58.24	170	70	1	1	510	19	187	3e-63	208	169	28.03	Uncharacterized protein OS=Danio rerio GN=efcab7 PE=4 SV=1
comp100014_c0	comp100014_c0_seq1	tr|F1QJN4|F1QJN4_DANRE	50.35	143	71	0	2	430	30	172	4e-30	113	143	46.13	Uncharacterized protein (Fragment) OS=Danio rerio PE=4 SV=1
comp100022_c0	comp100022_c0_seq1	tr|E9QI30|E9QI30_DANRE	79.17	96	20	0	304	17	52	147	1e-50	163	96	40.51	Uncharacterized protein OS=Danio rerio GN=grap2a PE=4 SV=1
comp100081_c0	comp100081_c0_seq1	tr|F1QNB0|F1QNB0_DANRE	70.27	111	32	1	1	330	213	323	6e-46	157	111	22.42	Uncharacterized protein OS=Danio rerio GN=cyp17a2 PE=3 SV=1
comp100100_c0	comp100100_c0_seq1	tr|A4IGB0|A4IGB0_DANRE	50.34	147	71	1	497	63	373	519	6e-40	143	147	28.21	LOC553308 protein OS=Danio rerio GN=si:ch211-182e10.4 PE=2 SV=1
comp100194_c0	comp100194_c0_seq1	sp|Q71SG7|GCNT4_DANRE	73.38	139	37	0	73	489	281	419	9e-72	231	139	32.48	Beta-1,3-galactosyl-O-glycosyl-glycoprotein beta-1,6-N-acetylglucosaminyltransferase 4 OS=Danio rerio GN=gcnt4 PE=2 SV=2
comp100336_c0	comp100336_c0_seq1	tr|A2BGN0|A2BGN0_DANRE	44.59	74	39	2	721	503	161	233	9e-12	63.2	73	31.33	Uncharacterized protein OS=Danio rerio GN=mmab PE=4 SV=1
comp100405_c0	comp100405_c0_seq1	tr|F1QG95|F1QG95_DANRE	64.08	103	27	3	1	303	113	207	1e-34	122	95	45.24	Uncharacterized protein (Fragment) OS=Danio rerio GN=rspo2 PE=4 SV=1
comp100421_c0	comp100421_c0_seq1	tr|E7FAD1|E7FAD1_DANRE	36.27	102	65	0	306	1	65	166	3e-17	78.6	102	28.49	Uncharacterized protein OS=Danio rerio PE=4 SV=1
comp100453_c0	comp100453_c0_seq1	tr|E7EZR4|E7EZR4_DANRE	70.34	145	41	1	434	6	1	145	1e-68	217	145	58.94	Uncharacterized protein OS=Danio rerio GN=LOC101885552 PE=4 SV=1
comp100520_c0	comp100520_c0_seq1	tr|F1QIU8|F1QIU8_DANRE	82.89	152	26	0	457	2	314	465	3e-91	280	152	26.62	Uncharacterized protein (Fragment) OS=Danio rerio GN=si:dkey-121j17.5 PE=4 SV=1
comp1006_c0	comp1006_c0_seq1	tr|F1R9U0|F1R9U0_DANRE	68.89	90	28	0	3	272	87	176	5e-35	124	90	24.59	Uncharacterized protein (Fragment) OS=Danio rerio GN=LOC100333891 PE=4 SV=1
comp100613_c0	comp100613_c0_seq1	tr|E9QEZ3|E9QEZ3_DANRE	74.12	85	22	0	17	271	117	201	2e-40	137	85	35.42	Uncharacterized protein OS=Danio rerio GN=asl PE=4 SV=1
comp100679_c0	comp100679_c0_seq1	tr|E9QEF7|E9QEF7_DANRE	57.39	115	49	0	31	375	1	115	2e-43	148	115	36.05	Uncharacterized protein OS=Danio rerio GN=slc22a21 PE=4 SV=1
comp100686_c0	comp100686_c0_seq1	tr|A5PMJ4|A5PMJ4_DANRE	58.12	117	44	1	403	68	202	318	2e-33	122	117	32.77	Uncharacterized protein OS=Danio rerio GN=paqr7a PE=4 SV=1
comp100768_c0	comp100768_c0_seq1	sp|F1QIC4|PHR4A_DANRE	60.34	179	56	2	4	510	501	674	2e-52	179	174	24	Phosphatase and actin regulator 4A OS=Danio rerio GN=phactr4a PE=3 SV=2
comp100770_c0	comp100770_c0_seq1	tr|A2BIK9|A2BIK9_DANRE	64.89	94	33	0	1	282	153	246	1e-37	130	94	35.07	Uncharacterized protein (Fragment) OS=Danio rerio GN=si:dkey-26m3.1 PE=4 SV=1
comp100826_c0	comp100826_c0_seq1	tr|E7F9Z8|E7F9Z8_DANRE	79.76	84	17	0	1	252	276	359	6e-46	156	84	23.4	Uncharacterized protein OS=Danio rerio GN=dfnb59 PE=4 SV=1
comp100855_c0	comp100855_c0_seq1	tr|E7FH16|E7FH16_DANRE	45.33	150	67	4	625	191	178	317	1e-29	114	140	44.16	Uncharacterized protein OS=Danio rerio PE=4 SV=1
comp100869_c0	comp100869_c0_seq1	tr|F1QFK6|F1QFK6_DANRE	85.51	69	10	0	3	209	120	188	2e-38	132	69	22.92	Transmembrane protein 178A OS=Danio rerio GN=tmem178 PE=4 SV=1
comp100899_c0	comp100899_c0_seq1	tr|F8W2K3|F8W2K3_DANRE	75.51	49	12	0	205	59	1	49	6e-22	83.2	49	100	Uncharacterized protein (Fragment) OS=Danio rerio GN=ecrg4a PE=4 SV=1
comp100912_c0	comp100912_c0_seq1	tr|E7F0Z8|E7F0Z8_DANRE	78.43	102	21	1	307	2	106	206	4e-54	179	101	20.4	Uncharacterized protein OS=Danio rerio GN=notum2 PE=4 SV=1
comp100922_c0	comp100922_c0_seq1	tr|E9QE97|E9QE97_DANRE	67.78	90	29	0	166	435	89	178	8e-44	146	90	50.56	Uncharacterized protein OS=Danio rerio GN=crygs1 PE=4 SV=1
comp100982_c0	comp100982_c0_seq1	tr|E9QBN1|E9QBN1_DANRE	61.16	121	43	2	2	355	225	344	2e-42	145	120	33.8	Uncharacterized protein OS=Danio rerio GN=tpx2 PE=4 SV=1
comp10117_c0	comp10117_c0_seq1	tr|F6NGD6|F6NGD6_DANRE	63.82	246	89	0	1061	324	371	616	1e-113	347	246	39.94	Uncharacterized protein OS=Danio rerio GN=slc27a2b PE=4 SV=1
comp101286_c0	comp101286_c0_seq1	tr|E7F1S8|E7F1S8_DANRE	34.07	135	78	3	397	2	116	242	3e-13	67.4	127	20.62	Uncharacterized protein OS=Danio rerio GN=BX322787.1 PE=3 SV=1
comp101349_c0	comp101349_c0_seq1	tr|B7ZDB1|B7ZDB1_DANRE	58.43	89	37	0	278	12	70	158	8e-29	108	89	27.3	Uncharacterized protein OS=Danio rerio GN=lrrc23 PE=4 SV=1
comp101366_c0	comp101366_c0_seq1	tr|Q6GQN9|Q6GQN9_DANRE	41.25	80	46	1	1	237	12	91	5e-11	58.5	80	25.81	Dehydrogenase/reductase (SDR family) member 1 OS=Danio rerio GN=dhrs1 PE=2 SV=1
comp101383_c0	comp101383_c0_seq1	sp|Q6DHR0|RSPO1_DANRE	80.72	83	16	0	1	249	22	104	1e-43	145	83	31.8	R-spondin-1 OS=Danio rerio GN=rspo1 PE=2 SV=1
comp101438_c0	comp101438_c0_seq1	tr|F1QE28|F1QE28_DANRE	63.55	203	74	0	609	1	97	299	5e-87	277	203	23.36	Uncharacterized protein (Fragment) OS=Danio rerio GN=sfmbt1 PE=4 SV=1
comp101489_c0	comp101489_c0_seq1	tr|E7F3H4|E7F3H4_DANRE	76.24	101	21	2	2	295	121	221	3e-37	128	101	44.3	Claudin OS=Danio rerio GN=FP102191.1 PE=3 SV=1
comp101705_c0	comp101705_c0_seq1	tr|F1QJN8|F1QJN8_DANRE	52.63	171	79	1	3	515	244	412	8e-53	179	169	33.07	Uncharacterized protein (Fragment) OS=Danio rerio PE=4 SV=1
comp101756_c0	comp101756_c0_seq1	sp|Q0VFV7|KCTD7_DANRE	85.52	145	21	0	435	1	111	255	3e-85	255	145	49.66	BTB/POZ domain-containing protein KCTD7 OS=Danio rerio GN=kctd7 PE=2 SV=2
comp101775_c0	comp101775_c0_seq1	tr|F1QRA0|F1QRA0_DANRE	79.55	88	18	0	29	292	94	181	3e-46	155	88	22.39	Uncharacterized protein OS=Danio rerio GN=hgd PE=4 SV=1
comp101815_c0	comp101815_c0_seq1	tr|Q7T301|Q7T301_DANRE	67.02	94	31	0	37	318	53	146	7e-35	122	94	39.5	Basic helix-loop-helix family, member e22 OS=Danio rerio GN=bhlhe22 PE=2 SV=1
comp101843_c0	comp101843_c0_seq1	tr|H9GXF0|H9GXF0_DANRE	85.39	89	13	0	58	324	267	355	2e-48	161	89	25.07	Uncharacterized protein (Fragment) OS=Danio rerio GN=LOC100329589 PE=4 SV=1
comp101919_c0	comp101919_c0_seq1	tr|Q0P445|Q0P445_DANRE	100	78	0	0	3	236	147	224	4e-49	162	78	21.02	Uncharacterized protein OS=Danio rerio GN=gabrr2a PE=2 SV=1
comp102068_c0	comp102068_c0_seq1	tr|Q58EF9|Q58EF9_DANRE	56.1	123	49	2	8	361	164	286	2e-32	119	123	33.88	S-adenosylmethionine synthase OS=Danio rerio GN=mat2ab PE=2 SV=1
comp102095_c0	comp102095_c0_seq1	tr|E7F8Z3|E7F8Z3_DANRE	93.62	47	3	0	332	192	39	85	2e-21	84	47	50	Uncharacterized protein OS=Danio rerio GN=LOC101887082 PE=4 SV=1
comp102263_c0	comp102263_c0_seq1	tr|E7F1M2|E7F1M2_DANRE	40.34	119	70	1	358	2	30	147	1e-19	84	118	29.72	XK-related protein OS=Danio rerio GN=si:ch211-195b13.6 PE=3 SV=1
comp102300_c0	comp102300_c0_seq1	tr|F1QB08|F1QB08_DANRE	91.02	167	15	0	36	536	1	167	8e-97	293	167	32.49	Uncharacterized protein OS=Danio rerio GN=baiap2a PE=4 SV=1
comp102361_c0	comp102361_c0_seq1	tr|E9QHG4|E9QHG4_DANRE	80.61	98	19	0	362	69	254	351	4e-53	173	98	27.84	Uncharacterized protein OS=Danio rerio GN=hapln1b PE=4 SV=1
comp102382_c0	comp102382_c0_seq1	tr|X1WC99|X1WC99_DANRE	48.91	92	47	0	276	1	184	275	6e-21	85.9	92	28.57	Uncharacterized protein OS=Danio rerio GN=si:ch73-9j13.2 PE=4 SV=1
comp102459_c0	comp102459_c0_seq1	tr|E7F4B8|E7F4B8_DANRE	32.91	79	53	0	1	237	67	145	3e-12	62	79	21.29	Uncharacterized protein OS=Danio rerio GN=AL954676.2 PE=4 SV=1
comp102500_c0	comp102500_c0_seq1	tr|E9QJ69|E9QJ69_DANRE	55.21	96	39	2	103	378	1	96	8e-29	104	96	88.89	Membrane progestin receptor alpha-B OS=Danio rerio GN=paqr7b PE=4 SV=1
comp102569_c0	comp102569_c0_seq1	tr|E7FG35|E7FG35_DANRE	40.78	103	52	3	292	2	140	239	1e-13	66.2	100	29.59	Uncharacterized protein OS=Danio rerio PE=4 SV=1
comp10258_c0	comp10258_c0_seq1	tr|F1QUR2|F1QUR2_DANRE	53.18	173	81	0	905	387	465	637	3e-50	178	173	26.62	Uncharacterized protein OS=Danio rerio GN=abcb4 PE=3 SV=1
comp102624_c0	comp102624_c0_seq1	tr|Q5TYM7|Q5TYM7_DANRE	44.97	189	85	3	558	4	106	279	8e-38	140	174	23.39	Uncharacterized protein OS=Danio rerio GN=si:dkey-86e18.2 PE=4 SV=1
comp102685_c0	comp102685_c0_seq1	tr|A3KH13|A3KH13_DANRE	75.82	91	22	0	68	340	1	91	1e-44	144	91	94.79	S100A1 protein OS=Danio rerio GN=s100a1 PE=4 SV=1
comp102697_c0	comp102697_c0_seq1	tr|F1QEH2|F1QEH2_DANRE	28.23	124	88	1	372	4	103	226	2e-12	64.7	124	24.08	Uncharacterized protein (Fragment) OS=Danio rerio PE=4 SV=1
comp102705_c0	comp102705_c0_seq1	tr|F1R521|F1R521_DANRE	63.33	120	44	0	3	362	232	351	4e-48	163	120	32.61	G-protein-coupled receptor 183-A OS=Danio rerio GN=gpr183 PE=3 SV=1
comp102737_c0	comp102737_c0_seq1	tr|E7F4W8|E7F4W8_DANRE	67.78	90	27	2	1	264	41	130	2e-24	93.2	90	50.56	Uncharacterized protein OS=Danio rerio GN=pdzd2 PE=4 SV=1
comp102798_c0	comp102798_c0_seq1	tr|F8W4S9|F8W4S9_DANRE	90	110	11	0	332	3	144	253	4e-69	218	110	22.49	Uncharacterized protein OS=Danio rerio GN=chrnb1l PE=3 SV=1
comp102883_c0	comp102883_c0_seq1	tr|B0S6K8|B0S6K8_DANRE	63.75	80	26	1	323	93	101	180	4e-11	57.8	80	42.55	Uncharacterized protein OS=Danio rerio GN=si:ch211-218o21.4 PE=4 SV=1
comp102889_c0	comp102889_c0_seq1	tr|H9GYV1|H9GYV1_DANRE	94.59	74	4	0	2	223	39	112	8e-47	148	74	66.07	Uncharacterized protein OS=Danio rerio PE=4 SV=1
comp1029_c0	comp1029_c0_seq1	tr|H9GYU2|H9GYU2_DANRE	38.81	67	41	0	2	202	197	263	7e-14	65.5	67	25.28	Uncharacterized protein OS=Danio rerio GN=LOC100536795 PE=3 SV=1
comp102934_c0	comp102934_c0_seq1	tr|F1QF47|F1QF47_DANRE	45.35	86	47	0	1	258	115	200	2e-18	78.6	86	25.22	Uncharacterized protein OS=Danio rerio PE=4 SV=1
comp103005_c0	comp103005_c0_seq1	sp|A2BGM5|FOXN4_DANRE	47.34	169	69	4	1	495	97	249	3e-35	130	153	27.82	Forkhead box protein N4 OS=Danio rerio GN=foxn4 PE=1 SV=1
comp103008_c0	comp103008_c0_seq1	tr|H9GZ09|H9GZ09_DANRE	52.7	74	34	1	1	222	220	292	5e-19	79.3	73	24.83	Uncharacterized protein OS=Danio rerio PE=4 SV=1
comp103009_c0	comp103009_c0_seq1	tr|X1WH50|X1WH50_DANRE	55.1	147	56	4	419	6	169	314	2e-39	141	146	23.47	Uncharacterized protein OS=Danio rerio GN=si:ch211-137a8.4 PE=4 SV=1
comp103016_c0	comp103016_c0_seq1	tr|E7F2C3|E7F2C3_DANRE	79.21	101	21	0	423	121	126	226	2e-55	177	101	43.72	Uncharacterized protein OS=Danio rerio GN=si:ch211-120k19.1 PE=4 SV=1
comp103069_c0	comp103069_c0_seq1	tr|Q5XJI8|Q5XJI8_DANRE	81.69	71	11	1	208	2	22	92	1e-26	97.8	71	43.56	Twist2 OS=Danio rerio GN=twist2 PE=2 SV=1
comp103078_c0	comp103078_c0_seq1	sp|A0JMH0|ASPH2_DANRE	91.46	82	6	1	245	3	97	178	2e-46	155	82	22.1	Aspartate beta-hydroxylase domain-containing protein 2 OS=Danio rerio GN=asphd2 PE=2 SV=1
comp103107_c0	comp103107_c0_seq1	tr|H9GYM2|H9GYM2_DANRE	98.97	97	1	0	527	237	255	351	8e-29	111	97	27.64	Uncharacterized protein (Fragment) OS=Danio rerio PE=4 SV=1
comp103113_c0	comp103113_c0_seq1	tr|B8A470|B8A470_DANRE	48.94	141	70	2	424	5	18	157	3e-29	107	140	89.17	Uncharacterized protein (Fragment) OS=Danio rerio GN=wdfy4 PE=4 SV=1
comp103224_c0	comp103224_c0_seq1	tr|E7F3F8|E7F3F8_DANRE	36.84	114	71	1	341	3	68	181	5e-17	77	114	26.51	Uncharacterized protein OS=Danio rerio GN=BX324210.1 PE=4 SV=1
comp103232_c0	comp103232_c0_seq1	tr|E9QEV5|E9QEV5_DANRE	71.53	144	10	1	7	345	232	375	2e-61	198	144	29.88	Protein tweety homolog OS=Danio rerio GN=ttyh2 PE=3 SV=2
comp103326_c0	comp103326_c0_seq1	tr|E9QDT7|E9QDT7_DANRE	62.26	106	40	0	1	318	54	159	3e-33	117	106	63.1	Uncharacterized protein OS=Danio rerio GN=bmp6 PE=4 SV=1
comp103340_c0	comp103340_c0_seq1	tr|Q6PFT1|Q6PFT1_DANRE	90.82	98	9	0	1	294	118	215	2e-59	189	98	29.08	Fructose-1,6-bisphosphatase 1a OS=Danio rerio GN=fbp1a PE=2 SV=1
comp103354_c0	comp103354_c0_seq1	sp|Q6GMG5|IMDH1_DANRE	60.49	162	55	3	462	4	22	183	3e-42	149	162	29.78	Inosine-5'-monophosphate dehydrogenase 1a OS=Danio rerio GN=impdh1a PE=2 SV=1
comp103412_c0	comp103412_c0_seq1	tr|F1R8F5|F1R8F5_DANRE	28.87	142	95	3	418	2	30	168	2e-11	61.6	139	37.17	Uncharacterized protein (Fragment) OS=Danio rerio GN=si:ch211-173p18.3 PE=4 SV=1
comp103454_c0	comp103454_c0_seq1	tr|E7F608|E7F608_DANRE	27.99	343	238	4	55	1071	148	485	3e-45	166	338	59.3	Uncharacterized protein OS=Danio rerio GN=si:dkey-187k19.2 PE=4 SV=1
comp103613_c0	comp103613_c0_seq1	tr|E7F1M8|E7F1M8_DANRE	70.11	87	26	0	2	262	13	99	7e-37	127	87	42.23	Uncharacterized protein OS=Danio rerio GN=CR631122.1 PE=4 SV=1
comp103619_c0	comp103619_c0_seq1	tr|A5WUN3|A5WUN3_DANRE	95.08	61	3	0	183	1	2	62	1e-38	128	61	52.59	Uncharacterized protein OS=Danio rerio GN=si:dkeyp-106c3.2 PE=4 SV=1
comp103741_c0	comp103741_c0_seq1	tr|Q6NUV2|Q6NUV2_DANRE	68.82	93	29	0	1	279	133	225	2e-38	134	93	23.72	Uncharacterized protein OS=Danio rerio GN=saga PE=2 SV=1
comp103870_c0	comp103870_c0_seq1	tr|B0V158|B0V158_DANRE	51.72	58	28	0	304	131	65	122	6e-15	68.6	58	27.36	Uncharacterized protein OS=Danio rerio GN=si:dkeyp-100a1.6 PE=4 SV=1
comp103881_c0	comp103881_c0_seq1	tr|Q6DBT0|Q6DBT0_DANRE	91.09	101	9	0	603	301	25	125	3e-62	193	101	80.8	Olfactomedin 1b OS=Danio rerio GN=olfm1b PE=2 SV=1
comp103909_c0	comp103909_c0_seq1	tr|X1WE71|X1WE71_DANRE	54.32	162	68	2	486	7	33	190	3e-57	181	158	78.22	Uncharacterized protein (Fragment) OS=Danio rerio GN=tfa PE=4 SV=1
comp103947_c0	comp103947_c0_seq1	tr|A2CEM8|A2CEM8_DANRE	80.56	72	14	0	9	224	118	189	1e-24	95.5	72	20.81	Uncharacterized protein OS=Danio rerio GN=fosl1a PE=4 SV=1
comp103976_c0	comp103976_c0_seq1	tr|E7FF94|E7FF94_DANRE	85.62	146	16	2	41	469	1	144	2e-81	248	144	38.92	Uncharacterized protein OS=Danio rerio GN=gabrg2 PE=3 SV=2
comp1040_c0	comp1040_c0_seq1	tr|E7F0I7|E7F0I7_DANRE	87.84	148	18	0	445	2	175	322	2e-91	278	148	29.66	Uncharacterized protein OS=Danio rerio GN=hck PE=4 SV=1
comp104312_c0	comp104312_c0_seq1	tr|F1QI18|F1QI18_DANRE	84.91	53	8	0	25	183	90	142	8e-25	94.4	53	37.06	Uncharacterized protein OS=Danio rerio GN=cited1 PE=4 SV=1
comp104376_c0	comp104376_c0_seq1	tr|E9QD88|E9QD88_DANRE	75	52	12	1	97	252	1	51	1e-19	80.5	51	26.42	Uncharacterized protein OS=Danio rerio GN=kcnj11l PE=3 SV=1
comp104379_c0	comp104379_c0_seq1	tr|Q6PC33|Q6PC33_DANRE	73.38	154	41	0	35	496	1	154	5e-76	237	154	36.15	Calcium/calmodulin-dependent protein kinase IG OS=Danio rerio GN=camk1ga PE=2 SV=1
comp104384_c0	comp104384_c0_seq1	tr|F1QWR0|F1QWR0_DANRE	47.37	57	30	0	178	8	93	149	6e-13	63.2	57	20.96	Uncharacterized protein OS=Danio rerio GN=nipsnap3 PE=4 SV=1
comp104420_c0	comp104420_c0_seq1	tr|Q9DGM8|Q9DGM8_DANRE	38.46	91	47	2	92	364	1	82	2e-11	59.7	82	33.88	Uncharacterized protein OS=Danio rerio GN=vox PE=2 SV=1
comp10443_c0	comp10443_c0_seq1	tr|Q08CN7|Q08CN7_DANRE	63.71	124	39	1	2	373	108	225	3e-49	162	118	52.21	Uncharacterized protein OS=Danio rerio GN=gucd1 PE=2 SV=1
comp104440_c0	comp104440_c0_seq1	tr|A5WV31|A5WV31_DANRE	91.14	79	7	0	2	238	118	196	6e-51	166	79	23.65	Uncharacterized protein OS=Danio rerio GN=atcaya PE=4 SV=1
comp104461_c0	comp104461_c0_seq1	tr|F1RAH0|F1RAH0_DANRE	69.39	49	12	1	234	97	104	152	2e-14	66.2	49	21.3	Uncharacterized protein (Fragment) OS=Danio rerio GN=ogdha PE=4 SV=1
comp104589_c0	comp104589_c0_seq1	tr|F1QJ15|F1QJ15_DANRE	60.49	81	30	1	5	247	243	321	2e-28	106	79	21.35	Uncharacterized protein OS=Danio rerio GN=ndufs2 PE=3 SV=1
comp104598_c0	comp104598_c0_seq1	tr|B3DH68|B3DH68_DANRE	81.52	92	17	0	1	276	15	106	2e-48	160	92	26.59	NK2 homeobox 1b OS=Danio rerio GN=nkx2.1b PE=2 SV=1
comp104608_c0	comp104608_c0_seq1	tr|I3ISC2|I3ISC2_DANRE	84.21	38	6	0	384	271	30	67	7e-15	67	38	56.72	Uncharacterized protein (Fragment) OS=Danio rerio GN=plxna1b PE=4 SV=1
comp104727_c0	comp104727_c0_seq1	tr|Q6DG41|Q6DG41_DANRE	75.76	99	24	0	426	130	279	377	1e-50	169	99	26.26	Uncharacterized protein OS=Danio rerio GN=zgc:92360 PE=2 SV=1
comp104752_c0	comp104752_c0_seq1	tr|Q568N7|Q568N7_DANRE	36.26	91	57	1	276	7	63	153	7e-13	62.4	91	45.5	Uncharacterized protein OS=Danio rerio GN=gm2a PE=2 SV=1
comp104771_c0	comp104771_c0_seq1	tr|E7F048|E7F048_DANRE	34.81	181	99	3	497	3	10	187	1e-25	104	178	29.97	Uncharacterized protein OS=Danio rerio GN=CR548630.2 PE=4 SV=1
comp104794_c0	comp104794_c0_seq1	tr|F1QWD5|F1QWD5_DANRE	66.67	129	37	2	371	3	369	497	3e-44	154	129	22.63	Uncharacterized protein (Fragment) OS=Danio rerio GN=prdm8b PE=4 SV=1
comp104823_c0	comp104823_c0_seq1	sp|Q1L8F4|T178B_DANRE	83.72	86	14	0	336	79	83	168	2e-48	160	86	29.25	Transmembrane protein 178B OS=Danio rerio GN=tmem178b PE=2 SV=1
comp104840_c0	comp104840_c0_seq1	tr|Q3B745|Q3B745_DANRE	91.67	108	8	1	324	1	1	107	2e-66	204	107	62.57	Uncharacterized protein OS=Danio rerio GN=ube2c PE=2 SV=1
comp104902_c0	comp104902_c0_seq1	tr|A3KH05|A3KH05_DANRE	55.26	76	34	0	2	229	62	137	5e-22	89.7	76	39.38	Uncharacterized protein OS=Danio rerio GN=si:ch211-249c2.1 PE=4 SV=1
comp104971_c0	comp104971_c0_seq1	tr|F1QDD7|F1QDD7_DANRE	86.6	97	13	0	2	292	286	382	1e-54	179	97	24.31	Uncharacterized protein (Fragment) OS=Danio rerio PE=4 SV=1
comp105018_c0	comp105018_c0_seq1	tr|E7FDK5|E7FDK5_DANRE	88.89	27	3	0	48	128	1	27	5e-11	55.8	27	21.26	Uncharacterized protein OS=Danio rerio PE=4 SV=1
comp105027_c0	comp105027_c0_seq1	tr|E7F0L4|E7F0L4_DANRE	42.34	111	55	3	1	333	134	235	6e-19	80.5	102	41.63	Uncharacterized protein OS=Danio rerio GN=CU694385.1 PE=4 SV=1
comp105090_c0	comp105090_c0_seq1	tr|Q7T3J0|Q7T3J0_DANRE	52.46	122	51	2	1	366	35	149	2e-33	119	115	77.18	Hairy and enhancer of split 5 OS=Danio rerio GN=her15.1 PE=2 SV=1
comp105091_c0	comp105091_c0_seq1	tr|F1QW05|F1QW05_DANRE	30.77	143	87	4	431	27	62	200	7e-12	61.2	139	62.33	Uncharacterized protein OS=Danio rerio GN=coq7 PE=4 SV=1
comp105163_c0	comp105163_c0_seq1	tr|F1QVP1|F1QVP1_DANRE	48	125	36	2	1	375	202	297	4e-29	110	96	27.27	Uncharacterized protein OS=Danio rerio GN=sh3gl3a PE=4 SV=1
comp105300_c0	comp105300_c0_seq1	sp|A5PN38|F151A_DANRE	73.68	133	35	0	400	2	153	285	6e-69	221	133	22.2	Protein FAM151A OS=Danio rerio GN=fam151a PE=3 SV=1
comp105372_c0	comp105372_c0_seq1	tr|E7F688|E7F688_DANRE	34.68	248	156	5	190	927	340	583	7e-32	126	244	39.61	Uncharacterized protein OS=Danio rerio PE=4 SV=1
comp105524_c0	comp105524_c0_seq1	tr|E9QHY4|E9QHY4_DANRE	78.34	217	47	0	653	3	283	499	7e-116	355	217	23.66	Uncharacterized protein OS=Danio rerio GN=rad54b PE=4 SV=1
comp105533_c0	comp105533_c0_seq1	tr|X1WBU0|X1WBU0_DANRE	46.15	52	28	0	5	160	144	195	4e-11	56.6	52	24.64	Uncharacterized protein OS=Danio rerio GN=gstz1 PE=3 SV=1
comp105596_c0	comp105596_c0_seq1	tr|F1Q4Z9|F1Q4Z9_DANRE	83.91	87	14	0	325	65	301	387	5e-45	152	87	22.42	Uncharacterized protein OS=Danio rerio GN=slc35f1 PE=4 SV=1
comp105631_c0	comp105631_c0_seq1	tr|F8W2A6|F8W2A6_DANRE	61.29	155	60	0	2	466	208	362	6e-63	205	155	28.86	Uncharacterized protein OS=Danio rerio GN=si:dkey-256h2.1 PE=4 SV=1
comp105781_c0	comp105781_c0_seq1	tr|F1QJ80|F1QJ80_DANRE	80.36	112	21	1	340	8	171	282	2e-59	194	112	20.86	Uncharacterized protein (Fragment) OS=Danio rerio GN=tyr PE=4 SV=1
comp105833_c0	comp105833_c0_seq1	tr|E7FAL9|E7FAL9_DANRE	98.75	80	0	1	240	1	139	217	7e-47	154	79	27.34	Uncharacterized protein OS=Danio rerio GN=cxxc4 PE=4 SV=1
comp105917_c0	comp105917_c0_seq1	tr|E7F808|E7F808_DANRE	92.59	81	6	0	3	245	90	170	3e-52	165	81	43.55	Uncharacterized protein OS=Danio rerio GN=LOC100331257 PE=4 SV=1
comp106003_c0	comp106003_c0_seq1	tr|E7F3G4|E7F3G4_DANRE	43.44	122	69	0	101	466	6	127	1e-23	95.9	122	35.36	Uncharacterized protein OS=Danio rerio GN=CR855327.1 PE=4 SV=1
comp106153_c0	comp106153_c0_seq1	tr|Q6DBR8|Q6DBR8_DANRE	69.85	136	40	1	407	3	22	157	9e-63	198	136	43.87	Calcium homeostasis modulator 2 OS=Danio rerio GN=calhm2 PE=2 SV=1
comp106255_c0	comp106255_c0_seq1	tr|F1QAJ8|F1QAJ8_DANRE	94.07	118	7	0	2	355	190	307	6e-71	225	118	22.61	Uncharacterized protein OS=Danio rerio GN=tnikb PE=4 SV=1
comp106315_c0	comp106315_c0_seq1	tr|U3JB14|U3JB14_DANRE	85.96	57	8	0	234	404	108	164	9e-30	111	57	25.56	Uncharacterized protein OS=Danio rerio GN=fbxo16 PE=4 SV=2
comp106318_c0	comp106318_c0_seq1	tr|F1REG3|F1REG3_DANRE	34.19	117	68	2	354	7	1	109	1e-15	73.6	109	20.37	Uncharacterized protein (Fragment) OS=Danio rerio GN=LOC559800 PE=4 SV=1
comp106326_c0	comp106326_c0_seq1	tr|F1RDT0|F1RDT0_DANRE	41.67	204	111	6	3	593	3	205	3e-33	124	203	60.24	Uncharacterized protein (Fragment) OS=Danio rerio GN=si:ch211-264f5.6 PE=4 SV=1
comp106337_c0	comp106337_c0_seq1	tr|F1R475|F1R475_DANRE	65.61	189	65	0	4	570	514	702	4e-85	272	189	26.92	Uncharacterized protein (Fragment) OS=Danio rerio GN=LOC101883883 PE=4 SV=1
comp106433_c0	comp106433_c0_seq1	tr|F8W3H3|F8W3H3_DANRE	79.17	72	14	1	10	222	37	108	4e-35	122	72	28.35	Uncharacterized protein (Fragment) OS=Danio rerio GN=arvcfb PE=4 SV=1
comp106524_c0	comp106524_c0_seq1	tr|E9QC05|E9QC05_DANRE	80	185	36	1	552	1	71	255	3e-104	315	185	32.8	Uncharacterized protein OS=Danio rerio GN=kirrel3a PE=4 SV=1
comp106565_c0	comp106565_c0_seq1	tr|F1QN49|F1QN49_DANRE	94.92	118	6	0	354	1	3	120	1e-76	236	118	27.13	Uncharacterized protein (Fragment) OS=Danio rerio GN=glra4a PE=3 SV=1
comp10667_c0	comp10667_c0_seq1	tr|E7F0R1|E7F0R1_DANRE	53.5	157	73	0	471	1	348	504	2e-47	163	157	31.03	Uncharacterized protein OS=Danio rerio GN=CR396586.2 PE=4 SV=1
comp106820_c0	comp106820_c0_seq1	tr|E9QBY4|E9QBY4_DANRE	41.91	136	79	0	412	5	12	147	1e-31	121	136	49.1	Uncharacterized protein OS=Danio rerio GN=acad11 PE=4 SV=1
comp106888_c0	comp106888_c0_seq1	tr|B0S8J8|B0S8J8_DANRE	66.13	124	35	3	2	352	137	260	4e-40	141	124	26.67	Uncharacterized protein OS=Danio rerio GN=arhgap15 PE=4 SV=1
comp106917_c0	comp106917_c0_seq1	tr|B3DHE2|B3DHE2_DANRE	63.71	124	45	0	377	6	129	252	3e-54	178	124	31.47	Similar to ENSANGP00000010363 OS=Danio rerio GN=LOC794134 PE=2 SV=1
comp106985_c0	comp106985_c0_seq1	tr|E7FF82|E7FF82_DANRE	46.75	77	41	0	231	1	37	113	9e-12	60.5	77	20.37	Uncharacterized protein OS=Danio rerio GN=LOC101885564 PE=4 SV=1
comp107063_c0	comp107063_c0_seq1	tr|E7F3U6|E7F3U6_DANRE	77.18	206	45	1	2	613	128	333	3e-112	334	206	41.2	Uncharacterized protein OS=Danio rerio GN=CABZ01084569.1 PE=4 SV=1
comp107072_c0	comp107072_c0_seq1	tr|F1QLX5|F1QLX5_DANRE	61.05	95	36	1	2	286	319	412	1e-34	126	94	20.26	Uncharacterized protein (Fragment) OS=Danio rerio GN=pik3ap1 PE=4 SV=1
comp107127_c0	comp107127_c0_seq1	tr|E7F4U2|E7F4U2_DANRE	74.26	101	26	0	306	4	1	101	4e-49	164	101	27.75	Uncharacterized protein OS=Danio rerio GN=LOC100331800 PE=4 SV=1
comp107246_c0	comp107246_c0_seq1	tr|F1QVL4|F1QVL4_DANRE	60.71	56	21	1	127	291	40	95	6e-12	59.3	56	37.33	Uncharacterized protein OS=Danio rerio GN=igl4v8 PE=4 SV=2
comp107250_c0	comp107250_c0_seq1	tr|Q90ZB2|Q90ZB2_DANRE	68.93	103	31	1	309	1	137	238	4e-34	122	102	32.28	Gastrulation brain homeobox 1 OS=Danio rerio GN=gbx1 PE=2 SV=1
comp107255_c0	comp107255_c0_seq1	tr|F1QXZ6|F1QXZ6_DANRE	47.66	107	47	2	2	316	210	309	2e-25	100	100	20.04	Uncharacterized protein OS=Danio rerio GN=spint1b PE=4 SV=1
comp107269_c0	comp107269_c0_seq1	tr|E7F0R1|E7F0R1_DANRE	32.81	128	84	2	421	41	64	190	4e-11	60.8	127	25.1	Uncharacterized protein OS=Danio rerio GN=CR396586.2 PE=4 SV=1
comp107398_c0	comp107398_c0_seq1	tr|E7FE81|E7FE81_DANRE	84.44	90	14	0	1	270	192	281	7e-53	170	90	32.03	Uncharacterized protein OS=Danio rerio GN=si:rp71-84d9.1 PE=3 SV=1
comp10756_c0	comp10756_c0_seq1	tr|E9QDL9|E9QDL9_DANRE	45.28	106	54	1	306	1	150	255	4e-23	94.4	106	30.72	Uncharacterized protein OS=Danio rerio GN=si:dkey-179k24.3 PE=4 SV=1
comp107560_c0	comp107560_c0_seq1	tr|X1WC99|X1WC99_DANRE	31.5	127	87	0	388	8	22	148	1e-16	75.1	127	39.44	Uncharacterized protein OS=Danio rerio GN=si:ch73-9j13.2 PE=4 SV=1
comp107591_c0	comp107591_c0_seq1	tr|F8W3E7|F8W3E7_DANRE	93.16	117	8	0	2	352	127	243	7e-70	214	117	43.49	Uncharacterized protein OS=Danio rerio GN=gdf5 PE=3 SV=1
comp107612_c0	comp107612_c0_seq1	tr|Q2VT45|Q2VT45_DANRE	44.9	98	41	1	3	257	48	145	1e-20	82.4	98	64.47	Relaxin 3a OS=Danio rerio GN=rln3a PE=2 SV=1
comp107719_c0	comp107719_c0_seq1	tr|E7F5U9|E7F5U9_DANRE	49.33	150	73	1	443	3	213	362	2e-40	144	150	28.2	Pyruvate kinase OS=Danio rerio GN=pkma PE=3 SV=1
comp107804_c0	comp107804_c0_seq1	tr|F1R3B0|F1R3B0_DANRE	70.77	130	35	3	2	382	322	451	2e-15	73.6	130	20.77	Uncharacterized protein (Fragment) OS=Danio rerio GN=pou2f1b PE=3 SV=1
comp107837_c0	comp107837_c0_seq1	tr|Q5BJ08|Q5BJ08_DANRE	83.91	87	9	2	6	266	127	208	5e-34	120	82	29.93	Homeobox protein engrailed OS=Danio rerio GN=eng1b PE=2 SV=1
comp107884_c0	comp107884_c0_seq1	sp|Q4V922|GSG1L_DANRE	98.81	84	1	0	3	254	146	229	2e-55	177	84	27.63	Germ cell-specific gene 1-like protein OS=Danio rerio GN=gsg1l PE=2 SV=1
comp107919_c0	comp107919_c0_seq1	sp|Q6PC19|SSU72_DANRE	85.86	99	14	0	1	297	70	168	4e-58	181	99	51.03	RNA polymerase II subunit A C-terminal domain phosphatase SSU72 OS=Danio rerio GN=ssu72 PE=2 SV=1
comp107920_c0	comp107920_c0_seq1	tr|Q7SZP4|Q7SZP4_DANRE	87.5	120	15	0	2	361	145	264	1e-44	154	120	21.35	Uncharacterized protein OS=Danio rerio GN=zgc:65851 PE=2 SV=1
comp107938_c0	comp107938_c0_seq1	tr|E7F1X2|E7F1X2_DANRE	88.35	103	12	0	344	36	55	157	7e-65	197	103	65.61	Uncharacterized protein OS=Danio rerio GN=LOC101885454 PE=4 SV=1
comp108058_c0	comp108058_c0_seq1	tr|B8JMI1|B8JMI1_DANRE	60.87	69	27	0	26	232	204	272	2e-20	84	69	20.72	Uncharacterized protein OS=Danio rerio GN=zgc:136839 PE=4 SV=1
comp108136_c0	comp108136_c0_seq1	tr|Q9W6U0|Q9W6U0_DANRE	87.79	131	14	1	395	3	198	326	6e-70	218	129	33.68	Transcription factor gata5 OS=Danio rerio GN=gata5 PE=2 SV=2
comp108226_c0	comp108226_c0_seq1	tr|E7FGE0|E7FGE0_DANRE	83.67	49	8	0	149	3	1	49	4e-21	83.2	49	35.25	Uncharacterized protein OS=Danio rerio PE=4 SV=1
comp108237_c0	comp108237_c0_seq1	tr|B0V1K7|B0V1K7_DANRE	66.67	75	25	0	266	42	180	254	7e-33	119	75	20.33	Uncharacterized protein OS=Danio rerio GN=ccr9a PE=3 SV=1
comp108261_c0	comp108261_c0_seq1	tr|F1RAQ4|F1RAQ4_DANRE	73.03	89	24	0	267	1	137	225	3e-40	139	89	22.76	Uncharacterized protein (Fragment) OS=Danio rerio GN=LOC100537974 PE=4 SV=1
comp108285_c0	comp108285_c0_seq1	tr|F1QG98|F1QG98_DANRE	90.91	88	8	0	266	3	141	228	5e-51	168	88	21.57	Uncharacterized protein (Fragment) OS=Danio rerio GN=cadm1a PE=4 SV=1
comp108383_c0	comp108383_c0_seq1	tr|F1QFE1|F1QFE1_DANRE	78.87	71	15	0	3	215	116	186	3e-36	126	71	21.78	Uncharacterized protein (Fragment) OS=Danio rerio GN=atp8a1 PE=4 SV=1
comp108391_c0	comp108391_c0_seq1	tr|A5PKT3|A5PKT3_DANRE	97.65	85	2	0	257	3	82	166	5e-56	175	85	42.29	Cbln2b protein OS=Danio rerio GN=cbln2b PE=2 SV=1
comp10849_c0	comp10849_c0_seq1	tr|E7FFR6|E7FFR6_DANRE	46.46	99	49	1	10	294	105	203	1e-17	77	99	28.37	Uncharacterized protein OS=Danio rerio PE=4 SV=1
comp10853_c0	comp10853_c0_seq1	tr|B0S549|B0S549_DANRE	76.56	209	49	0	3	629	110	318	5e-103	311	209	39.96	Uncharacterized protein OS=Danio rerio GN=LOC797250 PE=4 SV=1
comp108562_c0	comp108562_c0_seq1	tr|Q6DHP4|Q6DHP4_DANRE	55.79	95	42	0	31	315	58	152	2e-38	134	95	27.54	Centromere protein N OS=Danio rerio GN=cenpn PE=2 SV=1
comp108594_c0	comp108594_c0_seq1	tr|Q1LVQ7|Q1LVQ7_DANRE	68.46	149	35	3	445	2	14	151	3e-66	208	138	43.12	Novel protein similar to vertebrate cartilage paired-class homeoprotein 1 (CART1) OS=Danio rerio GN=alx1 PE=3 SV=1
comp108656_c0	comp108656_c0_seq1	tr|E7F849|E7F849_DANRE	68.97	58	18	0	175	2	1	58	3e-25	94.4	58	41.13	Uncharacterized protein OS=Danio rerio GN=LOC100150803 PE=4 SV=1
comp108793_c0	comp108793_c0_seq1	tr|F1R780|F1R780_DANRE	60.2	98	36	1	36	329	244	338	1e-24	97.4	95	27.78	Uncharacterized protein OS=Danio rerio GN=p2ry8 PE=3 SV=1
comp108809_c0	comp108809_c0_seq1	tr|E9QDC6|E9QDC6_DANRE	63.01	73	27	0	219	1	101	173	8e-31	111	73	25.35	Uncharacterized protein OS=Danio rerio GN=ncam1a PE=4 SV=1
comp108827_c0	comp108827_c0_seq1	tr|E9QEY2|E9QEY2_DANRE	65.91	88	30	0	1	264	70	157	1e-35	123	88	45.13	Uncharacterized protein OS=Danio rerio GN=uba1 PE=4 SV=2
comp108862_c0	comp108862_c0_seq1	tr|F1Q837|F1Q837_DANRE	84.71	85	13	0	137	391	146	230	5e-34	122	85	36.17	Uncharacterized protein (Fragment) OS=Danio rerio GN=lhfpl5a PE=4 SV=1
comp108935_c0	comp108935_c0_seq1	tr|Q5PNQ8|Q5PNQ8_DANRE	60.77	130	43	4	4	369	90	219	7e-33	125	130	21.59	Novel protein (Fragment) OS=Danio rerio GN=iqsec3a PE=4 SV=1
comp108943_c0	comp108943_c0_seq1	tr|F1RDD5|F1RDD5_DANRE	43.02	86	46	2	8	265	91	173	3e-11	60.1	83	25.7	Methionine adenosyltransferase 2 subunit beta OS=Danio rerio GN=mat2b PE=4 SV=1
comp10897_c0	comp10897_c0_seq1	tr|Q6DG28|Q6DG28_DANRE	85	80	12	0	3	242	190	269	7e-33	119	80	20.57	Crlf1a protein OS=Danio rerio GN=crlf1a PE=2 SV=1
comp109042_c0	comp109042_c0_seq1	tr|E9QBG4|E9QBG4_DANRE	86.67	150	19	1	449	3	327	476	4e-76	238	150	30	Uncharacterized protein OS=Danio rerio GN=si:dkey-201i6.2 PE=4 SV=1
comp109110_c0	comp109110_c0_seq1	tr|A5PLA1|A5PLA1_DANRE	77.44	164	37	0	17	508	1	164	6e-97	283	164	77	Uncharacterized protein OS=Danio rerio GN=rab39ba PE=2 SV=1
comp109172_c0	comp109172_c0_seq1	tr|Q1LYP1|Q1LYP1_DANRE	70.71	99	29	0	447	151	49	147	4e-41	138	99	67.35	Novel protein similar to vertebrate urocortin 3 (Stresscopin) (UCN3) OS=Danio rerio GN=ucn3l PE=2 SV=1
comp109413_c0	comp109413_c0_seq1	tr|H9GZ48|H9GZ48_DANRE	57.81	64	27	0	297	106	212	275	6e-18	77.8	64	20.65	Uncharacterized protein OS=Danio rerio GN=LOC101883111 PE=4 SV=1
comp109495_c0	comp109495_c0_seq1	tr|Q567H1|Q567H1_DANRE	34.86	109	71	0	352	26	158	266	1e-16	76.3	109	26.52	Prenyl (Decaprenyl) diphosphate synthase, subunit 1 OS=Danio rerio GN=pdss1 PE=2 SV=1
comp109503_c0	comp109503_c0_seq1	tr|F8W307|F8W307_DANRE	70.95	179	52	0	1	537	352	530	1e-91	281	179	33.65	Alkaline phosphatase OS=Danio rerio GN=alpi.1 PE=3 SV=1
comp109510_c0	comp109510_c0_seq1	tr|F1R8G1|F1R8G1_DANRE	65	80	28	0	241	2	108	187	9e-16	71.2	80	24.62	Uncharacterized protein (Fragment) OS=Danio rerio PE=4 SV=1
comp109546_c0	comp109546_c0_seq1	tr|B0V0X5|B0V0X5_DANRE	47.83	92	48	0	276	1	2	93	2e-21	88.2	92	22.55	Uncharacterized protein OS=Danio rerio GN=nceh1a PE=4 SV=1
comp109625_c0	comp109625_c0_seq1	tr|F1R483|F1R483_DANRE	82.35	85	15	0	1	255	51	135	9e-44	144	85	39.53	Uncharacterized protein OS=Danio rerio GN=hprt1l PE=4 SV=1
comp109636_c0	comp109636_c0_seq1	tr|I3ITF6|I3ITF6_DANRE	63.74	91	28	2	67	339	17	102	4e-25	95.5	86	56.95	RNA-binding protein fox-1 homolog 1 OS=Danio rerio GN=rbfox1 PE=4 SV=1
comp109686_c0	comp109686_c0_seq1	tr|E7F9E6|E7F9E6_DANRE	53.18	173	66	1	17	490	109	281	3e-52	172	173	53.73	Uncharacterized protein OS=Danio rerio GN=si:dkey-145p14.5 PE=4 SV=2
comp109700_c0	comp109700_c0_seq1	tr|U3JB14|U3JB14_DANRE	71.43	49	14	0	283	137	63	111	1e-17	76.3	49	21.97	Uncharacterized protein OS=Danio rerio GN=fbxo16 PE=4 SV=2
comp109733_c0	comp109733_c0_seq1	tr|H9GYD6|H9GYD6_DANRE	59.34	91	37	0	276	4	51	141	1e-25	98.2	91	41.55	Uncharacterized protein OS=Danio rerio PE=3 SV=1
comp109756_c0	comp109756_c0_seq1	sp|Q1RMB5|K1644_DANRE	85.14	74	11	0	3	224	32	105	5e-44	144	74	36.45	Uncharacterized protein KIAA1644 homolog OS=Danio rerio GN=si:dkey-14k9.2 PE=2 SV=2
comp109832_c0	comp109832_c0_seq1	tr|F1QA94|F1QA94_DANRE	40.51	79	45	1	427	197	241	319	6e-12	62.8	79	23.3	Uncharacterized protein (Fragment) OS=Danio rerio GN=mtrf1l PE=4 SV=1
comp109924_c0	comp109924_c0_seq1	tr|Q5CZS1|Q5CZS1_DANRE	90.65	107	10	0	1	321	36	142	1e-67	205	107	54.87	Rcan3 protein OS=Danio rerio GN=rcan3 PE=2 SV=1
comp109956_c0	comp109956_c0_seq1	tr|E7F303|E7F303_DANRE	37.93	87	50	1	9	269	112	194	1e-11	60.5	83	31.56	Uncharacterized protein OS=Danio rerio GN=cd79b PE=4 SV=1
comp110108_c0	comp110108_c0_seq1	tr|F1RAQ4|F1RAQ4_DANRE	69.41	85	26	0	256	2	149	233	9e-38	132	85	21.74	Uncharacterized protein (Fragment) OS=Danio rerio GN=LOC100537974 PE=4 SV=1
comp110114_c0	comp110114_c0_seq1	tr|F1Q635|F1Q635_DANRE	57.53	73	27	2	704	486	136	204	6e-20	86.7	69	31.36	Uncharacterized protein OS=Danio rerio GN=efna3a PE=3 SV=1
comp110191_c0	comp110191_c0_seq1	sp|P35359|OPSD_DANRE	84.27	89	14	0	271	5	248	336	2e-44	150	89	25.14	Rhodopsin OS=Danio rerio GN=rho PE=2 SV=2
comp110230_c0	comp110230_c0_seq1	tr|F1QFA1|F1QFA1_DANRE	60	95	37	1	85	369	59	152	1e-35	128	94	23.62	Uncharacterized protein OS=Danio rerio GN=slc30a2 PE=4 SV=1
comp110468_c0	comp110468_c0_seq1	tr|Q6DRC0|Q6DRC0_DANRE	37.32	142	85	2	442	17	188	325	6e-26	103	138	26.8	Seryl-tRNA synthetase OS=Danio rerio GN=sars PE=2 SV=1
comp110470_c0	comp110470_c0_seq1	tr|E7F538|E7F538_DANRE	73.08	104	28	0	42	353	49	152	8e-51	171	104	20.51	Uncharacterized protein OS=Danio rerio GN=LOC101885043 PE=4 SV=1
comp110480_c0	comp110480_c0_seq1	tr|F1R816|F1R816_DANRE	87.3	63	8	0	377	189	145	207	1e-30	112	63	26.58	Uncharacterized protein (Fragment) OS=Danio rerio GN=mcm6l PE=4 SV=2
comp110516_c0	comp110516_c0_seq1	tr|B8A5Q0|B8A5Q0_DANRE	67.06	85	27	1	1	252	263	347	6e-37	129	85	24.22	Uncharacterized protein OS=Danio rerio GN=sgms2 PE=4 SV=1
comp110562_c0	comp110562_c0_seq1	sp|Q7ZVQ8|NS1BB_DANRE	75.54	139	34	0	1	417	289	427	1e-69	224	139	21.72	Influenza virus NS1A-binding protein homolog B OS=Danio rerio GN=ivns1abpb PE=2 SV=1
comp110647_c0	comp110647_c0_seq1	sp|Q7SX99|FUMH_DANRE	58.25	103	43	0	2	310	251	353	1e-24	98.2	103	20.24	Fumarate hydratase, mitochondrial OS=Danio rerio GN=fh PE=2 SV=1
comp110774_c0	comp110774_c0_seq1	tr|Q52JI6|Q52JI6_DANRE	85.56	90	13	0	118	387	13	102	4e-53	169	90	43.27	Beta A1-2-crystallin OS=Danio rerio GN=cryba1l1 PE=2 SV=1
comp110813_c0	comp110813_c0_seq1	sp|P79746|PO3F2_DANRE	44.63	121	49	8	16	345	1	114	1e-18	80.9	114	30.16	POU domain, class 3, transcription factor 2 OS=Danio rerio GN=pou3f2 PE=1 SV=1
comp110860_c0	comp110860_c0_seq1	tr|F1RCC5|F1RCC5_DANRE	89.32	103	11	0	1	309	210	312	4e-61	195	103	25.69	Uncharacterized protein (Fragment) OS=Danio rerio GN=unc5c PE=4 SV=1
comp110881_c0	comp110881_c0_seq1	sp|Q6DHB5|LHPL3_DANRE	85.96	57	8	0	2	172	158	214	3e-26	102	57	26.39	Lipoma HMGIC fusion partner-like 3 protein OS=Danio rerio GN=lhfpl3 PE=2 SV=1
comp110882_c0	comp110882_c0_seq1	tr|F1QJ70|F1QJ70_DANRE	83.87	62	10	0	189	4	1	62	2e-33	119	62	21.99	Elongation of very long chain fatty acids protein OS=Danio rerio GN=elovl7b PE=3 SV=1
comp110894_c0	comp110894_c0_seq1	tr|F1Q8X0|F1Q8X0_DANRE	37.21	86	54	0	23	280	86	171	3e-17	75.1	86	28.76	Uncharacterized protein OS=Danio rerio GN=si:ch211-113e8.5 PE=4 SV=1
comp110908_c0	comp110908_c0_seq1	tr|E7F4B8|E7F4B8_DANRE	46.59	88	45	1	3	266	285	370	7e-17	75.1	86	23.18	Uncharacterized protein OS=Danio rerio GN=AL954676.2 PE=4 SV=1
comp110926_c0	comp110926_c0_seq1	tr|Q5RIH3|Q5RIH3_DANRE	94.51	91	5	0	274	2	1	91	2e-57	189	91	21.02	Uncharacterized protein OS=Danio rerio GN=zbtb25 PE=4 SV=2
comp110945_c0	comp110945_c0_seq1	tr|E7F380|E7F380_DANRE	67.74	93	30	0	280	2	220	312	1e-37	133	93	21.68	Uncharacterized protein OS=Danio rerio GN=CABZ01088238.1 PE=4 SV=1
comp110955_c0	comp110955_c0_seq1	tr|E7FC43|E7FC43_DANRE	79.27	82	17	0	300	55	84	165	3e-32	117	82	26.8	Uncharacterized protein OS=Danio rerio GN=LOC101883163 PE=4 SV=1
comp111_c0	comp111_c0_seq1	tr|F1R3E7|F1R3E7_DANRE	52.94	136	64	0	1	408	264	399	1e-45	157	136	34	Uncharacterized protein (Fragment) OS=Danio rerio PE=4 SV=1
comp111062_c0	comp111062_c0_seq1	tr|F1QYH7|F1QYH7_DANRE	37.35	83	52	0	254	6	235	317	1e-12	64.7	83	22.99	Uncharacterized protein OS=Danio rerio GN=grhprb PE=3 SV=1
comp111095_c0	comp111095_c0_seq1	tr|E7FDI5|E7FDI5_DANRE	78.18	55	12	0	166	2	22	76	7e-11	56.6	55	37.16	Uncharacterized protein OS=Danio rerio GN=plac8l1 PE=4 SV=1
comp111167_c0	comp111167_c0_seq1	tr|F1R0K0|F1R0K0_DANRE	51.67	120	51	2	339	1	213	332	1e-44	118	120	24.95	Uncharacterized protein (Fragment) OS=Danio rerio PE=4 SV=1
comp111206_c0	comp111206_c0_seq1	tr|G1K2N8|G1K2N8_DANRE	44.59	74	39	1	3	218	150	223	2e-17	75.1	74	25.61	Protein SCO2 homolog, mitochondrial (Fragment) OS=Danio rerio GN=sco2 PE=4 SV=1
comp11134_c0	comp11134_c0_seq1	sp|Q7ZUY3|H2AX_DANRE	98.95	95	1	0	1	285	23	117	4e-61	187	95	66.9	Histone H2AX OS=Danio rerio GN=h2afx PE=2 SV=3
comp111349_c0	comp111349_c0_seq1	tr|E7F6V4|E7F6V4_DANRE	65.08	63	22	0	18	206	75	137	2e-17	74.7	63	21.88	Uncharacterized protein OS=Danio rerio GN=si:dkey-54n8.4 PE=4 SV=1
comp111435_c0	comp111435_c0_seq1	tr|F1Q970|F1Q970_DANRE	52.94	68	29	1	43	237	31	98	1e-19	80.5	68	36.36	Ephrin-A5b (Fragment) OS=Danio rerio GN=efna5b PE=3 SV=1
comp111457_c0	comp111457_c0_seq1	tr|F1R856|F1R856_DANRE	41.22	131	76	1	400	8	92	221	3e-25	100	130	30.95	Uncharacterized protein OS=Danio rerio GN=syt13 PE=4 SV=1
comp111482_c0	comp111482_c0_seq1	tr|Q7ZV51|Q7ZV51_DANRE	73.08	78	21	0	2	235	49	126	2e-17	73.6	78	58.21	Fam107b protein OS=Danio rerio GN=fam107b PE=2 SV=1
comp11156_c0	comp11156_c0_seq2	tr|F8W3B7|F8W3B7_DANRE	58.48	171	69	2	42	551	370	539	3e-63	209	170	26.56	Uncharacterized protein OS=Danio rerio GN=btk PE=4 SV=1
comp11161_c0	comp11161_c0_seq1	tr|F1Q6D3|F1Q6D3_DANRE	90.26	154	15	0	585	124	446	599	6e-99	302	154	25.5	Uncharacterized protein OS=Danio rerio GN=si:ch211-126h20.1 PE=3 SV=1
comp111643_c0	comp111643_c0_seq1	sp|Q6P0U0|NAGA_DANRE	32.06	131	78	2	3	362	145	275	8e-15	70.9	131	32.43	Putative N-acetylglucosamine-6-phosphate deacetylase OS=Danio rerio GN=amdhd2 PE=2 SV=1
comp111701_c0	comp111701_c0_seq1	tr|E7F8C6|E7F8C6_DANRE	64.49	107	32	2	522	202	388	488	5e-32	121	101	20.7	Uncharacterized protein OS=Danio rerio GN=slc36a4 PE=4 SV=1
comp1118_c0	comp1118_c0_seq1	tr|A5PML4|A5PML4_DANRE	49.23	65	33	0	30	224	40	104	8e-16	70.1	65	26.21	Uncharacterized protein OS=Danio rerio GN=bcat1 PE=3 SV=1
comp11180_c0	comp11180_c0_seq1	tr|E7F4I5|E7F4I5_DANRE	58.02	81	33	1	97	339	143	222	5e-15	70.5	80	36.04	Uncharacterized protein OS=Danio rerio GN=CABZ01069519.1 PE=4 SV=1
comp111956_c0	comp111956_c0_seq1	tr|Q6P977|Q6P977_DANRE	81.03	174	33	0	522	1	12	185	1e-104	303	174	81.69	Uncharacterized protein OS=Danio rerio GN=rab42a PE=2 SV=1
comp111969_c0	comp111969_c0_seq1	tr|F1R272|F1R272_DANRE	86.58	231	23	3	1	669	193	423	3e-130	379	231	50.99	Uncharacterized protein OS=Danio rerio GN=runx2a PE=4 SV=1
comp11202_c0	comp11202_c0_seq1	tr|E7FFX8|E7FFX8_DANRE	44.25	287	152	3	1124	282	51	335	1e-70	231	285	72.15	Uncharacterized protein OS=Danio rerio GN=si:dkey-197c15.6 PE=4 SV=1
comp112041_c0	comp112041_c0_seq1	tr|F1R6W3|F1R6W3_DANRE	67.16	67	22	0	201	1	157	223	1e-27	101	67	29	Uncharacterized protein (Fragment) OS=Danio rerio GN=mmd2a PE=4 SV=1
comp112096_c0	comp112096_c0_seq1	tr|E7FF94|E7FF94_DANRE	73.08	78	21	0	234	1	203	280	2e-38	134	78	21.08	Uncharacterized protein OS=Danio rerio GN=gabrg2 PE=3 SV=2
comp112182_c0	comp112182_c0_seq1	tr|B3DIR8|B3DIR8_DANRE	67.12	73	24	0	2	220	162	234	1e-28	107	73	24.41	Gap junction protein OS=Danio rerio GN=cx34.4 PE=2 SV=1
comp112235_c0	comp112235_c0_seq1	tr|Q52JI4|Q52JI4_DANRE	72.09	43	12	0	3	131	166	208	1e-15	70.9	43	20.67	Beta B2-crystallin OS=Danio rerio GN=crybb2 PE=2 SV=1
comp11224_c0	comp11224_c0_seq1	tr|E9QEN5|E9QEN5_DANRE	54	50	21	2	85	234	15	62	1e-12	60.5	48	40.34	Uncharacterized protein OS=Danio rerio GN=l3mbtl1b PE=4 SV=1
comp11224_c0	comp11224_c0_seq2	tr|E9QEN5|E9QEN5_DANRE	57.14	42	17	1	83	208	15	55	1e-12	60.5	41	34.45	Uncharacterized protein OS=Danio rerio GN=l3mbtl1b PE=4 SV=1
comp112268_c0	comp112268_c0_seq1	tr|H9GXA3|H9GXA3_DANRE	58.33	144	60	0	5	436	199	342	1e-56	184	144	42.11	Uncharacterized protein OS=Danio rerio GN=zgc:85843 PE=4 SV=1
comp112305_c0	comp112305_c0_seq1	tr|A8WGD4|A8WGD4_DANRE	44.94	89	49	0	272	6	79	167	8e-16	70.9	89	34.23	Claudin (Fragment) OS=Danio rerio GN=cldn18 PE=2 SV=1
comp112337_c0	comp112337_c0_seq1	sp|Q7ZV22|MTAP_DANRE	48	75	39	0	1	225	174	248	1e-19	81.3	75	26.79	S-methyl-5'-thioadenosine phosphorylase OS=Danio rerio GN=mtap PE=2 SV=2
comp112342_c0	comp112342_c0_seq1	sp|Q6DHP1|CLD7A_DANRE	62.5	56	18	3	49	210	158	212	6e-15	68.6	55	25.94	Claudin-7-A OS=Danio rerio GN=cldn7a PE=2 SV=1
comp112362_c0	comp112362_c0_seq1	tr|F8W426|F8W426_DANRE	73.33	75	20	0	1	225	18	92	3e-35	122	75	30.74	Uncharacterized protein (Fragment) OS=Danio rerio GN=mcph1 PE=4 SV=1
comp112416_c0	comp112416_c0_seq1	tr|F1RDH1|F1RDH1_DANRE	65.49	142	47	2	2	421	50	191	2e-47	163	142	25.91	Uncharacterized protein OS=Danio rerio GN=si:dkey-266j7.2 PE=4 SV=1
comp112474_c0	comp112474_c0_seq1	tr|X1WBR3|X1WBR3_DANRE	66.67	81	27	0	248	6	65	145	5e-24	93.2	81	35.37	Uncharacterized protein OS=Danio rerio GN=si:ch211-256a21.4 PE=4 SV=1
comp112512_c0	comp112512_c0_seq1	tr|F1QEC1|F1QEC1_DANRE	73.17	164	43	1	497	6	162	324	2e-78	241	163	44.41	Uncharacterized protein (Fragment) OS=Danio rerio GN=fer1l6 PE=4 SV=1
comp112519_c0	comp112519_c0_seq1	tr|F1R5A4|F1R5A4_DANRE	95.7	93	4	0	281	3	149	241	2e-43	145	93	33.21	Uncharacterized protein OS=Danio rerio GN=stoml3b PE=4 SV=1
comp112589_c0	comp112589_c0_seq1	tr|F8W401|F8W401_DANRE	52.31	130	62	0	2	391	40	169	1e-47	154	130	75.14	Uncharacterized protein (Fragment) OS=Danio rerio GN=cyp2aa12 PE=3 SV=1
comp112638_c0	comp112638_c0_seq1	tr|X1WBS8|X1WBS8_DANRE	78.95	114	24	0	35	376	201	314	1e-59	191	114	29.46	Uncharacterized protein (Fragment) OS=Danio rerio GN=si:dkey-221l21.1 PE=4 SV=1
comp112680_c0	comp112680_c0_seq1	tr|A5PLG5|A5PLG5_DANRE	100	40	0	0	307	188	85	124	9e-22	86.3	40	25.81	Uncharacterized protein OS=Danio rerio GN=zgc:165603 PE=2 SV=1
comp11270_c0	comp11270_c0_seq1	tr|F1QIS9|F1QIS9_DANRE	46	100	51	1	372	73	75	171	1e-15	71.6	97	56.73	Uncharacterized protein OS=Danio rerio GN=ppp1r1c PE=4 SV=1
comp11274_c0	comp11274_c0_seq1	tr|F1Q6R0|F1Q6R0_DANRE	61.15	157	59	1	5	469	211	367	1e-63	203	157	42.78	Uncharacterized protein OS=Danio rerio GN=cxcr3.1 PE=3 SV=1
comp112787_c0	comp112787_c0_seq1	tr|F8W5H6|F8W5H6_DANRE	72.92	96	26	0	79	366	368	463	2e-43	150	96	20.73	Uncharacterized protein OS=Danio rerio GN=mcph1 PE=4 SV=1
comp112840_c0	comp112840_c0_seq1	tr|F1QAB5|F1QAB5_DANRE	43.02	86	49	0	258	1	4	89	1e-20	83.6	86	57.72	Uncharacterized protein (Fragment) OS=Danio rerio PE=4 SV=1
comp112864_c0	comp112864_c0_seq1	tr|E9QE86|E9QE86_DANRE	75.61	41	10	0	243	365	1	41	2e-13	62.4	41	87.23	POU domain, class 6, transcription factor 1 OS=Danio rerio GN=pou6f1 PE=4 SV=1
comp112933_c0	comp112933_c0_seq1	tr|A2BE62|A2BE62_DANRE	95.56	45	2	0	1	135	155	199	2e-23	91.3	45	21.13	Homeobox protein Hox-C5a OS=Danio rerio GN=hoxc5a PE=3 SV=1
comp112940_c0	comp112940_c0_seq1	tr|F1R4Z8|F1R4Z8_DANRE	65.26	95	33	0	21	305	124	218	1e-37	131	95	42.6	Uncharacterized protein OS=Danio rerio GN=gstal PE=4 SV=1
comp113008_c0	comp113008_c0_seq1	tr|E9QJ31|E9QJ31_DANRE	81.34	134	24	1	399	1	20	153	7e-77	233	134	49.45	Uncharacterized protein OS=Danio rerio PE=4 SV=1
comp113042_c0	comp113042_c0_seq1	tr|E7EYX9|E7EYX9_DANRE	93.78	193	8	1	569	3	1	193	5e-132	384	193	39.96	Homeobox protein unc-4 homolog OS=Danio rerio GN=uncx PE=4 SV=1
comp113067_c0	comp113067_c0_seq1	tr|A7YY95|A7YY95_DANRE	54.76	84	38	0	6	257	99	182	4e-22	84.3	84	23.2	LOC100005699 protein (Fragment) OS=Danio rerio GN=fank1 PE=2 SV=1
comp113125_c0	comp113125_c0_seq1	tr|A5PLA1|A5PLA1_DANRE	100	95	0	0	285	1	1	95	1e-63	196	95	44.6	Uncharacterized protein OS=Danio rerio GN=rab39ba PE=2 SV=1
comp113181_c0	comp113181_c0_seq1	tr|E9QDZ3|E9QDZ3_DANRE	70.83	48	14	0	139	282	16	63	1e-21	85.9	48	28.07	Uncharacterized protein OS=Danio rerio GN=chia.6 PE=3 SV=1
comp113182_c0	comp113182_c0_seq1	tr|B8A5X2|B8A5X2_DANRE	60.66	122	48	0	2	367	91	212	7e-51	169	122	29.33	Uncharacterized protein OS=Danio rerio GN=chst3a PE=4 SV=1
comp1132_c0	comp1132_c0_seq1	tr|F1R0N0|F1R0N0_DANRE	66.15	130	44	0	391	2	240	369	5e-56	184	130	29.89	Uncharacterized protein OS=Danio rerio GN=lrrc17 PE=4 SV=1
comp113320_c0	comp113320_c0_seq1	tr|E7FEZ4|E7FEZ4_DANRE	84.07	226	36	0	3	680	496	721	1e-138	415	226	24.46	Uncharacterized protein OS=Danio rerio GN=adam12 PE=4 SV=1
comp11341_c0	comp11341_c0_seq1	tr|B8A539|B8A539_DANRE	80	70	14	0	1	210	225	294	2e-27	102	70	21.88	Uncharacterized protein OS=Danio rerio GN=rdh12 PE=3 SV=1
comp113516_c0	comp113516_c0_seq1	tr|B0V1K7|B0V1K7_DANRE	60	75	30	0	2	226	265	339	1e-25	100	75	20.33	Uncharacterized protein OS=Danio rerio GN=ccr9a PE=3 SV=1
comp113528_c0	comp113528_c0_seq1	tr|E7F6J3|E7F6J3_DANRE	77.39	115	26	0	345	1	205	319	4e-59	192	115	23.52	Uncharacterized protein OS=Danio rerio GN=LOC100534735 PE=4 SV=1
comp113624_c0	comp113624_c0_seq1	tr|F1QKD7|F1QKD7_DANRE	52.38	63	30	0	2	190	241	303	2e-17	76.6	63	20.79	Uncharacterized protein OS=Danio rerio GN=si:ch211-138a11.5 PE=4 SV=1
comp113658_c0	comp113658_c0_seq1	tr|F1R5M7|F1R5M7_DANRE	81.08	74	14	0	262	41	89	162	5e-25	97.1	74	24.03	Uncharacterized protein (Fragment) OS=Danio rerio GN=relnl PE=4 SV=1
comp113694_c0	comp113694_c0_seq1	tr|Q7ZUI4|Q7ZUI4_DANRE	63.55	107	17	1	390	136	1	107	2e-38	129	107	99.07	Thioredoxin OS=Danio rerio GN=zgc:56493 PE=2 SV=1
comp113892_c0	comp113892_c0_seq1	tr|F1R0K7|F1R0K7_DANRE	46.43	84	43	1	279	28	39	120	2e-17	75.1	82	36.94	Uncharacterized protein (Fragment) OS=Danio rerio GN=si:dkey-13e3.1 PE=4 SV=1
comp113927_c0	comp113927_c0_seq1	tr|E7F0R1|E7F0R1_DANRE	45.37	108	59	0	329	6	331	438	2e-18	80.9	108	21.34	Uncharacterized protein OS=Danio rerio GN=CR396586.2 PE=4 SV=1
comp114015_c0	comp114015_c0_seq1	sp|Q9PWM3|HXC4A_DANRE	72	75	17	2	1	225	198	268	4e-11	57.8	71	26.49	Homeobox protein Hox-C4a OS=Danio rerio GN=hoxc4a PE=2 SV=1
comp114040_c0	comp114040_c0_seq1	tr|E7F0W8|E7F0W8_DANRE	81.4	129	24	0	387	1	4	132	2e-71	228	129	24.16	Uncharacterized protein OS=Danio rerio GN=LOC101882597 PE=4 SV=1
comp114116_c0	comp114116_c0_seq1	tr|E9QJF8|E9QJF8_DANRE	93.94	66	4	0	28	225	1	66	3e-38	130	66	25.38	Uncharacterized protein OS=Danio rerio GN=calb1 PE=4 SV=1
comp114163_c0	comp114163_c0_seq1	tr|E9QFU3|E9QFU3_DANRE	73.91	115	30	0	431	87	239	353	2e-48	165	115	24.36	Uncharacterized protein OS=Danio rerio GN=htr6 PE=3 SV=1
comp114178_c0	comp114178_c0_seq1	tr|F1Q8M2|F1Q8M2_DANRE	87.78	90	11	0	271	2	139	228	3e-51	168	90	24.06	Protein Wnt OS=Danio rerio GN=wnt5a PE=3 SV=1
comp11422_c0	comp11422_c0_seq1	sp|Q1LY10|FSD1_DANRE	75.17	145	36	0	2	436	111	255	2e-78	244	145	29.29	Fibronectin type III and SPRY domain-containing protein 1 OS=Danio rerio GN=fsd1 PE=3 SV=1
comp114242_c0	comp114242_c0_seq1	tr|E7F9B9|E7F9B9_DANRE	73.21	56	15	0	173	6	1	56	8e-23	89	56	25.81	Uncharacterized protein OS=Danio rerio GN=hprt1l PE=4 SV=1
comp114305_c0	comp114305_c0_seq1	tr|B8JME9|B8JME9_DANRE	90.7	86	8	0	2	259	325	410	4e-53	174	86	20.72	Isthmin-1 (Fragment) OS=Danio rerio GN=ism1 PE=4 SV=1
comp114342_c0	comp114342_c0_seq1	tr|E7F6U1|E7F6U1_DANRE	59.38	64	26	0	5	196	160	223	1e-14	66.2	64	28.57	Uncharacterized protein OS=Danio rerio GN=si:ch73-106k19.5 PE=4 SV=1
comp114422_c0	comp114422_c0_seq1	tr|E7FBV3|E7FBV3_DANRE	37.78	90	52	1	270	1	28	113	3e-12	60.8	86	34.82	Uncharacterized protein OS=Danio rerio PE=4 SV=1
comp114459_c0	comp114459_c0_seq1	tr|B8JL35|B8JL35_DANRE	78.26	92	20	0	277	2	258	349	6e-48	159	92	26.14	Uncharacterized protein (Fragment) OS=Danio rerio GN=pyroxd2 PE=4 SV=1
comp114591_c0	comp114591_c0_seq1	tr|R4GEW0|R4GEW0_DANRE	59.02	61	25	0	183	1	195	255	6e-16	70.1	61	23.55	Uncharacterized protein OS=Danio rerio GN=si:ch1073-13h15.3 PE=4 SV=1
comp114658_c0	comp114658_c0_seq1	tr|F1QPY6|F1QPY6_DANRE	63.41	82	30	0	467	222	129	210	2e-33	122	82	26.97	Uncharacterized protein (Fragment) OS=Danio rerio GN=plxnb1a PE=4 SV=1
comp114677_c0	comp114677_c0_seq1	tr|Q66IE3|Q66IE3_DANRE	81.91	94	17	0	283	2	4	97	5e-54	169	94	61.04	Uncharacterized protein OS=Danio rerio GN=ap1s3b PE=2 SV=1
comp114762_c0	comp114762_c0_seq1	tr|A9C3Q8|A9C3Q8_DANRE	61.98	242	85	1	18	743	105	339	5e-104	321	235	32.91	Uncharacterized protein OS=Danio rerio GN=zgc:136971 PE=4 SV=1
comp114805_c0	comp114805_c0_seq1	tr|F1R786|F1R786_DANRE	51.43	70	34	0	261	52	100	169	1e-15	70.1	70	30.84	Uncharacterized protein OS=Danio rerio GN=prop1 PE=3 SV=1
comp114995_c0	comp114995_c0_seq1	tr|E7F688|E7F688_DANRE	50	148	74	0	446	3	362	509	3e-44	155	148	24.03	Uncharacterized protein OS=Danio rerio PE=4 SV=1
comp115002_c0	comp115002_c0_seq1	tr|F1R7D4|F1R7D4_DANRE	82.35	68	12	0	2	205	203	270	5e-22	87.8	68	21.32	Uncharacterized protein OS=Danio rerio GN=fhod3b PE=4 SV=2
comp115046_c0	comp115046_c0_seq1	tr|E7F1U9|E7F1U9_DANRE	48.85	131	64	2	84	473	70	198	5e-35	125	129	59.45	Uncharacterized protein OS=Danio rerio GN=LOC101886770 PE=4 SV=1
comp115049_c0	comp115049_c0_seq1	tr|Q0P445|Q0P445_DANRE	74.05	131	30	3	388	5	222	351	3e-34	124	130	35.04	Uncharacterized protein OS=Danio rerio GN=gabrr2a PE=2 SV=1
comp115124_c0	comp115124_c0_seq1	tr|E7FF73|E7FF73_DANRE	81.09	201	38	0	605	3	202	402	9e-121	355	201	41.88	Uncharacterized protein OS=Danio rerio GN=LOC101883158 PE=4 SV=1
comp115145_c0	comp115145_c0_seq1	tr|F1QWD5|F1QWD5_DANRE	66.47	170	56	1	507	1	212	381	7e-63	206	170	29.82	Uncharacterized protein (Fragment) OS=Danio rerio GN=prdm8b PE=4 SV=1
comp115173_c0	comp115173_c0_seq1	tr|X1WGI1|X1WGI1_DANRE	75.76	66	16	0	200	3	67	132	2e-27	99.8	66	39.76	Uncharacterized protein OS=Danio rerio GN=zgc:112484 PE=4 SV=1
comp115236_c0	comp115236_c0_seq1	tr|Q1LWJ1|Q1LWJ1_DANRE	75.61	82	20	0	248	3	100	181	2e-38	132	82	28.67	Purine nucleoside phosphorylase OS=Danio rerio GN=pnp6 PE=3 SV=1
comp115280_c0	comp115280_c0_seq1	tr|E7F4G1|E7F4G1_DANRE	45.86	133	71	1	397	2	1	133	9e-31	115	133	29.04	GDNF family receptor alpha 3 OS=Danio rerio GN=gfra3 PE=2 SV=1
comp115330_c0	comp115330_c0_seq1	tr|F1RAP6|F1RAP6_DANRE	48.11	106	54	1	317	3	81	186	9e-27	103	106	22.08	Uncharacterized protein OS=Danio rerio GN=serpinf2b PE=3 SV=1
comp115544_c0	comp115544_c0_seq1	tr|E9QCZ6|E9QCZ6_DANRE	93.68	95	6	0	1	285	194	288	5e-59	187	95	29.6	Uncharacterized protein OS=Danio rerio GN=si:ch211-222g5.3 PE=4 SV=1
comp115567_c0	comp115567_c0_seq1	tr|F1QEP2|F1QEP2_DANRE	92.52	147	10	1	2	442	470	615	2e-91	283	146	20.45	Uncharacterized protein (Fragment) OS=Danio rerio GN=astn1 PE=4 SV=1
comp115577_c0	comp115577_c0_seq1	tr|E7F3G4|E7F3G4_DANRE	39.81	108	64	1	27	350	125	231	5e-31	96.7	107	31.01	Uncharacterized protein OS=Danio rerio GN=CR855327.1 PE=4 SV=1
comp115670_c0	comp115670_c0_seq1	tr|Q6P005|Q6P005_DANRE	66.67	63	21	0	212	24	113	175	3e-21	84.7	63	29.17	Uncharacterized protein OS=Danio rerio GN=tescb PE=2 SV=1
comp115713_c0	comp115713_c0_seq1	tr|B6E519|B6E519_DANRE	80.51	118	23	0	4	357	18	135	9e-66	201	118	59.9	Plexin A1a (Fragment) OS=Danio rerio GN=plxna1b PE=2 SV=1
comp115781_c0	comp115781_c0_seq1	tr|E7F3F8|E7F3F8_DANRE	58.43	89	35	1	261	1	342	430	5e-27	103	89	20.7	Uncharacterized protein OS=Danio rerio GN=BX324210.1 PE=4 SV=1
comp115855_c0	comp115855_c0_seq1	tr|F8W4T4|F8W4T4_DANRE	76.47	68	14	2	216	19	137	204	3e-25	97.1	68	23.53	Uncharacterized protein OS=Danio rerio GN=aurka PE=3 SV=1
comp116_c1	comp116_c1_seq1	tr|E9QH60|E9QH60_DANRE	86.25	80	11	0	1	240	165	244	4e-46	151	80	31.62	Uncharacterized protein OS=Danio rerio GN=col14a1a PE=4 SV=1
comp116244_c0	comp116244_c0_seq1	tr|Q2VJ87|Q2VJ87_DANRE	90.14	71	7	0	20	232	10	80	3e-33	117	71	27.95	Gap junction protein OS=Danio rerio GN=cx27.5 PE=2 SV=1
comp116267_c0	comp116267_c0_seq1	tr|E9QE82|E9QE82_DANRE	50.57	87	41	2	1	258	265	350	2e-23	92.8	86	21.99	Uncharacterized protein OS=Danio rerio GN=si:ch211-10d23.5 PE=4 SV=1
comp116305_c0	comp116305_c0_seq1	tr|E9QBJ1|E9QBJ1_DANRE	61.9	105	39	1	321	10	7	111	2e-32	119	105	44.3	Uncharacterized protein OS=Danio rerio GN=zgc:66484 PE=4 SV=1
comp116311_c0	comp116311_c0_seq1	tr|E7FF82|E7FF82_DANRE	45.88	85	44	2	3	251	262	346	2e-22	90.1	85	22.49	Uncharacterized protein OS=Danio rerio GN=LOC101885564 PE=4 SV=1
comp116432_c0	comp116432_c0_seq1	tr|F1R8T5|F1R8T5_DANRE	46.15	104	51	2	297	1	102	205	1e-26	101	104	44.64	Uncharacterized protein (Fragment) OS=Danio rerio GN=si:ch211-37e10.1 PE=4 SV=1
comp116503_c0	comp116503_c0_seq1	tr|F1QQX3|F1QQX3_DANRE	79.37	126	26	0	1	378	14	139	6e-71	221	126	32.23	Uncharacterized protein (Fragment) OS=Danio rerio GN=htr3a PE=3 SV=1
comp116508_c0	comp116508_c0_seq1	tr|F1QN49|F1QN49_DANRE	85.59	118	14	1	1	354	291	405	3e-42	147	115	26.44	Uncharacterized protein (Fragment) OS=Danio rerio GN=glra4a PE=3 SV=1
comp11651_c0	comp11651_c0_seq1	sp|Q6EJB7|SOX3_DANRE	78.95	76	12	1	218	3	1	76	2e-36	127	76	25.33	Transcription factor Sox-3 OS=Danio rerio GN=sox3 PE=1 SV=1
comp116510_c0	comp116510_c0_seq1	tr|K7DYE7|K7DYE7_DANRE	43	100	55	1	300	1	24	121	6e-23	89.7	98	68.06	Uncharacterized protein (Fragment) OS=Danio rerio GN=si:dkeyp-82h4.1 PE=4 SV=1
comp116553_c0	comp116553_c0_seq1	tr|F1Q4N3|F1Q4N3_DANRE	75.44	57	14	0	1	171	78	134	5e-25	93.2	57	42.54	Uncharacterized protein OS=Danio rerio GN=CABZ01090712.1 PE=4 SV=1
comp116733_c0	comp116733_c0_seq1	tr|F1QWX3|F1QWX3_DANRE	51.59	126	49	2	376	2	83	197	2e-25	100	115	27.51	Uncharacterized protein OS=Danio rerio GN=gpr22 PE=4 SV=1
comp116741_c0	comp116741_c0_seq1	tr|F1QTI1|F1QTI1_DANRE	73.75	80	17	1	242	3	147	222	9e-37	126	76	31.8	Uncharacterized protein OS=Danio rerio GN=clic2 PE=4 SV=1
comp116779_c0	comp116779_c0_seq1	tr|U3JA53|U3JA53_DANRE	88.06	67	8	0	2	202	120	186	4e-29	105	67	32.84	Uncharacterized protein (Fragment) OS=Danio rerio GN=slc10a4 PE=4 SV=1
comp116910_c0	comp116910_c0_seq1	tr|E7F319|E7F319_DANRE	87.36	87	11	0	178	438	1	87	4e-47	152	87	76.32	Uncharacterized protein OS=Danio rerio GN=si:dkey-13m3.2 PE=4 SV=1
comp116928_c0	comp116928_c0_seq1	tr|F1QD92|F1QD92_DANRE	89.52	105	11	0	315	1	185	289	7e-69	218	105	20.96	Uncharacterized protein (Fragment) OS=Danio rerio GN=asic1c PE=3 SV=1
comp116931_c0	comp116931_c0_seq1	tr|A2CF00|A2CF00_DANRE	70.59	85	23	1	257	3	22	104	1e-36	130	83	32.17	Uncharacterized protein OS=Danio rerio GN=shisa2 PE=4 SV=1
comp117040_c0	comp117040_c0_seq1	tr|F8W586|F8W586_DANRE	69.42	121	37	0	365	3	325	445	3e-34	125	121	21.65	Sodium/hydrogen exchanger OS=Danio rerio GN=slc9a6b PE=3 SV=1
comp117042_c0	comp117042_c0_seq1	tr|F1QWX4|F1QWX4_DANRE	34.91	106	66	2	394	83	150	254	7e-15	70.5	105	40.23	Uncharacterized protein OS=Danio rerio GN=spra PE=4 SV=1
comp117068_c0	comp117068_c0_seq1	tr|X1WEL1|X1WEL1_DANRE	65.83	120	41	0	3	362	50	169	3e-54	172	120	54.55	Uncharacterized protein (Fragment) OS=Danio rerio GN=plxnb1a PE=4 SV=1
comp117101_c0	comp117101_c0_seq1	tr|F1R613|F1R613_DANRE	59.22	103	42	0	310	2	22	124	9e-29	108	103	36.01	Uncharacterized protein (Fragment) OS=Danio rerio GN=LOC100001479 PE=3 SV=1
comp117147_c0	comp117147_c0_seq1	tr|F1QZS8|F1QZS8_DANRE	52.56	78	33	1	284	51	219	292	9e-21	85.1	74	25.34	Uncharacterized protein OS=Danio rerio GN=sgcd PE=4 SV=1
comp117229_c0	comp117229_c0_seq1	tr|F1QUA4|F1QUA4_DANRE	67.24	58	16	1	167	3	137	194	6e-20	82	58	25.44	Uncharacterized protein (Fragment) OS=Danio rerio PE=4 SV=1
comp1173_c0	comp1173_c0_seq1	tr|E7FDU7|E7FDU7_DANRE	53.85	143	62	1	12	440	13	151	8e-43	151	139	20.29	Transmembrane channel-like protein OS=Danio rerio GN=si:dkey-202l16.5 PE=3 SV=1
comp117330_c0	comp117330_c0_seq1	tr|F1R7D4|F1R7D4_DANRE	88.89	81	9	0	172	414	1	81	6e-48	160	81	25.39	Uncharacterized protein OS=Danio rerio GN=fhod3b PE=4 SV=2
comp117399_c0	comp117399_c0_seq1	tr|Q561S9|Q561S9_DANRE	98.25	57	1	0	256	86	72	128	1e-32	113	57	44.53	Histone H2A OS=Danio rerio GN=mid1ip1 PE=2 SV=1
comp117539_c0	comp117539_c0_seq1	tr|F1QYD1|F1QYD1_DANRE	66.99	103	34	0	310	2	49	151	7e-47	159	103	20.98	Uncharacterized protein OS=Danio rerio GN=cyp2x9 PE=3 SV=1
comp117546_c0	comp117546_c0_seq1	tr|Q6PC37|Q6PC37_DANRE	40.23	87	52	0	262	2	19	105	1e-16	72	87	56.86	Nucleoside diphosphate kinase OS=Danio rerio GN=nme2a PE=2 SV=1
comp117614_c0	comp117614_c0_seq1	tr|H9GZ15|H9GZ15_DANRE	52.78	108	40	3	3	320	47	145	1e-25	97.8	99	47.14	Uncharacterized protein (Fragment) OS=Danio rerio PE=4 SV=1
comp117657_c0	comp117657_c0_seq1	tr|F1R399|F1R399_DANRE	51.06	94	39	1	7	267	133	226	4e-28	105	94	27.49	Uncharacterized protein OS=Danio rerio GN=gpr55a PE=4 SV=1
comp117668_c0	comp117668_c0_seq1	tr|E7F3U3|E7F3U3_DANRE	79.8	99	20	0	297	1	170	268	3e-52	172	99	24.44	Uncharacterized protein OS=Danio rerio GN=pdk1 PE=4 SV=1
comp117678_c0	comp117678_c0_seq1	tr|Q0GH74|Q0GH74_DANRE	66.1	118	34	2	346	5	300	415	1e-47	160	116	26.19	Serotonin receptor 2B OS=Danio rerio GN=htr2b PE=2 SV=1
comp117769_c0	comp117769_c0_seq1	tr|E7F178|E7F178_DANRE	86.25	80	11	0	1	240	64	143	2e-29	109	80	21.45	Uncharacterized protein OS=Danio rerio GN=LOC101884071 PE=4 SV=1
comp117804_c0	comp117804_c0_seq1	tr|E7EZ33|E7EZ33_DANRE	79.75	79	13	2	43	279	1	76	3e-16	73.2	76	21.47	Uncharacterized protein OS=Danio rerio GN=foxe1 PE=3 SV=1
comp117817_c0	comp117817_c0_seq1	tr|F1REV2|F1REV2_DANRE	56.2	137	60	0	9	419	1	137	2e-50	166	137	42.41	Uncharacterized protein (Fragment) OS=Danio rerio GN=mst1rb PE=4 SV=1
comp117876_c0	comp117876_c0_seq1	tr|G1K2W4|G1K2W4_DANRE	46.15	91	48	1	7	279	40	129	2e-21	87.4	90	30.82	Uncharacterized protein (Fragment) OS=Danio rerio GN=si:dkey-94e7.2 PE=3 SV=1
comp117968_c0	comp117968_c0_seq1	tr|B3DHJ6|B3DHJ6_DANRE	92	100	8	0	3	302	14	113	3e-64	199	100	34.84	Dorsal root ganglia homeobox OS=Danio rerio GN=drgx PE=2 SV=1
comp118026_c0	comp118026_c0_seq1	tr|F1QB33|F1QB33_DANRE	55.88	68	30	0	221	18	90	157	2e-21	87.4	68	20	Uncharacterized protein (Fragment) OS=Danio rerio GN=si:dkeyp-13d11.2 PE=4 SV=1
comp118038_c0	comp118038_c0_seq1	tr|B0S5L4|B0S5L4_DANRE	53.47	101	47	0	5	307	217	317	3e-25	99	101	23.82	Uncharacterized protein OS=Danio rerio GN=ftr67 PE=4 SV=1
comp118044_c0	comp118044_c0_seq1	tr|B8JLE7|B8JLE7_DANRE	89.42	104	11	0	2	313	134	237	5e-65	204	104	27.37	Uncharacterized protein OS=Danio rerio GN=frmd3 PE=4 SV=1
comp118051_c0	comp118051_c0_seq1	tr|F1R001|F1R001_DANRE	61.4	57	22	0	173	3	26	82	1e-19	81.3	57	41.3	5-hydroxyisourate hydrolase OS=Danio rerio GN=urah PE=3 SV=1
comp1182_c0	comp1182_c0_seq1	tr|F1R2G1|F1R2G1_DANRE	79.87	149	28	1	1	441	65	213	7e-80	246	149	34.98	Uncharacterized protein (Fragment) OS=Danio rerio GN=LOC100332608 PE=4 SV=1
comp118444_c0	comp118444_c0_seq1	tr|E7FFR6|E7FFR6_DANRE	33.33	99	64	2	4	300	52	148	7e-11	58.5	97	27.79	Uncharacterized protein OS=Danio rerio PE=4 SV=1
comp118462_c0	comp118462_c0_seq1	tr|A0JML4|A0JML4_DANRE	76.85	108	23	1	318	1	110	217	1e-53	174	108	30.17	Uncharacterized protein OS=Danio rerio GN=zgc:153952 PE=2 SV=1
comp118604_c0	comp118604_c0_seq1	tr|F1R509|F1R509_DANRE	30.27	185	117	3	2	550	454	628	3e-16	77.8	175	26.56	Uncharacterized protein OS=Danio rerio GN=mto1 PE=4 SV=1
comp118646_c0	comp118646_c0_seq1	tr|F1QWF2|F1QWF2_DANRE	39.81	103	62	0	1	309	129	231	6e-16	72	103	36.14	Uncharacterized protein (Fragment) OS=Danio rerio GN=ftr51 PE=4 SV=1
comp118666_c0	comp118666_c0_seq1	sp|Q803M0|PPR3B_DANRE	65.88	85	26	1	11	256	209	293	4e-33	119	85	29.01	Protein phosphatase 1 regulatory subunit 3B OS=Danio rerio GN=ppp1r3b PE=2 SV=1
comp118801_c0	comp118801_c0_seq1	sp|Q6P026|BAF_DANRE	75	52	13	0	1	156	39	90	1e-23	89.4	52	57.78	Barrier-to-autointegration factor OS=Danio rerio GN=banf1 PE=1 SV=1
comp118945_c0	comp118945_c0_seq1	tr|E7F356|E7F356_DANRE	50.38	133	59	2	1	396	195	321	2e-39	138	127	39.56	Uncharacterized protein OS=Danio rerio GN=LOC101883805 PE=4 SV=1
comp118950_c0	comp118950_c0_seq1	tr|F1QI29|F1QI29_DANRE	50.81	124	60	1	3	371	3	126	2e-28	107	124	44.77	Uncharacterized protein (Fragment) OS=Danio rerio PE=4 SV=1
comp118972_c0	comp118972_c0_seq1	tr|F1QCN1|F1QCN1_DANRE	81.48	81	15	0	2	244	273	353	6e-28	105	81	20.2	Uncharacterized protein OS=Danio rerio GN=slc22a18 PE=4 SV=1
comp119064_c0	comp119064_c0_seq1	tr|X1WD06|X1WD06_DANRE	61.67	60	23	0	298	119	94	153	1e-22	88.6	60	37.97	Methyltransferase-like protein 20 (Fragment) OS=Danio rerio GN=mettl20 PE=4 SV=1
comp119076_c0	comp119076_c0_seq1	tr|Q6IVV7|Q6IVV7_DANRE	73.91	69	18	0	207	1	117	185	2e-34	119	69	35.57	Twister OS=Danio rerio GN=pih1d3 PE=2 SV=1
comp119133_c0	comp119133_c0_seq1	tr|E7F941|E7F941_DANRE	40.48	126	74	1	393	16	189	313	1e-23	95.1	125	35.92	Uncharacterized protein OS=Danio rerio PE=4 SV=1
comp119281_c0	comp119281_c0_seq1	tr|F1QFK6|F1QFK6_DANRE	89.19	74	8	0	2	223	51	124	2e-43	145	74	24.58	Transmembrane protein 178A OS=Danio rerio GN=tmem178 PE=4 SV=1
comp119282_c0	comp119282_c0_seq1	sp|Q90WY6|ADA2C_DANRE	83.72	129	21	0	387	1	101	229	7e-62	199	129	29.86	Alpha-2C adrenergic receptor OS=Danio rerio GN=adra2c PE=3 SV=1
comp11936_c0	comp11936_c0_seq1	tr|F1QE89|F1QE89_DANRE	46.49	114	54	2	341	3	299	406	1e-27	106	108	25.35	Uncharacterized protein OS=Danio rerio GN=aldh5a1 PE=3 SV=1
comp119362_c0	comp119362_c0_seq1	tr|F1QIM9|F1QIM9_DANRE	50	88	43	1	1	264	140	226	6e-12	61.2	87	26.52	Uncharacterized protein (Fragment) OS=Danio rerio PE=4 SV=1
comp119409_c0	comp119409_c0_seq1	tr|X1WHE4|X1WHE4_DANRE	44.26	122	66	2	3	365	25	145	7e-29	105	121	82.31	Uncharacterized protein OS=Danio rerio GN=si:dkey-234i14.15 PE=4 SV=1
comp119473_c0	comp119473_c0_seq1	tr|E7FC87|E7FC87_DANRE	52.33	86	41	0	259	2	48	133	5e-25	97.1	86	25.9	Uncharacterized protein OS=Danio rerio GN=LOC101883597 PE=3 SV=1
comp119481_c0	comp119481_c0_seq1	tr|F1QVE0|F1QVE0_DANRE	71.43	105	30	0	1	315	279	383	3e-43	148	105	27.42	Uncharacterized protein OS=Danio rerio GN=spo11 PE=4 SV=1
comp119509_c0	comp119509_c0_seq1	tr|Q5RGS8|Q5RGS8_DANRE	49.11	112	57	0	1	336	62	173	8e-26	99.4	112	47.06	Si:ch211-147d7.3 OS=Danio rerio GN=nsl1 PE=2 SV=1
comp11958_c0	comp11958_c0_seq1	tr|Q5SPA4|Q5SPA4_DANRE	45	80	43	1	240	1	24	102	4e-18	76.3	79	41.58	Uncharacterized protein OS=Danio rerio GN=acat2 PE=4 SV=1
comp119595_c0	comp119595_c0_seq1	tr|F1QSZ1|F1QSZ1_DANRE	70.59	68	20	0	215	12	54	121	6e-27	100	68	30.77	Uncharacterized protein (Fragment) OS=Danio rerio PE=4 SV=1
comp119632_c0	comp119632_c0_seq1	tr|F1QQH0|F1QQH0_DANRE	67.71	96	31	0	11	298	34	129	9e-47	155	96	28.66	Uncharacterized protein (Fragment) OS=Danio rerio GN=LOC572476 PE=3 SV=1
comp119723_c0	comp119723_c0_seq1	tr|Q66I72|Q66I72_DANRE	63.51	74	26	1	52	270	31	104	1e-25	98.6	74	25.34	F11 receptor OS=Danio rerio GN=f11r PE=2 SV=1
comp1198_c0	comp1198_c0_seq1	tr|F1QDG2|F1QDG2_DANRE	81.82	44	8	0	75	206	3	46	6e-16	69.7	44	27.67	Uncharacterized protein OS=Danio rerio GN=ompa PE=4 SV=1
comp119800_c0	comp119800_c0_seq1	tr|A7MBX0|A7MBX0_DANRE	88.75	80	9	0	241	2	229	308	7e-47	155	80	24.92	Uncharacterized protein OS=Danio rerio GN=zgc:171734 PE=2 SV=1
comp119806_c0	comp119806_c0_seq1	tr|E9QCF8|E9QCF8_DANRE	87.37	95	12	0	464	180	233	327	3e-56	182	95	29.05	Uncharacterized protein OS=Danio rerio GN=elmod1 PE=4 SV=1
comp119861_c0	comp119861_c0_seq1	tr|F1R5D3|F1R5D3_DANRE	77.05	61	14	0	45	227	32	92	5e-27	100	61	24.4	Uncharacterized protein (Fragment) OS=Danio rerio GN=lyst PE=4 SV=1
comp119869_c0	comp119869_c0_seq1	tr|A8DZH9|A8DZH9_DANRE	32.93	167	95	6	468	1	54	214	1e-16	76.3	161	55.71	Uncharacterized protein OS=Danio rerio GN=zgc:110366 PE=4 SV=1
comp119890_c0	comp119890_c0_seq1	tr|E9QGZ2|E9QGZ2_DANRE	52.24	67	32	0	207	7	80	146	3e-17	73.6	67	28.51	Uncharacterized protein OS=Danio rerio GN=tomm40 PE=4 SV=1
comp119910_c0	comp119910_c0_seq1	tr|F1RE08|F1RE08_DANRE	58.72	109	43	1	6	332	253	359	1e-35	129	107	22.29	Uncharacterized protein OS=Danio rerio GN=ptgis PE=3 SV=1
comp119926_c0	comp119926_c0_seq1	tr|A2AR72|A2AR72_DANRE	61.32	106	41	0	322	5	177	282	6e-36	127	106	32.72	Uncharacterized protein OS=Danio rerio GN=wisp2 PE=4 SV=1
comp119957_c0	comp119957_c0_seq1	tr|B3DHT3|B3DHT3_DANRE	40.3	67	40	0	8	208	2	68	2e-12	60.5	67	43.23	Uncharacterized protein OS=Danio rerio GN=zgc:194297 PE=2 SV=1
comp119987_c0	comp119987_c0_seq1	tr|Q6NXA6|Q6NXA6_DANRE	65.59	93	32	0	5	283	78	170	1e-37	132	93	24.73	Alcohol dehydrogenase 5 OS=Danio rerio GN=adh5 PE=2 SV=1
comp120057_c0	comp120057_c0_seq1	tr|G1K2G0|G1K2G0_DANRE	80	80	16	0	241	2	56	135	6e-47	151	80	43.48	Methionine-R-sulfoxide reductase B2, mitochondrial OS=Danio rerio GN=msrb2 PE=4 SV=1
comp120092_c0	comp120092_c0_seq1	tr|F1Q7T0|F1Q7T0_DANRE	60.98	82	30	1	1	246	36	115	6e-27	102	80	20.2	Uncharacterized protein OS=Danio rerio GN=slc35f2 PE=4 SV=1
comp120126_c0	comp120126_c0_seq1	tr|X1WGI6|X1WGI6_DANRE	96.43	28	1	0	80	163	60	87	1e-13	62.4	28	32.18	Uncharacterized protein OS=Danio rerio GN=si:ch211-52o10.4 PE=4 SV=1
comp12014_c1	comp12014_c1_seq1	tr|F1R2C7|F1R2C7_DANRE	58.82	85	23	3	253	2	133	206	8e-19	80.1	74	20.22	Uncharacterized protein OS=Danio rerio GN=fam102aa PE=4 SV=1
comp120210_c0	comp120210_c0_seq1	tr|F1QJW7|F1QJW7_DANRE	80.49	82	16	0	246	1	2	83	2e-31	112	82	52.56	Uncharacterized protein (Fragment) OS=Danio rerio GN=si:dkey-11f4.7 PE=4 SV=1
comp120225_c0	comp120225_c0_seq1	tr|E9QD43|E9QD43_DANRE	81.44	97	18	0	3	293	15	111	2e-56	174	97	85.09	Uncharacterized protein OS=Danio rerio GN=astn1 PE=4 SV=1
comp120409_c0	comp120409_c0_seq1	tr|F8W257|F8W257_DANRE	60	115	42	2	71	415	37	147	8e-30	110	111	50.68	Uncharacterized protein OS=Danio rerio GN=ccnb1 PE=3 SV=1
comp120554_c0	comp120554_c0_seq1	tr|Q6DHP3|Q6DHP3_DANRE	98.51	67	1	0	2	202	90	156	6e-42	137	67	37.02	ADP-ribosylation factor 3a OS=Danio rerio GN=arf3a PE=2 SV=1
comp120581_c0	comp120581_c0_seq1	tr|F1QKD4|F1QKD4_DANRE	83.13	83	14	0	1	249	312	394	2e-43	147	83	20.96	Uncharacterized protein OS=Danio rerio GN=gfi1ab PE=4 SV=1
comp12059_c0	comp12059_c0_seq1	tr|E7FDY7|E7FDY7_DANRE	38.68	106	64	1	11	325	392	497	3e-17	79	106	20.27	Glucose-6-phosphate 1-dehydrogenase OS=Danio rerio GN=g6pd PE=3 SV=1
comp120701_c0	comp120701_c0_seq1	tr|E7FG35|E7FG35_DANRE	72	100	28	0	7	306	85	184	2e-46	155	100	29.59	Uncharacterized protein OS=Danio rerio PE=4 SV=1
comp12072_c0	comp12072_c0_seq1	tr|F1QQX3|F1QQX3_DANRE	55.24	105	38	2	293	6	220	324	6e-25	99.8	105	26.85	Uncharacterized protein (Fragment) OS=Danio rerio GN=htr3a PE=3 SV=1
comp120817_c0	comp120817_c0_seq1	tr|E7F255|E7F255_DANRE	61.11	108	31	2	3	293	85	192	2e-36	129	108	33.96	Uncharacterized protein OS=Danio rerio GN=si:ch73-23d15.1 PE=4 SV=1
comp12084_c1	comp12084_c1_seq1	tr|A1L225|A1L225_DANRE	61.19	67	21	3	200	3	70	132	1e-16	72	63	30.43	Uncharacterized protein OS=Danio rerio GN=e2f3 PE=2 SV=1
comp120848_c0	comp120848_c0_seq1	tr|Q6P027|Q6P027_DANRE	93.67	79	5	0	1	237	169	247	2e-50	163	79	25.73	Cellular retinaldehyde-binding protein b OS=Danio rerio GN=rlbp1b PE=2 SV=1
comp120911_c0	comp120911_c0_seq1	tr|E7FEI7|E7FEI7_DANRE	40	75	39	1	338	132	59	133	2e-13	63.9	75	55.97	Uncharacterized protein OS=Danio rerio GN=LOC101886763 PE=4 SV=1
comp120975_c0	comp120975_c0_seq1	tr|D7RVS3|D7RVS3_DANRE	69.84	126	34	2	1	366	182	307	5e-54	181	126	22.5	Excitatory amino acid transporter SLC1A6 OS=Danio rerio GN=slc1a6 PE=2 SV=1
comp121046_c0	comp121046_c0_seq1	tr|H9GXK0|H9GXK0_DANRE	54.09	159	73	0	1	477	243	401	9e-43	151	159	28.34	Peptidyl-prolyl cis-trans isomerase OS=Danio rerio GN=LOC100330102 PE=4 SV=1
comp121146_c0	comp121146_c0_seq1	tr|F1R6X4|F1R6X4_DANRE	83.15	89	15	0	1	267	29	117	2e-46	154	89	27.22	Uncharacterized protein (Fragment) OS=Danio rerio GN=si:dkey-221l21.1 PE=4 SV=1
comp121271_c0	comp121271_c0_seq1	tr|F1Q821|F1Q821_DANRE	91.15	113	10	0	12	350	1	113	7e-70	221	113	20.89	Uncharacterized protein OS=Danio rerio GN=cul5a PE=3 SV=1
comp121371_c0	comp121371_c0_seq1	tr|E7F2E9|E7F2E9_DANRE	95.16	62	3	0	62	247	1	62	7e-35	122	62	25.62	Uncharacterized protein OS=Danio rerio GN=si:ch73-167i17.6 PE=4 SV=1
comp121479_c0	comp121479_c0_seq1	tr|F1REG3|F1REG3_DANRE	79.17	120	25	0	2	361	145	264	4e-64	207	120	22.43	Uncharacterized protein (Fragment) OS=Danio rerio GN=LOC559800 PE=4 SV=1
comp121484_c0	comp121484_c0_seq1	sp|Q6GQN0|CEP41_DANRE	67.47	83	24	2	241	2	131	213	3e-31	114	83	22.19	Centrosomal protein of 41 kDa OS=Danio rerio GN=cep41 PE=2 SV=1
comp12157_c0	comp12157_c0_seq1	tr|Q6NZ25|Q6NZ25_DANRE	42.45	139	75	3	1	402	210	348	2e-21	90.1	139	34.41	Ctbp2 protein OS=Danio rerio GN=ctbp2a PE=2 SV=1
comp121622_c0	comp121622_c0_seq1	tr|F1R5R0|F1R5R0_DANRE	36.78	87	55	0	20	280	186	272	3e-11	59.7	87	21.53	Uncharacterized protein OS=Danio rerio GN=cthl PE=3 SV=1
comp121739_c0	comp121739_c0_seq1	tr|E9QDG7|E9QDG7_DANRE	37.08	89	54	2	5	271	65	151	1e-11	58.5	87	44.16	Uncharacterized protein OS=Danio rerio GN=bpifcl PE=4 SV=1
comp121805_c0	comp121805_c0_seq1	tr|Q6PBN9|Q6PBN9_DANRE	80.56	72	14	0	5	220	1	72	3e-35	119	72	98.63	Guanine nucleotide-binding protein subunit gamma OS=Danio rerio GN=gngt1 PE=2 SV=1
comp121990_c0	comp121990_c0_seq1	tr|F1R5J9|F1R5J9_DANRE	80.61	98	19	0	294	1	187	284	4e-46	153	98	33.56	Uncharacterized protein OS=Danio rerio GN=icmt PE=4 SV=1
comp121992_c0	comp121992_c0_seq1	tr|E9QBE1|E9QBE1_DANRE	52.31	65	31	0	1	195	178	242	1e-18	77.8	65	26.21	Uncharacterized protein OS=Danio rerio GN=shmt1 PE=3 SV=1
comp122016_c0	comp122016_c0_seq1	tr|E7F4C5|E7F4C5_DANRE	78.16	87	19	0	2	262	40	126	6e-44	146	87	32.46	Uncharacterized protein OS=Danio rerio GN=CABZ01031627.2 PE=4 SV=1
comp122144_c0	comp122144_c0_seq1	sp|A1L1S5|FOXF1_DANRE	56.63	83	28	1	226	2	233	315	4e-23	91.7	83	21.84	Forkhead box protein F1 OS=Danio rerio GN=foxf1 PE=2 SV=1
comp122200_c0	comp122200_c0_seq1	tr|F1QXS9|F1QXS9_DANRE	55.81	129	56	1	386	3	54	182	2e-42	144	129	43.29	Uncharacterized protein (Fragment) OS=Danio rerio GN=syt15 PE=4 SV=1
comp122319_c0	comp122319_c0_seq1	tr|E7F4U1|E7F4U1_DANRE	77.54	285	64	0	41	895	43	327	2e-141	424	285	32.68	Uncharacterized protein OS=Danio rerio GN=arhgef2 PE=4 SV=1
comp12238_c0	comp12238_c0_seq2	tr|E7F4B3|E7F4B3_DANRE	85.51	69	10	0	208	2	8	76	3e-39	129	69	56.56	Uncharacterized protein OS=Danio rerio GN=CU633857.1 PE=4 SV=1
comp12238_c0	comp12238_c0_seq1	tr|E7F4B3|E7F4B3_DANRE	82.81	64	11	0	240	49	8	71	1e-34	118	64	52.46	Uncharacterized protein OS=Danio rerio GN=CU633857.1 PE=4 SV=1
comp122454_c0	comp122454_c0_seq1	tr|B8A6F4|B8A6F4_DANRE	46.48	71	38	0	2	214	54	124	7e-17	72.8	71	33.02	Uncharacterized protein OS=Danio rerio GN=mlh1 PE=4 SV=1
comp122468_c0	comp122468_c0_seq1	tr|R4GEU2|R4GEU2_DANRE	63.77	69	25	0	208	2	67	135	4e-25	94.4	69	43.12	Uncharacterized protein OS=Danio rerio GN=si:dkey-4p15.3 PE=3 SV=2
comp1225_c0	comp1225_c0_seq1	tr|R4GEG4|R4GEG4_DANRE	47.42	97	51	0	296	6	70	166	1e-22	91.3	97	24.94	Uncharacterized protein OS=Danio rerio GN=si:ch73-132f6.4 PE=4 SV=1
comp1225_c1	comp1225_c1_seq1	tr|R4GEG4|R4GEG4_DANRE	42.15	121	60	4	339	4	179	298	6e-17	76.3	120	30.85	Uncharacterized protein OS=Danio rerio GN=si:ch73-132f6.4 PE=4 SV=1
comp122602_c0	comp122602_c0_seq1	sp|Q6TEM9|MYLIA_DANRE	69.79	96	19	2	1	258	276	371	1e-38	135	96	20.34	E3 ubiquitin-protein ligase MYLIP-A OS=Danio rerio GN=mylipa PE=1 SV=2
comp122671_c0	comp122671_c0_seq1	tr|Q1LW94|Q1LW94_DANRE	78.7	108	23	0	331	8	190	297	3e-60	196	108	20.04	Uncharacterized protein OS=Danio rerio GN=mpp6b PE=4 SV=1
comp122718_c0	comp122718_c0_seq1	tr|E7FC43|E7FC43_DANRE	42.67	75	41	1	305	87	104	178	2e-11	60.1	75	24.51	Uncharacterized protein OS=Danio rerio GN=LOC101883163 PE=4 SV=1
comp12277_c0	comp12277_c0_seq1	tr|F1QGY5|F1QGY5_DANRE	43.67	158	72	5	2	475	153	293	2e-27	109	141	22.27	Uncharacterized protein OS=Danio rerio GN=mybl2 PE=4 SV=1
comp122790_c0	comp122790_c0_seq1	tr|F8W4K8|F8W4K8_DANRE	43.14	102	55	2	368	72	85	186	5e-21	86.3	102	52.85	Glutathione peroxidase (Fragment) OS=Danio rerio GN=gpx7 PE=3 SV=1
comp122914_c0	comp122914_c0_seq1	tr|B0V361|B0V361_DANRE	94.12	102	6	0	1	306	145	246	2e-67	206	102	41.46	Uncharacterized protein OS=Danio rerio GN=mapk4 PE=3 SV=1
comp123010_c0	comp123010_c0_seq1	tr|F1R569|F1R569_DANRE	86.05	86	12	0	2	259	119	204	5e-46	152	86	34.54	Uncharacterized protein (Fragment) OS=Danio rerio GN=asic1c PE=3 SV=1
comp123034_c0	comp123034_c0_seq1	tr|X1WFB5|X1WFB5_DANRE	60	75	29	1	230	6	164	237	1e-22	90.1	74	21.7	Uncharacterized protein OS=Danio rerio GN=si:ch211-147k10.5 PE=4 SV=1
comp123055_c0	comp123055_c0_seq1	tr|E7FBQ9|E7FBQ9_DANRE	59.85	132	53	0	2	397	161	292	2e-42	149	132	25.88	Uncharacterized protein OS=Danio rerio GN=trim35-12 PE=4 SV=1
comp12310_c0	comp12310_c0_seq2	tr|E7EZH6|E7EZH6_DANRE	33.93	112	67	2	77	394	29	139	3e-13	67	111	20.52	Uncharacterized protein OS=Danio rerio GN=il2rb PE=4 SV=1
comp123210_c0	comp123210_c0_seq1	tr|F1QCS4|F1QCS4_DANRE	58.33	60	25	0	243	64	61	120	2e-20	83.6	60	22.14	Uncharacterized protein (Fragment) OS=Danio rerio GN=si:ch211-57f7.7 PE=4 SV=1
comp123351_c0	comp123351_c0_seq1	tr|E7FFU1|E7FFU1_DANRE	77.42	93	21	0	281	3	195	287	5e-43	145	93	31	Uncharacterized protein OS=Danio rerio GN=si:ch211-284o19.8 PE=4 SV=1
comp123399_c0	comp123399_c0_seq1	tr|B0S8J5|B0S8J5_DANRE	53.62	138	62	2	415	5	171	307	2e-46	157	137	40.77	Uncharacterized protein OS=Danio rerio GN=acmsd PE=4 SV=1
comp12359_c0	comp12359_c0_seq1	tr|X1WCH8|X1WCH8_DANRE	74.14	232	39	3	861	205	246	469	1e-78	250	224	47.76	Neurexin-3a (Fragment) OS=Danio rerio GN=nrxn3a PE=4 SV=1
comp123655_c0	comp123655_c0_seq1	tr|F6NHV1|F6NHV1_DANRE	64.96	137	47	1	411	1	28	163	3e-55	186	136	21.55	Uncharacterized protein (Fragment) OS=Danio rerio GN=mxg PE=3 SV=1
comp123675_c0	comp123675_c0_seq1	tr|E9QCX2|E9QCX2_DANRE	83.57	140	23	0	1	420	208	347	5e-65	205	140	39.89	Uncharacterized protein OS=Danio rerio GN=grhprb PE=3 SV=1
comp123680_c0	comp123680_c0_seq1	tr|F8W2G2|F8W2G2_DANRE	53.12	160	74	1	1	480	24	182	1e-45	154	159	56.79	Uncharacterized protein OS=Danio rerio GN=lpar1 PE=3 SV=1
comp123847_c0	comp123847_c0_seq1	tr|E7F694|E7F694_DANRE	87.21	86	11	0	264	7	1	86	3e-37	126	86	56.21	Uncharacterized protein OS=Danio rerio GN=si:dkeyp-72e1.6 PE=4 SV=1
comp123854_c0	comp123854_c0_seq1	tr|F1QLT8|F1QLT8_DANRE	70.77	65	19	0	216	22	52	116	2e-13	62.8	65	39.39	Uncharacterized protein (Fragment) OS=Danio rerio GN=LOC100331538 PE=4 SV=1
comp123945_c0	comp123945_c0_seq1	tr|E9QEZ3|E9QEZ3_DANRE	46.91	81	43	0	2	244	50	130	3e-16	71.6	81	33.75	Uncharacterized protein OS=Danio rerio GN=asl PE=4 SV=1
comp124004_c0	comp124004_c0_seq1	tr|F1QJR2|F1QJR2_DANRE	54.65	86	36	1	252	4	39	124	9e-30	106	86	59.72	Uncharacterized protein (Fragment) OS=Danio rerio PE=4 SV=1
comp124158_c0	comp124158_c0_seq1	tr|B0V1I3|B0V1I3_DANRE	86.51	126	17	0	403	26	138	263	3e-76	234	126	32.81	Uncharacterized protein OS=Danio rerio GN=upb1 PE=4 SV=1
comp124205_c0	comp124205_c0_seq1	tr|F1RC63|F1RC63_DANRE	48.53	68	35	0	6	209	168	235	4e-17	74.3	68	23.45	Uncharacterized protein (Fragment) OS=Danio rerio PE=4 SV=1
comp12429_c1	comp12429_c1_seq1	tr|F1QJL2|F1QJL2_DANRE	65.57	122	42	0	1	366	29	150	2e-51	167	122	43.57	tRNA pseudouridine synthase (Fragment) OS=Danio rerio GN=LOC555828 PE=3 SV=1
comp124319_c0	comp124319_c0_seq1	tr|E7FGA8|E7FGA8_DANRE	48.51	101	39	3	3	293	69	160	2e-22	89	92	41.82	Uncharacterized protein OS=Danio rerio GN=LOC101885189 PE=4 SV=1
comp124412_c0	comp124412_c0_seq1	tr|E7FER9|E7FER9_DANRE	72.92	48	13	0	1	144	93	140	5e-18	76.6	48	27.75	Uncharacterized protein OS=Danio rerio GN=LOC101886613 PE=4 SV=1
comp124419_c0	comp124419_c0_seq1	tr|F1QPT9|F1QPT9_DANRE	60.55	109	40	1	319	2	248	356	5e-34	124	109	23.85	Uncharacterized protein OS=Danio rerio GN=zgc:162595 PE=4 SV=1
comp124447_c0	comp124447_c0_seq1	tr|R4GET2|R4GET2_DANRE	33.94	109	64	3	6	332	183	283	5e-14	67.8	101	35.69	Uncharacterized protein OS=Danio rerio GN=crym PE=4 SV=1
comp124464_c0	comp124464_c0_seq1	tr|Q1MTK5|Q1MTK5_DANRE	82.64	121	21	0	363	1	157	277	2e-67	217	121	20.51	Uncharacterized protein (Fragment) OS=Danio rerio GN=nuak2 PE=4 SV=1
comp124634_c0	comp124634_c0_seq1	tr|Q6P4P6|Q6P4P6_DANRE	81.48	54	10	0	187	26	120	173	1e-26	99	54	29.51	HMP19 protein OS=Danio rerio GN=hmp19 PE=2 SV=1
comp124684_c0	comp124684_c0_seq1	tr|E7EZH5|E7EZH5_DANRE	74.05	131	31	1	387	4	152	282	6e-58	188	131	31.57	Uncharacterized protein OS=Danio rerio GN=LOC101883232 PE=4 SV=1
comp124705_c0	comp124705_c0_seq1	tr|Q5U3I5|Q5U3I5_DANRE	48.89	90	46	0	34	303	75	164	5e-16	73.6	90	23.62	Uncharacterized protein OS=Danio rerio GN=trim35-29 PE=2 SV=1
comp124709_c0	comp124709_c0_seq1	tr|F1QDB3|F1QDB3_DANRE	41.84	98	53	3	8	292	82	178	3e-15	69.7	97	38.04	Uncharacterized protein OS=Danio rerio GN=zgc:92630 PE=3 SV=1
comp124718_c0	comp124718_c0_seq1	tr|F1Q733|F1Q733_DANRE	54.96	131	59	0	394	2	132	262	4e-26	104	131	21.62	Uncharacterized protein OS=Danio rerio GN=prc1b PE=4 SV=1
comp124736_c0	comp124736_c0_seq1	tr|E7F6N5|E7F6N5_DANRE	70.66	167	49	0	30	530	469	635	5e-83	263	167	25.97	Uncharacterized protein OS=Danio rerio GN=si:ch211-59o9.9 PE=4 SV=1
comp124742_c0	comp124742_c0_seq1	sp|Q1RMB5|K1644_DANRE	44.07	59	32	1	39	212	30	88	3e-12	59.7	59	29.06	Uncharacterized protein KIAA1644 homolog OS=Danio rerio GN=si:dkey-14k9.2 PE=2 SV=2
comp124779_c0	comp124779_c0_seq1	tr|F1RDP1|F1RDP1_DANRE	44.32	88	49	0	3	266	160	247	8e-20	82	88	33.21	Uncharacterized protein (Fragment) OS=Danio rerio GN=LOC563995 PE=4 SV=1
comp125094_c0	comp125094_c0_seq1	tr|E7F198|E7F198_DANRE	43.75	64	35	1	1	189	252	315	5e-12	62	64	20.32	Uncharacterized protein OS=Danio rerio GN=galnt3 PE=4 SV=1
comp125117_c0	comp125117_c0_seq1	tr|F1QBT8|F1QBT8_DANRE	57.53	73	30	1	219	1	166	237	5e-21	85.1	72	23.68	Gap junction protein OS=Danio rerio GN=cx35.4 PE=3 SV=1
comp125168_c0	comp125168_c0_seq1	tr|X1WHD6|X1WHD6_DANRE	30.97	113	77	1	341	6	151	263	8e-13	63.5	113	40.94	Uncharacterized protein OS=Danio rerio GN=hoga1 PE=3 SV=1
comp125183_c0	comp125183_c0_seq1	tr|E7F3G4|E7F3G4_DANRE	37.6	125	78	0	10	384	9	133	1e-23	95.5	125	36.23	Uncharacterized protein OS=Danio rerio GN=CR855327.1 PE=4 SV=1
comp12522_c0	comp12522_c0_seq1	tr|R4GDP6|R4GDP6_DANRE	69.01	71	22	0	4	216	75	145	3e-27	100	71	48.63	Uncharacterized protein OS=Danio rerio GN=si:dkey-13m3.2 PE=4 SV=1
comp125267_c0	comp125267_c0_seq1	tr|E7F4R4|E7F4R4_DANRE	43.68	87	49	0	3	263	156	242	3e-19	80.5	87	34.94	Uncharacterized protein OS=Danio rerio PE=4 SV=1
comp125438_c0	comp125438_c0_seq1	tr|E9QDG7|E9QDG7_DANRE	36.07	61	39	0	18	200	65	125	2e-12	60.5	61	30.96	Uncharacterized protein OS=Danio rerio GN=bpifcl PE=4 SV=1
comp125492_c0	comp125492_c0_seq1	tr|B3DGC8|B3DGC8_DANRE	46.34	82	44	0	3	248	147	228	9e-17	74.7	82	21.69	XK-related protein OS=Danio rerio GN=xkr9 PE=2 SV=1
comp125530_c0	comp125530_c0_seq1	tr|B8JIT8|B8JIT8_DANRE	29.68	155	107	2	506	48	318	472	4e-17	79.7	155	25.04	Uncharacterized protein OS=Danio rerio GN=zgc:110789 PE=4 SV=1
comp12563_c1	comp12563_c1_seq1	tr|F1Q6T2|F1Q6T2_DANRE	45.33	75	40	1	227	3	36	109	1e-16	70.9	74	59.2	Uncharacterized protein (Fragment) OS=Danio rerio PE=4 SV=1
comp125654_c0	comp125654_c0_seq1	tr|E7F2K7|E7F2K7_DANRE	98.81	84	1	0	297	46	81	164	5e-58	179	84	51.22	Uncharacterized protein OS=Danio rerio GN=CABZ01065506.1 PE=4 SV=1
comp125688_c0	comp125688_c0_seq1	tr|E7FBC2|E7FBC2_DANRE	76.43	140	33	0	475	56	237	376	3e-74	231	140	36.08	Uncharacterized protein OS=Danio rerio GN=slc30a8 PE=4 SV=1
comp125691_c0	comp125691_c0_seq1	sp|Q6TLF6|RGN_DANRE	40.74	81	42	1	35	277	149	223	3e-15	70.1	75	25.42	Regucalcin OS=Danio rerio GN=rgn PE=2 SV=1
comp125735_c0	comp125735_c0_seq1	tr|E7F384|E7F384_DANRE	68.57	70	22	0	212	3	163	232	5e-29	107	70	23.65	Uncharacterized protein OS=Danio rerio GN=LOC570366 PE=4 SV=1
comp12575_c0	comp12575_c0_seq1	tr|H9GY27|H9GY27_DANRE	73.79	103	26	1	472	164	169	270	7e-43	148	102	37.78	Uncharacterized protein OS=Danio rerio GN=LOC101885127 PE=4 SV=1
comp125753_c0	comp125753_c0_seq1	tr|E7EZ63|E7EZ63_DANRE	39.85	133	47	5	9	356	277	393	6e-16	74.3	117	23.73	Uncharacterized protein OS=Danio rerio GN=si:ch211-197l9.5 PE=4 SV=1
comp125839_c0	comp125839_c0_seq1	tr|F1QGV6|F1QGV6_DANRE	45.95	74	40	0	2	223	88	161	1e-14	68.2	74	20.5	Uncharacterized protein OS=Danio rerio GN=zgc:165409 PE=4 SV=1
comp125918_c0	comp125918_c0_seq1	tr|F1QHT8|F1QHT8_DANRE	84.06	69	11	0	15	221	7	75	7e-37	126	69	28.16	Uncharacterized protein (Fragment) OS=Danio rerio GN=ptprnb PE=4 SV=1
comp126064_c0	comp126064_c0_seq1	tr|B8A4Q1|B8A4Q1_DANRE	79.17	96	4	1	3	290	67	146	4e-45	150	80	28.67	Uncharacterized protein (Fragment) OS=Danio rerio GN=cdh24b PE=4 SV=1
comp126079_c0	comp126079_c0_seq1	tr|E7EYR6|E7EYR6_DANRE	67.92	53	17	0	5	163	207	259	2e-21	86.3	53	20.46	Uncharacterized protein OS=Danio rerio GN=LOC101886891 PE=4 SV=1
comp126140_c0	comp126140_c0_seq1	tr|B8JIZ2|B8JIZ2_DANRE	55.71	70	30	1	212	6	81	150	8e-13	61.6	70	28.81	Dickkopf 2 OS=Danio rerio GN=dkk2 PE=2 SV=1
comp126153_c0	comp126153_c0_seq1	tr|I3ISY4|I3ISY4_DANRE	70.65	92	26	1	275	3	214	305	3e-39	137	92	20.09	Uncharacterized protein OS=Danio rerio GN=si:dkey-276l13.4 PE=3 SV=1
comp126166_c0	comp126166_c0_seq1	tr|F1QG95|F1QG95_DANRE	76.36	55	10	2	1	156	156	210	2e-18	78.2	55	26.19	Uncharacterized protein (Fragment) OS=Danio rerio GN=rspo2 PE=4 SV=1
comp126176_c0	comp126176_c0_seq1	sp|Q6NUW5|AN32E_DANRE	56.67	60	25	1	225	49	14	73	1e-14	67.4	60	24	Acidic leucine-rich nuclear phosphoprotein 32 family member E OS=Danio rerio GN=anp32e PE=1 SV=1
comp126180_c0	comp126180_c0_seq1	tr|A3KQ53|A3KQ53_DANRE	58.25	103	40	1	3	302	36	138	3e-32	118	103	24.35	Uncharacterized protein OS=Danio rerio GN=si:ch211-195b13.1 PE=4 SV=1
comp126234_c0	comp126234_c0_seq1	tr|Q7ZZZ4|Q7ZZZ4_DANRE	73.77	61	16	0	37	219	17	77	2e-26	95.9	61	61.62	Hypoxia induced gene 1 OS=Danio rerio GN=hig1 PE=2 SV=1
comp126288_c0	comp126288_c0_seq1	tr|E9QEQ1|E9QEQ1_DANRE	55.32	47	21	0	3	143	51	97	7e-14	64.3	47	47	Uncharacterized protein OS=Danio rerio GN=apoc2 PE=4 SV=1
comp126382_c0	comp126382_c0_seq1	tr|X1WDZ8|X1WDZ8_DANRE	65.05	103	36	0	3	311	13	115	7e-43	142	103	50	Uncharacterized protein OS=Danio rerio GN=si:ch73-248e20.1 PE=4 SV=1
comp126400_c0	comp126400_c0_seq1	tr|E9QIV8|E9QIV8_DANRE	59.46	74	30	0	224	3	10	83	2e-26	101	74	23.49	Uncharacterized protein OS=Danio rerio GN=wu:fa92h10 PE=4 SV=1
comp126432_c0	comp126432_c0_seq1	tr|F1QWG7|F1QWG7_DANRE	40.99	161	95	0	2	484	101	261	4e-36	132	161	28.6	Uncharacterized protein (Fragment) OS=Danio rerio GN=themis2 PE=4 SV=1
comp1265_c0	comp1265_c0_seq1	tr|F1Q8L6|F1Q8L6_DANRE	75	76	19	0	1	228	63	138	8e-22	85.5	76	49.03	Uncharacterized protein (Fragment) OS=Danio rerio GN=pde3a PE=4 SV=1
comp126583_c0	comp126583_c0_seq1	tr|F1R5W1|F1R5W1_DANRE	75	104	26	0	313	2	222	325	6e-44	150	104	26.46	Uncharacterized protein (Fragment) OS=Danio rerio PE=4 SV=1
comp126702_c0	comp126702_c0_seq1	tr|E7FD95|E7FD95_DANRE	44.07	59	31	1	29	199	1	59	6e-12	60.1	59	22.35	Uncharacterized protein OS=Danio rerio PE=4 SV=1
comp126829_c0	comp126829_c0_seq1	tr|A5PMK4|A5PMK4_DANRE	81.48	81	15	0	319	77	7	87	9e-42	139	81	39.32	Uncharacterized protein OS=Danio rerio GN=arl15a PE=4 SV=1
comp127091_c0	comp127091_c0_seq1	tr|A2BIL2|A2BIL2_DANRE	77.11	83	18	1	2	250	56	137	7e-41	136	82	39.81	Uncharacterized protein OS=Danio rerio GN=apba1a PE=4 SV=1
comp127171_c0	comp127171_c0_seq1	tr|B0I1T8|B0I1T8_DANRE	90.7	86	8	0	2	259	221	306	9e-50	164	86	27.83	Brorin OS=Danio rerio GN=vwc2 PE=2 SV=1
comp127226_c0	comp127226_c0_seq1	sp|P56224-3|P3F3A_DANRE	85.96	114	15	1	341	3	294	407	8e-65	206	114	25.56	Isoform 3 of POU domain, class 3, transcription factor 3-A OS=Danio rerio GN=pou3f3a
comp127278_c0	comp127278_c0_seq1	tr|E7FG35|E7FG35_DANRE	76.47	102	24	0	306	1	195	296	4e-55	177	102	30.18	Uncharacterized protein OS=Danio rerio PE=4 SV=1
comp127304_c0	comp127304_c0_seq1	sp|Q92048|WNT2_DANRE	58.57	70	29	0	210	1	59	128	3e-23	91.3	70	20	Protein Wnt-2 OS=Danio rerio GN=wnt2 PE=2 SV=1
comp127390_c0	comp127390_c0_seq1	tr|F1REP3|F1REP3_DANRE	66.67	99	32	1	321	25	179	276	6e-42	142	98	35	Uncharacterized protein OS=Danio rerio GN=npsnl PE=3 SV=1
comp127553_c0	comp127553_c0_seq1	sp|Q6NYE4|ALKMO_DANRE	49.12	114	56	1	11	352	141	252	1e-28	108	112	25.11	Alkylglycerol monooxygenase OS=Danio rerio GN=agmo PE=2 SV=1
comp127562_c0	comp127562_c0_seq1	tr|F8W3D9|F8W3D9_DANRE	65.82	79	27	0	1	237	134	212	2e-30	110	79	32.51	Uncharacterized protein OS=Danio rerio GN=clrn1 PE=4 SV=1
comp127652_c0	comp127652_c0_seq1	tr|B0V1K9|B0V1K9_DANRE	100	97	0	0	292	2	44	140	2e-50	168	97	20.64	Uncharacterized protein OS=Danio rerio GN=si:dkey-263f15.2 PE=3 SV=1
comp127752_c0	comp127752_c0_seq1	tr|F1QLV9|F1QLV9_DANRE	92.5	80	6	0	1	240	100	179	4e-48	156	80	32.65	Actin-related protein 2-B (Fragment) OS=Danio rerio GN=actr2b PE=3 SV=1
comp127969_c0	comp127969_c0_seq1	tr|F1Q9F1|F1Q9F1_DANRE	46.05	76	41	0	236	9	4	79	5e-20	84.7	76	21.05	Uncharacterized protein OS=Danio rerio GN=zgc:165409 PE=4 SV=1
comp128_c1	comp128_c1_seq1	tr|E7F0L4|E7F0L4_DANRE	41.46	82	45	3	243	1	154	233	6e-13	49.7	80	32.65	Uncharacterized protein OS=Danio rerio GN=CU694385.1 PE=4 SV=1
comp128023_c0	comp128023_c0_seq1	tr|F1QK85|F1QK85_DANRE	78.26	92	19	1	274	2	6	97	2e-37	131	92	23.53	Uncharacterized protein (Fragment) OS=Danio rerio GN=si:ch73-63i19.1 PE=4 SV=1
comp12833_c1	comp12833_c1_seq1	tr|F1Q986|F1Q986_DANRE	43.82	89	44	2	535	287	293	381	8e-12	63.5	89	22.65	4-hydroxyphenylpyruvate dioxygenase OS=Danio rerio GN=hpdb PE=3 SV=1
comp12835_c0	comp12835_c0_seq1	tr|H9GYA1|H9GYA1_DANRE	97.01	67	2	0	204	4	30	96	4e-43	141	67	36.61	Uncharacterized protein (Fragment) OS=Danio rerio GN=kcnip3a PE=4 SV=1
comp128413_c0	comp128413_c0_seq1	tr|Q1LY26|Q1LY26_DANRE	71.17	111	32	0	334	2	129	239	8e-52	169	111	35.35	Uncharacterized protein (Fragment) OS=Danio rerio GN=si:ch73-261i21.5 PE=4 SV=1
comp128488_c0	comp128488_c0_seq1	tr|Q567D5|Q567D5_DANRE	75.71	70	17	0	3	212	101	170	9e-34	117	70	33.49	Claudin OS=Danio rerio GN=cldn19 PE=2 SV=1
comp128552_c0	comp128552_c0_seq1	tr|R4GEE1|R4GEE1_DANRE	81.48	81	14	1	3	242	105	185	1e-39	135	81	28.83	Gap junction protein (Fragment) OS=Danio rerio GN=LOC100331216 PE=3 SV=1
comp128581_c0	comp128581_c0_seq1	tr|Q9W6E3|Q9W6E3_DANRE	76.79	168	31	1	505	2	175	334	2e-90	279	160	27.59	Frizzled homolog 10 OS=Danio rerio GN=fzd10 PE=2 SV=1
comp1286_c0	comp1286_c0_seq1	sp|Q1MTE5|ARL3_DANRE	86.84	38	5	0	329	216	145	182	2e-18	78.2	38	20.88	ADP-ribosylation factor-like protein 3 OS=Danio rerio GN=arl3 PE=2 SV=1
comp128676_c0	comp128676_c0_seq1	tr|F1Q5C9|F1Q5C9_DANRE	71.21	66	16	1	190	2	1	66	2e-27	102	66	26.61	R-spondin 2_variant1 OS=Danio rerio GN=rspo2 PE=2 SV=1
comp128794_c0	comp128794_c0_seq1	tr|F1QKD1|F1QKD1_DANRE	45.83	96	48	2	12	290	169	263	6e-17	76.3	95	20.79	Uncharacterized protein OS=Danio rerio GN=angptl3 PE=4 SV=1
comp128813_c0	comp128813_c0_seq1	tr|D3GDN2|D3GDN2_DANRE	69.57	46	14	0	54	191	62	107	1e-16	71.6	46	42.99	Prokineticin OS=Danio rerio GN=prok2 PE=2 SV=1
comp128886_c0	comp128886_c0_seq1	tr|F1QWE6|F1QWE6_DANRE	61.27	142	51	2	2	415	386	527	1e-53	181	142	20.64	Uncharacterized protein (Fragment) OS=Danio rerio GN=LOC100330353 PE=4 SV=1
comp128959_c0	comp128959_c0_seq1	tr|B8A507|B8A507_DANRE	88.41	138	16	0	419	6	55	192	1e-80	253	138	21.26	Uncharacterized protein OS=Danio rerio GN=flrt3 PE=4 SV=1
comp128993_c0	comp128993_c0_seq1	tr|Q32PS5|Q32PS5_DANRE	41.98	81	45	2	42	281	134	213	8e-13	62.4	80	36.87	GrpE protein homolog OS=Danio rerio GN=grpel1 PE=2 SV=1
comp12902_c0	comp12902_c0_seq1	tr|F1QVM2|F1QVM2_DANRE	76.12	134	32	0	402	1	266	399	1e-68	217	134	28.82	Uncharacterized protein OS=Danio rerio GN=slc16a7 PE=4 SV=1
comp129100_c0	comp129100_c0_seq1	tr|F8W442|F8W442_DANRE	97.89	95	2	0	287	3	74	168	4e-62	196	95	26.84	Uncharacterized protein OS=Danio rerio GN=gnao1a PE=4 SV=1
comp129214_c0	comp129214_c0_seq1	tr|B0S8J8|B0S8J8_DANRE	69.37	111	32	2	335	3	30	138	4e-43	149	109	23.44	Uncharacterized protein OS=Danio rerio GN=arhgap15 PE=4 SV=1
comp129306_c0	comp129306_c0_seq1	tr|E7FE45|E7FE45_DANRE	52.75	91	41	1	364	92	275	363	1e-26	103	89	24.45	Uncharacterized protein OS=Danio rerio GN=ptgir PE=3 SV=1
comp129339_c0	comp129339_c0_seq1	tr|F1Q7A8|F1Q7A8_DANRE	61.22	49	19	0	147	1	55	103	7e-15	68.6	49	26.2	Uncharacterized protein (Fragment) OS=Danio rerio GN=si:ch211-13k12.2 PE=4 SV=1
comp12936_c0	comp12936_c0_seq1	tr|F1Q841|F1Q841_DANRE	50.19	257	80	7	2	646	870	1120	8e-60	205	251	21.53	Uncharacterized protein OS=Danio rerio GN=mcf2la PE=4 SV=1
comp129384_c0	comp129384_c0_seq1	tr|Q6P976|Q6P976_DANRE	72.65	117	32	0	1	351	33	149	1e-48	158	117	59.09	Uncharacterized protein OS=Danio rerio GN=nrsn1 PE=2 SV=1
comp12941_c0	comp12941_c0_seq1	tr|B7ZD35|B7ZD35_DANRE	78.99	119	25	0	359	3	169	287	1e-64	202	119	40.48	Uncharacterized protein OS=Danio rerio GN=qrfpra PE=3 SV=2
comp129524_c0	comp129524_c0_seq1	tr|F1QPT9|F1QPT9_DANRE	63.89	180	51	1	498	1	1	180	2e-72	229	180	39.39	Uncharacterized protein OS=Danio rerio GN=zgc:162595 PE=4 SV=1
comp129572_c0	comp129572_c0_seq1	tr|X1WC51|X1WC51_DANRE	60.76	79	31	0	239	3	114	192	4e-31	112	79	30.04	Uncharacterized protein (Fragment) OS=Danio rerio GN=ap2a1 PE=4 SV=1
comp129699_c0	comp129699_c0_seq1	tr|F1R7X6|F1R7X6_DANRE	44.17	120	67	0	4	363	324	443	8e-30	112	120	25.32	Uncharacterized protein (Fragment) OS=Danio rerio GN=LOC100536643 PE=4 SV=1
comp129801_c0	comp129801_c0_seq1	sp|Q90WY4|ADA2A_DANRE	83.33	78	13	0	234	1	21	98	2e-38	134	78	20.1	Alpha-2A adrenergic receptor OS=Danio rerio GN=adra2a PE=3 SV=1
comp129821_c0	comp129821_c0_seq1	sp|Q6DBW9-2|C99L2_DANRE	58.49	106	30	3	109	384	85	190	1e-23	94	106	45.11	Isoform 2 of CD99 antigen-like protein 2 OS=Danio rerio GN=cd99l2
comp129963_c0	comp129963_c0_seq1	tr|F1QF46|F1QF46_DANRE	90.58	138	13	0	416	3	82	219	3e-70	224	138	25.79	Uncharacterized protein (Fragment) OS=Danio rerio GN=btbd3b PE=4 SV=1
comp129974_c0	comp129974_c0_seq1	tr|E7F6A6|E7F6A6_DANRE	71.01	69	20	0	208	2	146	214	3e-29	107	69	23.15	Uncharacterized protein OS=Danio rerio GN=gpsm2l PE=4 SV=1
comp12999_c0	comp12999_c0_seq1	tr|E7FEM6|E7FEM6_DANRE	50	86	43	0	2	259	82	167	5e-18	77	86	45.5	Uncharacterized protein OS=Danio rerio PE=4 SV=1
comp130226_c0	comp130226_c0_seq1	tr|F1R3I3|F1R3I3_DANRE	53.52	71	33	0	14	226	61	131	6e-18	74.7	71	52.59	Uracil-DNA glycosylase (Fragment) OS=Danio rerio GN=unga PE=3 SV=1
comp130352_c0	comp130352_c0_seq1	tr|Q502Q3|Q502Q3_DANRE	95	80	4	0	1	240	106	185	6e-50	163	80	23.39	Efnb3 OS=Danio rerio GN=efnb3b PE=2 SV=1
comp130353_c0	comp130353_c0_seq1	tr|B0UXH0|B0UXH0_DANRE	85.71	77	11	0	257	27	74	150	1e-40	136	77	35.65	Uncharacterized protein OS=Danio rerio GN=chmp2ba PE=4 SV=1
comp130373_c0	comp130373_c0_seq1	tr|E7EYU7|E7EYU7_DANRE	42.53	87	44	2	3	245	230	316	2e-15	71.2	87	21.32	Uncharacterized protein OS=Danio rerio PE=4 SV=1
comp130467_c0	comp130467_c0_seq1	tr|X1WH08|X1WH08_DANRE	68.18	66	18	2	259	68	162	226	8e-18	76.6	65	22.81	Uncharacterized protein OS=Danio rerio GN=si:zfos-411a11.3 PE=4 SV=1
comp130479_c0	comp130479_c0_seq1	tr|H9GYT1|H9GYT1_DANRE	72.83	92	25	0	1	276	32	123	1e-47	152	92	57.5	Uncharacterized protein OS=Danio rerio PE=4 SV=1
comp130481_c0	comp130481_c0_seq1	tr|E7EXZ8|E7EXZ8_DANRE	56.67	90	36	2	369	103	198	285	2e-22	90.5	88	30.88	Uncharacterized protein OS=Danio rerio GN=BX927237.2 PE=4 SV=1
comp130561_c0	comp130561_c0_seq1	tr|F1R238|F1R238_DANRE	83.33	90	15	0	2	271	18	107	3e-51	166	90	30.61	Uncharacterized protein OS=Danio rerio GN=sfrp2 PE=4 SV=1
comp130591_c0	comp130591_c0_seq1	tr|F1QS09|F1QS09_DANRE	75.71	70	17	0	8	217	14	83	2e-29	107	70	26.12	Uncharacterized protein (Fragment) OS=Danio rerio GN=zmat4a PE=4 SV=1
comp130713_c0	comp130713_c0_seq1	tr|B8JI94|B8JI94_DANRE	43.48	69	39	0	209	3	31	99	3e-13	62	69	50.36	Uncharacterized protein OS=Danio rerio GN=rpe PE=4 SV=1
comp13073_c0	comp13073_c0_seq1	tr|A8KBV1|A8KBV1_DANRE	34.73	167	93	3	501	1	253	403	5e-23	96.3	151	28.71	Succinyl-CoA:3-ketoacid-coenzyme A transferase OS=Danio rerio GN=oxct1b PE=2 SV=1
comp130738_c0	comp130738_c0_seq1	tr|H9GYY7|H9GYY7_DANRE	49.3	71	36	0	1	213	258	328	6e-16	72.8	71	20.82	Uncharacterized protein (Fragment) OS=Danio rerio GN=LOC101883264 PE=4 SV=1
comp13077_c0	comp13077_c0_seq1	tr|F8W319|F8W319_DANRE	69.35	62	19	0	3	188	35	96	3e-24	91.7	62	38.04	Uncharacterized protein OS=Danio rerio GN=brip1 PE=4 SV=1
comp130911_c0	comp130911_c0_seq1	tr|E7F5X6|E7F5X6_DANRE	34.33	134	79	5	3	383	232	363	8e-15	71.6	132	23	Uncharacterized protein OS=Danio rerio GN=ggt1b PE=4 SV=1
comp131136_c0	comp131136_c0_seq1	tr|Q9W6I6|Q9W6I6_DANRE	66.32	95	31	1	283	2	185	279	5e-42	143	95	26.54	Signaling molecule lefty1 OS=Danio rerio GN=lft1 PE=2 SV=1
comp131360_c0	comp131360_c0_seq1	tr|E7FGU1|E7FGU1_DANRE	86.3	73	10	0	221	3	179	251	2e-38	133	73	21.28	Uncharacterized protein OS=Danio rerio GN=LOC100538301 PE=4 SV=1
comp131476_c0	comp131476_c0_seq1	tr|E7F3G4|E7F3G4_DANRE	50	86	43	0	258	1	236	321	2e-15	70.5	86	24.93	Uncharacterized protein OS=Danio rerio GN=CR855327.1 PE=4 SV=1
comp131482_c0	comp131482_c0_seq1	tr|F1QRJ8|F1QRJ8_DANRE	93.24	74	5	0	2	223	239	312	1e-46	154	74	23.72	Uncharacterized protein (Fragment) OS=Danio rerio GN=LOC100535087 PE=4 SV=1
comp131611_c0	comp131611_c0_seq1	tr|Q9W6U0|Q9W6U0_DANRE	76.09	92	22	0	3	278	97	188	1e-43	148	92	24.02	Transcription factor gata5 OS=Danio rerio GN=gata5 PE=2 SV=2
comp131641_c0	comp131641_c0_seq1	tr|X1WFA3|X1WFA3_DANRE	86.96	115	14	1	1	345	77	190	3e-53	169	114	60	Uncharacterized protein (Fragment) OS=Danio rerio GN=cntnap2a PE=4 SV=1
comp13182_c1	comp13182_c1_seq1	tr|I7HJH4|I7HJH4_DANRE	79.09	263	54	1	11	796	2	264	2e-133	402	263	30.65	Uncharacterized protein OS=Danio rerio GN=lrrc4.1 PE=4 SV=1
comp131868_c0	comp131868_c0_seq1	tr|A3KH14|A3KH14_DANRE	66.48	182	61	0	1	546	462	643	8e-72	235	182	21.31	Toll-like receptor OS=Danio rerio GN=tlr18 PE=3 SV=1
comp1319_c0	comp1319_c0_seq1	tr|B0V2S3|B0V2S3_DANRE	42.55	141	79	2	12	428	115	255	3e-22	91.3	141	41.35	Adenosine receptor A1 OS=Danio rerio GN=adora1 PE=3 SV=1
comp131902_c0	comp131902_c0_seq1	tr|A2AVJ4|A2AVJ4_DANRE	81.25	112	21	0	337	2	289	400	6e-52	172	112	24.78	Uncharacterized protein OS=Danio rerio GN=bmp3 PE=3 SV=1
comp132000_c0	comp132000_c0_seq1	tr|Q6NWF0|Q6NWF0_DANRE	35.8	162	98	4	2	472	106	266	7e-22	92	161	37.27	Uncharacterized protein OS=Danio rerio GN=zgc:85777 PE=2 SV=1
comp132056_c0	comp132056_c0_seq1	tr|Q1LX40|Q1LX40_DANRE	93.28	119	8	0	359	3	298	416	3e-75	236	119	21.14	Uncharacterized protein OS=Danio rerio GN=cpne2 PE=4 SV=1
comp132098_c0	comp132098_c0_seq1	tr|E7F3E9|E7F3E9_DANRE	47.96	98	51	0	296	3	138	235	3e-26	101	98	27.76	Uncharacterized protein OS=Danio rerio GN=LOC101884462 PE=4 SV=1
comp132110_c0	comp132110_c0_seq1	tr|E7F5K4|E7F5K4_DANRE	88.24	68	7	1	202	2	1	68	4e-38	125	68	94.44	Uncharacterized protein OS=Danio rerio PE=4 SV=1
comp132118_c0	comp132118_c0_seq1	tr|F1QEN5|F1QEN5_DANRE	41.18	85	49	1	3	257	130	213	3e-15	69.3	84	30	Uncharacterized protein (Fragment) OS=Danio rerio PE=4 SV=1
comp13213_c0	comp13213_c0_seq1	tr|F1QNX9|F1QNX9_DANRE	44.26	122	67	1	1	363	113	234	8e-25	97.1	122	47.1	Uncharacterized protein OS=Danio rerio GN=smfn PE=3 SV=1
comp132154_c0	comp132154_c0_seq1	tr|E9QJ28|E9QJ28_DANRE	56.79	81	33	1	41	277	1	81	2e-15	69.7	81	29.45	Uncharacterized protein OS=Danio rerio GN=aqp11 PE=4 SV=1
comp132312_c0	comp132312_c0_seq1	tr|A2BIK9|A2BIK9_DANRE	62.35	85	32	0	258	4	136	220	3e-34	120	85	31.72	Uncharacterized protein (Fragment) OS=Danio rerio GN=si:dkey-26m3.1 PE=4 SV=1
comp132318_c0	comp132318_c0_seq1	tr|E7F696|E7F696_DANRE	87.1	31	4	0	207	115	48	78	5e-11	55.1	31	38.27	Uncharacterized protein OS=Danio rerio GN=LOC101883690 PE=4 SV=1
comp13245_c0	comp13245_c0_seq1	tr|F1Q8Q3|F1Q8Q3_DANRE	56.94	72	29	2	174	383	3	74	3e-22	90.9	72	23.3	Uncharacterized protein OS=Danio rerio GN=zgc:112023 PE=4 SV=1
comp132459_c0	comp132459_c0_seq1	tr|Q90ZE3|Q90ZE3_DANRE	90.22	92	9	0	278	3	269	360	3e-55	179	92	22.17	Homeobox transcription factor Meis3 OS=Danio rerio GN=meis3 PE=2 SV=1
comp13247_c0	comp13247_c0_seq1	tr|E7FDF9|E7FDF9_DANRE	42.96	270	146	4	2	805	102	365	8e-68	223	264	48.09	Uncharacterized protein OS=Danio rerio GN=LOC564844 PE=4 SV=1
comp132503_c0	comp132503_c0_seq1	tr|Q6DEG7|Q6DEG7_DANRE	60.66	61	24	0	43	225	1	61	2e-20	83.2	61	21.03	Uncharacterized protein OS=Danio rerio GN=zgc:101040 PE=2 SV=1
comp132520_c0	comp132520_c0_seq1	tr|Q4QRM2|Q4QRM2_DANRE	48.15	108	51	4	2	322	49	152	3e-22	88.6	104	55.61	Uncharacterized protein OS=Danio rerio GN=zgc:73226 PE=2 SV=1
comp132545_c0	comp132545_c0_seq1	tr|F1REG3|F1REG3_DANRE	74.78	115	29	0	3	347	287	401	2e-57	188	115	21.5	Uncharacterized protein (Fragment) OS=Danio rerio GN=LOC559800 PE=4 SV=1
comp13257_c0	comp13257_c0_seq1	tr|F1QCE3|F1QCE3_DANRE	52.22	90	43	0	290	21	49	138	2e-28	104	90	47.37	Uncharacterized protein OS=Danio rerio GN=prdx5 PE=4 SV=1
comp1326_c1	comp1326_c1_seq1	tr|X1WHS1|X1WHS1_DANRE	85.53	76	11	0	3	230	5	80	4e-41	134	76	60.32	Histone-lysine N-methyltransferase EZH2 OS=Danio rerio GN=ezh2 PE=4 SV=1
comp132603_c0	comp132603_c0_seq1	tr|F1QWG2|F1QWG2_DANRE	77.05	61	13	1	24	206	1	60	6e-25	95.5	60	20.13	Uncharacterized protein OS=Danio rerio GN=zgc:112332 PE=3 SV=1
comp13272_c0	comp13272_c0_seq1	tr|F1QFA1|F1QFA1_DANRE	61.01	159	62	0	150	626	240	398	1e-52	177	159	39.95	Uncharacterized protein OS=Danio rerio GN=slc30a2 PE=4 SV=1
comp132878_c0	comp132878_c0_seq1	tr|A2BHI2|A2BHI2_DANRE	66.06	109	37	0	2	328	7	115	5e-45	152	109	29.95	Uncharacterized protein (Fragment) OS=Danio rerio GN=cyth4a PE=4 SV=1
comp132899_c0	comp132899_c0_seq1	tr|F1QXX2|F1QXX2_DANRE	85.29	68	10	0	239	36	167	234	5e-35	122	68	27.53	Uncharacterized protein (Fragment) OS=Danio rerio GN=fmn2a PE=4 SV=1
comp133187_c0	comp133187_c0_seq1	tr|F1R7M7|F1R7M7_DANRE	63.83	94	34	0	3	284	159	252	1e-38	134	94	29.84	Uncharacterized protein OS=Danio rerio GN=si:dkey-10o6.2 PE=3 SV=1
comp133303_c0	comp133303_c0_seq1	tr|Q7ZZ32|Q7ZZ32_DANRE	89.41	85	9	0	1	255	165	249	2e-49	162	85	24.57	5-hydroxytryptamine (Serotonin) receptor 5A like OS=Danio rerio GN=htr5al PE=2 SV=1
comp133343_c0	comp133343_c0_seq1	tr|E7FB99|E7FB99_DANRE	42.11	95	53	2	284	6	179	273	2e-15	71.2	95	29.05	Uncharacterized protein OS=Danio rerio GN=LOC796473 PE=4 SV=1
comp133448_c0	comp133448_c0_seq1	tr|F1RCI8|F1RCI8_DANRE	60.27	73	29	0	1	219	47	119	3e-22	89	73	22.46	Uncharacterized protein (Fragment) OS=Danio rerio GN=LOC100330487 PE=3 SV=1
comp133454_c0	comp133454_c0_seq1	tr|E7F3G4|E7F3G4_DANRE	39.77	88	49	3	6	263	234	319	7e-11	58.2	86	24.93	Uncharacterized protein OS=Danio rerio GN=CR855327.1 PE=4 SV=1
comp13349_c0	comp13349_c0_seq1	tr|D7RVS0|D7RVS0_DANRE	92.47	146	11	0	3	440	299	444	3e-63	206	146	27.19	Excitatory amino acid transporter SLC1A3b OS=Danio rerio GN=slc1a3b PE=2 SV=1
comp133515_c0	comp133515_c0_seq1	tr|F1RDP2|F1RDP2_DANRE	43.36	113	49	2	1	336	337	435	9e-22	90.5	99	21.11	Uncharacterized protein OS=Danio rerio GN=gabrg2 PE=3 SV=1
comp133573_c0	comp133573_c0_seq1	tr|E7FFR6|E7FFR6_DANRE	52.38	126	60	0	12	389	120	245	9e-39	136	126	36.1	Uncharacterized protein OS=Danio rerio PE=4 SV=1
comp133588_c0	comp133588_c0_seq1	tr|F1RCZ5|F1RCZ5_DANRE	82.67	150	26	0	452	3	253	402	1e-88	272	150	28.36	Uncharacterized protein OS=Danio rerio GN=ptpn5 PE=4 SV=1
comp133695_c0	comp133695_c0_seq1	tr|F1QMT0|F1QMT0_DANRE	71.43	119	33	1	360	4	248	365	6e-46	156	118	28.16	Uncharacterized protein (Fragment) OS=Danio rerio GN=dct PE=4 SV=1
comp133721_c0	comp133721_c0_seq1	tr|F1R0E0|F1R0E0_DANRE	59.13	115	46	1	3	344	87	201	3e-42	141	115	56.37	Uncharacterized protein (Fragment) OS=Danio rerio GN=si:dkey-21n10.3 PE=4 SV=1
comp13374_c0	comp13374_c0_seq1	tr|F1REU3|F1REU3_DANRE	71.43	259	74	0	1125	349	13	271	2e-133	391	259	84.64	Uncharacterized protein OS=Danio rerio GN=si:ch211-272n13.3 PE=4 SV=1
comp13377_c0	comp13377_c0_seq1	sp|Q08BS4|EZH2_DANRE	82.29	192	30	2	1	570	372	561	6e-96	298	190	25	Histone-lysine N-methyltransferase EZH2 OS=Danio rerio GN=ezh2 PE=2 SV=1
comp13384_c1	comp13384_c1_seq1	tr|Q6DH19|Q6DH19_DANRE	95.65	46	2	0	253	116	122	167	1e-23	90.9	46	27.54	Uncharacterized protein OS=Danio rerio GN=cabp1b PE=2 SV=1
comp133848_c0	comp133848_c0_seq1	tr|E7FAE2|E7FAE2_DANRE	56.25	80	29	1	3	224	138	217	1e-21	87	80	24.62	Uncharacterized protein OS=Danio rerio GN=si:ch211-273l18.3 PE=4 SV=1
comp133932_c0	comp133932_c0_seq1	tr|F1QAM8|F1QAM8_DANRE	43.52	108	61	0	2	325	178	285	2e-25	100	108	23.74	Uncharacterized protein OS=Danio rerio GN=vim PE=3 SV=1
comp13410_c0	comp13410_c0_seq1	tr|F1R2R0|F1R2R0_DANRE	32.76	116	71	5	397	59	336	447	4e-13	66.6	112	20.9	Uncharacterized protein OS=Danio rerio GN=gpd2 PE=3 SV=1
comp134160_c0	comp134160_c0_seq1	tr|F1Q926|F1Q926_DANRE	95.08	61	3	0	1	183	236	296	1e-38	132	61	20.61	Uncharacterized protein (Fragment) OS=Danio rerio GN=bmp7a PE=3 SV=1
comp134220_c0	comp134220_c0_seq1	tr|F1R489|F1R489_DANRE	48.08	52	27	0	1	156	97	148	2e-13	62.8	52	25.49	Uncharacterized protein (Fragment) OS=Danio rerio GN=si:dkey-266m15.6 PE=4 SV=1
comp134237_c0	comp134237_c0_seq1	tr|Q6P2T6|Q6P2T6_DANRE	77.42	62	14	0	31	216	132	193	1e-28	104	62	32.12	Uncharacterized protein OS=Danio rerio GN=csrp2 PE=2 SV=1
comp13426_c0	comp13426_c0_seq1	tr|F1QKJ0|F1QKJ0_DANRE	94.67	150	8	0	2	451	323	472	5e-99	303	150	21.93	Tyrosine-protein kinase receptor (Fragment) OS=Danio rerio GN=ntrk3a PE=3 SV=1
comp134276_c0	comp134276_c0_seq1	tr|E7F8A6|E7F8A6_DANRE	67.16	67	22	0	72	272	1	67	1e-25	97.8	67	27.8	Uncharacterized protein OS=Danio rerio GN=bcl10 PE=4 SV=1
comp134376_c0	comp134376_c0_seq1	tr|D3YGT6|D3YGT6_DANRE	80.28	71	13	1	40	249	1	71	7e-38	127	71	50	Ifitm3 OS=Danio rerio GN=ifitm5 PE=2 SV=1
comp134594_c0	comp134594_c0_seq1	tr|G1K2U0|G1K2U0_DANRE	96.59	88	3	0	266	3	309	396	9e-57	184	88	20.09	Fez family zinc finger protein 2 OS=Danio rerio GN=fezf2 PE=4 SV=1
comp134652_c0	comp134652_c0_seq1	tr|F1QRK6|F1QRK6_DANRE	74.65	71	18	0	9	221	1	71	7e-24	90.5	71	50	Uncharacterized protein OS=Danio rerio GN=nrn1a PE=4 SV=1
comp13469_c0	comp13469_c0_seq1	tr|F8W4Z6|F8W4Z6_DANRE	30.61	245	165	4	724	2	420	663	1e-31	125	244	36.36	NADPH--cytochrome P450 reductase OS=Danio rerio GN=zgc:63480 PE=3 SV=1
comp134699_c0	comp134699_c0_seq1	tr|Q6P0H8|Q6P0H8_DANRE	71.96	107	30	0	1	321	87	193	1e-51	169	107	32.13	Uncharacterized protein OS=Danio rerio GN=gde1 PE=2 SV=1
comp1347_c0	comp1347_c0_seq1	tr|F1QK63|F1QK63_DANRE	72.97	37	10	0	268	158	68	104	6e-15	66.6	37	35.58	Osteocalcin OS=Danio rerio GN=bglap PE=4 SV=1
comp134701_c0	comp134701_c0_seq1	tr|F1QU74|F1QU74_DANRE	53.72	121	35	4	3	311	12	129	5e-32	115	118	48.56	Uncharacterized protein (Fragment) OS=Danio rerio GN=egfra PE=4 SV=1
comp134797_c0	comp134797_c0_seq1	tr|F1QXM5|F1QXM5_DANRE	50	122	59	1	367	2	297	416	3e-39	139	120	24.14	Uncharacterized protein OS=Danio rerio GN=ldhd PE=4 SV=1
comp134862_c0	comp134862_c0_seq1	tr|E9QEE3|E9QEE3_DANRE	53.42	73	33	1	115	330	19	91	9e-19	80.9	73	21.53	Protein spire homolog 2 OS=Danio rerio GN=spire2 PE=4 SV=1
comp134885_c0	comp134885_c0_seq1	tr|Q90Z40|Q90Z40_DANRE	96.77	31	1	0	145	237	1	31	3e-14	63.5	31	41.33	Guanine nucleotide-binding protein subunit gamma OS=Danio rerio GN=gng3 PE=2 SV=1
comp135100_c0	comp135100_c0_seq1	tr|Q6P697|Q6P697_DANRE	80.88	68	9	1	204	1	1	64	3e-34	119	64	32.16	Uncharacterized protein OS=Danio rerio GN=tagln3b PE=2 SV=1
comp135311_c0	comp135311_c0_seq1	sp|Q9PVK5|LDHA_DANRE	78.08	73	16	0	58	276	141	213	5e-36	127	73	21.92	L-lactate dehydrogenase A chain OS=Danio rerio GN=ldha PE=2 SV=3
comp135326_c0	comp135326_c0_seq1	tr|E7FA66|E7FA66_DANRE	66.12	121	41	0	1	363	202	322	9e-53	177	121	20.86	Uncharacterized protein OS=Danio rerio GN=prf1.1 PE=4 SV=1
comp1354_c1	comp1354_c1_seq1	tr|F1QPH3|F1QPH3_DANRE	88	50	6	0	310	161	150	199	7e-26	98.2	50	25.13	Uncharacterized protein (Fragment) OS=Danio rerio GN=si:dkey-20i10.4 PE=4 SV=1
comp135419_c0	comp135419_c0_seq1	tr|R4GE76|R4GE76_DANRE	60	85	34	0	257	3	232	316	2e-29	109	85	22.49	Uncharacterized protein OS=Danio rerio GN=si:dkey-27j5.5 PE=4 SV=1
comp135519_c0	comp135519_c0_seq1	tr|E7FH16|E7FH16_DANRE	71.03	107	31	0	6	326	16	122	1e-49	163	107	33.75	Uncharacterized protein OS=Danio rerio PE=4 SV=1
comp135529_c0	comp135529_c0_seq1	tr|Q5TYU7|Q5TYU7_DANRE	83.17	101	17	0	439	137	385	485	6e-57	187	101	20.82	Uncharacterized protein OS=Danio rerio GN=blk PE=4 SV=1
comp135554_c0	comp135554_c0_seq1	tr|F1R0N6|F1R0N6_DANRE	82.14	84	15	0	1	252	82	165	4e-46	153	84	24.56	Uncharacterized protein (Fragment) OS=Danio rerio GN=LOC566750 PE=3 SV=1
comp135596_c0	comp135596_c0_seq1	sp|Q90481|NX22A_DANRE	62.32	69	25	1	208	2	1	68	5e-13	64.3	68	25.28	Homeobox protein Nkx-2.2a OS=Danio rerio GN=nkx2.2a PE=2 SV=1
comp135755_c0	comp135755_c0_seq1	sp|Q6DGP8|NRN1_DANRE	66.04	53	18	0	201	43	90	142	7e-13	60.8	53	37.32	Neuritin OS=Danio rerio GN=nrn1 PE=2 SV=1
comp135769_c0	comp135769_c0_seq1	tr|F1Q5Q5|F1Q5Q5_DANRE	84.69	98	15	0	296	3	210	307	1e-53	173	98	30.06	Uncharacterized protein OS=Danio rerio GN=npbwr2a PE=3 SV=1
comp135887_c0	comp135887_c0_seq1	tr|F1RAN7|F1RAN7_DANRE	75.68	74	18	0	2	223	133	206	2e-25	97.8	74	21.2	Uncharacterized protein (Fragment) OS=Danio rerio GN=LOC100331840 PE=4 SV=1
comp135896_c0	comp135896_c0_seq1	tr|G1K2G5|G1K2G5_DANRE	78.79	33	7	0	102	200	127	159	2e-11	57.4	33	20.75	Uncharacterized protein OS=Danio rerio GN=si:dkey-27p23.3 PE=4 SV=1
comp136075_c0	comp136075_c0_seq1	tr|A2BHH5|A2BHH5_DANRE	85.59	111	15	1	332	3	138	248	2e-66	206	111	37.25	Uncharacterized protein OS=Danio rerio GN=prune2 PE=4 SV=1
comp136082_c0	comp136082_c0_seq1	tr|E7F8M5|E7F8M5_DANRE	44.77	172	79	4	491	12	170	337	2e-31	118	168	40.98	Uncharacterized protein OS=Danio rerio GN=LOC560573 PE=3 SV=1
comp136144_c0	comp136144_c0_seq1	sp|Q90ZL1|MSGN1_DANRE	82.86	70	11	1	210	1	60	128	1e-33	116	69	52.67	Mesogenin-1 OS=Danio rerio GN=msgn1 PE=2 SV=1
comp136296_c0	comp136296_c0_seq1	tr|B5M4A7|B5M4A7_DANRE	70.97	62	18	0	367	182	145	206	6e-26	99.4	62	30.1	BetaA1c-crystallin OS=Danio rerio GN=cryba1l2 PE=2 SV=1
comp13633_c0	comp13633_c0_seq1	tr|E7EZJ1|E7EZJ1_DANRE	33.09	136	61	3	338	3	204	333	1e-11	61.6	130	35.81	Uncharacterized protein OS=Danio rerio GN=dok1a PE=4 SV=1
comp136362_c0	comp136362_c0_seq1	tr|E9QGE8|E9QGE8_DANRE	61.32	106	40	1	326	9	218	322	1e-38	135	105	29.33	Uncharacterized protein OS=Danio rerio GN=lppr4b PE=4 SV=1
comp136410_c0	comp136410_c0_seq1	tr|F1QSY0|F1QSY0_DANRE	96.67	60	2	0	182	3	150	209	2e-34	121	60	20	Uncharacterized protein OS=Danio rerio GN=tlx3b PE=3 SV=1
comp136537_c0	comp136537_c0_seq1	tr|F1REG7|F1REG7_DANRE	46.15	78	41	1	4	234	31	108	2e-17	73.2	78	69.03	Uncharacterized protein (Fragment) OS=Danio rerio GN=oxct1a PE=4 SV=1
comp136558_c0	comp136558_c0_seq1	tr|B0S4Z4|B0S4Z4_DANRE	51.11	45	22	0	240	106	25	69	1e-11	57.4	45	46.39	Uncharacterized protein OS=Danio rerio GN=si:ch211-133l5.7 PE=4 SV=1
comp136603_c0	comp136603_c0_seq1	tr|F1R7I8|F1R7I8_DANRE	70.24	84	20	2	3	254	37	115	1e-30	109	79	65.29	Uncharacterized protein OS=Danio rerio GN=batf3 PE=4 SV=2
comp136632_c0	comp136632_c0_seq1	tr|A3KPG7|A3KPG7_DANRE	73.08	52	14	0	110	265	22	73	2e-18	78.2	52	23.11	Uncharacterized protein OS=Danio rerio GN=crp1 PE=4 SV=1
comp136641_c0	comp136641_c0_seq1	tr|B3DLH5|B3DLH5_DANRE	61.63	86	32	1	260	6	67	152	4e-30	111	86	23.82	Plek2 protein OS=Danio rerio GN=plek2 PE=2 SV=1
comp13665_c0	comp13665_c0_seq1	tr|X1WHG8|X1WHG8_DANRE	58.73	126	48	1	126	491	98	223	9e-41	141	126	49.8	Uncharacterized protein OS=Danio rerio GN=si:ch73-383g2.1 PE=4 SV=1
comp13699_c0	comp13699_c0_seq1	tr|F1QHN1|F1QHN1_DANRE	73.91	69	18	0	2	208	46	114	7e-31	110	69	34.16	Spindle assembly checkpoint protein Mad2 OS=Danio rerio GN=mad2l1 PE=2 SV=1
comp137040_c0	comp137040_c0_seq1	tr|E9QFE9|E9QFE9_DANRE	85.29	102	14	1	305	3	91	192	2e-55	180	102	24.46	Uncharacterized protein OS=Danio rerio GN=syt6a PE=4 SV=1
comp137081_c0	comp137081_c0_seq1	tr|E7EZG9|E7EZG9_DANRE	84.15	82	13	0	2	247	175	256	4e-45	149	82	32.03	Uncharacterized protein (Fragment) OS=Danio rerio GN=ush1c PE=4 SV=2
comp137094_c0	comp137094_c0_seq1	tr|F1R8H3|F1R8H3_DANRE	82.11	123	22	0	370	2	86	208	2e-72	219	123	59.13	Uncharacterized protein (Fragment) OS=Danio rerio GN=htr3b PE=3 SV=1
comp137103_c0	comp137103_c0_seq1	tr|F1QH94|F1QH94_DANRE	66.67	87	25	2	20	268	18	104	1e-27	103	87	29.49	Uncharacterized protein OS=Danio rerio GN=matn3a PE=4 SV=1
comp137114_c0	comp137114_c0_seq1	tr|E7F3E5|E7F3E5_DANRE	69.57	92	27	1	361	86	4	94	8e-26	99	91	42.52	Uncharacterized protein OS=Danio rerio GN=CABZ01071757.1 PE=4 SV=1
comp1374_c0	comp1374_c0_seq1	tr|F1Q580|F1Q580_DANRE	53.16	158	74	0	684	211	31	188	4e-47	158	158	78.22	Uncharacterized protein OS=Danio rerio GN=si:dkey-170l10.1 PE=4 SV=1
comp137583_c0	comp137583_c0_seq1	tr|F1QUJ8|F1QUJ8_DANRE	60	125	48	1	376	2	195	317	8e-40	141	123	22.2	Uncharacterized protein OS=Danio rerio GN=slc45a2 PE=4 SV=1
comp137595_c0	comp137595_c0_seq1	tr|F1QJ15|F1QJ15_DANRE	61.18	85	33	0	4	258	60	144	7e-32	117	85	22.97	Uncharacterized protein OS=Danio rerio GN=ndufs2 PE=3 SV=1
comp13788_c0	comp13788_c0_seq1	tr|E7F688|E7F688_DANRE	36.72	128	78	2	402	22	397	522	4e-18	82.8	126	20.45	Uncharacterized protein OS=Danio rerio PE=4 SV=1
comp137883_c0	comp137883_c0_seq1	tr|E7F5Q9|E7F5Q9_DANRE	83.93	112	17	1	382	47	1	111	1e-63	201	111	35.13	Uncharacterized protein OS=Danio rerio GN=si:dkey-246c17.3 PE=4 SV=1
comp137942_c0	comp137942_c0_seq1	tr|F1Q791|F1Q791_DANRE	40.23	87	46	2	30	287	116	197	6e-11	57	82	40.59	Uncharacterized protein OS=Danio rerio GN=tnfsf18 PE=4 SV=1
comp137982_c0	comp137982_c0_seq1	tr|H9GYU2|H9GYU2_DANRE	47.37	76	36	1	6	233	96	167	1e-16	72.8	72	27.17	Uncharacterized protein OS=Danio rerio GN=LOC100536795 PE=3 SV=1
comp138062_c0	comp138062_c0_seq1	tr|F1R613|F1R613_DANRE	63.64	77	28	0	1	231	210	286	6e-27	103	77	26.92	Uncharacterized protein (Fragment) OS=Danio rerio GN=LOC100001479 PE=3 SV=1
comp138222_c0	comp138222_c0_seq1	tr|E7F7U4|E7F7U4_DANRE	82.95	88	13	2	7	267	1	87	1e-45	150	87	35.22	Uncharacterized protein OS=Danio rerio GN=LOC797048 PE=4 SV=1
comp138245_c0	comp138245_c0_seq1	tr|F1QJS6|F1QJS6_DANRE	78.9	109	22	1	1	327	123	230	2e-55	176	108	46.35	Uncharacterized protein OS=Danio rerio GN=st14a PE=3 SV=1
comp138261_c0	comp138261_c0_seq1	tr|E9QEY6|E9QEY6_DANRE	53.66	82	36	1	240	1	48	129	1e-16	72.4	82	52.56	Uncharacterized protein OS=Danio rerio GN=ivd PE=4 SV=1
comp138288_c0	comp138288_c0_seq1	tr|F1RC92|F1RC92_DANRE	53.42	73	34	0	1	219	203	275	1e-14	68.2	73	21.16	Uncharacterized protein OS=Danio rerio GN=ccdc19 PE=4 SV=1
comp138483_c0	comp138483_c0_seq1	tr|I3ITI5|I3ITI5_DANRE	64.29	140	44	3	74	478	383	521	1e-40	145	139	26.38	Uncharacterized protein OS=Danio rerio GN=slc16a6b PE=4 SV=1
comp138610_c0	comp138610_c0_seq1	tr|E9QJ38|E9QJ38_DANRE	80.61	98	19	0	3	296	47	144	3e-53	170	98	41	Uncharacterized protein OS=Danio rerio GN=vil1 PE=4 SV=1
comp138644_c0	comp138644_c0_seq1	tr|E7F5C7|E7F5C7_DANRE	81.82	33	6	0	144	242	1	33	3e-11	56.2	33	36.67	Uncharacterized protein OS=Danio rerio PE=4 SV=1
comp138679_c0	comp138679_c0_seq1	sp|I6V1W0|BMBL_DANRE	53.49	129	55	4	421	47	483	610	2e-20	89.7	128	20.92	Protein brambleberry OS=Danio rerio GN=bmb PE=2 SV=1
comp13883_c0	comp13883_c0_seq1	tr|F1QCH8|F1QCH8_DANRE	53.76	93	40	1	1	270	66	158	3e-29	112	93	39.74	Uncharacterized protein (Fragment) OS=Danio rerio GN=ptprga PE=4 SV=1
comp1389_c0	comp1389_c0_seq1	tr|F1R5L7|F1R5L7_DANRE	83.89	149	24	0	450	4	12	160	2e-88	272	149	26.42	Uncharacterized protein OS=Danio rerio GN=nadsyn1 PE=4 SV=1
comp139093_c0	comp139093_c0_seq1	tr|Q7ZZ01|Q7ZZ01_DANRE	84.51	71	10	1	212	3	122	192	8e-29	105	71	26.01	Homeobox protein MSH-C OS=Danio rerio GN=msxc PE=3 SV=1
comp139163_c0	comp139163_c0_seq1	tr|A2CE80|A2CE80_DANRE	88.61	79	9	0	238	2	44	122	1e-43	147	79	23.03	Uncharacterized protein OS=Danio rerio GN=foxd1 PE=3 SV=1
comp139269_c0	comp139269_c0_seq1	tr|E7FBK2|E7FBK2_DANRE	51.04	96	47	0	3	290	16	111	3e-18	78.2	96	43.24	Uncharacterized protein OS=Danio rerio PE=4 SV=1
comp139287_c0	comp139287_c0_seq1	tr|A3QK06|A3QK06_DANRE	58.75	80	33	0	8	247	191	270	2e-29	109	80	21.86	P2X purinoceptor OS=Danio rerio GN=p2rx1 PE=3 SV=1
comp1393_c0	comp1393_c0_seq1	sp|Q2WG80|RIPP1_DANRE	60.63	127	44	1	47	427	20	140	2e-38	130	121	86.43	Protein ripply1 OS=Danio rerio GN=ripply1 PE=1 SV=1
comp139317_c0	comp139317_c0_seq1	tr|F1Q741|F1Q741_DANRE	45.39	152	81	2	455	3	35	185	4e-33	123	151	28.87	Uncharacterized protein (Fragment) OS=Danio rerio PE=4 SV=1
comp139340_c0	comp139340_c0_seq1	tr|E7F0A6|E7F0A6_DANRE	85.71	63	9	0	3	191	100	162	6e-35	121	63	31.03	Uncharacterized protein OS=Danio rerio GN=pax7a PE=4 SV=1
comp13937_c0	comp13937_c0_seq2	tr|A7E2H0|A7E2H0_DANRE	63.64	44	15	1	485	357	22	65	1e-11	58.9	44	65.67	Beta-defensin OS=Danio rerio GN=defbl1 PE=2 SV=1
comp13937_c0	comp13937_c0_seq1	tr|A7E2H0|A7E2H0_DANRE	63.64	44	15	1	390	262	22	65	8e-12	58.9	44	65.67	Beta-defensin OS=Danio rerio GN=defbl1 PE=2 SV=1
comp139481_c0	comp139481_c0_seq1	tr|E7EYN1|E7EYN1_DANRE	49.23	65	29	1	310	116	85	145	1e-12	62	61	34.86	Uncharacterized protein OS=Danio rerio GN=CABZ01051991.1 PE=4 SV=1
comp1395_c0	comp1395_c0_seq1	tr|E7F0R1|E7F0R1_DANRE	41.8	122	54	5	333	16	344	464	1e-15	73.2	121	23.91	Uncharacterized protein OS=Danio rerio GN=CR396586.2 PE=4 SV=1
comp139542_c0	comp139542_c0_seq1	tr|Q5QNP3|Q5QNP3_DANRE	39.77	88	51	1	2	259	113	200	6e-16	72	88	26.83	Uncharacterized protein OS=Danio rerio GN=taar15 PE=3 SV=1
comp139554_c0	comp139554_c0_seq1	tr|A2BIL5|A2BIL5_DANRE	58.23	79	33	0	240	4	111	189	2e-23	90.9	79	35.59	Uncharacterized protein OS=Danio rerio GN=f11rl PE=4 SV=1
comp139639_c0	comp139639_c0_seq1	sp|Q6DHF7|GTPBA_DANRE	51.95	77	37	0	2	232	157	233	3e-22	89	77	20.26	GTP-binding protein 10 OS=Danio rerio GN=gtpbp10 PE=2 SV=1
comp139668_c0	comp139668_c0_seq1	tr|F1Q681|F1Q681_DANRE	78.33	120	26	0	1	360	219	338	9e-66	207	120	31.58	Uncharacterized protein OS=Danio rerio GN=npy1r PE=3 SV=1
comp13976_c0	comp13976_c0_seq1	sp|Q8UUZ1|MB212_DANRE	96.03	126	5	0	1	378	168	293	2e-88	265	126	35.1	Protein mab-21-like 2 OS=Danio rerio GN=mab21l2 PE=2 SV=1
comp13979_c1	comp13979_c1_seq1	tr|F1QZF5|F1QZF5_DANRE	52.31	130	46	4	497	150	56	183	2e-28	107	128	62.75	Uncharacterized protein OS=Danio rerio GN=zgc:103508 PE=4 SV=1
comp139791_c0	comp139791_c0_seq1	tr|E7F9T3|E7F9T3_DANRE	70.59	68	20	0	207	4	44	111	2e-28	105	68	23.61	Uncharacterized protein OS=Danio rerio GN=jam3b PE=4 SV=1
comp140107_c0	comp140107_c0_seq1	tr|Q7ZW04|Q7ZW04_DANRE	87.25	102	13	0	308	3	137	238	8e-60	191	102	26.15	S-adenosylmethionine synthase OS=Danio rerio GN=mat1a PE=2 SV=1
comp140129_c0	comp140129_c0_seq1	tr|F1QDP5|F1QDP5_DANRE	35.42	96	52	3	2	262	127	221	7e-14	65.1	95	41.3	Thymocyte nuclear protein 1 OS=Danio rerio GN=thyn1 PE=4 SV=1
comp140141_c0	comp140141_c0_seq1	tr|A4IG09|A4IG09_DANRE	80.74	135	26	0	3	407	441	575	1e-75	238	135	23.44	Si:dkey-7b17.2 protein OS=Danio rerio GN=ftr83 PE=2 SV=1
comp140154_c0	comp140154_c0_seq1	tr|X1WHH6|X1WHH6_DANRE	86.21	58	8	0	175	2	25	82	1e-28	104	58	27.1	Uncharacterized protein OS=Danio rerio GN=si:dkey-225f23.5 PE=4 SV=1
comp140171_c0	comp140171_c0_seq1	tr|F1Q8X2|F1Q8X2_DANRE	45.95	74	39	1	2	220	30	103	2e-16	72	74	30.83	Uncharacterized protein (Fragment) OS=Danio rerio PE=4 SV=1
comp140181_c0	comp140181_c0_seq1	tr|E7FBF6|E7FBF6_DANRE	78.69	61	13	0	239	57	117	177	3e-30	109	61	26.87	Uncharacterized protein OS=Danio rerio GN=sgk494b PE=4 SV=1
comp140398_c0	comp140398_c0_seq1	tr|F1QES6|F1QES6_DANRE	64.38	73	26	0	219	1	40	112	6e-30	110	73	21.6	Uncharacterized protein (Fragment) OS=Danio rerio GN=urb2 PE=4 SV=1
comp14049_c0	comp14049_c0_seq1	tr|F1QIR6|F1QIR6_DANRE	70.18	57	14	1	38	199	83	139	4e-21	83.6	57	24.05	Uncharacterized protein (Fragment) OS=Danio rerio GN=si:ch211-135f11.6 PE=4 SV=1
comp14049_c1	comp14049_c1_seq1	tr|F1QIR6|F1QIR6_DANRE	56.94	72	31	0	91	306	2	73	2e-20	84.3	72	30.38	Uncharacterized protein (Fragment) OS=Danio rerio GN=si:ch211-135f11.6 PE=4 SV=1
comp140624_c0	comp140624_c0_seq1	tr|F1REL6|F1REL6_DANRE	86.9	84	11	0	254	3	42	125	7e-43	145	84	25.61	Uncharacterized protein (Fragment) OS=Danio rerio GN=htr6 PE=3 SV=1
comp140676_c0	comp140676_c0_seq1	tr|F1QL89|F1QL89_DANRE	65.82	79	27	0	238	2	162	240	5e-32	115	79	23.8	Membrane progestin receptor gamma-B OS=Danio rerio GN=paqr5b PE=4 SV=1
comp14068_c0	comp14068_c0_seq1	tr|Q08BA1|Q08BA1_DANRE	33.56	292	175	8	865	26	139	423	5e-34	131	285	51.72	ATP synthase subunit alpha OS=Danio rerio GN=atp5a1 PE=2 SV=1
comp14082_c0	comp14082_c0_seq1	tr|B0S642|B0S642_DANRE	46.02	113	57	1	2	340	96	204	9e-15	70.5	109	28.39	3-hydroxyisobutyryl-CoA hydrolase, mitochondrial OS=Danio rerio GN=hibch PE=4 SV=1
comp14087_c0	comp14087_c0_seq1	tr|Q1LX14|Q1LX14_DANRE	80.34	178	35	0	535	2	1	178	4e-83	257	178	45.06	Uncharacterized protein OS=Danio rerio GN=s1pr3a PE=3 SV=1
comp140905_c0	comp140905_c0_seq1	tr|F1Q8N1|F1Q8N1_DANRE	68.18	66	21	0	199	2	160	225	2e-17	74.3	66	22.07	Uncharacterized protein (Fragment) OS=Danio rerio GN=LOC101884738 PE=4 SV=1
comp140966_c0	comp140966_c0_seq1	tr|Q7ZW04|Q7ZW04_DANRE	87.64	89	11	0	2	268	298	386	1e-50	168	89	22.82	S-adenosylmethionine synthase OS=Danio rerio GN=mat1a PE=2 SV=1
comp14099_c1	comp14099_c1_seq1	tr|E7EXN1|E7EXN1_DANRE	74.69	162	36	1	1	471	187	348	4e-67	220	162	22.04	Uncharacterized protein OS=Danio rerio GN=si:ch211-189k9.2 PE=4 SV=1
comp140991_c0	comp140991_c0_seq1	tr|X1WEA6|X1WEA6_DANRE	65.05	103	24	1	27	335	108	198	5e-25	99	91	20.45	Uncharacterized protein OS=Danio rerio GN=si:rp71-84d9.1 PE=3 SV=1
comp141006_c0	comp141006_c0_seq1	tr|F1RAW3|F1RAW3_DANRE	87.25	102	12	1	1	303	259	360	4e-58	188	102	23.18	Uncharacterized protein (Fragment) OS=Danio rerio GN=fibcd1 PE=4 SV=1
comp14117_c0	comp14117_c0_seq1	tr|E7FE30|E7FE30_DANRE	84.55	220	34	0	662	3	146	365	2e-131	390	220	32.21	Uncharacterized protein OS=Danio rerio PE=4 SV=1
comp141483_c0	comp141483_c0_seq1	tr|F1QE73|F1QE73_DANRE	67.86	56	18	0	2	169	214	269	4e-20	82.8	56	20.82	Uncharacterized protein (Fragment) OS=Danio rerio GN=LOC100005337 PE=4 SV=1
comp141537_c0	comp141537_c0_seq1	tr|E7F274|E7F274_DANRE	61.25	80	31	0	242	3	157	236	1e-28	107	80	21.33	Uncharacterized protein OS=Danio rerio GN=si:dkey-103g5.3 PE=4 SV=1
comp141609_c0	comp141609_c0_seq1	sp|Q25C93|FEZF1_DANRE	68.6	86	26	1	2	256	100	185	3e-38	134	86	20.05	Fez family zinc finger protein 1 OS=Danio rerio GN=fezf1 PE=2 SV=1
comp14173_c0	comp14173_c0_seq1	sp|A3QK15-2|AACS_DANRE	37.84	148	85	3	23	457	61	204	5e-27	107	144	21.85	Isoform 2 of Acetoacetyl-CoA synthetase OS=Danio rerio GN=aacs
comp141750_c0	comp141750_c0_seq1	tr|F1QMA0|F1QMA0_DANRE	50	74	37	0	33	254	2	75	2e-11	57	74	53.24	Uncharacterized protein (Fragment) OS=Danio rerio PE=4 SV=1
comp142019_c0	comp142019_c0_seq1	tr|F1QLU2|F1QLU2_DANRE	75.76	66	16	0	201	4	69	134	4e-32	115	66	20.56	Uncharacterized protein (Fragment) OS=Danio rerio GN=fer1l6 PE=4 SV=2
comp142147_c0	comp142147_c0_seq1	tr|B0S5C5|B0S5C5_DANRE	48.15	108	54	1	326	3	266	371	4e-28	106	106	26.7	Uncharacterized protein OS=Danio rerio GN=acaa2 PE=3 SV=1
comp142157_c0	comp142157_c0_seq1	tr|X1WG15|X1WG15_DANRE	86.27	51	7	0	1	153	59	109	1e-26	97.4	51	44.74	Uncharacterized protein OS=Danio rerio GN=limd2 PE=4 SV=1
comp142281_c0	comp142281_c0_seq1	tr|F1R8B3|F1R8B3_DANRE	52.33	86	36	2	261	4	149	229	1e-12	62	81	32.14	Uncharacterized protein (Fragment) OS=Danio rerio GN=slain1b PE=4 SV=1
comp14232_c0	comp14232_c0_seq1	tr|F8W455|F8W455_DANRE	96.34	82	3	0	61	306	1	82	3e-50	160	82	44.32	Uncharacterized protein OS=Danio rerio GN=fbp1b PE=3 SV=1
comp14245_c0	comp14245_c0_seq1	tr|F1QVW1|F1QVW1_DANRE	32	200	129	2	613	29	334	531	2e-26	108	198	21.02	Uncharacterized protein OS=Danio rerio GN=mars PE=3 SV=1
comp142458_c0	comp142458_c0_seq1	tr|E7F356|E7F356_DANRE	72.41	87	24	0	261	1	52	138	3e-33	119	87	27.1	Uncharacterized protein OS=Danio rerio GN=LOC101883805 PE=4 SV=1
comp14275_c0	comp14275_c0_seq1	tr|F1R1R3|F1R1R3_DANRE	32.17	115	75	2	405	61	344	455	9e-16	74.7	112	21.01	D-2-hydroxyglutarate dehydrogenase, mitochondrial OS=Danio rerio GN=d2hgdh PE=4 SV=1
comp14293_c0	comp14293_c0_seq1	tr|F1R9R9|F1R9R9_DANRE	75.83	240	58	0	721	2	294	533	3e-111	334	240	43.56	Major facilitator superfamily domain-containing protein 2A-B OS=Danio rerio GN=si:dkeyp-115a10.3 PE=4 SV=1
comp14293_c0	comp14293_c0_seq2	tr|F1R9R9|F1R9R9_DANRE	63.88	227	82	0	721	41	294	520	5e-87	272	227	41.2	Major facilitator superfamily domain-containing protein 2A-B OS=Danio rerio GN=si:dkeyp-115a10.3 PE=4 SV=1
comp142939_c0	comp142939_c0_seq1	tr|F1QQQ7|F1QQQ7_DANRE	36.19	105	62	1	301	2	179	283	6e-12	62	105	24.42	Uncharacterized protein OS=Danio rerio GN=zp2.2 PE=4 SV=1
comp143270_c0	comp143270_c0_seq1	tr|Q6DBR6|Q6DBR6_DANRE	44.59	74	41	0	137	358	202	275	1e-17	77.4	74	22.16	SH3 and cysteine rich domain 3 OS=Danio rerio GN=stac3 PE=2 SV=1
comp143458_c0	comp143458_c0_seq1	tr|X1WEC7|X1WEC7_DANRE	98.59	71	1	0	2	214	62	132	2e-45	147	71	37.37	Uncharacterized protein (Fragment) OS=Danio rerio GN=ncs1a PE=4 SV=1
comp143464_c0	comp143464_c0_seq1	tr|I3ITG4|I3ITG4_DANRE	58.93	56	15	1	177	10	8	55	2e-13	62.4	48	29.81	Uncharacterized protein OS=Danio rerio GN=rln1 PE=3 SV=1
comp143540_c0	comp143540_c0_seq1	tr|F1RCL4|F1RCL4_DANRE	61.04	77	30	0	3	233	194	270	2e-25	97.8	77	20.98	Uncharacterized protein OS=Danio rerio GN=haus4 PE=4 SV=1
comp14355_c0	comp14355_c0_seq1	tr|K7DY76|K7DY76_DANRE	76.36	55	13	0	184	20	16	70	1e-24	91.7	55	49.11	Uncharacterized protein (Fragment) OS=Danio rerio GN=si:ch211-147k9.8 PE=4 SV=1
comp14355_c1	comp14355_c1_seq1	tr|Q7ZUX8|Q7ZUX8_DANRE	76.32	38	9	0	3	116	59	96	3e-15	66.6	38	39.58	Dynein, light chain, roadblock-type 1 OS=Danio rerio GN=dynlrb1 PE=2 SV=1
comp143582_c0	comp143582_c0_seq1	sp|A2BG43|GLTP_DANRE	80.77	78	15	0	236	3	62	139	2e-42	140	78	37.32	Glycolipid transfer protein OS=Danio rerio GN=gltp PE=3 SV=1
comp143668_c0	comp143668_c0_seq1	tr|A3KPU0|A3KPU0_DANRE	53.19	47	22	0	110	250	27	73	4e-12	60.1	47	23.74	Uncharacterized protein OS=Danio rerio GN=il17ra2 PE=4 SV=1
comp143710_c0	comp143710_c0_seq1	tr|E9QD88|E9QD88_DANRE	86.84	76	9	1	1	228	48	122	4e-29	105	75	38.86	Uncharacterized protein OS=Danio rerio GN=kcnj11l PE=3 SV=1
comp143772_c0	comp143772_c0_seq1	tr|F1Q8L6|F1Q8L6_DANRE	82.93	41	7	0	123	1	5	45	7e-15	66.6	41	26.45	Uncharacterized protein (Fragment) OS=Danio rerio GN=pde3a PE=4 SV=1
comp143854_c0	comp143854_c0_seq1	tr|Q29RA8|Q29RA8_DANRE	82.95	88	14	1	1	261	124	211	4e-34	122	88	24.44	Si:dkey-22l11.1 OS=Danio rerio GN=glt8d2 PE=2 SV=1
comp144088_c0	comp144088_c0_seq1	tr|E7F3G4|E7F3G4_DANRE	45.33	75	41	0	250	26	208	282	1e-14	68.6	75	21.74	Uncharacterized protein OS=Danio rerio GN=CR855327.1 PE=4 SV=1
comp144144_c0	comp144144_c0_seq1	sp|Q9MIZ0|NU1M_DANRE	47.67	86	43	2	260	3	44	127	8e-16	71.6	84	25.93	NADH-ubiquinone oxidoreductase chain 1 OS=Danio rerio GN=mt-nd1 PE=3 SV=1
comp14417_c0	comp14417_c0_seq1	tr|E7FCZ0|E7FCZ0_DANRE	74.55	55	14	0	90	254	14	68	1e-23	94	55	21.91	Uncharacterized protein OS=Danio rerio GN=LOC565078 PE=3 SV=1
comp1446_c0	comp1446_c0_seq1	tr|F1Q5I4|F1Q5I4_DANRE	70.11	184	53	2	552	1	13	194	3e-89	269	182	68.42	Uncharacterized protein OS=Danio rerio GN=ela2 PE=3 SV=1
comp144612_c0	comp144612_c0_seq1	tr|F1QJS9|F1QJS9_DANRE	73.33	60	16	0	54	233	33	92	1e-15	69.7	60	26.43	Uncharacterized protein OS=Danio rerio GN=her5 PE=3 SV=1
comp14491_c0	comp14491_c0_seq1	tr|B0S6W2|B0S6W2_DANRE	60.42	48	19	0	144	1	1	48	4e-16	68.2	48	77.42	Uncharacterized protein OS=Danio rerio GN=tmtc4 PE=4 SV=1
comp144941_c0	comp144941_c0_seq1	tr|E7F5Y5|E7F5Y5_DANRE	94.44	54	3	0	62	223	31	84	1e-32	112	54	43.55	Uncharacterized protein OS=Danio rerio GN=LOC101886516 PE=4 SV=1
comp14499_c0	comp14499_c0_seq1	tr|Q7SZ53|Q7SZ53_DANRE	50.98	51	24	1	2	151	171	221	1e-12	61.2	51	22.97	Si:ch211-234p6.13 OS=Danio rerio GN=crp2 PE=2 SV=2
comp145185_c0	comp145185_c0_seq1	tr|X1WF19|X1WF19_DANRE	61.82	55	19	1	187	23	18	70	5e-20	81.6	53	21.12	Uncharacterized protein (Fragment) OS=Danio rerio GN=si:dkey-78l4.10 PE=3 SV=1
comp145285_c0	comp145285_c0_seq1	tr|B8A5P8|B8A5P8_DANRE	84.29	70	11	0	212	3	42	111	2e-26	97.8	70	40.23	Uncharacterized protein OS=Danio rerio GN=sgms2 PE=4 SV=1
comp14537_c1	comp14537_c1_seq1	tr|E9QHS2|E9QHS2_DANRE	38.36	73	45	0	219	1	185	257	1e-13	65.1	73	22.05	Uncharacterized protein OS=Danio rerio GN=alkbh1 PE=4 SV=2
comp145525_c0	comp145525_c0_seq1	tr|F1QFK6|F1QFK6_DANRE	76.19	63	15	0	29	217	1	63	4e-22	88.2	63	20.93	Transmembrane protein 178A OS=Danio rerio GN=tmem178 PE=4 SV=1
comp14566_c1	comp14566_c1_seq1	sp|Q7T3T8|ZAR1_DANRE	90.36	83	8	0	300	52	247	329	8e-50	163	83	25.23	Zygote arrest protein 1 OS=Danio rerio GN=zar1 PE=2 SV=1
comp14571_c0	comp14571_c0_seq2	tr|E7FDA5|E7FDA5_DANRE	50.65	154	76	0	472	11	297	450	6e-45	158	154	20.73	Uncharacterized protein OS=Danio rerio PE=4 SV=1
comp14606_c0	comp14606_c0_seq1	tr|U3JAH1|U3JAH1_DANRE	89.66	29	3	0	89	3	1	29	1e-11	57	29	80.56	Influenza virus NS1A-binding protein homolog A OS=Danio rerio GN=ivns1abpa PE=4 SV=1
comp14611_c1	comp14611_c1_seq1	tr|F1R6B3|F1R6B3_DANRE	74.53	161	34	1	1	462	53	213	4e-86	255	161	75.23	Cytochrome b5 domain-containing protein 1 OS=Danio rerio GN=cyb5d1 PE=3 SV=1
comp14614_c0	comp14614_c0_seq1	tr|F8W3Q6|F8W3Q6_DANRE	82.89	76	13	0	228	1	32	107	1e-42	140	76	41.53	Uncharacterized protein OS=Danio rerio GN=mcf2a PE=4 SV=1
comp14616_c1	comp14616_c1_seq1	tr|E7F4K6|E7F4K6_DANRE	59.09	88	34	1	6	263	80	167	3e-24	95.1	88	24.58	Uncharacterized protein OS=Danio rerio GN=CABZ01075242.1 PE=4 SV=1
comp14626_c0	comp14626_c0_seq1	tr|H0WFD6|H0WFD6_DANRE	39.04	228	128	4	5	685	198	415	4e-30	117	218	52.4	Uncharacterized protein (Fragment) OS=Danio rerio GN=si:ch211-103e16.5 PE=4 SV=1
comp14749_c0	comp14749_c0_seq1	tr|F1QGW0|F1QGW0_DANRE	91.72	145	12	0	437	3	12	156	3e-94	283	145	32.66	Uncharacterized protein OS=Danio rerio GN=gabra6b PE=3 SV=1
comp14751_c0	comp14751_c0_seq1	tr|E9QIT5|E9QIT5_DANRE	60	90	21	3	113	352	20	104	6e-27	101	85	46.2	Uncharacterized protein OS=Danio rerio GN=bdnf PE=4 SV=2
comp1476_c0	comp1476_c0_seq1	tr|F1QUP2|F1QUP2_DANRE	69.91	113	33	1	2	340	174	285	9e-55	177	112	38.23	Uncharacterized protein OS=Danio rerio GN=hsd17b1 PE=3 SV=1
comp1476_c1	comp1476_c1_seq1	tr|F1QUP2|F1QUP2_DANRE	78.72	94	20	0	38	319	86	179	4e-51	166	94	32.08	Uncharacterized protein OS=Danio rerio GN=hsd17b1 PE=3 SV=1
comp1478_c0	comp1478_c0_seq1	tr|F1QNJ5|F1QNJ5_DANRE	87.83	230	28	0	690	1	1	230	1e-115	359	230	22.66	Uncharacterized protein OS=Danio rerio GN=gart PE=3 SV=1
comp148_c1	comp148_c1_seq1	tr|E9QIS8|E9QIS8_DANRE	91.89	74	6	0	222	1	138	211	6e-46	150	74	28.35	Uncharacterized protein OS=Danio rerio GN=bmp1b PE=3 SV=1
comp14837_c0	comp14837_c0_seq2	tr|E9QD87|E9QD87_DANRE	60	65	26	0	2	196	112	176	7e-18	77	65	36.93	Uncharacterized protein OS=Danio rerio GN=zgc:153910 PE=4 SV=1
comp14878_c0	comp14878_c0_seq1	tr|Q6PBI0|Q6PBI0_DANRE	66.96	115	38	0	345	1	318	432	3e-45	155	115	24.68	Succinate-CoA ligase, ADP-forming, beta subunit OS=Danio rerio GN=sucla2 PE=2 SV=1
comp14891_c0	comp14891_c0_seq1	tr|F1QEP1|F1QEP1_DANRE	75	84	21	0	3	254	127	210	2e-31	114	84	39.81	Uncharacterized protein (Fragment) OS=Danio rerio GN=si:dkey-178e17.1 PE=3 SV=1
comp14910_c0	comp14910_c0_seq1	tr|Q6NWK4|Q6NWK4_DANRE	84.09	88	14	0	3	266	119	206	4e-49	158	88	38.94	Atp6v1e1 protein OS=Danio rerio GN=atp6v1e1b PE=2 SV=1
comp14939_c1	comp14939_c1_seq1	tr|Q7T1J9|Q7T1J9_DANRE	62.35	85	29	2	1	249	20	103	6e-30	109	84	50.6	Ribosomal protein S10 OS=Danio rerio GN=rps10 PE=2 SV=1
comp14953_c1	comp14953_c1_seq1	tr|E7EY13|E7EY13_DANRE	45.8	131	63	2	373	2	26	155	3e-16	79.3	130	22.22	Choline dehydrogenase OS=Danio rerio GN=chdh PE=3 SV=1
comp14958_c0	comp14958_c0_seq1	tr|F1QEX6|F1QEX6_DANRE	68.42	57	18	0	172	2	58	114	5e-15	67.4	57	33.73	Uncharacterized protein (Fragment) OS=Danio rerio GN=ptprsa PE=4 SV=1
comp14966_c0	comp14966_c0_seq1	tr|E7F503|E7F503_DANRE	70.11	174	50	1	3	524	596	767	6e-82	261	172	21.83	Anoctamin OS=Danio rerio GN=LOC559809 PE=3 SV=1
comp15026_c0	comp15026_c0_seq1	tr|Q5RIC7|Q5RIC7_DANRE	72.6	73	20	0	246	28	35	107	2e-32	114	73	38.83	Stathmin OS=Danio rerio GN=stmn4 PE=3 SV=1
comp15055_c0	comp15055_c0_seq2	tr|F1R678|F1R678_DANRE	93.1	87	6	0	66	326	331	417	6e-55	181	87	20.86	Uncharacterized protein OS=Danio rerio GN=bmp6 PE=3 SV=1
comp15055_c0	comp15055_c0_seq1	tr|F1R678|F1R678_DANRE	93.1	87	6	0	66	326	331	417	2e-54	181	87	20.86	Uncharacterized protein OS=Danio rerio GN=bmp6 PE=3 SV=1
comp15150_c0	comp15150_c0_seq1	tr|E9QGA2|E9QGA2_DANRE	73.04	115	31	0	49	393	1	115	2e-53	172	115	43.89	Uncharacterized protein OS=Danio rerio GN=tmem56a PE=4 SV=1
comp15169_c0	comp15169_c0_seq1	tr|F1QUA2|F1QUA2_DANRE	59.26	54	17	1	109	255	142	195	2e-16	72.4	54	20.15	Uncharacterized protein OS=Danio rerio GN=tnfsf13b PE=4 SV=1
comp15180_c0	comp15180_c0_seq1	tr|E7F7V4|E7F7V4_DANRE	81.98	111	20	0	3	335	253	363	9e-59	191	111	25	Pannexin OS=Danio rerio GN=panx3 PE=3 SV=1
comp15187_c0	comp15187_c0_seq1	tr|I3IT67|I3IT67_DANRE	97.01	67	2	0	2	202	195	261	9e-43	143	67	22.79	Uncharacterized protein (Fragment) OS=Danio rerio GN=camk2a PE=4 SV=1
comp15188_c0	comp15188_c0_seq1	tr|I3ISM6|I3ISM6_DANRE	65.66	99	34	0	332	36	39	137	5e-41	136	99	64.29	Uncharacterized protein OS=Danio rerio GN=cdkn2d PE=4 SV=1
comp15208_c0	comp15208_c0_seq1	tr|F1QVS5|F1QVS5_DANRE	57.53	146	61	1	144	578	7	152	8e-35	129	146	37.15	Uncharacterized protein (Fragment) OS=Danio rerio GN=snapc4 PE=4 SV=1
comp15279_c0	comp15279_c0_seq1	tr|F1RE41|F1RE41_DANRE	64.03	139	45	3	1004	603	316	454	2e-38	144	139	30.62	Uncharacterized protein OS=Danio rerio GN=zgc:153739 PE=4 SV=1
comp1528_c0	comp1528_c0_seq1	tr|Q5XJ33|Q5XJ33_DANRE	79.55	88	15	1	75	329	57	144	1e-43	144	88	61.11	Uncharacterized protein OS=Danio rerio GN=phlda1 PE=2 SV=1
comp15301_c0	comp15301_c0_seq1	tr|B0UXI3|B0UXI3_DANRE	74.19	93	22	1	275	3	34	126	5e-39	136	93	22.04	Forkhead box E3 OS=Danio rerio GN=foxe3 PE=2 SV=1
comp15307_c0	comp15307_c0_seq1	tr|Q5RIS7|Q5RIS7_DANRE	61.86	118	45	0	397	44	50	167	2e-31	116	118	58.13	Uncharacterized protein OS=Danio rerio GN=si:ch211-196f5.2 PE=4 SV=1
comp15338_c0	comp15338_c0_seq1	tr|F1QQ15|F1QQ15_DANRE	50.57	87	39	2	250	2	14	100	9e-23	90.9	87	26.2	Transaldolase (Fragment) OS=Danio rerio GN=taldo1 PE=3 SV=1
comp15405_c0	comp15405_c0_seq1	tr|E7F2E2|E7F2E2_DANRE	65.88	85	29	0	256	2	190	274	4e-37	130	85	25.3	Uncharacterized protein OS=Danio rerio GN=BX901974.1 PE=4 SV=1
comp15430_c0	comp15430_c0_seq1	tr|F1QF47|F1QF47_DANRE	50	92	46	0	277	2	122	213	2e-22	90.5	92	26.98	Uncharacterized protein OS=Danio rerio PE=4 SV=1
comp15430_c0	comp15430_c0_seq2	tr|E7FBV3|E7FBV3_DANRE	67.31	52	17	0	163	8	81	132	1e-21	70.5	52	21.05	Uncharacterized protein OS=Danio rerio PE=4 SV=1
comp15434_c0	comp15434_c0_seq1	tr|F1R4G7|F1R4G7_DANRE	97.47	158	4	0	113	586	1	158	5e-110	328	158	31.85	Uncharacterized protein OS=Danio rerio GN=nova2 PE=4 SV=2
comp15440_c1	comp15440_c1_seq1	tr|E7EYS7|E7EYS7_DANRE	59.15	71	29	0	215	3	202	272	1e-24	94.4	71	26.01	Uncharacterized protein OS=Danio rerio GN=BX640547.1 PE=4 SV=1
comp1545_c0	comp1545_c0_seq1	tr|F1RDP4|F1RDP4_DANRE	33.7	181	108	5	533	3	79	251	4e-19	87	173	25.71	Uncharacterized protein OS=Danio rerio GN=abcg1 PE=3 SV=1
comp15529_c0	comp15529_c0_seq1	tr|F1QRA0|F1QRA0_DANRE	52.13	94	44	1	9	290	121	213	5e-26	100	93	23.66	Uncharacterized protein OS=Danio rerio GN=hgd PE=4 SV=1
comp15587_c0	comp15587_c0_seq1	tr|B0I1T8|B0I1T8_DANRE	84.26	108	17	0	10	333	117	224	4e-63	198	108	34.95	Brorin OS=Danio rerio GN=vwc2 PE=2 SV=1
comp15593_c0	comp15593_c0_seq1	tr|E7F688|E7F688_DANRE	36.54	156	98	1	3	467	422	577	3e-27	108	156	25.32	Uncharacterized protein OS=Danio rerio PE=4 SV=1
comp1561_c1	comp1561_c1_seq1	tr|E7EZN9|E7EZN9_DANRE	63.24	136	49	1	2	409	49	183	7e-49	166	135	27.84	Uncharacterized protein OS=Danio rerio GN=CABZ01077217.1 PE=4 SV=1
comp15615_c1	comp15615_c1_seq1	tr|A4IGE5|A4IGE5_DANRE	38.52	135	68	5	1	372	35	165	2e-18	80.1	131	39.7	Si:ch211-194e15.1 protein OS=Danio rerio GN=trit1 PE=2 SV=1
comp1572_c0	comp1572_c0_seq1	tr|E7F5T8|E7F5T8_DANRE	52.72	239	102	3	813	124	638	874	2e-60	209	237	20.19	Uncharacterized protein OS=Danio rerio GN=pcdh12 PE=4 SV=1
comp15728_c0	comp15728_c0_seq1	sp|Q5U3G4|RDM1_DANRE	57.06	170	72	1	511	2	1	169	1e-63	201	169	60.36	RAD52 motif-containing protein 1 OS=Danio rerio GN=rdm1 PE=2 SV=1
comp1575_c0	comp1575_c0_seq1	tr|F1QHI8|F1QHI8_DANRE	44.51	164	87	3	574	92	206	368	1e-33	125	163	43.94	Uncharacterized protein OS=Danio rerio GN=pdgfrl PE=4 SV=1
comp1575_c1	comp1575_c1_seq1	tr|F1QHI8|F1QHI8_DANRE	41.78	213	111	3	129	758	7	209	2e-53	180	203	54.72	Uncharacterized protein OS=Danio rerio GN=pdgfrl PE=4 SV=1
comp15824_c0	comp15824_c0_seq1	tr|E7F3G4|E7F3G4_DANRE	49.32	73	37	0	1	219	34	106	4e-18	77.8	73	21.16	Uncharacterized protein OS=Danio rerio GN=CR855327.1 PE=4 SV=1
comp15848_c0	comp15848_c0_seq1	tr|A2BFN7|A2BFN7_DANRE	55.88	102	42	1	2	298	61	162	2e-23	92.4	102	41.3	Uncharacterized protein OS=Danio rerio GN=hmbsa PE=4 SV=1
comp1585_c0	comp1585_c0_seq1	tr|F1QK19|F1QK19_DANRE	83.87	124	20	0	374	3	263	386	1e-73	228	124	29.81	Uncharacterized protein (Fragment) OS=Danio rerio GN=si:rp71-15d4.1 PE=4 SV=1
comp1588_c0	comp1588_c0_seq1	tr|B0UYR0|B0UYR0_DANRE	33.04	112	57	3	330	1	145	240	2e-15	70.5	96	33.8	Macrophage colony-stimulating factor-2 OS=Danio rerio GN=csf1b PE=2 SV=1
comp15896_c0	comp15896_c0_seq1	tr|E7F7K7|E7F7K7_DANRE	88.07	109	11	1	342	22	185	293	2e-50	165	109	37.2	Uncharacterized protein OS=Danio rerio GN=LOC559304 PE=4 SV=1
comp15980_c0	comp15980_c0_seq1	tr|F1QD60|F1QD60_DANRE	58.65	237	85	3	762	88	68	303	1e-77	243	236	70.45	Uncharacterized protein OS=Danio rerio GN=zgc:171684 PE=3 SV=1
comp15990_c1	comp15990_c1_seq1	tr|E9QF62|E9QF62_DANRE	68.06	144	41	2	3	422	555	697	1e-59	200	143	20.52	Uncharacterized protein OS=Danio rerio GN=ccdc80l2 PE=4 SV=1
comp16060_c0	comp16060_c0_seq1	tr|E9QFH2|E9QFH2_DANRE	96.3	189	6	1	295	858	4	192	3e-127	370	189	58.33	Uncharacterized protein OS=Danio rerio GN=cdk6 PE=4 SV=1
comp16094_c1	comp16094_c1_seq1	tr|A8E7G6|A8E7G6_DANRE	44.09	93	48	2	271	2	166	257	1e-18	78.6	92	32.74	Uncharacterized protein OS=Danio rerio GN=prdx3 PE=4 SV=1
comp16187_c0	comp16187_c0_seq1	tr|F1QJJ6|F1QJJ6_DANRE	88.57	105	12	0	317	3	20	124	3e-65	199	105	51.98	Uncharacterized protein (Fragment) OS=Danio rerio GN=adcyap1r1a PE=4 SV=2
comp162_c1	comp162_c1_seq1	sp|Q6PHG4|LIAS_DANRE	49.57	117	52	3	334	2	85	200	1e-27	105	116	29.07	Lipoyl synthase, mitochondrial OS=Danio rerio GN=lias PE=2 SV=1
comp16238_c0	comp16238_c0_seq1	tr|F1R1W9|F1R1W9_DANRE	68.2	305	96	1	1	915	500	803	1e-143	431	304	34.74	Uncharacterized protein (Fragment) OS=Danio rerio GN=LOC555278 PE=4 SV=1
comp16238_c0	comp16238_c0_seq2	tr|F1R1W9|F1R1W9_DANRE	73.11	264	70	1	9	800	541	803	7e-134	403	263	30.06	Uncharacterized protein (Fragment) OS=Danio rerio GN=LOC555278 PE=4 SV=1
comp16348_c0	comp16348_c0_seq1	tr|F1Q9B0|F1Q9B0_DANRE	97.3	37	1	0	199	89	57	93	1e-18	76.6	37	39.78	Uncharacterized protein OS=Danio rerio GN=xgb PE=3 SV=1
comp1639_c1	comp1639_c1_seq1	tr|F1QKL1|F1QKL1_DANRE	72.69	271	74	0	2	814	283	553	3e-136	412	271	28.17	Thrombospondin-3a OS=Danio rerio GN=thbs3a PE=4 SV=1
comp16429_c0	comp16429_c0_seq1	tr|F1QTF4|F1QTF4_DANRE	83.82	68	11	0	3	206	73	140	4e-38	128	68	35.79	Uncharacterized protein OS=Danio rerio GN=birc5a PE=4 SV=1
comp16431_c0	comp16431_c0_seq1	tr|E7F019|E7F019_DANRE	47.52	202	97	2	2	592	107	304	2e-55	188	198	34.86	Uncharacterized protein OS=Danio rerio GN=si:ch73-34j14.3 PE=4 SV=1
comp16590_c0	comp16590_c0_seq1	tr|F1R569|F1R569_DANRE	92.16	51	4	0	153	1	122	172	4e-27	101	51	20.48	Uncharacterized protein (Fragment) OS=Danio rerio GN=asic1c PE=3 SV=1
comp16650_c0	comp16650_c0_seq1	tr|Q1MTC8|Q1MTC8_DANRE	38.3	94	54	1	533	264	114	207	1e-16	76.3	94	37.6	Novel protein similar to vertebrate major histocompatibility complex class II DAB gene (Mhc2dab) OS=Danio rerio GN=mhc2dab PE=4 SV=1
comp16653_c0	comp16653_c0_seq1	tr|B0R0K6|B0R0K6_DANRE	57.47	174	74	0	536	15	342	515	2e-72	230	174	33.66	Uncharacterized protein OS=Danio rerio GN=prf1.5 PE=4 SV=1
comp16676_c0	comp16676_c0_seq1	tr|F1QP13|F1QP13_DANRE	80	295	59	0	26	910	1	295	6e-166	488	295	34.18	Transforming growth factor-beta receptor-associated protein 1 homolog OS=Danio rerio GN=tgfbrap1 PE=4 SV=1
comp16730_c0	comp16730_c0_seq1	tr|E7EZU6|E7EZU6_DANRE	79.71	69	14	0	6	212	148	216	3e-33	117	69	28.4	Uncharacterized protein OS=Danio rerio GN=CABZ01031627.4 PE=4 SV=1
comp16741_c0	comp16741_c0_seq1	tr|F1QDR9|F1QDR9_DANRE	60.51	195	72	3	2	580	511	702	3e-70	233	192	26.16	Uncharacterized protein (Fragment) OS=Danio rerio GN=slc15a1a PE=3 SV=1
comp16763_c0	comp16763_c0_seq1	tr|R4GDN1|R4GDN1_DANRE	49.51	103	51	1	320	12	150	251	3e-30	112	102	33.22	Uncharacterized protein OS=Danio rerio GN=tdh PE=4 SV=1
comp1677_c0	comp1677_c0_seq1	tr|F1QQW9|F1QQW9_DANRE	76.47	153	35	1	3	461	332	483	2e-79	247	152	31.47	Elongation factor 1-alpha (Fragment) OS=Danio rerio GN=si:dkey-37o8.1 PE=3 SV=1
comp16816_c0	comp16816_c0_seq1	tr|U3JAJ7|U3JAJ7_DANRE	42.79	423	238	3	1	1257	971	1393	1e-107	352	423	20.1	Uncharacterized protein OS=Danio rerio GN=si:dkey-61p9.11 PE=4 SV=1
comp16892_c0	comp16892_c0_seq1	tr|B7ZCZ2|B7ZCZ2_DANRE	70.25	316	81	2	6	914	525	840	3e-152	461	316	25.99	Uncharacterized protein OS=Danio rerio GN=lyst PE=4 SV=1
comp16905_c0	comp16905_c0_seq1	tr|F6NYN0|F6NYN0_DANRE	37.01	154	90	2	464	9	258	406	5e-21	90.1	149	29.33	Uncharacterized protein (Fragment) OS=Danio rerio GN=gphnb PE=4 SV=1
comp16913_c0	comp16913_c0_seq1	tr|F1RA96|F1RA96_DANRE	78.89	199	42	0	599	3	387	585	6e-97	300	199	28.8	Tyrosine-protein kinase receptor TYRO3 OS=Danio rerio GN=tyro3 PE=4 SV=1
comp16963_c0	comp16963_c0_seq1	tr|E7FH40|E7FH40_DANRE	68.1	116	35	1	199	540	89	204	7e-32	121	116	27.23	Uncharacterized protein OS=Danio rerio GN=LOC101882709 PE=4 SV=1
comp16984_c0	comp16984_c0_seq1	tr|F1RC56|F1RC56_DANRE	64.09	259	92	1	3	776	235	493	1e-105	322	259	45.04	Uncharacterized protein (Fragment) OS=Danio rerio GN=LOC564818 PE=4 SV=1
comp1701_c0	comp1701_c0_seq1	tr|F1QW88|F1QW88_DANRE	80.62	129	24	1	3	389	246	373	2e-60	196	128	34.22	Translocating chain-associated membrane protein OS=Danio rerio GN=zgc:113278 PE=3 SV=1
comp17081_c0	comp17081_c0_seq1	tr|F1RAW3|F1RAW3_DANRE	88.18	110	12	1	329	3	1	110	4e-35	127	110	25	Uncharacterized protein (Fragment) OS=Danio rerio GN=fibcd1 PE=4 SV=1
comp171_c0	comp171_c0_seq1	tr|H9GZ09|H9GZ09_DANRE	42.67	75	43	0	25	249	175	249	1e-13	65.1	75	25.51	Uncharacterized protein OS=Danio rerio PE=4 SV=1
comp17116_c0	comp17116_c0_seq1	tr|Q1LUD2|Q1LUD2_DANRE	57.14	77	22	3	205	2	37	111	4e-19	80.5	75	20.33	Uncharacterized protein OS=Danio rerio GN=si:ch211-232m10.6 PE=4 SV=2
comp1717_c1	comp1717_c1_seq1	tr|E7F2E6|E7F2E6_DANRE	34.78	161	93	7	18	488	169	321	2e-17	80.1	153	42.98	Uncharacterized protein OS=Danio rerio GN=il1b PE=4 SV=1
comp17183_c1	comp17183_c1_seq1	tr|F1RDX1|F1RDX1_DANRE	28.15	238	157	6	704	18	92	324	2e-12	67	233	71.69	Uncharacterized protein OS=Danio rerio GN=auh PE=3 SV=1
comp17190_c0	comp17190_c0_seq2	tr|F1QM55|F1QM55_DANRE	68.61	137	43	0	411	1	289	425	4e-63	207	137	20.12	Uncharacterized protein OS=Danio rerio GN=pign PE=4 SV=1
comp1734_c0	comp1734_c0_seq1	tr|E7FDA5|E7FDA5_DANRE	52.63	190	90	0	570	1	312	501	2e-60	204	190	25.57	Uncharacterized protein OS=Danio rerio PE=4 SV=1
comp17402_c0	comp17402_c0_seq1	tr|E7FEU3|E7FEU3_DANRE	80	55	11	0	2	166	196	250	9e-25	94.7	55	22	Uncharacterized protein OS=Danio rerio GN=LOC101887011 PE=4 SV=1
comp17432_c0	comp17432_c0_seq1	tr|E7FF11|E7FF11_DANRE	52.63	76	35	1	256	29	119	193	2e-22	90.1	75	20.16	Uncharacterized protein OS=Danio rerio GN=si:ch211-186e20.2 PE=3 SV=1
comp17450_c0	comp17450_c0_seq1	tr|Q29RA8|Q29RA8_DANRE	73.68	76	20	0	228	1	241	316	5e-37	129	76	21.11	Si:dkey-22l11.1 OS=Danio rerio GN=glt8d2 PE=2 SV=1
comp175_c0	comp175_c0_seq1	tr|F1R0Y2|F1R0Y2_DANRE	77.97	59	13	0	214	38	152	210	2e-26	99	59	28.1	Uncharacterized protein OS=Danio rerio GN=prl PE=3 SV=1
comp175_c1	comp175_c1_seq1	tr|F1R0Y2|F1R0Y2_DANRE	60.78	51	20	0	205	53	102	152	5e-14	65.1	51	24.29	Uncharacterized protein OS=Danio rerio GN=prl PE=3 SV=1
comp17517_c0	comp17517_c0_seq1	tr|E7FFQ6|E7FFQ6_DANRE	79.19	173	32	1	2	508	152	324	2e-80	252	173	31.68	Uncharacterized protein OS=Danio rerio GN=LOC562421 PE=4 SV=1
comp17526_c0	comp17526_c0_seq1	sp|A1L1S5|FOXF1_DANRE	87.23	94	12	0	1	282	280	373	2e-46	155	94	24.74	Forkhead box protein F1 OS=Danio rerio GN=foxf1 PE=2 SV=1
comp17556_c0	comp17556_c0_seq1	tr|Q567K5|Q567K5_DANRE	52.38	84	39	1	253	5	128	211	2e-23	91.7	84	34.43	Dicarbonyl/L-xylulose reductase OS=Danio rerio GN=dcxr PE=2 SV=1
comp17595_c0	comp17595_c0_seq1	tr|B8JLK4|B8JLK4_DANRE	48.96	96	46	2	3	287	176	269	6e-22	89	94	28.4	Delta-aminolevulinic acid dehydratase OS=Danio rerio GN=alad PE=3 SV=1
comp17603_c0	comp17603_c0_seq1	tr|F1QGA4|F1QGA4_DANRE	70.37	81	24	0	2	244	111	191	2e-26	100	81	29.89	Uncharacterized protein OS=Danio rerio GN=kdm2aa PE=4 SV=1
comp1768_c0	comp1768_c0_seq1	tr|F1RBS0|F1RBS0_DANRE	57.14	182	78	0	9	554	229	410	1e-61	202	182	34.21	Uncharacterized protein OS=Danio rerio GN=fpgt PE=4 SV=1
comp17702_c0	comp17702_c0_seq1	tr|E7FEL0|E7FEL0_DANRE	79.57	93	19	0	281	3	161	253	9e-50	164	93	24.93	Uncharacterized protein OS=Danio rerio GN=gpr4 PE=3 SV=1
comp17731_c0	comp17731_c0_seq1	tr|R4GDP4|R4GDP4_DANRE	69.23	39	12	0	219	103	11	49	1e-12	60.5	39	26.35	Kinesin-like protein KIF22 OS=Danio rerio GN=kif22 PE=3 SV=1
comp17740_c0	comp17740_c0_seq1	tr|F1Q4L9|F1Q4L9_DANRE	49.57	117	59	0	383	33	16	132	3e-27	105	117	38.61	Uncharacterized protein (Fragment) OS=Danio rerio GN=LOC101885431 PE=4 SV=1
comp17804_c0	comp17804_c0_seq2	sp|Q90479|L1CA2_DANRE	69.09	55	17	0	3	167	103	157	2e-17	74.7	55	25.46	Neural cell adhesion molecule L1.2 (Fragment) OS=Danio rerio GN=nadl1.2 PE=2 SV=1
comp17804_c0	comp17804_c0_seq1	sp|Q90479|L1CA2_DANRE	63.64	55	16	1	3	155	103	157	8e-14	64.3	55	25.46	Neural cell adhesion molecule L1.2 (Fragment) OS=Danio rerio GN=nadl1.2 PE=2 SV=1
comp1784_c0	comp1784_c0_seq1	tr|E7FCS8|E7FCS8_DANRE	41.3	293	157	4	897	19	416	693	8e-60	209	278	20.98	Uncharacterized protein OS=Danio rerio PE=4 SV=1
comp17857_c0	comp17857_c0_seq1	tr|F1Q5G6|F1Q5G6_DANRE	36.31	157	89	4	2	469	475	621	5e-16	76.6	147	23.33	Uncharacterized protein OS=Danio rerio GN=nln PE=3 SV=1
comp18001_c0	comp18001_c0_seq1	tr|F1Q8T3|F1Q8T3_DANRE	57	100	43	0	1	300	30	129	6e-36	126	100	35.46	Uncharacterized protein (Fragment) OS=Danio rerio GN=LOC402879 PE=4 SV=1
comp18027_c0	comp18027_c0_seq1	tr|F1QD41|F1QD41_DANRE	58.33	72	30	0	220	5	5	76	1e-15	67.8	72	87.8	Uncharacterized protein OS=Danio rerio GN=si:ch1073-210b3.2 PE=4 SV=2
comp18037_c0	comp18037_c0_seq1	tr|Q5RIX3|Q5RIX3_DANRE	76.35	148	35	0	444	1	330	477	1e-60	201	148	21.48	Uncharacterized protein OS=Danio rerio GN=slco1c1 PE=4 SV=2
comp1812_c0	comp1812_c0_seq2	sp|Q8AYG3|TTK_DANRE	46.18	262	137	3	4	780	403	663	7e-65	219	261	26.58	Dual specificity protein kinase Ttk OS=Danio rerio GN=ttk PE=1 SV=2
comp1818_c0	comp1818_c0_seq1	tr|E7FG35|E7FG35_DANRE	55.35	159	59	2	441	1	134	292	4e-37	138	159	47.04	Uncharacterized protein OS=Danio rerio PE=4 SV=1
comp18224_c0	comp18224_c0_seq2	tr|E7F0A6|E7F0A6_DANRE	93.9	82	5	0	80	325	107	188	2e-38	130	82	40.39	Uncharacterized protein OS=Danio rerio GN=pax7a PE=4 SV=1
comp18285_c0	comp18285_c0_seq1	tr|F1QTK2|F1QTK2_DANRE	83.02	159	3	1	2	406	10	168	2e-87	261	159	54.83	Uncharacterized protein (Fragment) OS=Danio rerio PE=4 SV=1
comp18325_c0	comp18325_c0_seq1	tr|E9QI74|E9QI74_DANRE	61.4	57	22	0	1	171	171	227	7e-19	80.9	57	25.11	Uncharacterized protein OS=Danio rerio GN=si:dkey-96f10.1 PE=4 SV=1
comp18328_c0	comp18328_c0_seq1	tr|M9MMA3|M9MMA3_DANRE	60.14	148	55	1	3	446	237	380	1e-57	190	144	29.63	Uncharacterized protein OS=Danio rerio GN=amigo3 PE=4 SV=1
comp18355_c0	comp18355_c0_seq1	tr|F1QVC1|F1QVC1_DANRE	53.33	75	34	1	140	364	1	74	4e-20	84.3	74	23.12	Uncharacterized protein (Fragment) OS=Danio rerio PE=4 SV=1
comp18389_c0	comp18389_c0_seq1	sp|O42356|RX1_DANRE	77.98	168	33	1	548	57	162	329	1e-83	254	168	50.91	Retinal homeobox protein Rx1 OS=Danio rerio GN=rx1 PE=2 SV=2
comp18408_c0	comp18408_c0_seq1	tr|Q5BLG4|Q5BLG4_DANRE	72.41	116	32	0	3	350	40	155	2e-59	190	116	32.13	Palmitoyltransferase OS=Danio rerio GN=zdhhc2 PE=2 SV=1
comp18423_c0	comp18423_c0_seq2	tr|F1R0K0|F1R0K0_DANRE	44.74	152	83	1	724	272	329	480	5e-34	129	152	31.6	Uncharacterized protein (Fragment) OS=Danio rerio PE=4 SV=1
comp18423_c0	comp18423_c0_seq1	tr|F1R0K0|F1R0K0_DANRE	46.28	121	65	0	430	68	329	449	1e-27	107	121	25.16	Uncharacterized protein (Fragment) OS=Danio rerio PE=4 SV=1
comp1845_c0	comp1845_c0_seq1	tr|F1QFS4|F1QFS4_DANRE	81.58	152	25	1	628	182	464	615	2e-83	264	152	24.72	Uncharacterized protein (Fragment) OS=Danio rerio PE=4 SV=1
comp1849_c0	comp1849_c0_seq1	tr|A5PMN6|A5PMN6_DANRE	83.33	216	35	1	645	1	267	482	9e-129	382	216	32.93	Uncharacterized protein OS=Danio rerio GN=clcn2 PE=4 SV=2
comp1867_c0	comp1867_c0_seq1	tr|X1WD08|X1WD08_DANRE	73.04	115	31	0	18	362	247	361	7e-49	165	115	24.36	Uncharacterized protein (Fragment) OS=Danio rerio GN=rtn4r PE=4 SV=1
comp1867_c1	comp1867_c1_seq1	tr|F1Q809|F1Q809_DANRE	69.91	113	34	0	918	580	359	471	6e-36	136	113	23.94	Uncharacterized protein (Fragment) OS=Danio rerio GN=rtn4r PE=4 SV=2
comp18699_c0	comp18699_c0_seq1	tr|F1QAC3|F1QAC3_DANRE	81.03	116	21	1	346	2	25	140	4e-53	176	116	24.17	Uncharacterized protein (Fragment) OS=Danio rerio GN=gramd4 PE=4 SV=1
comp18713_c0	comp18713_c0_seq1	tr|F1QHZ4|F1QHZ4_DANRE	46.85	111	58	1	333	4	132	242	5e-31	115	111	23.27	Uncharacterized protein OS=Danio rerio GN=pars2 PE=3 SV=1
comp18727_c0	comp18727_c0_seq1	tr|F1R178|F1R178_DANRE	75.76	33	8	0	63	161	109	141	1e-11	58.2	33	23.4	Uncharacterized protein (Fragment) OS=Danio rerio GN=si:dkeyp-35f12.3 PE=4 SV=1
comp188_c0	comp188_c0_seq1	tr|X1WD70|X1WD70_DANRE	89.39	66	7	0	2	199	90	155	3e-38	130	66	34.38	Transmembrane protein 229b OS=Danio rerio GN=tmem229b PE=4 SV=1
comp188_c1	comp188_c1_seq1	tr|X1WD70|X1WD70_DANRE	85.11	94	13	1	282	1	4	96	4e-50	160	93	48.44	Transmembrane protein 229b OS=Danio rerio GN=tmem229b PE=4 SV=1
comp1881_c0	comp1881_c0_seq1	tr|Q7T337|Q7T337_DANRE	93.98	83	5	0	3	251	255	337	1e-50	168	83	24.63	Fructose-1,6-bisphosphatase 1b OS=Danio rerio GN=fbp1b PE=2 SV=1
comp18811_c0	comp18811_c0_seq1	tr|F1QZD5|F1QZD5_DANRE	58.39	161	57	6	10	492	6	156	8e-48	159	151	56.55	Uncharacterized protein (Fragment) OS=Danio rerio GN=tcf7 PE=4 SV=2
comp18811_c0	comp18811_c0_seq2	tr|F1QZD5|F1QZD5_DANRE	58.06	124	46	4	107	478	39	156	7e-36	128	118	44.19	Uncharacterized protein (Fragment) OS=Danio rerio GN=tcf7 PE=4 SV=2
comp18840_c0	comp18840_c0_seq1	tr|E7F3H4|E7F3H4_DANRE	92.86	56	4	0	168	1	1	56	3e-28	109	56	24.56	Claudin OS=Danio rerio GN=FP102191.1 PE=3 SV=1
comp18846_c0	comp18846_c0_seq1	tr|D3TI80|D3TI80_DANRE	91.78	73	6	0	225	7	33	105	2e-41	140	73	24.41	Aquaporin-3b OS=Danio rerio GN=aqp3b PE=2 SV=1
comp18907_c0	comp18907_c0_seq1	tr|F1QF94|F1QF94_DANRE	47.06	102	47	3	507	214	303	401	2e-13	68.6	99	20.16	Uncharacterized protein OS=Danio rerio GN=amigo1 PE=4 SV=1
comp1891_c0	comp1891_c0_seq1	tr|E7FFU1|E7FFU1_DANRE	72.73	110	30	0	331	2	92	201	8e-43	145	110	36.67	Uncharacterized protein OS=Danio rerio GN=si:ch211-284o19.8 PE=4 SV=1
comp1891_c0	comp1891_c0_seq2	tr|E7FFU1|E7FFU1_DANRE	64.71	68	24	0	268	65	92	159	5e-18	77.8	68	22.67	Uncharacterized protein OS=Danio rerio GN=si:ch211-284o19.8 PE=4 SV=1
comp18911_c0	comp18911_c0_seq1	tr|E9QFE4|E9QFE4_DANRE	80.43	322	63	0	118	1083	1	322	4e-176	505	322	59.41	Uncharacterized protein OS=Danio rerio GN=dopey2 PE=4 SV=1
comp18930_c0	comp18930_c0_seq1	tr|F1QJL2|F1QJL2_DANRE	73.42	79	20	1	8	244	149	226	2e-34	121	78	27.86	tRNA pseudouridine synthase (Fragment) OS=Danio rerio GN=LOC555828 PE=3 SV=1
comp1896_c1	comp1896_c1_seq1	tr|Q6VUB8|Q6VUB8_DANRE	83.04	112	19	0	3	338	381	492	5e-62	200	112	22.54	Uncharacterized protein OS=Danio rerio GN=zic5 PE=2 SV=1
comp18979_c0	comp18979_c0_seq1	tr|F8W4T5|F8W4T5_DANRE	65.22	69	24	0	2	208	64	132	2e-27	102	69	24.91	Metallophosphoesterase 1 OS=Danio rerio GN=mppe1 PE=4 SV=1
comp18979_c1	comp18979_c1_seq1	tr|F1RE10|F1RE10_DANRE	74.74	95	24	0	22	306	20	114	2e-47	159	95	24.93	Metallophosphoesterase 1 OS=Danio rerio GN=mppe1 PE=4 SV=1
comp19076_c0	comp19076_c0_seq1	tr|E7EZT5|E7EZT5_DANRE	64.49	107	37	1	3	320	328	434	5e-14	68.2	107	23.26	Uncharacterized protein OS=Danio rerio GN=CU929520.1 PE=4 SV=1
comp1909_c0	comp1909_c0_seq1	tr|F1QCJ1|F1QCJ1_DANRE	70.83	288	82	1	866	3	544	829	3e-128	394	286	28.77	Uncharacterized protein OS=Danio rerio GN=plekhm2 PE=4 SV=1
comp19143_c0	comp19143_c0_seq1	tr|A3KQK1|A3KQK1_DANRE	70.75	106	30	1	69	383	1	106	4e-51	161	106	92.98	Preprotachykinin 1 OS=Danio rerio GN=tac1 PE=2 SV=1
comp1915_c0	comp1915_c0_seq1	tr|H0WFF7|H0WFF7_DANRE	66.67	204	67	1	853	242	33	235	3e-93	280	203	86.38	Uncharacterized protein OS=Danio rerio GN=si:dkey-43f9.4 PE=4 SV=1
comp1915_c0	comp1915_c0_seq2	tr|H0WFF7|H0WFF7_DANRE	58.37	233	67	2	940	242	33	235	4e-86	263	203	86.38	Uncharacterized protein OS=Danio rerio GN=si:dkey-43f9.4 PE=4 SV=1
comp1928_c0	comp1928_c0_seq1	tr|Q1LXA7|Q1LXA7_DANRE	68	75	24	0	278	54	65	139	2e-31	117	75	20.27	Uncharacterized protein OS=Danio rerio GN=aspn PE=4 SV=1
comp19299_c0	comp19299_c0_seq2	tr|F1R5J9|F1R5J9_DANRE	72.73	110	30	0	330	1	1	110	1e-52	171	110	37.67	Uncharacterized protein OS=Danio rerio GN=icmt PE=4 SV=1
comp19299_c0	comp19299_c0_seq1	tr|F1R5J9|F1R5J9_DANRE	64.38	73	26	0	241	23	1	73	3e-26	100	73	25	Uncharacterized protein OS=Danio rerio GN=icmt PE=4 SV=1
comp19305_c0	comp19305_c0_seq1	sp|B6ZK77|IRL1B_DANRE	27.06	170	93	6	233	700	81	233	3e-13	69.7	153	21.86	Interleukin-1 receptor accessory protein-like 1-B OS=Danio rerio GN=il1rapl1b PE=1 SV=1
comp1931_c0	comp1931_c0_seq1	tr|F1RAL1|F1RAL1_DANRE	81.42	113	21	0	13	351	110	222	6e-59	185	113	49.56	Homeobox protein Hox-C6b OS=Danio rerio GN=hoxc6b PE=3 SV=1
comp1934_c0	comp1934_c0_seq1	tr|Q6IQH2|Q6IQH2_DANRE	57.14	91	39	0	91	363	8	98	8e-30	110	91	35.69	Mannose-P-dolichol utilization defect 1b OS=Danio rerio GN=mpdu1b PE=2 SV=1
comp19356_c0	comp19356_c0_seq1	tr|E7F3W8|E7F3W8_DANRE	83.45	145	24	0	439	5	331	475	4e-71	225	145	29.12	Uncharacterized protein OS=Danio rerio GN=LOC100151597 PE=4 SV=1
comp1936_c1	comp1936_c1_seq1	tr|Q5TYQ4|Q5TYQ4_DANRE	35.09	228	143	3	756	85	90	316	4e-26	105	227	71.16	Uncharacterized protein OS=Danio rerio GN=echdc2 PE=3 SV=1
comp19554_c0	comp19554_c0_seq1	tr|F6P2I4|F6P2I4_DANRE	42	100	55	2	290	586	1	98	7e-11	57.8	98	84.48	Uncharacterized protein OS=Danio rerio GN=vegfc PE=4 SV=1
comp19617_c0	comp19617_c0_seq1	tr|H0WEN0|H0WEN0_DANRE	52.36	275	131	0	7	831	50	324	2e-99	305	275	52.99	Uncharacterized protein OS=Danio rerio GN=leprel1 PE=4 SV=1
comp1974_c1	comp1974_c1_seq1	tr|F1QMI2|F1QMI2_DANRE	73.3	191	50	1	591	19	351	540	2e-90	281	190	35.19	Uncharacterized protein OS=Danio rerio GN=cyp27c1 PE=3 SV=2
comp19770_c0	comp19770_c0_seq1	tr|F1QJH5|F1QJH5_DANRE	32.03	128	82	2	600	232	173	300	5e-12	64.3	128	37.43	Uncharacterized protein OS=Danio rerio GN=hemk1 PE=4 SV=1
comp19867_c0	comp19867_c0_seq1	tr|F1QJF7|F1QJF7_DANRE	85.34	116	16	1	457	113	109	224	3e-67	207	116	51.79	Uncharacterized protein (Fragment) OS=Danio rerio GN=gins4 PE=4 SV=1
comp1991_c1	comp1991_c1_seq1	tr|X1WHR8|X1WHR8_DANRE	72.37	76	21	0	33	260	37	112	2e-31	114	76	67.86	Uncharacterized protein OS=Danio rerio GN=si:ch211-198p11.6 PE=4 SV=1
comp19933_c0	comp19933_c0_seq1	tr|F1RE97|F1RE97_DANRE	62.18	119	39	2	343	5	81	199	2e-36	130	119	26.27	Uncharacterized protein (Fragment) OS=Danio rerio GN=ip6k1 PE=4 SV=1
comp19934_c0	comp19934_c0_seq1	tr|E7F9V1|E7F9V1_DANRE	72.52	262	59	1	750	4	163	424	1e-132	389	262	48.52	Uncharacterized protein OS=Danio rerio GN=chrng PE=3 SV=1
comp19959_c0	comp19959_c0_seq1	tr|E9QEA9|E9QEA9_DANRE	39.68	63	34	1	203	27	115	177	1e-11	57.4	63	34.05	Uncharacterized protein OS=Danio rerio GN=nqo1 PE=4 SV=1
comp19970_c0	comp19970_c0_seq1	tr|H9GXH2|H9GXH2_DANRE	72	125	30	3	20	382	52	175	1e-43	150	124	32.46	Uncharacterized protein OS=Danio rerio GN=gata6 PE=4 SV=1
comp2_c0	comp2_c0_seq1	tr|A2BDR2|A2BDR2_DANRE	34.9	192	111	4	140	709	57	236	1e-18	84	180	67.67	Uncharacterized protein OS=Danio rerio GN=ptrh1 PE=4 SV=1
comp20037_c0	comp20037_c0_seq1	tr|Q1LWZ7|Q1LWZ7_DANRE	52.23	157	62	4	444	1	24	176	1e-26	105	153	33.41	Uncharacterized protein (Fragment) OS=Danio rerio GN=rgmd PE=4 SV=2
comp2006_c0	comp2006_c0_seq1	tr|Q7ZUX5|Q7ZUX5_DANRE	40.87	115	67	1	445	101	74	187	7e-24	96.3	114	31.4	RNA terminal phosphate cyclase domain 1 OS=Danio rerio GN=rtca PE=2 SV=1
comp20123_c0	comp20123_c0_seq1	tr|F1QWF6|F1QWF6_DANRE	49.75	199	79	4	294	872	329	512	5e-65	169	184	35.25	Uncharacterized protein OS=Danio rerio GN=zgc:113423 PE=4 SV=1
comp2022_c1	comp2022_c1_seq1	tr|B3DJ98|B3DJ98_DANRE	31.25	128	77	1	3	386	91	207	2e-14	70.9	117	30.47	Cytokine receptor family member b17 OS=Danio rerio GN=crfb17 PE=2 SV=1
comp2027_c0	comp2027_c0_seq1	tr|E7EY13|E7EY13_DANRE	36.88	160	98	2	25	495	376	535	4e-26	105	160	27.35	Choline dehydrogenase OS=Danio rerio GN=chdh PE=3 SV=1
comp2028_c0	comp2028_c0_seq1	tr|B3DHK5|B3DHK5_DANRE	70.89	79	23	0	110	346	1	79	1e-36	124	79	58.52	Similar to retinol binding protein 7, cellular OS=Danio rerio GN=rbp7b PE=2 SV=1
comp2028_c0	comp2028_c0_seq2	tr|B3DHK5|B3DHK5_DANRE	67.8	59	19	0	276	452	21	79	2e-22	89.4	59	43.7	Similar to retinol binding protein 7, cellular OS=Danio rerio GN=rbp7b PE=2 SV=1
comp2031_c0	comp2031_c0_seq1	tr|A3QK20|A3QK20_DANRE	74.8	123	28	1	3	362	240	362	4e-46	158	123	24.75	Uncharacterized protein OS=Danio rerio GN=ptger4b PE=3 SV=1
comp20345_c0	comp20345_c0_seq1	tr|Q7ZW04|Q7ZW04_DANRE	91.4	93	7	1	99	377	1	92	3e-54	177	92	23.59	S-adenosylmethionine synthase OS=Danio rerio GN=mat1a PE=2 SV=1
comp20359_c1	comp20359_c1_seq1	tr|E7EXY0|E7EXY0_DANRE	76.4	89	18	2	481	218	47	133	7e-40	137	87	43.5	Uncharacterized protein OS=Danio rerio GN=CR932037.1 PE=4 SV=1
comp2050_c0	comp2050_c0_seq1	tr|X1WFC4|X1WFC4_DANRE	89.86	69	7	0	69	275	1	69	2e-36	128	69	20.54	Uncharacterized protein OS=Danio rerio GN=sh3yl1 PE=4 SV=1
comp2050_c1	comp2050_c1_seq1	tr|X1WFC4|X1WFC4_DANRE	79.11	158	33	0	539	66	71	228	2e-75	233	158	47.02	Uncharacterized protein OS=Danio rerio GN=sh3yl1 PE=4 SV=1
comp2051_c0	comp2051_c0_seq1	tr|F8W5Z1|F8W5Z1_DANRE	86.67	150	20	0	625	176	30	179	8e-97	283	150	83.33	Uncharacterized protein OS=Danio rerio GN=rs1a PE=4 SV=1
comp2055_c0	comp2055_c0_seq1	tr|A5D6S3|A5D6S3_DANRE	34.26	251	157	5	2	742	333	579	7e-32	125	247	32.63	Mut protein OS=Danio rerio GN=mut PE=2 SV=1
comp20593_c0	comp20593_c0_seq1	tr|F1R8K4|F1R8K4_DANRE	68.75	80	22	1	232	2	235	314	1e-20	85.1	80	20.89	Uncharacterized protein OS=Danio rerio GN=cnr2 PE=3 SV=1
comp2068_c0	comp2068_c0_seq2	sp|A2BF66|HORM1_DANRE	51.61	186	65	3	64	552	1	184	4e-49	166	184	51.69	HORMA domain-containing protein 1 OS=Danio rerio GN=hormad1 PE=2 SV=1
comp20805_c0	comp20805_c0_seq1	tr|Q1L8P9|Q1L8P9_DANRE	62.71	59	20	1	207	37	35	93	3e-15	66.6	59	59	Si:dkey-81h8.1 protein OS=Danio rerio GN=si:dkey-81h8.1 PE=2 SV=1
comp2088_c0	comp2088_c0_seq1	tr|E7F9W8|E7F9W8_DANRE	32.85	548	356	8	1903	272	324	863	7e-78	271	540	43.37	Uncharacterized protein OS=Danio rerio PE=4 SV=1
comp21094_c0	comp21094_c0_seq1	tr|F1Q8T4|F1Q8T4_DANRE	59.62	104	42	0	199	510	2	105	9e-37	129	104	49.52	Uncharacterized protein OS=Danio rerio GN=itga9 PE=4 SV=1
comp2113_c0	comp2113_c0_seq1	tr|A5PN61|A5PN61_DANRE	73.27	101	27	0	304	2	272	372	7e-51	175	101	21.31	Uncharacterized protein OS=Danio rerio GN=epb41a PE=4 SV=1
comp21143_c0	comp21143_c0_seq1	tr|A8E7S2|A8E7S2_DANRE	43.84	146	70	6	543	118	46	183	5e-22	92.4	138	58.23	Uncharacterized protein OS=Danio rerio GN=penka PE=4 SV=1
comp21273_c0	comp21273_c0_seq1	tr|F1R0K0|F1R0K0_DANRE	40.18	112	66	1	447	115	357	468	8e-16	75.1	112	23.28	Uncharacterized protein (Fragment) OS=Danio rerio PE=4 SV=1
comp21334_c0	comp21334_c0_seq1	tr|E7EZ10|E7EZ10_DANRE	32.08	106	71	1	13	327	191	296	2e-13	65.9	106	33.12	Uncharacterized protein OS=Danio rerio GN=BX465203.3 PE=4 SV=1
comp21365_c0	comp21365_c0_seq1	tr|R4GDP6|R4GDP6_DANRE	63.38	71	26	0	8	220	75	145	6e-24	91.3	71	48.63	Uncharacterized protein OS=Danio rerio GN=si:dkey-13m3.2 PE=4 SV=1
comp21365_c1	comp21365_c1_seq1	tr|F1QA50|F1QA50_DANRE	39.24	79	47	1	266	33	104	182	1e-12	62	79	30.38	Uncharacterized protein (Fragment) OS=Danio rerio GN=si:dkeyp-2c8.3 PE=4 SV=1
comp21374_c0	comp21374_c0_seq1	tr|F1QNP0|F1QNP0_DANRE	34.51	113	54	4	424	86	2	94	3e-11	60.5	93	48.19	Uncharacterized protein (Fragment) OS=Danio rerio GN=si:ch73-209l12.1 PE=4 SV=1
comp21486_c0	comp21486_c0_seq1	tr|F1QHE9|F1QHE9_DANRE	80.82	146	28	0	923	486	67	212	1e-69	222	146	66.97	Uncharacterized protein (Fragment) OS=Danio rerio GN=ndufs7 PE=3 SV=1
comp21511_c1	comp21511_c1_seq1	tr|E7FF12|E7FF12_DANRE	87.5	88	11	0	15	278	1	88	3e-52	166	88	39.46	Uncharacterized protein OS=Danio rerio GN=si:ch211-214j24.9 PE=4 SV=1
comp2153_c1	comp2153_c1_seq1	tr|E7FB52|E7FB52_DANRE	68.67	233	70	3	2	694	882	1113	4e-105	331	232	20.68	Uncharacterized protein OS=Danio rerio GN=card11 PE=4 SV=1
comp2154_c0	comp2154_c0_seq2	tr|F1QPF3|F1QPF3_DANRE	87.8	205	25	0	70	684	1	205	3e-123	363	205	53.52	Uncharacterized protein OS=Danio rerio GN=cers6 PE=3 SV=2
comp21548_c0	comp21548_c0_seq1	tr|F2Z4R3|F2Z4R3_DANRE	84.96	133	19	1	401	3	1	132	3e-74	242	132	22.04	Uncharacterized protein OS=Danio rerio GN=LOC100150876 PE=4 SV=1
comp21560_c0	comp21560_c0_seq1	tr|F1Q5P1|F1Q5P1_DANRE	58.82	68	24	3	208	11	171	236	2e-18	77	66	27.97	Thymidine kinase OS=Danio rerio GN=tk1 PE=3 SV=1
comp2157_c0	comp2157_c0_seq1	tr|F1QN39|F1QN39_DANRE	85.04	127	19	0	381	1	40	166	3e-77	236	127	35.57	Uncharacterized protein OS=Danio rerio GN=prkx PE=4 SV=2
comp2158_c0	comp2158_c0_seq1	tr|F1R4S7|F1R4S7_DANRE	54.05	111	49	2	2	334	60	168	6e-33	117	109	48.44	Uncharacterized protein OS=Danio rerio GN=ak3 PE=3 SV=1
comp2176_c1	comp2176_c1_seq1	sp|A0JMK8|BICR2_DANRE	64.49	107	38	0	243	563	16	122	4e-33	124	107	25.85	Bicaudal D-related protein 2 OS=Danio rerio GN=ccdc64b PE=2 SV=1
comp21773_c0	comp21773_c0_seq1	tr|B7ZD41|B7ZD41_DANRE	79.67	123	25	0	379	11	1	123	1e-69	217	123	33.79	Uncharacterized protein OS=Danio rerio GN=spock2 PE=4 SV=1
comp21799_c0	comp21799_c0_seq1	tr|F1QQA6|F1QQA6_DANRE	69.31	202	54	2	38	628	715	913	2e-57	206	199	20.54	Uncharacterized protein OS=Danio rerio GN=cep128 PE=4 SV=1
comp2180_c0	comp2180_c0_seq1	sp|P58368|ANKHB_DANRE	91.74	109	9	0	369	43	75	183	7e-65	208	109	21.76	Progressive ankylosis protein homolog B OS=Danio rerio GN=ankhb PE=2 SV=2
comp2183_c0	comp2183_c0_seq1	tr|E7EZG3|E7EZG3_DANRE	41.18	119	63	5	428	75	237	349	2e-14	70.1	113	32.29	Uncharacterized protein OS=Danio rerio GN=FP085398.1 PE=4 SV=1
comp2186_c0	comp2186_c0_seq1	sp|A1A5Z3|EFTS_DANRE	26.35	296	155	8	15	812	38	300	5e-12	66.2	263	86.23	Elongation factor Ts, mitochondrial OS=Danio rerio GN=tsfm PE=2 SV=1
comp21872_c0	comp21872_c0_seq1	tr|E7F8B2|E7F8B2_DANRE	36.92	130	81	1	388	2	225	354	2e-12	63.9	130	33.33	Uncharacterized protein OS=Danio rerio GN=LOC798092 PE=4 SV=1
comp220_c0	comp220_c0_seq1	tr|F1R1L1|F1R1L1_DANRE	56.94	144	21	1	3	311	43	186	3e-24	96.7	144	30.9	Uncharacterized protein (Fragment) OS=Danio rerio GN=drd3 PE=3 SV=1
comp221_c0	comp221_c0_seq1	tr|I3IT78|I3IT78_DANRE	65.52	58	20	0	4	177	64	121	2e-21	87.4	58	40.28	Uncharacterized protein OS=Danio rerio GN=si:ch211-76l23.4 PE=4 SV=1
comp22116_c0	comp22116_c0_seq1	tr|F1QJ27|F1QJ27_DANRE	78.38	111	24	0	334	2	88	198	1e-56	183	111	29.76	Uncharacterized protein OS=Danio rerio GN=rad51b PE=4 SV=1
comp2212_c1	comp2212_c1_seq1	tr|E7F1T0|E7F1T0_DANRE	94.63	242	13	0	777	52	102	343	5e-140	409	242	44.4	Uncharacterized protein OS=Danio rerio GN=CABZ01083827.1 PE=4 SV=1
comp2224_c0	comp2224_c0_seq1	tr|F1QA46|F1QA46_DANRE	61.54	117	44	1	373	23	185	300	4e-44	149	116	37.06	Uncharacterized protein OS=Danio rerio GN=xcr1a PE=4 SV=2
comp22298_c0	comp22298_c0_seq1	tr|Q5RGT1|Q5RGT1_DANRE	78.57	84	18	0	3	254	42	125	2e-44	149	84	24.14	Uncharacterized protein OS=Danio rerio GN=vash2 PE=4 SV=1
comp2230_c0	comp2230_c0_seq1	tr|E9QE78|E9QE78_DANRE	70	80	24	0	246	7	1	80	5e-36	130	80	21.16	Uncharacterized protein OS=Danio rerio GN=adap2 PE=4 SV=1
comp22300_c0	comp22300_c0_seq1	tr|F1R9T0|F1R9T0_DANRE	46.2	158	80	2	465	1	128	283	5e-33	123	156	32.5	Uncharacterized protein (Fragment) OS=Danio rerio GN=aldh5a1 PE=3 SV=1
comp22306_c0	comp22306_c0_seq1	tr|F1RA62|F1RA62_DANRE	64.21	285	90	4	6	833	869	1150	5e-98	315	282	24.52	Uncharacterized protein OS=Danio rerio GN=znf827 PE=4 SV=1
comp22450_c0	comp22450_c0_seq1	tr|E7EXW6|E7EXW6_DANRE	41.28	109	63	1	325	2	130	238	3e-18	80.5	109	23.19	Uncharacterized protein OS=Danio rerio GN=si:ch211-170n20.3 PE=4 SV=1
comp2250_c0	comp2250_c0_seq1	tr|Q7ZUL7|Q7ZUL7_DANRE	80.25	81	12	1	2	232	120	200	9e-37	126	81	40.5	RNA binding protein OS=Danio rerio GN=rbpms2b PE=2 SV=1
comp22511_c0	comp22511_c0_seq1	tr|E7F593|E7F593_DANRE	46.6	103	54	1	73	381	3	104	6e-16	73.2	102	41.13	Uncharacterized protein OS=Danio rerio GN=LOC100006770 PE=4 SV=1
comp2254_c0	comp2254_c0_seq1	tr|E9QFU4|E9QFU4_DANRE	57.32	164	69	1	2	490	357	520	4e-57	192	164	20.45	Uncharacterized protein OS=Danio rerio GN=myb PE=4 SV=1
comp22604_c0	comp22604_c0_seq1	tr|E9QFM1|E9QFM1_DANRE	65	100	35	0	300	1	71	170	2e-42	142	100	38.31	Uncharacterized protein OS=Danio rerio GN=si:ch211-218d20.15 PE=4 SV=1
comp22755_c0	comp22755_c0_seq1	tr|Q5RIK6|Q5RIK6_DANRE	76.96	217	50	0	651	1	447	663	6e-121	365	217	27.96	Uncharacterized protein OS=Danio rerio GN=sel1l PE=4 SV=1
comp2279_c0	comp2279_c0_seq1	tr|E7FFR6|E7FFR6_DANRE	43.23	155	87	1	479	18	152	306	2e-36	131	155	44.41	Uncharacterized protein OS=Danio rerio PE=4 SV=1
comp22903_c0	comp22903_c0_seq1	tr|X1WEW7|X1WEW7_DANRE	80.28	71	14	0	6	218	162	232	2e-34	121	71	22.68	Uncharacterized protein (Fragment) OS=Danio rerio GN=si:ch211-219a15.3 PE=4 SV=1
comp2294_c0	comp2294_c0_seq1	tr|F1RA07|F1RA07_DANRE	41.69	379	184	9	1188	115	718	1080	1e-54	198	363	21.52	Uncharacterized protein OS=Danio rerio GN=si:ch73-212j7.1 PE=4 SV=3
comp22947_c0	comp22947_c0_seq1	tr|E7F430|E7F430_DANRE	44.86	185	99	1	72	626	24	205	3e-51	169	182	82.73	Uncharacterized protein OS=Danio rerio GN=si:ch211-250i4.2 PE=4 SV=1
comp22961_c0	comp22961_c0_seq1	sp|Q503Q1|MIEAP_DANRE	83.17	101	17	0	305	3	328	428	1e-46	158	101	20.61	Mitochondria-eating protein OS=Danio rerio GN=spata18 PE=2 SV=2
comp2297_c1	comp2297_c1_seq1	tr|F1QL23|F1QL23_DANRE	80.28	142	28	0	1	426	265	406	1e-67	216	142	27.47	Uncharacterized protein (Fragment) OS=Danio rerio GN=si:dkey-101k6.5 PE=3 SV=2
comp22975_c0	comp22975_c0_seq1	tr|F1QBF0|F1QBF0_DANRE	41.94	93	53	1	276	1	147	239	1e-14	69.3	93	20.62	Uncharacterized protein (Fragment) OS=Danio rerio PE=4 SV=1
comp22985_c0	comp22985_c0_seq1	tr|E7EZY3|E7EZY3_DANRE	85.87	184	25	1	552	1	229	411	8e-109	325	183	34.21	Uncharacterized protein OS=Danio rerio GN=CABZ01066502.1 PE=4 SV=1
comp23035_c0	comp23035_c0_seq1	tr|B8A4R1|B8A4R1_DANRE	76.09	138	32	1	416	3	230	366	2e-71	226	137	25.8	Uncharacterized protein OS=Danio rerio GN=rcbtb1 PE=4 SV=1
comp23042_c1	comp23042_c1_seq1	tr|F1QFE3|F1QFE3_DANRE	84.36	179	26	1	141	671	1	179	9e-94	287	179	35.45	Uncharacterized protein OS=Danio rerio GN=ttll7 PE=4 SV=1
comp23044_c0	comp23044_c0_seq1	tr|Q1LY78|Q1LY78_DANRE	66.67	60	20	0	1	180	127	186	2e-21	86.7	60	28.71	Ras homolog gene family, member F OS=Danio rerio GN=rhof PE=3 SV=1
comp23044_c1	comp23044_c1_seq1	tr|Q1LY78|Q1LY78_DANRE	72.62	84	23	0	253	2	34	117	3e-42	140	84	40.19	Ras homolog gene family, member F OS=Danio rerio GN=rhof PE=3 SV=1
comp23069_c0	comp23069_c0_seq1	tr|E7F0C2|E7F0C2_DANRE	34.07	135	78	2	380	3	24	156	1e-16	78.6	133	42.9	Uncharacterized protein OS=Danio rerio GN=BX088711.1 PE=4 SV=1
comp2308_c0	comp2308_c0_seq1	tr|Q8AWD9|Q8AWD9_DANRE	41.15	192	101	3	578	36	205	395	3e-44	154	191	47.99	Ctsd protein OS=Danio rerio GN=ctsd PE=2 SV=1
comp2308_c1	comp2308_c1_seq1	tr|F1QB42|F1QB42_DANRE	39.56	91	54	1	272	3	138	228	4e-16	73.6	91	20.54	Uncharacterized protein (Fragment) OS=Danio rerio GN=nots PE=3 SV=1
comp2309_c0	comp2309_c0_seq1	tr|X1WGM8|X1WGM8_DANRE	93.25	252	17	0	2	757	592	843	1e-159	479	252	20.81	Uncharacterized protein (Fragment) OS=Danio rerio GN=cachd1 PE=4 SV=1
comp23149_c0	comp23149_c0_seq1	tr|B8A617|B8A617_DANRE	48.48	99	50	1	1005	1298	159	257	6e-21	95.5	99	22.71	Uncharacterized protein OS=Danio rerio GN=si:dkey-33c12.2 PE=4 SV=1
comp2318_c0	comp2318_c0_seq1	tr|E7FET0|E7FET0_DANRE	76.03	146	35	0	637	200	190	335	2e-77	240	146	43.58	Uncharacterized protein OS=Danio rerio GN=LOC100003245 PE=4 SV=1
comp2322_c0	comp2322_c0_seq1	tr|A8E597|A8E597_DANRE	31.76	170	95	4	488	3	34	190	2e-17	78.2	157	57.72	Uncharacterized protein OS=Danio rerio GN=zgc:162204 PE=2 SV=1
comp23220_c0	comp23220_c0_seq1	tr|B3DHR9|B3DHR9_DANRE	69.77	43	13	0	3	131	137	179	3e-16	71.6	43	23.89	Fibroblast growth factor OS=Danio rerio GN=fgf7 PE=2 SV=1
comp2326_c1	comp2326_c1_seq1	tr|E7F5A1|E7F5A1_DANRE	67.55	188	61	0	23	586	607	794	5e-59	200	188	20.94	Uncharacterized protein OS=Danio rerio GN=si:ch211-196i2.2 PE=4 SV=1
comp23303_c0	comp23303_c0_seq1	tr|F1R4V9|F1R4V9_DANRE	37.1	186	114	2	169	717	284	469	7e-30	117	186	37.73	Uncharacterized protein OS=Danio rerio GN=dbt PE=3 SV=1
comp2337_c0	comp2337_c0_seq1	tr|F1QDG1|F1QDG1_DANRE	68.06	72	23	0	218	3	1	72	2e-29	107	72	41.62	Uncharacterized protein OS=Danio rerio GN=zgc:110222 PE=4 SV=1
comp234_c0	comp234_c0_seq1	tr|B8JII9|B8JII9_DANRE	61.54	39	15	0	118	2	13	51	2e-11	58.2	39	22.67	Uncharacterized protein OS=Danio rerio GN=tmem72 PE=4 SV=1
comp2342_c0	comp2342_c0_seq1	tr|E7F155|E7F155_DANRE	54.9	204	87	3	8	610	143	344	2e-66	212	202	54.16	Uncharacterized protein OS=Danio rerio GN=si:ch211-227e10.6 PE=4 SV=1
comp23504_c1	comp23504_c1_seq1	tr|B0S696|B0S696_DANRE	92.7	315	23	0	947	3	101	415	0	595	315	36.5	Uncharacterized protein OS=Danio rerio GN=tbc1d25 PE=4 SV=1
comp23543_c0	comp23543_c0_seq1	tr|F1Q965|F1Q965_DANRE	72.94	85	21	2	9	257	5	89	4e-32	114	85	38.12	Uncharacterized protein (Fragment) OS=Danio rerio GN=her8.2 PE=3 SV=1
comp23543_c1	comp23543_c1_seq1	tr|F1Q965|F1Q965_DANRE	43.75	144	69	5	771	361	85	223	3e-28	110	139	62.33	Uncharacterized protein (Fragment) OS=Danio rerio GN=her8.2 PE=3 SV=1
comp23588_c0	comp23588_c0_seq1	sp|A8Y5T1|CA194_DANRE	49.59	121	59	1	1	363	23	141	2e-32	115	119	72.56	Uncharacterized protein C1orf194 homolog OS=Danio rerio GN=si:ch211-163l21.7 PE=4 SV=1
comp23710_c0	comp23710_c0_seq1	tr|Q7ZUN7|Q7ZUN7_DANRE	91.58	95	8	0	1	285	153	247	2e-48	161	95	22.78	Ckmt1 protein OS=Danio rerio GN=ckmt1 PE=2 SV=1
comp23786_c0	comp23786_c0_seq1	sp|Q561X9|BDH2_DANRE	42.47	73	41	1	14	229	170	242	1e-11	59.3	73	29.8	3-hydroxybutyrate dehydrogenase type 2 OS=Danio rerio GN=bdh2 PE=2 SV=1
comp2379_c1	comp2379_c1_seq1	sp|Q9MIY8|COX1_DANRE	33.33	156	100	1	2	469	354	505	2e-18	85.9	152	29.46	Cytochrome c oxidase subunit 1 OS=Danio rerio GN=mt-co1 PE=2 SV=1
comp23834_c0	comp23834_c0_seq1	tr|E7F0R1|E7F0R1_DANRE	73.81	126	33	0	122	499	336	461	4e-59	178	126	24.9	Uncharacterized protein OS=Danio rerio GN=CR396586.2 PE=4 SV=1
comp23846_c0	comp23846_c0_seq1	tr|B3DJ38|B3DJ38_DANRE	71.11	135	38	1	410	6	92	225	2e-50	169	134	31.9	Similar to synaptotagmin XII OS=Danio rerio GN=syt12 PE=2 SV=1
comp23846_c1	comp23846_c1_seq1	tr|B3DJ38|B3DJ38_DANRE	71.43	91	26	0	273	1	2	92	2e-41	145	91	21.67	Similar to synaptotagmin XII OS=Danio rerio GN=syt12 PE=2 SV=1
comp23926_c1	comp23926_c1_seq1	sp|A2CES0|NEUFC_DANRE	70.31	64	19	0	193	2	53	116	4e-27	100	64	23.97	Neuferricin OS=Danio rerio GN=cyb5d2 PE=3 SV=1
comp23951_c0	comp23951_c0_seq1	tr|H9GY38|H9GY38_DANRE	87.5	48	6	0	213	70	167	214	3e-24	93.2	48	20.78	Uncharacterized protein OS=Danio rerio PE=4 SV=1
comp23970_c0	comp23970_c0_seq1	tr|F1R0K0|F1R0K0_DANRE	85.05	107	16	0	1	321	31	137	8e-61	199	107	22.25	Uncharacterized protein (Fragment) OS=Danio rerio PE=4 SV=1
comp23971_c0	comp23971_c0_seq1	tr|A4IGF2|A4IGF2_DANRE	90.43	115	11	0	4	348	45	159	1e-57	182	115	45.82	Htr5a protein OS=Danio rerio GN=htr5a PE=2 SV=1
comp23986_c1	comp23986_c1_seq1	sp|Q9DG10|STAR_DANRE	86.25	80	11	0	242	3	141	220	6e-46	151	80	28.07	Steroidogenic acute regulatory protein, mitochondrial OS=Danio rerio GN=star PE=2 SV=1
comp24120_c0	comp24120_c0_seq1	tr|Q6BDC4|Q6BDC4_DANRE	98.99	99	1	0	1	297	128	226	2e-67	210	99	26.4	LIM homeobox 6 OS=Danio rerio GN=lhx6 PE=2 SV=1
comp24120_c1	comp24120_c1_seq1	tr|Q6BDC4|Q6BDC4_DANRE	97.65	85	2	0	1	255	225	309	4e-54	175	85	22.67	LIM homeobox 6 OS=Danio rerio GN=lhx6 PE=2 SV=1
comp242_c0	comp242_c0_seq1	tr|M9MMA8|M9MMA8_DANRE	78.38	74	16	0	1	222	110	183	4e-35	123	74	24.34	Exostosin-1a OS=Danio rerio GN=ext1a PE=4 SV=1
comp24206_c1	comp24206_c1_seq1	tr|F1QNS0|F1QNS0_DANRE	31.97	122	83	0	396	31	201	322	1e-12	64.7	122	34.17	Uncharacterized protein OS=Danio rerio GN=eci2 PE=4 SV=1
comp24320_c1	comp24320_c1_seq1	tr|E7FB99|E7FB99_DANRE	34.85	132	82	3	395	3	109	237	2e-12	63.5	129	39.45	Uncharacterized protein OS=Danio rerio GN=LOC796473 PE=4 SV=1
comp24344_c0	comp24344_c0_seq1	tr|E7FG23|E7FG23_DANRE	37.41	147	60	1	374	30	361	507	6e-24	98.2	147	28.49	Lactation elevated protein 1 homolog B OS=Danio rerio GN=lace1b PE=4 SV=1
comp24351_c0	comp24351_c0_seq1	sp|Q503J2|MTU1_DANRE	44.83	116	63	1	274	618	20	135	4e-24	99.8	116	27.88	Mitochondrial tRNA-specific 2-thiouridylase 1 OS=Danio rerio GN=trmu PE=2 SV=1
comp24381_c1	comp24381_c1_seq1	tr|E7F223|E7F223_DANRE	59.65	171	69	0	1	513	358	528	4e-71	229	171	26.76	Uncharacterized protein OS=Danio rerio GN=si:dkey-246m18.2 PE=4 SV=1
comp24447_c0	comp24447_c0_seq1	tr|Z4YIT3|Z4YIT3_DANRE	87.32	560	55	8	1657	2	193	744	0	952	552	43.29	Uncharacterized protein OS=Danio rerio GN=si:ch211-216l23.1 PE=4 SV=1
comp24449_c0	comp24449_c0_seq2	tr|A2CE52|A2CE52_DANRE	43	493	257	6	207	1670	1	474	1e-101	324	474	76.82	Uncharacterized protein OS=Danio rerio GN=fancg PE=4 SV=1
comp24450_c0	comp24450_c0_seq2	tr|R4GEP0|R4GEP0_DANRE	70.95	179	52	0	234	770	13	191	1e-96	291	179	92.75	Uncharacterized protein (Fragment) OS=Danio rerio GN=soul5l PE=4 SV=1
comp24450_c0	comp24450_c0_seq1	tr|R4GEP0|R4GEP0_DANRE	70.95	179	52	0	234	770	13	191	7e-97	291	179	92.75	Uncharacterized protein (Fragment) OS=Danio rerio GN=soul5l PE=4 SV=1
comp24460_c0	comp24460_c0_seq1	tr|X1WCA3|X1WCA3_DANRE	41.08	185	96	6	697	173	18	199	1e-31	119	182	91.46	Uncharacterized protein OS=Danio rerio GN=si:rp71-40n14.3 PE=4 SV=1
comp24464_c0	comp24464_c0_seq1	tr|F1QJ41|F1QJ41_DANRE	47.97	369	169	4	126	1178	15	378	2e-90	290	364	96.04	Uncharacterized protein (Fragment) OS=Danio rerio GN=si:dkey-93l1.9 PE=4 SV=1
comp24476_c0	comp24476_c0_seq1	tr|F1QHZ3|F1QHZ3_DANRE	69.11	395	119	2	2233	1058	5	399	4e-172	506	395	98.26	Uncharacterized protein OS=Danio rerio GN=ttc4 PE=4 SV=1
comp24478_c0	comp24478_c0_seq1	tr|X1WEK9|X1WEK9_DANRE	82.69	208	36	0	1375	752	100	307	1e-117	357	208	45.81	Uncharacterized protein (Fragment) OS=Danio rerio GN=si:rp71-84d9.2 PE=4 SV=1
comp24485_c0	comp24485_c0_seq1	tr|A2CE85|A2CE85_DANRE	58.45	556	203	7	133	1794	5	534	0	560	530	99.25	Uncharacterized protein OS=Danio rerio GN=card9 PE=4 SV=1
comp24485_c0	comp24485_c0_seq2	tr|A2CE85|A2CE85_DANRE	68.36	373	113	2	133	1248	5	373	2e-157	469	369	69.1	Uncharacterized protein OS=Danio rerio GN=card9 PE=4 SV=1
comp24490_c0	comp24490_c0_seq1	tr|I3IRZ4|I3IRZ4_DANRE	59.77	353	142	0	1259	201	76	428	2e-135	404	353	80.59	Uncharacterized protein OS=Danio rerio GN=si:ch1073-429i10.1 PE=4 SV=1
comp24492_c0	comp24492_c0_seq1	tr|Q1LYC5|Q1LYC5_DANRE	62.23	421	153	4	46	1299	1	418	0	530	418	99.76	Uncharacterized protein OS=Danio rerio GN=micu2 PE=4 SV=1
comp24516_c0	comp24516_c0_seq1	sp|Q9YHV4|FSTA_DANRE	84.78	322	49	0	104	1069	1	322	0	580	322	100	Follistatin-A OS=Danio rerio GN=fsta PE=2 SV=2
comp24517_c0	comp24517_c0_seq1	tr|F1R0K0|F1R0K0_DANRE	43.28	134	72	2	206	595	22	155	6e-31	122	134	27.86	Uncharacterized protein (Fragment) OS=Danio rerio PE=4 SV=1
comp24517_c0	comp24517_c0_seq2	tr|F1R0K0|F1R0K0_DANRE	43.28	134	72	2	1222	1611	22	155	2e-29	122	134	27.86	Uncharacterized protein (Fragment) OS=Danio rerio PE=4 SV=1
comp24522_c0	comp24522_c0_seq1	tr|Q1LXZ5|Q1LXZ5_DANRE	73.95	238	43	1	52	708	1	238	5e-126	371	238	98.35	Si:dkey-77p13.2 OS=Danio rerio GN=nudt14 PE=2 SV=1
comp24526_c0	comp24526_c0_seq1	tr|F1Q4M7|F1Q4M7_DANRE	75.3	498	123	0	3	1496	1257	1754	0	620	498	28.39	Uncharacterized protein OS=Danio rerio GN=ppl PE=4 SV=1
comp24538_c0	comp24538_c0_seq1	sp|O42368|HXB3A_DANRE	69.7	198	51	3	567	1	1	198	8e-63	206	198	47.48	Homeobox protein Hox-B3a OS=Danio rerio GN=hoxb3a PE=2 SV=3
comp24540_c1	comp24540_c1_seq1	tr|X1WBP3|X1WBP3_DANRE	47.46	118	59	2	864	511	63	177	3e-30	121	115	28.4	Uncharacterized protein OS=Danio rerio GN=cd44b PE=4 SV=1
comp24542_c0	comp24542_c0_seq1	tr|F1Q9E9|F1Q9E9_DANRE	88.82	313	34	1	1137	199	1030	1341	3e-163	496	312	23.27	Uncharacterized protein OS=Danio rerio GN=bcr PE=4 SV=1
comp24545_c0	comp24545_c0_seq1	tr|Q6NUZ6|Q6NUZ6_DANRE	77.83	212	47	0	1517	882	4	215	1e-99	303	212	98.6	Claudin OS=Danio rerio GN=cldn5a PE=2 SV=1
comp24552_c0	comp24552_c0_seq1	sp|Q5BLD8|MT21A_DANRE	47.65	170	84	4	867	361	53	218	3e-28	112	166	76.15	Protein N-lysine methyltransferase METTL21A OS=Danio rerio GN=mettl21a PE=2 SV=1
comp24554_c0	comp24554_c0_seq1	tr|E7EXT6|E7EXT6_DANRE	86.36	176	23	1	2	529	146	320	2e-106	317	175	36.46	Uncharacterized protein OS=Danio rerio GN=akt3a PE=4 SV=1
comp24558_c0	comp24558_c0_seq1	tr|F1R3R6|F1R3R6_DANRE	67.2	372	91	3	6	1046	413	778	0	535	366	44.53	Uncharacterized protein OS=Danio rerio GN=prdm4 PE=4 SV=1
comp2456_c0	comp2456_c0_seq1	tr|F1RCL7|F1RCL7_DANRE	48.3	176	89	2	656	132	129	303	6e-49	165	175	57.19	Uncharacterized protein OS=Danio rerio GN=LOC799904 PE=4 SV=1
comp24569_c0	comp24569_c0_seq1	tr|Q503B6|Q503B6_DANRE	94.23	52	3	0	1	156	138	189	1e-27	108	52	27.51	-Ha-ras Harvey rat sarcoma viral oncogene homolog, like OS=Danio rerio GN=hrasb PE=2 SV=1
comp2457_c1	comp2457_c1_seq1	tr|B8A4G1|B8A4G1_DANRE	37.5	112	68	2	5	337	125	235	2e-16	74.3	111	32.84	Uncharacterized protein OS=Danio rerio GN=dhrs7 PE=3 SV=1
comp24596_c0	comp24596_c0_seq1	tr|F1Q9I0|F1Q9I0_DANRE	33.53	167	97	4	689	1189	5	157	6e-19	87.8	153	44.48	Uncharacterized protein OS=Danio rerio GN=zgc:112399 PE=4 SV=1
comp24610_c0	comp24610_c0_seq1	tr|B8JKN7|B8JKN7_DANRE	79.21	101	21	0	508	206	4	104	3e-53	169	101	97.12	Uncharacterized protein OS=Danio rerio GN=ppiaa PE=3 SV=1
comp24621_c0	comp24621_c0_seq1	tr|E9QHX6|E9QHX6_DANRE	47.62	147	77	0	824	384	195	341	4e-35	134	147	40.27	Uncharacterized protein OS=Danio rerio PE=4 SV=1
comp24624_c0	comp24624_c0_seq1	tr|B8JKD6|B8JKD6_DANRE	58.68	242	99	1	788	66	1	242	9e-96	286	242	99.59	Uncharacterized protein OS=Danio rerio GN=nanp PE=4 SV=1
comp24634_c0	comp24634_c0_seq1	tr|F1QB35|F1QB35_DANRE	78.42	139	28	1	663	253	552	690	4e-22	95.9	139	20.14	Uncharacterized protein OS=Danio rerio GN=strbp PE=4 SV=1
comp24642_c0	comp24642_c0_seq1	tr|F1QHU7|F1QHU7_DANRE	68.9	447	107	5	1742	402	5	419	0	579	415	98.57	Uncharacterized protein (Fragment) OS=Danio rerio PE=4 SV=1
comp24647_c0	comp24647_c0_seq1	tr|I3ISF6|I3ISF6_DANRE	36.66	311	157	11	24	899	93	382	5e-34	134	290	71.96	Uncharacterized protein OS=Danio rerio GN=si:ch211-204a13.2 PE=4 SV=1
comp24661_c0	comp24661_c0_seq1	sp|Q90ZM2|S61A1_DANRE	99.48	191	1	0	72	644	1	191	6e-131	382	191	40.13	Protein transport protein Sec61 subunit alpha-like 1 OS=Danio rerio GN=sec61al1 PE=2 SV=3
comp2467_c1	comp2467_c1_seq1	tr|O93311|O93311_DANRE	98.31	118	2	0	2	355	202	319	3e-83	254	118	26.7	Odd-paired-like OS=Danio rerio GN=zic1 PE=2 SV=1
comp24670_c0	comp24670_c0_seq1	tr|B0UXI2|B0UXI2_DANRE	78.23	372	77	3	1731	619	1	369	1e-151	446	369	100	Uncharacterized protein OS=Danio rerio GN=foxd2 PE=3 SV=1
comp24672_c0	comp24672_c0_seq1	tr|B8JHR8|B8JHR8_DANRE	71.98	596	162	4	2126	339	162	752	0	788	591	78.59	Uncharacterized protein OS=Danio rerio GN=pibf1 PE=4 SV=1
comp2468_c0	comp2468_c0_seq1	tr|E7FFH0|E7FFH0_DANRE	69.86	73	22	0	221	3	201	273	5e-30	109	73	24.83	Uncharacterized protein OS=Danio rerio GN=asb13b PE=4 SV=1
comp2468_c1	comp2468_c1_seq1	tr|E7FFH0|E7FFH0_DANRE	84.81	79	12	0	2	238	112	190	4e-43	144	79	26.87	Uncharacterized protein OS=Danio rerio GN=asb13b PE=4 SV=1
comp24685_c0	comp24685_c0_seq2	tr|B0S549|B0S549_DANRE	81.82	209	38	0	1022	396	314	522	5e-105	322	209	39.96	Uncharacterized protein OS=Danio rerio GN=LOC797250 PE=4 SV=1
comp24685_c0	comp24685_c0_seq1	tr|B0S549|B0S549_DANRE	81.82	209	38	0	1000	374	314	522	4e-105	322	209	39.96	Uncharacterized protein OS=Danio rerio GN=LOC797250 PE=4 SV=1
comp24694_c0	comp24694_c0_seq1	tr|E7F3S2|E7F3S2_DANRE	79.65	344	68	2	267	1298	1	342	0	563	342	99.71	Uncharacterized protein OS=Danio rerio GN=trib2 PE=4 SV=1
comp24702_c0	comp24702_c0_seq1	sp|Q5XJ85|MYD88_DANRE	70.57	282	82	1	333	1178	4	284	5e-142	414	281	98.94	Myeloid differentiation primary response protein MyD88 OS=Danio rerio GN=myd88 PE=2 SV=2
comp24702_c0	comp24702_c0_seq2	sp|Q5XJ85|MYD88_DANRE	79.66	59	10	1	25	201	228	284	9e-25	99	57	20.07	Myeloid differentiation primary response protein MyD88 OS=Danio rerio GN=myd88 PE=2 SV=2
comp24708_c0	comp24708_c0_seq2	sp|Q5TZ80|HOOK1_DANRE	80.95	210	40	0	632	3	303	512	2e-114	348	210	29.37	Protein Hook homolog 1 OS=Danio rerio GN=hook1 PE=2 SV=1
comp24708_c0	comp24708_c0_seq1	sp|Q5TZ80|HOOK1_DANRE	72.6	146	40	0	440	3	367	512	6e-68	221	146	20.42	Protein Hook homolog 1 OS=Danio rerio GN=hook1 PE=2 SV=1
comp24710_c0	comp24710_c0_seq1	tr|F1Q8B6|F1Q8B6_DANRE	89.04	73	5	1	349	558	89	161	1e-36	132	73	24.17	Uncharacterized protein (Fragment) OS=Danio rerio GN=strn4 PE=4 SV=1
comp24711_c0	comp24711_c0_seq1	tr|B0S6T1|B0S6T1_DANRE	61.04	1024	330	25	4127	1119	464	1439	0	909	976	67.82	GLI-Kruppel family member GLI2a OS=Danio rerio GN=gli2a PE=2 SV=1
comp24714_c0	comp24714_c0_seq1	tr|B3DFQ6|B3DFQ6_DANRE	72.07	358	99	1	3	1073	6	363	4e-168	479	358	98.62	Neurogenic differentiation factor OS=Danio rerio GN=neurod2 PE=2 SV=1
comp2472_c1	comp2472_c1_seq1	tr|E7F8R8|E7F8R8_DANRE	92.21	231	18	0	2	694	252	482	6e-144	418	231	40.81	Uncharacterized protein OS=Danio rerio GN=syt3 PE=4 SV=1
comp24725_c0	comp24725_c0_seq1	tr|B0S5V5|B0S5V5_DANRE	60.71	84	33	0	253	2	1	84	7e-19	82	84	31.7	Uncharacterized protein OS=Danio rerio GN=ctdsp1 PE=4 SV=1
comp2473_c1	comp2473_c1_seq1	tr|A1L1W5|A1L1W5_DANRE	55.97	134	44	4	474	100	55	182	4e-35	124	128	61.54	Uncharacterized protein OS=Danio rerio GN=zgc:158464 PE=2 SV=1
comp24739_c0	comp24739_c0_seq1	tr|F1R5X0|F1R5X0_DANRE	94.67	169	9	0	509	3	1	169	6e-88	281	169	20.05	Phosphorylase OS=Danio rerio GN=pygb PE=3 SV=1
comp24741_c0	comp24741_c0_seq1	tr|F1QWF2|F1QWF2_DANRE	58.57	70	29	0	2	211	93	162	8e-16	70.1	70	24.56	Uncharacterized protein (Fragment) OS=Danio rerio GN=ftr51 PE=4 SV=1
comp2475_c1	comp2475_c1_seq1	sp|Q5RH71-2|TSN33_DANRE	70.59	136	40	0	1	408	37	172	2e-67	207	136	63.26	Isoform 2 of Tetraspanin-33 OS=Danio rerio GN=tspan33
comp24754_c0	comp24754_c0_seq1	tr|F1RC13|F1RC13_DANRE	68.42	323	100	2	2161	1193	169	489	6e-147	448	321	49.84	Uncharacterized protein OS=Danio rerio GN=abcg2a PE=4 SV=1
comp24758_c0	comp24758_c0_seq1	tr|F1QF47|F1QF47_DANRE	25.29	174	126	3	343	855	64	236	6e-13	68.9	173	50.73	Uncharacterized protein OS=Danio rerio PE=4 SV=1
comp24779_c0	comp24779_c0_seq1	tr|F1REM6|F1REM6_DANRE	64.8	179	58	3	1	525	520	697	6e-63	215	178	25.46	Uncharacterized protein (Fragment) OS=Danio rerio GN=si:dkey-112m2.1 PE=4 SV=1
comp24783_c0	comp24783_c0_seq1	tr|F1QNR4|F1QNR4_DANRE	96.27	483	18	0	1	1449	126	608	0	968	483	79.44	Soluble guanylate cyclase small subunit beta 1 OS=Danio rerio GN=gucy1b3 PE=2 SV=1
comp24783_c0	comp24783_c0_seq2	tr|F1QNR4|F1QNR4_DANRE	96.19	394	15	0	1	1182	126	519	0	785	394	64.8	Soluble guanylate cyclase small subunit beta 1 OS=Danio rerio GN=gucy1b3 PE=2 SV=1
comp24799_c0	comp24799_c0_seq1	tr|E7FDE8|E7FDE8_DANRE	58.79	165	60	4	205	690	1	160	3e-36	133	160	96.39	Uncharacterized protein OS=Danio rerio GN=si:ch1073-174d20.1 PE=4 SV=1
comp24803_c0	comp24803_c0_seq1	tr|B0JZP1|B0JZP1_DANRE	66.15	384	119	3	1147	2	19	393	2e-137	412	375	56.99	LOC569234 protein (Fragment) OS=Danio rerio GN=fam193b PE=2 SV=1
comp24803_c0	comp24803_c0_seq2	tr|B0JZP1|B0JZP1_DANRE	67.47	289	83	3	907	47	23	302	1e-94	298	280	42.55	LOC569234 protein (Fragment) OS=Danio rerio GN=fam193b PE=2 SV=1
comp24812_c0	comp24812_c0_seq1	tr|F1QX14|F1QX14_DANRE	77.62	143	32	0	429	1	39	181	1e-76	233	143	50.35	Uncharacterized protein (Fragment) OS=Danio rerio GN=kctd1 PE=4 SV=2
comp24814_c0	comp24814_c0_seq1	tr|F1QZT2|F1QZT2_DANRE	81.06	322	56	1	1028	78	238	559	4e-127	381	322	54.48	Protein tweety homolog OS=Danio rerio GN=ttyh1 PE=3 SV=2
comp24814_c0	comp24814_c0_seq2	tr|E7FF68|E7FF68_DANRE	82.67	277	43	1	921	106	238	514	4e-116	349	277	53.89	Protein tweety homolog OS=Danio rerio GN=ttyh1 PE=3 SV=1
comp24826_c0	comp24826_c0_seq1	tr|F1QCE8|F1QCE8_DANRE	75.22	230	56	1	2	691	202	430	1e-87	277	229	53.26	Uncharacterized protein (Fragment) OS=Danio rerio GN=LOC100148117 PE=4 SV=1
comp24826_c1	comp24826_c1_seq1	tr|F1QCE8|F1QCE8_DANRE	88.51	148	13	1	446	3	52	195	3e-81	249	144	33.49	Uncharacterized protein (Fragment) OS=Danio rerio GN=LOC100148117 PE=4 SV=1
comp24833_c0	comp24833_c0_seq1	sp|Q7ZZ03|FUCM_DANRE	72.73	154	41	1	621	160	1	153	3e-74	228	153	100	Fucose mutarotase OS=Danio rerio GN=fuom PE=2 SV=1
comp24845_c0	comp24845_c0_seq1	tr|E7FEW0|E7FEW0_DANRE	53.62	304	141	0	3	914	96	399	2e-121	364	304	62.68	Uncharacterized protein OS=Danio rerio GN=si:dkey-54i3.4 PE=4 SV=1
comp24845_c0	comp24845_c0_seq2	tr|H9GZL3|H9GZL3_DANRE	55.88	170	75	0	20	529	92	261	1e-66	213	170	52.15	Uncharacterized protein OS=Danio rerio PE=4 SV=1
comp2485_c0	comp2485_c0_seq1	tr|E7FH37|E7FH37_DANRE	77.27	66	15	0	3	200	124	189	4e-33	115	66	30.41	Uncharacterized protein OS=Danio rerio GN=ube2o PE=4 SV=1
comp24857_c0	comp24857_c0_seq2	tr|F1QD86|F1QD86_DANRE	72.32	271	74	1	38	847	2	272	1e-141	409	271	99.63	Uncharacterized protein (Fragment) OS=Danio rerio GN=LOC563681 PE=4 SV=1
comp24857_c0	comp24857_c0_seq1	tr|F1QD86|F1QD86_DANRE	72.67	150	41	0	27	476	123	272	1e-72	228	150	55.15	Uncharacterized protein (Fragment) OS=Danio rerio GN=LOC563681 PE=4 SV=1
comp24867_c0	comp24867_c0_seq1	tr|B0S4U9|B0S4U9_DANRE	41.06	151	73	6	433	2	2	143	8e-28	103	142	83.53	Uncharacterized protein OS=Danio rerio GN=si:ch211-215e19.6 PE=4 SV=1
comp24881_c0	comp24881_c0_seq1	tr|F1QHW0|F1QHW0_DANRE	81.64	463	85	0	82	1470	1	463	0	712	463	100	Uncharacterized protein OS=Danio rerio GN=cyp20a1 PE=4 SV=1
comp24885_c0	comp24885_c0_seq1	tr|Q7T2P8|Q7T2P8_DANRE	62.46	309	72	2	1900	1106	531	839	5e-114	369	309	30.78	Proline-rich tyrosine kinase 2 OS=Danio rerio GN=ptk2bb PE=2 SV=1
comp24893_c0	comp24893_c0_seq1	tr|F1QNB3|F1QNB3_DANRE	59.93	1405	457	31	4181	15	2078	3392	0	1291	1315	33.82	Uncharacterized protein (Fragment) OS=Danio rerio GN=ank3b PE=4 SV=1
comp24920_c0	comp24920_c0_seq1	sp|Q6TGV7|ABRAL_DANRE	90.12	81	8	0	51	293	1	81	3e-47	151	81	100	Costars family protein ABRACL OS=Danio rerio GN=abracl PE=3 SV=1
comp24926_c0	comp24926_c0_seq1	tr|F1QA88|F1QA88_DANRE	53.33	225	103	1	932	258	58	280	3e-75	236	223	77.43	Uncharacterized protein (Fragment) OS=Danio rerio PE=4 SV=1
comp24950_c0	comp24950_c0_seq1	tr|Q5RG54|Q5RG54_DANRE	88.58	508	55	1	2036	522	1	508	0	936	508	100	Amidophosphoribosyltransferase OS=Danio rerio GN=ppat PE=2 SV=1
comp24968_c0	comp24968_c0_seq1	tr|E7FAK2|E7FAK2_DANRE	89.75	244	25	0	235	966	1	244	5e-160	452	244	93.13	Uncharacterized protein OS=Danio rerio GN=LOC792822 PE=4 SV=1
comp24969_c0	comp24969_c0_seq1	tr|A7E2K1|A7E2K1_DANRE	72	50	14	0	152	3	1	50	1e-10	62.8	50	20.24	Uncharacterized protein OS=Danio rerio GN=zgc:171719 PE=2 SV=1
comp2497_c0	comp2497_c0_seq1	tr|F1R7X7|F1R7X7_DANRE	58.42	101	42	0	1	303	66	166	2e-37	129	101	38.26	Uncharacterized protein OS=Danio rerio GN=sla2 PE=4 SV=1
comp24972_c0	comp24972_c0_seq1	sp|Q1JPT7|THAP1_DANRE	54.39	239	76	6	1471	809	1	224	2e-77	246	224	99.56	THAP domain-containing protein 1 OS=Danio rerio GN=thap1 PE=2 SV=2
comp24994_c0	comp24994_c0_seq1	sp|Q9YHZ5|PIM2_DANRE	69.97	303	89	2	155	1060	1	302	1e-142	430	302	97.42	Serine/threonine-protein kinase pim-2 OS=Danio rerio GN=pim2 PE=2 SV=2
comp24998_c0	comp24998_c0_seq1	sp|Q98875|DLX1A_DANRE	84.05	163	18	4	761	1231	92	252	1e-83	270	161	63.89	Homeobox protein Dlx1a OS=Danio rerio GN=dlx1a PE=2 SV=1
comp25019_c0	comp25019_c0_seq1	tr|F1QJ10|F1QJ10_DANRE	66.13	186	62	1	938	384	17	202	8e-82	253	186	92.08	Uncharacterized protein (Fragment) OS=Danio rerio GN=LOC100332843 PE=4 SV=1
comp25025_c0	comp25025_c0_seq2	tr|E7F3H1|E7F3H1_DANRE	68.02	222	68	2	390	1046	121	342	6e-105	323	222	61.67	Uncharacterized protein OS=Danio rerio GN=BX323045.3 PE=4 SV=1
comp25027_c0	comp25027_c0_seq1	tr|A9C3V8|A9C3V8_DANRE	95.19	187	9	0	1564	1004	420	606	1e-96	309	187	30.86	Uncharacterized protein OS=Danio rerio GN=igf2bp2a PE=4 SV=1
comp25027_c1	comp25027_c1_seq1	tr|A9C3V8|A9C3V8_DANRE	81.02	432	76	1	1296	1	1	426	0	691	426	70.3	Uncharacterized protein OS=Danio rerio GN=igf2bp2a PE=4 SV=1
comp25033_c0	comp25033_c0_seq1	tr|Q8JIE4|Q8JIE4_DANRE	58.72	218	76	6	147	776	1	212	4e-70	229	212	100	Insulin-like growth factor 2 OS=Danio rerio GN=igf2b PE=2 SV=1
comp25034_c0	comp25034_c0_seq1	tr|F1R668|F1R668_DANRE	61.6	263	91	6	778	5	6	263	2e-101	303	258	96.99	Uncharacterized protein OS=Danio rerio GN=spi1b PE=3 SV=1
comp25038_c0	comp25038_c0_seq1	tr|F1QRN1|F1QRN1_DANRE	37.56	197	120	2	682	98	1	196	6e-23	97.4	196	66.67	Uncharacterized protein OS=Danio rerio GN=tmem119b PE=4 SV=1
comp25042_c0	comp25042_c0_seq1	tr|B7ZVS9|B7ZVS9_DANRE	52.7	408	180	3	357	1541	8	415	1e-120	367	408	97.84	XK-related protein OS=Danio rerio GN=xkr8.3 PE=2 SV=1
comp25059_c0	comp25059_c0_seq1	tr|Q503H8|Q503H8_DANRE	69.63	214	62	1	100	741	1	211	5e-73	238	211	100	Uncharacterized protein OS=Danio rerio GN=tspan2 PE=2 SV=1
comp25060_c1	comp25060_c1_seq1	tr|F1QIE2|F1QIE2_DANRE	66.28	172	53	3	197	712	377	543	4e-73	237	167	30.64	Uncharacterized protein OS=Danio rerio GN=marveld2a PE=4 SV=1
comp25070_c0	comp25070_c0_seq2	tr|E7FAP2|E7FAP2_DANRE	46.48	426	223	2	6	1283	117	537	5e-113	348	421	76.68	Uncharacterized protein OS=Danio rerio GN=slc22a5 PE=4 SV=1
comp25079_c0	comp25079_c0_seq1	sp|Q5M9P8|ARL6_DANRE	97.31	186	5	0	767	210	1	186	1e-130	374	186	100	ADP-ribosylation factor-like protein 6 OS=Danio rerio GN=arl6 PE=2 SV=1
comp25079_c0	comp25079_c0_seq2	sp|Q5M9P8|ARL6_DANRE	93.18	44	3	0	257	126	1	44	2e-20	84.7	44	23.66	ADP-ribosylation factor-like protein 6 OS=Danio rerio GN=arl6 PE=2 SV=1
comp25083_c1	comp25083_c1_seq1	tr|F1QJ07|F1QJ07_DANRE	59.9	192	72	2	3	578	432	618	1e-59	208	187	29.59	Uncharacterized protein OS=Danio rerio GN=si:ch211-113g11.6 PE=4 SV=1
comp25085_c0	comp25085_c0_seq1	tr|Q6DHK6|Q6DHK6_DANRE	82.14	112	20	0	640	305	1	112	4e-62	196	112	100	Glutathione peroxidase OS=Danio rerio GN=gpx4a PE=2 SV=1
comp25089_c0	comp25089_c0_seq1	tr|F1QR78|F1QR78_DANRE	85.66	265	38	0	184	978	12	276	2e-157	452	265	96.01	Proteasome subunit beta type OS=Danio rerio GN=zgc:92791 PE=3 SV=1
comp25100_c0	comp25100_c0_seq1	tr|F1QFG5|F1QFG5_DANRE	51.4	286	73	11	675	1	1	281	4e-47	163	281	98.6	Uncharacterized protein OS=Danio rerio GN=si:dkey-177p2.6 PE=4 SV=1
comp25102_c0	comp25102_c0_seq1	tr|Q0II00|Q0II00_DANRE	55.71	490	202	7	85	1521	416	901	7e-161	490	486	53.88	Nuclear factor of kappa light polypeptide gene enhancer in B-cells 2, p49/p100 OS=Danio rerio GN=nfkb2 PE=2 SV=1
comp25113_c0	comp25113_c0_seq1	tr|Q1RLV0|Q1RLV0_DANRE	89.05	137	15	0	411	1	138	274	7e-84	257	137	29.09	Uncharacterized protein OS=Danio rerio GN=kalrnb PE=2 SV=1
comp25119_c0	comp25119_c0_seq1	tr|E7F4N6|E7F4N6_DANRE	74.26	237	61	0	3	713	275	511	3e-103	323	237	25.9	Anoctamin OS=Danio rerio GN=ano5a PE=3 SV=1
comp25126_c0	comp25126_c0_seq1	tr|Q78AP9|Q78AP9_DANRE	100	61	0	0	107	289	1	61	4e-35	121	61	33.7	ADP-ribosylation factor 3b OS=Danio rerio GN=arf3b PE=2 SV=1
comp25126_c1	comp25126_c1_seq1	tr|Q78AP9|Q78AP9_DANRE	100	96	0	0	3	290	66	161	1e-67	204	96	53.04	ADP-ribosylation factor 3b OS=Danio rerio GN=arf3b PE=2 SV=1
comp25127_c0	comp25127_c0_seq1	tr|F1QF01|F1QF01_DANRE	58.47	419	157	4	21	1241	1	414	3e-151	442	414	98.57	Uncharacterized protein OS=Danio rerio GN=dyx1c1 PE=4 SV=1
comp25127_c0	comp25127_c0_seq2	tr|F1QF01|F1QF01_DANRE	56.58	357	138	4	21	1055	1	352	1e-115	345	352	83.81	Uncharacterized protein OS=Danio rerio GN=dyx1c1 PE=4 SV=1
comp25129_c0	comp25129_c0_seq1	tr|F1QQ93|F1QQ93_DANRE	84.56	149	23	0	448	2	56	204	6e-95	281	149	70.28	Uncharacterized protein OS=Danio rerio GN=nxnl2 PE=4 SV=1
comp25136_c0	comp25136_c0_seq1	tr|E7F5R3|E7F5R3_DANRE	57.44	820	289	23	479	2836	830	1623	9e-151	498	794	28.16	Uncharacterized protein OS=Danio rerio GN=ankrd11 PE=4 SV=1
comp25137_c0	comp25137_c0_seq1	tr|E7FB32|E7FB32_DANRE	64.02	567	199	2	2	1699	228	790	0	667	563	71.18	Uncharacterized protein OS=Danio rerio GN=si:zfos-323e3.4 PE=4 SV=1
comp25149_c0	comp25149_c0_seq1	tr|F1R1Z7|F1R1Z7_DANRE	92.26	310	24	0	930	1	1	310	0	600	310	52.36	Tyrosine-protein phosphatase non-receptor type OS=Danio rerio GN=ptpn11b PE=3 SV=1
comp25152_c0	comp25152_c0_seq1	tr|F1QBD8|F1QBD8_DANRE	94.44	234	13	0	37	738	1	234	4e-153	441	234	48.15	Transcriptional adapter 2-beta OS=Danio rerio GN=tada2b PE=4 SV=1
comp25153_c0	comp25153_c0_seq2	tr|F1QE80|F1QE80_DANRE	52.94	340	147	9	5	1000	1058	1392	5e-49	187	335	22.77	Uncharacterized protein (Fragment) OS=Danio rerio GN=myo16 PE=4 SV=1
comp2516_c0	comp2516_c0_seq1	tr|F1QQ36|F1QQ36_DANRE	74.6	126	30	1	372	1	376	501	1e-60	198	126	22.54	Uncharacterized protein (Fragment) OS=Danio rerio GN=tet1 PE=4 SV=1
comp25182_c0	comp25182_c0_seq1	tr|Q1LVD1|Q1LVD1_DANRE	79.09	110	23	0	472	801	1	110	4e-53	174	110	62.5	Uncharacterized protein OS=Danio rerio GN=rbm17 PE=4 SV=1
comp25191_c0	comp25191_c0_seq1	tr|F1R0G0|F1R0G0_DANRE	56.31	222	85	6	630	1	128	349	3e-47	169	222	20.5	Uncharacterized protein OS=Danio rerio GN=zhx3 PE=3 SV=1
comp25195_c0	comp25195_c0_seq1	tr|H9GXE7|H9GXE7_DANRE	68.18	88	25	1	44	307	67	151	6e-33	122	85	45.45	Uncharacterized protein OS=Danio rerio GN=vstm2l PE=4 SV=1
comp25204_c0	comp25204_c0_seq1	tr|Q66I04|Q66I04_DANRE	88.16	152	18	0	1	456	352	503	6e-96	295	152	29.8	Uncharacterized protein OS=Danio rerio GN=lyn PE=2 SV=1
comp25209_c0	comp25209_c0_seq1	tr|K7DYE2|K7DYE2_DANRE	59.82	219	83	3	877	224	855	1069	4e-87	284	215	20.11	Uncharacterized protein OS=Danio rerio GN=si:ch211-214p16.3 PE=4 SV=1
comp25214_c0	comp25214_c0_seq2	tr|A3KP14|A3KP14_DANRE	72.05	297	77	3	995	117	1	295	5e-155	443	295	100	Elongation of very long chain fatty acids protein OS=Danio rerio GN=elovl2 PE=2 SV=1
comp25214_c0	comp25214_c0_seq1	tr|A3KP14|A3KP14_DANRE	63.39	112	41	0	698	363	1	112	1e-41	148	112	37.97	Elongation of very long chain fatty acids protein OS=Danio rerio GN=elovl2 PE=2 SV=1
comp25247_c0	comp25247_c0_seq1	tr|X1WC45|X1WC45_DANRE	72.03	354	96	2	1648	587	146	496	0	538	351	70.77	Uncharacterized protein OS=Danio rerio GN=angpt4 PE=4 SV=1
comp25271_c0	comp25271_c0_seq1	tr|Q1L8N5|Q1L8N5_DANRE	82.42	637	111	1	534	2441	2	638	0	898	637	96.22	Uncharacterized protein OS=Danio rerio GN=si:dkey-260j18.2 PE=4 SV=1
comp25274_c0	comp25274_c0_seq1	tr|E7F3A1|E7F3A1_DANRE	75.93	108	26	0	213	536	1	108	1e-42	151	108	20.34	Uncharacterized protein OS=Danio rerio GN=LOC101883242 PE=4 SV=1
comp25277_c0	comp25277_c0_seq1	tr|E7EXJ9|E7EXJ9_DANRE	38.79	513	296	7	227	1729	81	587	2e-128	397	507	85.35	Uncharacterized protein OS=Danio rerio GN=LOC570815 PE=4 SV=1
comp25287_c0	comp25287_c0_seq1	tr|F1QUN0|F1QUN0_DANRE	35.02	317	159	9	60	962	1	286	2e-43	161	286	28.37	Uncharacterized protein OS=Danio rerio GN=znf574 PE=4 SV=1
comp25297_c0	comp25297_c0_seq1	tr|E7F3G4|E7F3G4_DANRE	43.51	154	86	1	831	1292	181	333	3e-64	142	153	44.35	Uncharacterized protein OS=Danio rerio GN=CR855327.1 PE=4 SV=1
comp25298_c0	comp25298_c0_seq1	tr|A2BGQ2|A2BGQ2_DANRE	37.28	507	270	8	12	1490	155	627	9e-73	253	473	75.44	Uncharacterized protein OS=Danio rerio GN=si:ch211-214j8.12 PE=4 SV=1
comp25299_c0	comp25299_c0_seq1	tr|F1QBU9|F1QBU9_DANRE	69.65	257	76	1	767	3	40	296	9e-129	372	257	86.24	Uncharacterized protein OS=Danio rerio GN=casp6 PE=3 SV=1
comp25318_c0	comp25318_c0_seq1	tr|X1WBL7|X1WBL7_DANRE	67.88	165	51	2	802	311	1	164	2e-60	198	164	100	Uncharacterized protein OS=Danio rerio GN=si:dkey-204k5.1 PE=3 SV=1
comp25327_c0	comp25327_c0_seq1	tr|H9GY04|H9GY04_DANRE	78.07	301	65	1	905	3	1	300	5e-161	463	300	73.89	Uncharacterized protein OS=Danio rerio GN=LOC100331220 PE=4 SV=1
comp2533_c0	comp2533_c0_seq1	tr|A8DZG3|A8DZG3_DANRE	56.34	142	34	3	349	2	33	172	9e-29	112	140	26.67	Phosphatase and actin regulator OS=Danio rerio GN=phactr3b PE=3 SV=1
comp25338_c0	comp25338_c0_seq1	tr|Q1LXB7|Q1LXB7_DANRE	58.33	216	90	0	1085	438	6	221	1e-67	219	216	97.3	Uncharacterized protein OS=Danio rerio GN=cyb561d2 PE=4 SV=1
comp25342_c0	comp25342_c0_seq1	tr|F1QAA9|F1QAA9_DANRE	68.22	129	38	1	199	576	1	129	2e-57	184	129	55.13	Uncharacterized protein OS=Danio rerio GN=mettl9 PE=4 SV=1
comp25357_c0	comp25357_c0_seq1	tr|X1WG80|X1WG80_DANRE	80.56	391	74	1	1663	491	122	510	0	657	389	76.27	Uncharacterized protein OS=Danio rerio GN=si:ch211-157b11.10 PE=4 SV=1
comp25364_c0	comp25364_c0_seq1	tr|F1QC71|F1QC71_DANRE	54.18	275	116	5	110	913	4	275	2e-83	273	272	29.73	Anoctamin OS=Danio rerio GN=ano5b PE=3 SV=1
comp25367_c0	comp25367_c0_seq1	sp|Q7ZVF0|POC1A_DANRE	47.48	139	53	4	1	402	288	411	3e-25	104	124	29.81	POC1 centriolar protein homolog A OS=Danio rerio GN=poc1a PE=2 SV=1
comp25370_c1	comp25370_c1_seq1	tr|F1QG85|F1QG85_DANRE	69.78	182	54	1	2	547	38	218	9e-85	269	181	22.68	Integrin beta OS=Danio rerio GN=itgb1a PE=3 SV=1
comp25376_c0	comp25376_c0_seq1	tr|E7FCG3|E7FCG3_DANRE	72.75	334	67	4	17	946	1	334	3e-120	360	334	63.5	Uncharacterized protein OS=Danio rerio GN=creb3l1 PE=4 SV=1
comp25387_c0	comp25387_c0_seq1	tr|E7FDA5|E7FDA5_DANRE	36.99	173	106	2	4	516	419	590	9e-34	134	172	23.15	Uncharacterized protein OS=Danio rerio PE=4 SV=1
comp254_c0	comp254_c0_seq1	tr|F1QIC0|F1QIC0_DANRE	33.33	198	116	4	3	548	211	408	6e-19	85.5	198	33.17	Uncharacterized protein OS=Danio rerio GN=cbsb PE=4 SV=1
comp25424_c0	comp25424_c0_seq1	sp|Q08CF3|CCD61_DANRE	60.56	360	135	3	2145	1075	156	511	4e-72	246	356	69.67	Coiled-coil domain-containing protein 61 OS=Danio rerio GN=ccdc61 PE=2 SV=1
comp25425_c0	comp25425_c0_seq1	tr|B3DFT3|B3DFT3_DANRE	76.55	226	48	3	1226	561	121	345	8e-105	330	225	65.22	Uncharacterized protein OS=Danio rerio GN=zgc:171531 PE=2 SV=1
comp25436_c0	comp25436_c0_seq1	tr|F1R1A5|F1R1A5_DANRE	50.38	133	59	2	504	127	336	468	8e-35	128	133	27.59	Uncharacterized protein OS=Danio rerio GN=si:ch211-11i5.1 PE=4 SV=1
comp25438_c0	comp25438_c0_seq1	tr|F1R4Y6|F1R4Y6_DANRE	69.14	606	138	9	28	1749	1128	1716	0	763	589	34.32	Uncharacterized protein (Fragment) OS=Danio rerio GN=cacna1da PE=3 SV=1
comp25449_c0	comp25449_c0_seq1	tr|F1Q7L4|F1Q7L4_DANRE	87.42	310	39	0	1448	519	62	371	0	562	310	83.56	Uncharacterized protein OS=Danio rerio GN=gpr27 PE=4 SV=1
comp2545_c1	comp2545_c1_seq1	tr|F1QH26|F1QH26_DANRE	34.13	126	73	3	18	395	266	381	8e-13	66.2	116	20.46	Uncharacterized protein OS=Danio rerio GN=bbs10 PE=3 SV=1
comp25455_c1	comp25455_c1_seq1	tr|E7F3G8|E7F3G8_DANRE	75.31	490	121	0	1766	297	84	573	0	780	490	85.51	Uncharacterized protein OS=Danio rerio GN=si:ch211-113j14.1 PE=4 SV=1
comp25468_c0	comp25468_c0_seq1	tr|H9GXL8|H9GXL8_DANRE	69.27	205	54	4	595	2	604	806	6e-72	236	203	23.04	Uncharacterized protein OS=Danio rerio GN=LOC100333644 PE=4 SV=1
comp25480_c0	comp25480_c0_seq1	tr|F1RDW4|F1RDW4_DANRE	45.32	342	179	2	1545	520	1175	1508	9e-89	300	334	22.13	Uncharacterized protein (Fragment) OS=Danio rerio GN=LOC556241 PE=4 SV=1
comp25483_c0	comp25483_c0_seq1	tr|E7F222|E7F222_DANRE	62.29	297	71	10	161	1003	1	272	2e-112	344	272	44.23	Uncharacterized protein OS=Danio rerio GN=patz1 PE=4 SV=1
comp25490_c1	comp25490_c1_seq1	sp|Q6DHQ1|HVCN1_DANRE	74.36	156	40	0	591	124	80	235	2e-66	208	156	66.38	Voltage-gated hydrogen channel 1 OS=Danio rerio GN=hvcn1 PE=2 SV=1
comp25497_c0	comp25497_c0_seq1	tr|H9GXD5|H9GXD5_DANRE	79.41	136	27	1	399	806	1	135	5e-61	200	135	39.02	Uncharacterized protein OS=Danio rerio GN=LOC101882136 PE=4 SV=1
comp25498_c0	comp25498_c0_seq1	tr|F1QEA9|F1QEA9_DANRE	73.03	178	48	0	54	587	151	328	2e-94	291	178	27.9	Uncharacterized protein (Fragment) OS=Danio rerio GN=slc3a1 PE=4 SV=1
comp25498_c1	comp25498_c1_seq1	tr|F1QEA9|F1QEA9_DANRE	72.51	171	45	1	565	59	329	499	3e-68	224	171	26.8	Uncharacterized protein (Fragment) OS=Danio rerio GN=slc3a1 PE=4 SV=1
comp25501_c0	comp25501_c0_seq1	tr|F8W432|F8W432_DANRE	61.03	331	117	4	962	3	11	340	1e-135	409	330	41.93	Uncharacterized protein OS=Danio rerio GN=ampd3a PE=4 SV=1
comp25513_c0	comp25513_c0_seq1	sp|A2BGL3|WSCD2_DANRE	83.2	244	41	0	1177	446	329	572	2e-150	444	244	42.66	WSC domain-containing protein 2 OS=Danio rerio GN=wscd2 PE=3 SV=1
comp25514_c0	comp25514_c0_seq1	tr|Q8QFM3|Q8QFM3_DANRE	79.23	130	26	1	6	392	226	355	1e-69	222	130	23.34	Frizzled 7a OS=Danio rerio GN=fzd7b PE=2 SV=1
comp25523_c0	comp25523_c0_seq1	sp|Q6NZZ9|RBM22_DANRE	87.5	88	1	1	89	322	1	88	2e-48	162	88	20.71	Pre-mRNA-splicing factor RBM22 OS=Danio rerio GN=rbm22 PE=2 SV=1
comp25523_c0	comp25523_c0_seq2	sp|Q6NZZ9|RBM22_DANRE	97.73	88	2	0	89	352	1	88	7e-59	190	88	20.71	Pre-mRNA-splicing factor RBM22 OS=Danio rerio GN=rbm22 PE=2 SV=1
comp25536_c0	comp25536_c0_seq1	tr|X1WFF2|X1WFF2_DANRE	43.42	152	86	0	991	536	168	319	2e-39	148	152	44.06	Uncharacterized protein OS=Danio rerio GN=si:dkey-3p4.7 PE=4 SV=1
comp25552_c0	comp25552_c0_seq1	tr|B0R032|B0R032_DANRE	90.48	147	14	0	443	3	14	160	6e-75	239	147	29.58	Uncharacterized protein OS=Danio rerio GN=kirrela PE=4 SV=1
comp25555_c1	comp25555_c1_seq1	tr|F1QB32|F1QB32_DANRE	71.56	225	64	0	677	3	282	506	8e-105	322	225	30.78	Uncharacterized protein OS=Danio rerio GN=leprel2 PE=4 SV=1
comp25558_c0	comp25558_c0_seq1	tr|E7F3H5|E7F3H5_DANRE	74.3	179	46	0	537	1	2	180	2e-70	230	179	58.88	Uncharacterized protein OS=Danio rerio GN=CABZ01088927.1 PE=4 SV=1
comp25566_c0	comp25566_c0_seq1	tr|F1RDM9|F1RDM9_DANRE	63.49	315	114	1	3	947	91	404	1e-125	374	314	76.59	Uncharacterized protein OS=Danio rerio GN=si:ch211-241d21.5 PE=4 SV=1
comp25567_c0	comp25567_c0_seq1	tr|Q1LXU3|Q1LXU3_DANRE	71.14	298	77	6	307	1182	1	295	6e-129	383	295	70.57	Si:dkeyp-89d7.2 OS=Danio rerio GN=smap2 PE=2 SV=1
comp25567_c0	comp25567_c0_seq2	tr|Q1LXU3|Q1LXU3_DANRE	52.45	143	60	5	66	476	155	295	2e-26	105	141	33.73	Si:dkeyp-89d7.2 OS=Danio rerio GN=smap2 PE=2 SV=1
comp25573_c0	comp25573_c0_seq1	tr|F1QVB1|F1QVB1_DANRE	73.86	329	86	0	1090	104	1	329	4e-170	483	329	100	Uncharacterized protein OS=Danio rerio GN=ptgr1 PE=4 SV=1
comp25576_c0	comp25576_c0_seq2	tr|F1QQB3|F1QQB3_DANRE	62.89	194	66	4	573	1	1	191	2e-81	252	191	50.8	Uncharacterized protein OS=Danio rerio GN=mterfd3 PE=4 SV=1
comp25576_c0	comp25576_c0_seq1	tr|F1QQB3|F1QQB3_DANRE	62.89	194	66	4	573	1	1	191	3e-81	251	191	50.8	Uncharacterized protein OS=Danio rerio GN=mterfd3 PE=4 SV=1
comp25577_c0	comp25577_c0_seq1	tr|F1R2C6|F1R2C6_DANRE	88.83	403	44	1	2604	1399	1	403	0	728	403	100	Uncharacterized protein (Fragment) OS=Danio rerio GN=si:ch211-80m8.2 PE=4 SV=1
comp25585_c0	comp25585_c0_seq1	sp|Q6PE18|P4K2A_DANRE	96.77	124	4	0	2	373	153	276	1e-80	248	124	27.74	Phosphatidylinositol 4-kinase type 2-alpha OS=Danio rerio GN=pi4k2a PE=2 SV=1
comp25592_c0	comp25592_c0_seq1	tr|F1Q9F9|F1Q9F9_DANRE	82.95	387	53	5	1169	27	1	380	0	657	380	99.74	Uncharacterized protein (Fragment) OS=Danio rerio GN=si:dkey-207l24.2 PE=4 SV=1
comp25618_c0	comp25618_c0_seq1	tr|E7F3V8|E7F3V8_DANRE	45.15	206	105	3	37	651	12	210	4e-51	178	199	24.6	Uncharacterized protein OS=Danio rerio GN=CU424462.2 PE=4 SV=1
comp25624_c0	comp25624_c0_seq1	sp|Q4KMI4|REEP2_DANRE	74.87	195	41	3	1	570	32	223	2e-81	249	192	71.64	Receptor expression-enhancing protein 2 OS=Danio rerio GN=reep2 PE=2 SV=1
comp2564_c0	comp2564_c0_seq1	tr|F1RBH6|F1RBH6_DANRE	61.01	218	49	5	2	583	188	393	4e-58	199	206	21.22	Lateral-signaling target protein 2 homolog OS=Danio rerio GN=zfyve28 PE=4 SV=1
comp25643_c0	comp25643_c0_seq2	tr|E7FGH7|E7FGH7_DANRE	76.52	656	141	3	1	1962	1157	1801	0	1040	645	35.64	Uncharacterized protein OS=Danio rerio GN=fer1l6 PE=4 SV=1
comp25643_c0	comp25643_c0_seq1	tr|E7FGH7|E7FGH7_DANRE	72.97	688	141	4	1	2058	1157	1801	0	1023	645	35.64	Uncharacterized protein OS=Danio rerio GN=fer1l6 PE=4 SV=1
comp25650_c0	comp25650_c0_seq1	tr|Q9I9I2|Q9I9I2_DANRE	89.22	334	32	3	373	1371	22	352	0	591	331	94.03	Protein Wnt OS=Danio rerio GN=wnt11r PE=2 SV=1
comp25654_c0	comp25654_c0_seq1	tr|A8E7L4|A8E7L4_DANRE	94.06	101	6	0	304	2	5	105	3e-60	195	101	20.12	Uncharacterized protein OS=Danio rerio GN=abi1b PE=4 SV=1
comp25662_c0	comp25662_c0_seq1	tr|E7F1U5|E7F1U5_DANRE	47.29	277	142	2	996	166	1011	1283	9e-76	255	273	21.25	Uncharacterized protein OS=Danio rerio GN=BX005380.2 PE=4 SV=1
comp25692_c0	comp25692_c0_seq1	tr|E7EZX0|E7EZX0_DANRE	55.43	276	111	5	2	802	78	350	2e-61	208	273	73.98	Uncharacterized protein OS=Danio rerio GN=LOC101885604 PE=4 SV=1
comp25700_c0	comp25700_c0_seq1	tr|F1QVL4|F1QVL4_DANRE	78.41	88	19	0	265	2	40	127	5e-45	146	88	58.67	Uncharacterized protein OS=Danio rerio GN=igl4v8 PE=4 SV=2
comp25709_c0	comp25709_c0_seq1	tr|Q8UVZ1|Q8UVZ1_DANRE	61.72	290	94	6	1009	176	1	285	1e-98	298	285	98.96	CCAAT/enhancer binding protein (C/EBP), alpha OS=Danio rerio GN=cebpa PE=2 SV=1
comp25723_c0	comp25723_c0_seq1	tr|A8WGD0|A8WGD0_DANRE	38.4	250	107	10	259	933	6	233	2e-33	128	228	61.29	Uncharacterized protein (Fragment) OS=Danio rerio GN=tmem79b PE=2 SV=1
comp25725_c0	comp25725_c0_seq1	tr|E7F6X2|E7F6X2_DANRE	72.56	164	44	1	924	433	6	168	4e-78	241	163	95.32	Uncharacterized protein OS=Danio rerio GN=vkorc1 PE=4 SV=1
comp25728_c0	comp25728_c0_seq1	tr|H9GZA8|H9GZA8_DANRE	86.55	119	16	0	667	311	9	127	7e-73	223	119	91.54	Uncharacterized protein OS=Danio rerio GN=LOC101884616 PE=4 SV=1
comp25736_c0	comp25736_c0_seq1	sp|A8KBL5|S38AB_DANRE	70.75	359	104	1	1420	347	63	421	1e-144	426	359	80.13	Putative sodium-coupled neutral amino acid transporter 11 OS=Danio rerio GN=slc38a11 PE=2 SV=2
comp25743_c0	comp25743_c0_seq2	tr|E9QH29|E9QH29_DANRE	39.36	94	56	1	204	482	28	121	2e-17	77.4	94	69.12	Uncharacterized protein OS=Danio rerio GN=sid1 PE=4 SV=1
comp25743_c0	comp25743_c0_seq1	tr|E9QH29|E9QH29_DANRE	39.36	94	56	1	101	379	28	121	1e-17	78.2	94	69.12	Uncharacterized protein OS=Danio rerio GN=sid1 PE=4 SV=1
comp25748_c0	comp25748_c0_seq1	sp|F1RDM5|AMER1_DANRE	40.62	874	402	27	413	2929	31	822	1e-155	498	792	85.16	APC membrane recruitment protein 1 OS=Danio rerio GN=amer1 PE=2 SV=1
comp25751_c0	comp25751_c0_seq1	tr|E7F1J0|E7F1J0_DANRE	54.87	421	159	12	3	1229	130	531	2e-113	350	402	62.91	Uncharacterized protein OS=Danio rerio GN=ef1 PE=4 SV=2
comp25758_c0	comp25758_c0_seq2	tr|Q503Y0|Q503Y0_DANRE	77.99	309	65	1	1047	121	1	306	3e-174	493	306	100	Uncharacterized protein OS=Danio rerio GN=endog PE=2 SV=1
comp25758_c0	comp25758_c0_seq1	tr|Q503Y0|Q503Y0_DANRE	70.72	181	50	1	937	395	1	178	8e-111	255	178	58.17	Uncharacterized protein OS=Danio rerio GN=endog PE=2 SV=1
comp2577_c0	comp2577_c0_seq1	tr|F1QD32|F1QD32_DANRE	72.12	104	29	0	314	3	38	141	1e-49	164	104	38.24	Uncharacterized protein OS=Danio rerio GN=dgkza PE=4 SV=1
comp25797_c0	comp25797_c0_seq1	tr|F1RDQ7|F1RDQ7_DANRE	89.04	146	16	0	316	753	1	146	2e-88	268	146	49.16	Uncharacterized protein OS=Danio rerio GN=cdk4 PE=4 SV=1
comp25805_c0	comp25805_c0_seq1	sp|O42368|HXB3A_DANRE	85.84	226	31	1	3	680	193	417	3e-126	372	225	53.96	Homeobox protein Hox-B3a OS=Danio rerio GN=hoxb3a PE=2 SV=3
comp25807_c0	comp25807_c0_seq1	tr|B0UYT9|B0UYT9_DANRE	50.5	101	43	3	1944	1651	266	362	1e-20	95.5	97	23.49	Uncharacterized protein OS=Danio rerio GN=adrb3a PE=4 SV=1
comp25809_c0	comp25809_c0_seq1	sp|Q08BU8|R7BPA_DANRE	62.14	140	52	1	1	417	105	244	2e-54	182	140	56.45	Regulator of G-protein signaling 7-binding protein A OS=Danio rerio GN=rgs7bpa PE=2 SV=2
comp25809_c0	comp25809_c0_seq2	tr|F1RB10|F1RB10_DANRE	63.74	91	33	0	88	360	157	247	1e-32	124	91	36.25	Regulator of G-protein-signaling 7-binding protein B OS=Danio rerio GN=rgs7bpb PE=4 SV=1
comp25810_c0	comp25810_c0_seq1	tr|X1WDI2|X1WDI2_DANRE	47.64	233	86	5	735	103	2	220	2e-43	157	219	99.55	Uncharacterized protein (Fragment) OS=Danio rerio GN=kif20ba PE=4 SV=1
comp25810_c0	comp25810_c0_seq2	tr|E7FAN6|E7FAN6_DANRE	47.64	403	186	9	1278	103	1295	1683	1e-83	290	389	23.11	Uncharacterized protein OS=Danio rerio GN=kif20ba PE=3 SV=1
comp25819_c0	comp25819_c0_seq1	tr|E7EYM0|E7EYM0_DANRE	37.5	176	90	5	852	358	1	167	1e-26	104	167	100	Uncharacterized protein OS=Danio rerio GN=CU019646.2 PE=4 SV=1
comp25827_c0	comp25827_c0_seq1	tr|E7F1M8|E7F1M8_DANRE	66.67	99	33	0	464	168	1	99	7e-36	133	99	48.06	Uncharacterized protein OS=Danio rerio GN=CR631122.1 PE=4 SV=1
comp25841_c0	comp25841_c0_seq1	tr|E7EZY5|E7EZY5_DANRE	92.74	124	9	0	1	372	433	556	8e-75	250	124	22.3	Uncharacterized protein OS=Danio rerio GN=galnt13 PE=3 SV=1
comp25847_c0	comp25847_c0_seq1	tr|F1Q8L8|F1Q8L8_DANRE	85.88	177	24	1	82	612	2	177	6e-81	259	176	22.56	Uncharacterized protein (Fragment) OS=Danio rerio GN=prdm4 PE=4 SV=1
comp25853_c0	comp25853_c0_seq1	tr|F1R7N3|F1R7N3_DANRE	77.96	431	95	0	1472	180	232	662	0	599	431	65.11	Centrosomal protein of 76 kDa OS=Danio rerio GN=cep76 PE=4 SV=1
comp25854_c0	comp25854_c0_seq1	tr|F1QIY3|F1QIY3_DANRE	55.19	857	311	16	3	2528	154	952	0	620	799	81.28	Uncharacterized protein OS=Danio rerio GN=ccdc88b PE=4 SV=1
comp25855_c0	comp25855_c0_seq1	tr|F1QQA8|F1QQA8_DANRE	56.21	306	87	6	41	913	1	274	5e-96	300	274	44.84	Uncharacterized protein (Fragment) OS=Danio rerio PE=4 SV=1
comp25862_c1	comp25862_c1_seq1	tr|E9QEY0|E9QEY0_DANRE	67.19	573	146	9	1697	3	65	603	0	697	539	49.91	Uncharacterized protein OS=Danio rerio GN=mapk7 PE=4 SV=1
comp25871_c0	comp25871_c0_seq1	tr|Q58EQ3|Q58EQ3_DANRE	56.02	357	156	1	1172	102	54	409	5e-148	431	356	85.78	Uncharacterized protein OS=Danio rerio GN=zgc:113227 PE=2 SV=1
comp25902_c0	comp25902_c0_seq1	tr|F1R1E4|F1R1E4_DANRE	87.95	249	28	1	741	1	27	275	2e-145	423	249	59.29	Uncharacterized protein OS=Danio rerio GN=tmem184a PE=4 SV=1
comp2592_c0	comp2592_c0_seq1	tr|F1QA94|F1QA94_DANRE	45.53	123	60	2	21	377	193	312	1e-27	106	120	35.4	Uncharacterized protein (Fragment) OS=Danio rerio GN=mtrf1l PE=4 SV=1
comp2592_c1	comp2592_c1_seq1	tr|F1QA94|F1QA94_DANRE	33.14	169	104	3	507	1	50	209	3e-21	90.5	160	47.2	Uncharacterized protein (Fragment) OS=Danio rerio GN=mtrf1l PE=4 SV=1
comp25935_c0	comp25935_c0_seq1	tr|Q6GQM3|Q6GQM3_DANRE	78.17	252	49	1	402	1139	1	252	2e-137	398	252	100	Proteasome subunit alpha type OS=Danio rerio GN=psma6l PE=2 SV=1
comp25936_c0	comp25936_c0_seq1	tr|F1R8E6|F1R8E6_DANRE	70.48	105	31	0	315	1	1	105	2e-45	157	105	29.49	Uncharacterized protein OS=Danio rerio GN=wisp1b PE=4 SV=1
comp25941_c1	comp25941_c1_seq1	tr|A3QK39|A3QK39_DANRE	73.58	212	42	4	1187	555	1	199	2e-83	258	199	98.51	B-cell CLL/lymphoma 7 protein family member A OS=Danio rerio GN=bcl7a PE=4 SV=1
comp25944_c0	comp25944_c0_seq1	tr|H9GXR0|H9GXR0_DANRE	69.23	117	36	0	1070	720	32	148	1e-50	169	117	78	Uncharacterized protein (Fragment) OS=Danio rerio GN=zgc:85829 PE=4 SV=1
comp25946_c0	comp25946_c0_seq1	tr|Q1LWG9|Q1LWG9_DANRE	77.31	216	49	0	449	1096	4	219	3e-113	335	216	78.26	Uncharacterized protein OS=Danio rerio GN=ppap2c PE=4 SV=1
comp25947_c0	comp25947_c0_seq1	tr|Q9DDE0|Q9DDE0_DANRE	92.03	276	19	2	3	830	96	368	8e-165	468	273	69.47	Meis2.1 protein OS=Danio rerio GN=meis2b PE=2 SV=1
comp2595_c0	comp2595_c0_seq1	tr|E7FDE3|E7FDE3_DANRE	51.43	175	83	1	557	39	60	234	2e-53	179	175	38.38	Uncharacterized protein OS=Danio rerio GN=si:ch211-266g18.9 PE=4 SV=1
comp25961_c0	comp25961_c0_seq2	tr|F8W525|F8W525_DANRE	45.5	211	104	5	110	712	1	210	4e-43	153	210	100	Uncharacterized protein OS=Danio rerio GN=cd79a PE=4 SV=1
comp25961_c0	comp25961_c0_seq1	tr|F8W525|F8W525_DANRE	46.97	198	94	5	110	673	14	210	4e-41	147	197	93.81	Uncharacterized protein OS=Danio rerio GN=cd79a PE=4 SV=1
comp25963_c0	comp25963_c0_seq1	tr|F1QL95|F1QL95_DANRE	43.24	148	78	3	130	567	49	192	5e-33	120	144	73.85	Uncharacterized protein (Fragment) OS=Danio rerio GN=si:dkey-26o16.6 PE=4 SV=1
comp25963_c0	comp25963_c0_seq2	tr|F1QL95|F1QL95_DANRE	41.41	128	72	2	17	394	66	192	1e-25	99.4	127	65.13	Uncharacterized protein (Fragment) OS=Danio rerio GN=si:dkey-26o16.6 PE=4 SV=1
comp25964_c0	comp25964_c0_seq1	tr|F1QUT2|F1QUT2_DANRE	40.17	229	133	3	9	689	59	285	1e-53	191	227	35.86	Uncharacterized protein OS=Danio rerio GN=mak PE=4 SV=1
comp2597_c0	comp2597_c0_seq1	tr|F1QC09|F1QC09_DANRE	80.39	102	20	0	306	1	352	453	5e-56	183	102	21.34	Alpha-1,3-mannosyl-glycoprotein 4-beta-N-acetylglucosaminyltransferase C (Fragment) OS=Danio rerio GN=mgat4c PE=4 SV=1
comp2597_c1	comp2597_c1_seq1	tr|E9QEZ6|E9QEZ6_DANRE	93.86	228	14	0	684	1	125	352	3e-161	459	228	47.8	Alpha-1,3-mannosyl-glycoprotein 4-beta-N-acetylglucosaminyltransferase C OS=Danio rerio GN=mgat4c PE=4 SV=1
comp25978_c0	comp25978_c0_seq1	tr|Q98866|Q98866_DANRE	89.8	98	10	0	820	527	173	270	5e-56	185	98	36.3	Pax9 protein OS=Danio rerio GN=pax9 PE=2 SV=1
comp25981_c0	comp25981_c0_seq1	tr|E7F9X0|E7F9X0_DANRE	52.31	931	315	25	60	2495	30	950	0	626	921	75.43	Uncharacterized protein OS=Danio rerio GN=LOC794153 PE=4 SV=1
comp25988_c0	comp25988_c0_seq1	tr|A4JYK5|A4JYK5_DANRE	65.2	273	83	4	174	974	137	403	4e-116	353	267	66.25	Uncharacterized protein OS=Danio rerio GN=nptnb PE=2 SV=1
comp260_c0	comp260_c0_seq1	tr|E9QIF8|E9QIF8_DANRE	91.6	131	11	0	101	493	160	290	1e-69	222	131	26.04	Uncharacterized protein OS=Danio rerio GN=galnt13 PE=3 SV=2
comp260_c1	comp260_c1_seq1	tr|E9QIF8|E9QIF8_DANRE	86.76	136	18	0	1	408	29	164	6e-82	253	136	27.04	Uncharacterized protein OS=Danio rerio GN=galnt13 PE=3 SV=2
comp26005_c0	comp26005_c0_seq1	tr|F1QE71|F1QE71_DANRE	54.29	326	145	1	1352	2329	3	324	3e-115	359	322	99.38	Uncharacterized protein OS=Danio rerio GN=si:dkey-24g18.3 PE=3 SV=1
comp26018_c0	comp26018_c0_seq1	tr|E7FDG4|E7FDG4_DANRE	44.94	623	300	12	127	1947	21	616	1e-170	508	596	88.56	Uncharacterized protein OS=Danio rerio PE=3 SV=1
comp26019_c0	comp26019_c0_seq2	tr|B0S5X1|B0S5X1_DANRE	37.5	216	104	4	152	721	21	231	5e-25	102	211	61.7	Uncharacterized protein OS=Danio rerio GN=si:dkeyp-38g8.5 PE=4 SV=1
comp26036_c0	comp26036_c0_seq1	tr|F1R414|F1R414_DANRE	38.05	205	119	4	289	882	17	220	6e-49	139	204	32.38	Uncharacterized protein (Fragment) OS=Danio rerio GN=LOC101883220 PE=4 SV=1
comp26037_c0	comp26037_c0_seq2	tr|F1Q7I4|F1Q7I4_DANRE	68.92	74	22	1	462	244	228	301	4e-29	110	74	24.58	Uncharacterized protein (Fragment) OS=Danio rerio GN=b3galtla PE=4 SV=2
comp26039_c0	comp26039_c0_seq1	tr|E7F890|E7F890_DANRE	65.67	67	23	0	1	201	216	282	3e-17	76.6	67	23.34	Uncharacterized protein OS=Danio rerio GN=LOC563806 PE=4 SV=1
comp26040_c0	comp26040_c0_seq1	tr|Q5RG20|Q5RG20_DANRE	69.47	262	76	3	1	783	508	766	2e-102	323	259	26.14	Uncharacterized protein OS=Danio rerio GN=asap2a PE=4 SV=1
comp26040_c1	comp26040_c1_seq1	tr|Q5RG20|Q5RG20_DANRE	87.5	208	26	0	2	625	296	503	1e-128	390	208	20.99	Uncharacterized protein OS=Danio rerio GN=asap2a PE=4 SV=1
comp26047_c0	comp26047_c0_seq1	tr|F1QPF3|F1QPF3_DANRE	76.09	184	41	1	248	799	203	383	2e-70	228	181	47.26	Uncharacterized protein OS=Danio rerio GN=cers6 PE=3 SV=2
comp26047_c0	comp26047_c0_seq2	tr|F1QPF3|F1QPF3_DANRE	75	144	33	1	41	472	243	383	5e-45	157	141	36.81	Uncharacterized protein OS=Danio rerio GN=cers6 PE=3 SV=2
comp26056_c0	comp26056_c0_seq1	tr|F8W3B7|F8W3B7_DANRE	77.01	422	95	2	2	1264	218	638	0	694	421	65.78	Uncharacterized protein OS=Danio rerio GN=btk PE=4 SV=1
comp26056_c0	comp26056_c0_seq2	tr|F8W3B7|F8W3B7_DANRE	79.52	332	67	1	146	1141	308	638	0	567	331	51.72	Uncharacterized protein OS=Danio rerio GN=btk PE=4 SV=1
comp26058_c0	comp26058_c0_seq1	tr|E7F291|E7F291_DANRE	80.62	779	151	0	3	2339	234	1012	0	1389	779	76.98	Uncharacterized protein OS=Danio rerio GN=BX897684.1 PE=4 SV=1
comp26065_c0	comp26065_c0_seq1	tr|F6NIQ9|F6NIQ9_DANRE	82.79	215	28	2	622	2	421	634	2e-105	321	214	33.08	Uncharacterized protein (Fragment) OS=Danio rerio GN=gatad2b PE=4 SV=1
comp26096_c0	comp26096_c0_seq2	tr|B8JMJ7|B8JMJ7_DANRE	55.7	158	65	2	94	567	1	153	2e-54	182	153	100	Uncharacterized protein OS=Danio rerio GN=si:ch1073-55a19.2 PE=4 SV=1
comp26096_c0	comp26096_c0_seq1	tr|B8JMJ7|B8JMJ7_DANRE	55.7	158	65	2	94	567	1	153	6e-55	181	153	100	Uncharacterized protein OS=Danio rerio GN=si:ch1073-55a19.2 PE=4 SV=1
comp2611_c0	comp2611_c0_seq1	tr|B3DJG6|B3DJG6_DANRE	50.74	136	66	1	689	282	100	234	1e-31	118	135	57.69	LOC567531 protein OS=Danio rerio GN=LOC567531 PE=2 SV=1
comp26133_c0	comp26133_c0_seq1	tr|Q7ZYW0|Q7ZYW0_DANRE	29.63	243	146	9	2	721	116	336	2e-23	103	221	63.32	Uncharacterized protein OS=Danio rerio GN=rrm2b PE=4 SV=1
comp26143_c0	comp26143_c0_seq1	tr|Q58EC4|Q58EC4_DANRE	79.33	179	37	0	92	628	52	230	3e-106	315	179	44.97	Potassium voltage-gated channel, shaker-related subfamily, beta member 1 OS=Danio rerio GN=kcnab1 PE=2 SV=1
comp26143_c1	comp26143_c1_seq1	tr|F1QIZ5|F1QIZ5_DANRE	94.12	170	10	0	2	511	161	330	4e-107	318	170	51.2	Uncharacterized protein (Fragment) OS=Danio rerio GN=LOC100334158 PE=4 SV=1
comp26164_c0	comp26164_c0_seq1	tr|F8W4F5|F8W4F5_DANRE	46.05	76	32	2	448	660	89	160	3e-12	63.5	72	45	Uncharacterized protein OS=Danio rerio GN=ddah2 PE=4 SV=1
comp26168_c0	comp26168_c0_seq1	tr|X1WEG8|X1WEG8_DANRE	90.04	241	24	0	111	833	7	247	2e-157	454	241	43.98	Uncharacterized protein OS=Danio rerio GN=pfkfb2b PE=4 SV=1
comp26177_c0	comp26177_c0_seq1	tr|D2CFN3|D2CFN3_DANRE	73.46	260	68	1	782	3	666	924	7e-111	349	259	21.84	Adenylyl cyclase V OS=Danio rerio GN=adcy5 PE=2 SV=1
comp26220_c0	comp26220_c0_seq1	tr|Q5SPB5|Q5SPB5_DANRE	68.95	219	68	0	407	1063	1	219	4e-103	323	219	32.06	Delta-like protein OS=Danio rerio GN=dll4 PE=3 SV=2
comp26225_c0	comp26225_c0_seq1	tr|F1QSL0|F1QSL0_DANRE	84.03	144	23	0	760	329	170	313	1e-84	259	144	43.5	Uncharacterized protein OS=Danio rerio GN=zgc:113162 PE=4 SV=2
comp26229_c0	comp26229_c0_seq1	tr|A5WW16|A5WW16_DANRE	54.82	166	72	2	490	2	26	191	7e-55	180	166	61.25	Uncharacterized protein OS=Danio rerio GN=sla1 PE=4 SV=1
comp26231_c0	comp26231_c0_seq1	tr|A2BGL6|A2BGL6_DANRE	52.27	220	101	2	1187	537	128	346	3e-67	221	219	62.04	Cmklr1 protein OS=Danio rerio GN=cmklr1 PE=2 SV=1
comp26254_c0	comp26254_c0_seq2	tr|F1QZT7|F1QZT7_DANRE	66.4	250	82	1	33	782	87	334	2e-125	366	248	74.03	Uncharacterized protein OS=Danio rerio GN=st3gal4 PE=4 SV=1
comp26254_c0	comp26254_c0_seq1	tr|F1QZT7|F1QZT7_DANRE	67.05	173	55	1	33	551	87	257	2e-82	255	171	51.04	Uncharacterized protein OS=Danio rerio GN=st3gal4 PE=4 SV=1
comp26257_c0	comp26257_c0_seq1	tr|E7EYL5|E7EYL5_DANRE	63.92	194	70	0	582	1	331	524	5e-89	283	194	20.93	Uncharacterized protein OS=Danio rerio GN=adamts15b PE=4 SV=1
comp26257_c1	comp26257_c1_seq1	tr|E7EYL5|E7EYL5_DANRE	60.3	330	110	3	2	988	28	337	8e-116	360	310	33.44	Uncharacterized protein OS=Danio rerio GN=adamts15b PE=4 SV=1
comp26258_c1	comp26258_c1_seq1	tr|E7EZ28|E7EZ28_DANRE	75.6	168	37	2	1681	1184	565	730	2e-65	229	166	22.74	Protein spire homolog 2 OS=Danio rerio GN=spire2 PE=4 SV=1
comp26263_c0	comp26263_c0_seq1	tr|Q1LWI3|Q1LWI3_DANRE	91.36	162	13	1	34	519	53	213	2e-106	310	161	54.03	Uncharacterized protein OS=Danio rerio GN=glsa PE=4 SV=1
comp26263_c0	comp26263_c0_seq2	tr|F1RDU2|F1RDU2_DANRE	71.09	256	57	3	197	913	1	256	6e-116	350	256	45.23	Uncharacterized protein OS=Danio rerio GN=glsb PE=3 SV=1
comp26273_c0	comp26273_c0_seq1	tr|E7F2P8|E7F2P8_DANRE	73.82	550	136	4	184	1809	1	550	0	723	550	100	Uncharacterized protein OS=Danio rerio GN=gpr75 PE=4 SV=1
comp26275_c0	comp26275_c0_seq1	tr|B7ZVG0|B7ZVG0_DANRE	57.04	291	120	5	121	990	6	292	4e-97	307	287	97.95	SET domain and mariner transposase fusion protein OS=Danio rerio GN=setmar PE=2 SV=1
comp26276_c0	comp26276_c0_seq1	tr|U3JAC2|U3JAC2_DANRE	58.85	209	77	2	603	4	6	214	3e-86	262	209	97.66	Uncharacterized protein OS=Danio rerio GN=pla2g7 PE=4 SV=1
comp26276_c0	comp26276_c0_seq2	tr|U3JAC2|U3JAC2_DANRE	51.52	99	46	1	331	41	6	104	8e-32	118	99	46.26	Uncharacterized protein OS=Danio rerio GN=pla2g7 PE=4 SV=1
comp26287_c0	comp26287_c0_seq1	tr|E7F683|E7F683_DANRE	90.73	259	21	2	769	2	189	447	7e-147	429	259	41.57	Uncharacterized protein OS=Danio rerio GN=si:dkey-32h20.5 PE=4 SV=1
comp26287_c1	comp26287_c1_seq1	tr|E7F683|E7F683_DANRE	80.53	190	35	2	414	983	5	192	2e-94	296	188	30.18	Uncharacterized protein OS=Danio rerio GN=si:dkey-32h20.5 PE=4 SV=1
comp26289_c0	comp26289_c0_seq1	sp|Q6DHU8|TOPK_DANRE	73.33	315	81	2	59	997	9	322	7e-161	460	314	92.63	Lymphokine-activated killer T-cell-originated protein kinase homolog OS=Danio rerio GN=pbk PE=2 SV=1
comp26295_c0	comp26295_c0_seq1	tr|E9QBY3|E9QBY3_DANRE	59.46	37	15	0	149	259	86	122	5e-11	56.2	37	30.33	Uncharacterized protein OS=Danio rerio GN=frmpd1a PE=4 SV=1
comp26302_c0	comp26302_c0_seq1	tr|F1R3T4|F1R3T4_DANRE	72.04	93	26	0	414	136	301	393	4e-44	152	93	23.66	Uncharacterized protein OS=Danio rerio GN=galk1 PE=3 SV=1
comp26304_c0	comp26304_c0_seq1	tr|F1RE59|F1RE59_DANRE	69.97	293	87	1	1087	209	234	525	1e-151	442	292	55.62	Uncharacterized protein OS=Danio rerio GN=ugt5a1 PE=3 SV=1
comp26304_c1	comp26304_c1_seq1	tr|F1RE59|F1RE59_DANRE	52.05	219	102	1	683	1330	18	236	3e-79	258	219	41.71	Uncharacterized protein OS=Danio rerio GN=ugt5a1 PE=3 SV=1
comp26306_c0	comp26306_c0_seq1	sp|Q6PH19|GATM_DANRE	83.94	330	52	1	134	1123	1	329	0	561	329	77.96	Glycine amidinotransferase, mitochondrial OS=Danio rerio GN=gatm PE=2 SV=1
comp26318_c0	comp26318_c0_seq1	tr|F8W5Z5|F8W5Z5_DANRE	64.81	233	61	5	113	760	1	229	5e-65	221	229	26.08	Uncharacterized protein OS=Danio rerio GN=atad2b PE=3 SV=1
comp26323_c0	comp26323_c0_seq1	tr|Q7ZWC3|Q7ZWC3_DANRE	77.62	143	32	0	109	537	1	143	6e-62	206	143	91.67	Nudix (Nucleoside diphosphate linked moiety X)-type motif 1 OS=Danio rerio GN=nudt1 PE=2 SV=1
comp26327_c0	comp26327_c0_seq1	tr|F1Q501|F1Q501_DANRE	70.37	216	49	5	306	947	2	204	1e-77	247	203	99.51	Uncharacterized protein (Fragment) OS=Danio rerio GN=prr18 PE=4 SV=1
comp2634_c0	comp2634_c0_seq1	tr|E7EYS7|E7EYS7_DANRE	29.57	115	80	1	345	1	43	156	1e-12	63.2	114	41.76	Uncharacterized protein OS=Danio rerio GN=BX640547.1 PE=4 SV=1
comp26353_c0	comp26353_c0_seq1	sp|Q6PI52|CALM_DANRE	100	43	0	0	129	1	1	43	2e-21	87.8	43	28.86	Calmodulin OS=Danio rerio GN=calm1a PE=2 SV=3
comp26363_c0	comp26363_c0_seq1	tr|F1R3D3|F1R3D3_DANRE	93.43	335	22	0	1605	601	1	335	0	661	335	100	Glyceraldehyde-3-phosphate dehydrogenase OS=Danio rerio GN=gapdhs PE=3 SV=1
comp26376_c0	comp26376_c0_seq1	tr|Q90Z33|Q90Z33_DANRE	72.97	344	81	5	1881	877	1	341	1e-149	451	341	100	Ephrin B1 OS=Danio rerio GN=efnb1 PE=2 SV=1
comp26384_c0	comp26384_c0_seq2	tr|E7EZR3|E7EZR3_DANRE	94.67	75	4	0	2	226	3	77	2e-43	144	75	27.37	Uncharacterized protein OS=Danio rerio GN=pitpnb PE=4 SV=1
comp26384_c0	comp26384_c0_seq1	tr|E7EZR3|E7EZR3_DANRE	91.8	61	5	0	65	247	17	77	4e-32	115	61	22.26	Uncharacterized protein OS=Danio rerio GN=pitpnb PE=4 SV=1
comp26387_c0	comp26387_c0_seq1	sp|Q642H2|CRBL2_DANRE	93.51	77	5	0	910	680	24	100	2e-41	145	77	64.71	cAMP-responsive element-binding protein-like 2 OS=Danio rerio GN=crebl2 PE=3 SV=1
comp26399_c0	comp26399_c0_seq1	tr|E7F144|E7F144_DANRE	93.06	72	5	0	2	217	112	183	1e-42	143	72	39.34	Uncharacterized protein OS=Danio rerio GN=CABZ01067868.1 PE=4 SV=1
comp26400_c0	comp26400_c0_seq1	tr|F1QT95|F1QT95_DANRE	70.09	117	35	0	480	830	1	117	3e-56	186	117	96.69	Iodothyronine deiodinase (Fragment) OS=Danio rerio GN=dio3a PE=3 SV=1
comp26401_c0	comp26401_c0_seq1	tr|F1QQ17|F1QQ17_DANRE	86.61	239	31	1	9	725	1	238	4e-155	440	238	100	Uncharacterized protein OS=Danio rerio GN=zgc:136360 PE=4 SV=1
comp26406_c0	comp26406_c0_seq1	tr|F1Q9N3|F1Q9N3_DANRE	55.4	287	113	3	957	142	13	299	8e-100	301	287	95.03	Uncharacterized protein OS=Danio rerio GN=LOC553395 PE=4 SV=1
comp26422_c0	comp26422_c0_seq1	sp|Q6PI52|CALM_DANRE	100	67	0	0	2	202	77	143	1e-41	135	67	44.97	Calmodulin OS=Danio rerio GN=calm1a PE=2 SV=3
comp26426_c0	comp26426_c0_seq1	tr|Q6DGL5|Q6DGL5_DANRE	95.21	188	9	0	363	926	1	188	1e-130	375	188	100	Trafficking protein particle complex 5 OS=Danio rerio GN=trappc5 PE=1 SV=1
comp26428_c0	comp26428_c0_seq1	tr|Q6NY42|Q6NY42_DANRE	67.25	287	91	1	129	989	28	311	4e-140	411	284	91.03	Gamma-glutamyl hydrolase OS=Danio rerio GN=ggh PE=1 SV=1
comp26429_c0	comp26429_c0_seq1	sp|Q71PD7|H2AV_DANRE	100	87	0	0	2	262	33	119	9e-55	174	87	67.97	Histone H2A.V OS=Danio rerio GN=h2afv PE=2 SV=3
comp26430_c0	comp26430_c0_seq1	tr|Q567K2|Q567K2_DANRE	88.65	282	32	0	138	983	1	282	0	512	282	100	Esd protein OS=Danio rerio GN=esd PE=2 SV=1
comp26431_c0	comp26431_c0_seq1	tr|A3KQS0|A3KQS0_DANRE	66.37	226	74	2	911	237	7	231	2e-100	301	225	90.73	Uncharacterized protein OS=Danio rerio GN=mrpl9 PE=4 SV=1
comp26433_c0	comp26433_c0_seq1	tr|F1QAF2|F1QAF2_DANRE	60	205	73	2	785	171	13	208	1e-63	203	196	82.01	Uncharacterized protein (Fragment) OS=Danio rerio GN=gadd45gip1 PE=4 SV=1
comp26436_c0	comp26436_c0_seq1	sp|Q1L9C7-2|CA174_DANRE	43.82	89	48	1	430	696	75	161	2e-17	82	87	53.37	Isoform 2 of UPF0688 protein C1orf174 homolog OS=Danio rerio GN=si:ch211-147a11.3
comp26437_c0	comp26437_c0_seq1	tr|A3KP65|A3KP65_DANRE	74.51	506	120	2	122	1618	1	504	0	779	504	100	Uncharacterized protein OS=Danio rerio GN=mlycd PE=2 SV=1
comp26439_c0	comp26439_c0_seq1	tr|Q7ZVW8|Q7ZVW8_DANRE	65.02	406	114	8	228	1400	1	393	7e-132	399	393	100	Coiled-coil domain containing 49 OS=Danio rerio GN=cwc25 PE=2 SV=1
comp26440_c0	comp26440_c0_seq1	tr|Q1JPY6|Q1JPY6_DANRE	89.52	124	13	0	568	197	14	137	2e-76	231	124	79.49	Prefoldin subunit 2 OS=Danio rerio GN=pfdn2 PE=2 SV=1
comp26441_c0	comp26441_c0_seq1	tr|F1R3J9|F1R3J9_DANRE	91.67	348	28	1	1694	654	1	348	0	624	348	100	Uncharacterized protein OS=Danio rerio GN=prmt1 PE=4 SV=1
comp26442_c0	comp26442_c0_seq1	sp|Q6PHH3|PD10A_DANRE	96.19	210	8	0	1082	453	1	210	6e-143	412	210	100	Programmed cell death protein 10-A OS=Danio rerio GN=pdcd10a PE=1 SV=2
comp26444_c0	comp26444_c0_seq1	sp|Q803F5|APMAP_DANRE	80.48	415	81	0	185	1429	1	415	0	676	415	100	Adipocyte plasma membrane-associated protein OS=Danio rerio GN=apmap PE=2 SV=1
comp26446_c0	comp26446_c0_seq1	sp|Q6DEM5|TIM8A_DANRE	87.78	90	11	0	108	377	1	90	3e-50	171	90	100	Mitochondrial import inner membrane translocase subunit Tim8 A OS=Danio rerio GN=timm8a PE=3 SV=1
comp26448_c0	comp26448_c0_seq1	tr|A0AUQ3|A0AUQ3_DANRE	92.68	410	21	3	265	1491	1	402	0	622	402	91.99	Ccdc6b protein OS=Danio rerio GN=ccdc6b PE=2 SV=1
comp26450_c0	comp26450_c0_seq1	tr|A3KQE3|A3KQE3_DANRE	60.11	178	56	6	1001	492	1	171	2e-58	191	171	100	Uncharacterized protein OS=Danio rerio GN=zgc:56106 PE=4 SV=1
comp26451_c0	comp26451_c0_seq2	sp|A9JRC7|PP4CB_DANRE	99.67	307	1	0	557	1477	1	307	0	638	307	100	Serine/threonine-protein phosphatase 4 catalytic subunit B OS=Danio rerio GN=ppp4cb PE=2 SV=1
comp26451_c0	comp26451_c0_seq1	sp|A9JRC7|PP4CB_DANRE	99.67	307	1	0	351	1271	1	307	0	638	307	100	Serine/threonine-protein phosphatase 4 catalytic subunit B OS=Danio rerio GN=ppp4cb PE=2 SV=1
comp26452_c0	comp26452_c0_seq1	tr|F1RAT9|F1RAT9_DANRE	55.92	338	116	7	373	1374	55	363	6e-102	325	309	85.12	Uncharacterized protein OS=Danio rerio GN=naa30 PE=4 SV=1
comp26453_c0	comp26453_c0_seq1	tr|Q9DDU5|Q9DDU5_DANRE	72.6	208	57	0	802	179	1	208	4e-115	334	208	100	Glutathione S-transferase pi OS=Danio rerio GN=gstp1 PE=2 SV=1
comp26454_c0	comp26454_c0_seq1	tr|Q5SNQ6|Q5SNQ6_DANRE	98.59	71	1	0	112	324	1	71	7e-43	142	71	100	Uncharacterized protein OS=Danio rerio GN=gtf2h5 PE=4 SV=1
comp26455_c0	comp26455_c0_seq1	sp|F1QY75|APC15_DANRE	90	120	12	0	1043	684	1	120	1e-33	124	120	99.17	Anaphase-promoting complex subunit 15 OS=Danio rerio GN=anapc15 PE=2 SV=1
comp26456_c0	comp26456_c0_seq1	tr|E7FCJ1|E7FCJ1_DANRE	94.59	185	10	0	160	714	1	185	3e-130	373	185	100	Anaphase-promoting complex subunit 10 OS=Danio rerio GN=anapc10 PE=3 SV=1
comp26457_c0	comp26457_c0_seq1	tr|F1QIK8|F1QIK8_DANRE	74.48	145	36	1	1634	1203	17	161	5e-68	221	145	90.06	Uncharacterized protein OS=Danio rerio GN=emp2 PE=4 SV=2
comp26459_c0	comp26459_c0_seq1	tr|F1R4I3|F1R4I3_DANRE	92.86	84	6	0	48	299	1	84	2e-53	168	84	100	40S ribosomal protein S27 OS=Danio rerio GN=rps27.2 PE=3 SV=1
comp26460_c0	comp26460_c0_seq1	tr|Q7ZU59|Q7ZU59_DANRE	98.44	128	2	0	480	97	22	149	2e-84	250	128	85.91	Histone H2A (Fragment) OS=Danio rerio GN=h2afvb PE=2 SV=1
comp26462_c0	comp26462_c0_seq1	tr|Q6P3I8|Q6P3I8_DANRE	84.26	432	67	1	1827	532	11	441	0	780	431	97.73	Glutaryl-Coenzyme A dehydrogenase OS=Danio rerio GN=gcdh PE=2 SV=1
comp26462_c0	comp26462_c0_seq2	tr|Q6P3I8|Q6P3I8_DANRE	84.26	432	67	1	1827	532	11	441	0	779	431	97.73	Glutaryl-Coenzyme A dehydrogenase OS=Danio rerio GN=gcdh PE=2 SV=1
comp26463_c0	comp26463_c0_seq1	tr|Q6IQM0|Q6IQM0_DANRE	100	125	0	0	1810	1436	1	125	1e-71	231	125	100	Splicing factor 3B OS=Danio rerio GN=sf3b6 PE=2 SV=1
comp26464_c0	comp26464_c0_seq1	sp|Q7T3B0|EIF3M_DANRE	92.99	371	26	0	1206	94	1	371	0	690	371	98.93	Eukaryotic translation initiation factor 3 subunit M OS=Danio rerio GN=eif3m PE=2 SV=2
comp26465_c0	comp26465_c0_seq1	tr|R4GEX4|R4GEX4_DANRE	89.13	276	30	0	914	87	7	282	0	512	276	97.87	Uncharacterized protein (Fragment) OS=Danio rerio GN=eif3f PE=3 SV=1
comp26467_c0	comp26467_c0_seq1	tr|Q1LWG2|Q1LWG2_DANRE	69.77	129	39	0	34	420	1	129	3e-61	191	129	100	Uncharacterized protein OS=Danio rerio GN=ndufs6 PE=4 SV=1
comp26469_c0	comp26469_c0_seq1	sp|O42364|APOEB_DANRE	57.3	274	116	1	177	995	1	274	2e-114	345	274	97.51	Apolipoprotein Eb OS=Danio rerio GN=apoeb PE=2 SV=1
comp26470_c0	comp26470_c0_seq1	sp|Q6P5L3|RL19_DANRE	98.51	67	1	0	2	202	22	88	5e-42	138	67	34.18	60S ribosomal protein L19 OS=Danio rerio GN=rpl19 PE=2 SV=1
comp26471_c0	comp26471_c0_seq1	tr|F1R3A6|F1R3A6_DANRE	95.37	108	5	0	120	443	1	108	1e-65	218	108	100	Peptidyl-prolyl cis-trans isomerase OS=Danio rerio GN=fkbp1ab PE=4 SV=1
comp26473_c0	comp26473_c0_seq1	sp|P61485|RL36A_DANRE	99.06	106	1	0	35	352	1	106	4e-61	187	106	100	60S ribosomal protein L36a OS=Danio rerio GN=rpl36a PE=3 SV=2
comp26475_c0	comp26475_c0_seq1	tr|Q1LYB7|Q1LYB7_DANRE	90.24	205	20	0	676	62	1	205	5e-109	317	205	100	Ribosomal protein L13a OS=Danio rerio GN=rpl13a PE=3 SV=1
comp26476_c0	comp26476_c0_seq1	tr|Q6DRD1|Q6DRD1_DANRE	85.65	209	30	0	766	140	1	209	2e-129	370	209	100	ATP synthase oligomycin sensitivity conferral protein OS=Danio rerio GN=atp5o PE=2 SV=1
comp26477_c0	comp26477_c0_seq1	tr|Q6DGL4|Q6DGL4_DANRE	93.48	46	3	0	325	188	1	46	1e-24	92.4	46	71.88	Uncharacterized protein OS=Danio rerio GN=zgc:92868 PE=2 SV=1
comp26478_c0	comp26478_c0_seq1	tr|Q6PBZ1|Q6PBZ1_DANRE	92.68	205	15	0	699	85	62	266	4e-128	367	205	77.07	Ribosomal protein L7a OS=Danio rerio GN=rpl7a PE=2 SV=1
comp2648_c0	comp2648_c0_seq1	tr|F1QDH4|F1QDH4_DANRE	79.79	94	19	0	327	46	136	229	7e-29	109	94	21.91	Uncharacterized protein (Fragment) OS=Danio rerio GN=larp6 PE=4 SV=1
comp26480_c0	comp26480_c0_seq1	tr|Q6ZM50|Q6ZM50_DANRE	79.02	286	60	0	275	1132	1	286	4e-163	473	286	100	Si:dkey-16k6.1 OS=Danio rerio GN=capza1b PE=2 SV=2
comp26481_c0	comp26481_c0_seq1	tr|Q6Q420|Q6Q420_DANRE	98.46	130	2	0	124	513	1	130	5e-91	266	130	100	Ribosomal protein S15a OS=Danio rerio GN=rps15a PE=2 SV=1
comp26482_c0	comp26482_c0_seq1	tr|F6P0Y5|F6P0Y5_DANRE	82.02	89	14	1	457	197	1	89	2e-37	128	89	100	Cytochrome b-c1 complex subunit 6 OS=Danio rerio GN=uqcrh PE=3 SV=1
comp26483_c0	comp26483_c0_seq1	tr|Q6PC90|Q6PC90_DANRE	98.48	132	2	0	84	479	1	132	2e-90	264	132	100	40S ribosomal protein S12 OS=Danio rerio GN=rps12 PE=2 SV=1
comp26484_c0	comp26484_c0_seq1	tr|F1RCB6|F1RCB6_DANRE	100	94	0	0	1	282	284	377	4e-62	199	94	24.93	Uncharacterized protein OS=Danio rerio GN=zgc:86725 PE=3 SV=1
comp26485_c0	comp26485_c0_seq1	tr|Q7SXA3|Q7SXA3_DANRE	99.1	111	1	0	2	334	46	156	1e-49	159	111	71.15	Uncharacterized protein OS=Danio rerio GN=rps27a PE=2 SV=1
comp26486_c0	comp26486_c0_seq1	sp|Q9MIY7|COX2_DANRE	76.96	230	53	0	714	25	1	230	1e-119	346	230	100	Cytochrome c oxidase subunit 2 OS=Danio rerio GN=mt-co2 PE=3 SV=1
comp26487_c0	comp26487_c0_seq1	tr|A1A605|A1A605_DANRE	81.37	263	42	3	306	1094	30	285	1e-79	250	256	82.85	Uncharacterized protein OS=Danio rerio GN=ybx1 PE=2 SV=1
comp26488_c0	comp26488_c0_seq1	tr|Q9I8U7|Q9I8U7_DANRE	83.89	149	24	0	57	503	3	151	7e-86	259	149	98.68	Fast skeletal muscle myosin light polypeptide 3 OS=Danio rerio GN=mylz3 PE=2 SV=1
comp26489_c0	comp26489_c0_seq1	tr|Q8JHI0|Q8JHI0_DANRE	93.29	298	20	0	114	1007	1	298	0	556	298	100	Solute carrier family 25 alpha, member 5 OS=Danio rerio GN=slc25a5 PE=2 SV=1
comp26491_c0	comp26491_c0_seq1	tr|Q6PBZ1|Q6PBZ1_DANRE	94.96	238	12	0	787	74	29	266	3e-157	444	238	89.47	Ribosomal protein L7a OS=Danio rerio GN=rpl7a PE=2 SV=1
comp26492_c0	comp26492_c0_seq1	tr|Q7ZT36|Q7ZT36_DANRE	84.4	109	17	0	399	725	1	109	7e-46	157	109	100	Parvalbumin 3 OS=Danio rerio GN=pvalb3 PE=2 SV=1
comp26494_c0	comp26494_c0_seq1	tr|Q6P0G6|Q6P0G6_DANRE	81.29	155	29	0	307	771	36	190	1e-89	273	155	81.58	Uncharacterized protein OS=Danio rerio GN=myl1 PE=2 SV=1
comp26495_c0	comp26495_c0_seq1	tr|Q7T1K0|Q7T1K0_DANRE	96.2	184	7	0	607	56	1	184	1e-117	337	184	100	Uncharacterized protein OS=Danio rerio GN=rpl17 PE=2 SV=1
comp26496_c0	comp26496_c0_seq1	sp|Q6PBH5|NDUA4_DANRE	84.15	82	13	0	273	518	1	82	4e-45	149	82	100	NADH dehydrogenase [ubiquinone] 1 alpha subcomplex subunit 4 OS=Danio rerio GN=ndufa4 PE=3 SV=1
comp26498_c0	comp26498_c0_seq1	tr|Q4VBU7|Q4VBU7_DANRE	80	140	28	0	122	541	1	140	6e-80	240	140	99.29	Cox5aa protein OS=Danio rerio GN=cox5aa PE=2 SV=1
comp26499_c0	comp26499_c0_seq1	tr|A9C462|A9C462_DANRE	73.64	110	25	3	563	237	1	107	1e-52	168	107	99.07	Cytochrome c oxidase subunit 6A, mitochondrial OS=Danio rerio GN=cox6a1 PE=3 SV=1
comp26500_c0	comp26500_c0_seq1	tr|Q6PBJ9|Q6PBJ9_DANRE	83.48	115	19	0	308	652	1	115	3e-33	119	115	100	Ribosomal protein, large P2 OS=Danio rerio GN=rplp2 PE=2 SV=1
comp26502_c0	comp26502_c0_seq1	tr|A1A605|A1A605_DANRE	89.92	119	10	2	79	435	1	117	1e-56	192	117	37.86	Uncharacterized protein OS=Danio rerio GN=ybx1 PE=2 SV=1
comp26503_c0	comp26503_c0_seq1	tr|F1QQ42|F1QQ42_DANRE	77.14	70	16	0	126	335	1	70	5e-35	119	70	98.59	Uncharacterized protein OS=Danio rerio GN=ndufa1 PE=4 SV=1
comp26504_c0	comp26504_c0_seq1	tr|A8E5B7|A8E5B7_DANRE	66.67	186	62	0	689	132	1	186	9e-91	270	186	100	NADH dehydrogenase (Ubiquinone) 1 beta subcomplex 5 OS=Danio rerio GN=ndufb5 PE=2 SV=1
comp26505_c0	comp26505_c0_seq1	tr|F1RBS6|F1RBS6_DANRE	86.93	153	20	0	180	638	1	153	1e-95	287	153	100	Nucleoside diphosphate kinase OS=Danio rerio GN=nme2b.2 PE=3 SV=1
comp26506_c0	comp26506_c0_seq1	sp|Q1LYB6|ATF1B_DANRE	88.3	94	11	0	486	205	14	107	2e-15	72	94	87.85	ATPase inhibitor B, mitochondrial OS=Danio rerio GN=atpif1b PE=3 SV=1
comp26507_c0	comp26507_c0_seq1	sp|P61485|RL36A_DANRE	98.77	81	1	0	55	297	1	81	2e-42	138	81	76.42	60S ribosomal protein L36a OS=Danio rerio GN=rpl36a PE=3 SV=2
comp26508_c0	comp26508_c0_seq1	tr|F1RA98|F1RA98_DANRE	79.7	133	27	0	46	444	1	133	7e-61	190	133	100	Uncharacterized protein OS=Danio rerio GN=faub PE=4 SV=1
comp26513_c0	comp26513_c0_seq1	tr|Q6DGM9|Q6DGM9_DANRE	76.19	105	23	2	172	483	1	104	1e-46	155	104	100	Uncharacterized protein OS=Danio rerio GN=ndufa7 PE=2 SV=1
comp26516_c0	comp26516_c0_seq1	tr|Q6P3J9|Q6P3J9_DANRE	85.96	342	48	0	1434	409	18	359	0	565	342	95.26	Adenosine kinase a OS=Danio rerio GN=adka PE=2 SV=1
comp26518_c0	comp26518_c0_seq1	sp|Q6PBL0|TIM16_DANRE	88.29	111	13	0	466	134	1	111	8e-41	138	111	86.05	Mitochondrial import inner membrane translocase subunit tim16 OS=Danio rerio GN=pam16 PE=2 SV=1
comp26519_c0	comp26519_c0_seq1	sp|A3KNA5|FIL1L_DANRE	60.68	847	321	8	324	2849	290	1129	0	930	840	74.4	Filamin A-interacting protein 1-like OS=Danio rerio GN=filip1l PE=2 SV=1
comp26521_c0	comp26521_c0_seq1	sp|Q6IQM2|CYC_DANRE	95.19	104	5	0	119	430	1	104	4e-69	209	104	100	Cytochrome c OS=Danio rerio GN=cyc PE=3 SV=3
comp26522_c0	comp26522_c0_seq1	tr|Q567N5|Q567N5_DANRE	77.49	271	48	2	157	948	1	265	2e-123	359	265	100	Ribosomal protein L6 OS=Danio rerio GN=rpl6 PE=2 SV=1
comp26523_c0	comp26523_c0_seq1	tr|Q7ZV96|Q7ZV96_DANRE	94.88	215	11	0	37	681	1	215	3e-153	430	215	100	QM protein OS=Danio rerio GN=rpl10 PE=2 SV=1
comp26524_c0	comp26524_c0_seq1	sp|Q6PC14|RL23_DANRE	99.22	129	1	0	480	94	12	140	2e-87	259	129	92.14	60S ribosomal protein L23 OS=Danio rerio GN=rpl23 PE=2 SV=1
comp26525_c0	comp26525_c0_seq1	tr|F1QTK7|F1QTK7_DANRE	62.5	400	142	3	1537	353	1	397	4e-161	471	397	99.75	Uncharacterized protein OS=Danio rerio GN=dnaja1 PE=3 SV=1
comp26526_c0	comp26526_c0_seq1	tr|F8W5V4|F8W5V4_DANRE	86.36	220	29	1	1369	713	63	282	3e-87	275	220	78.01	Uncharacterized protein OS=Danio rerio GN=tnnt2a PE=4 SV=1
comp26528_c0	comp26528_c0_seq1	tr|Q08BA1|Q08BA1_DANRE	95.64	551	24	0	104	1756	1	551	0	1076	551	100	ATP synthase subunit alpha OS=Danio rerio GN=atp5a1 PE=2 SV=1
comp26529_c0	comp26529_c0_seq1	sp|Q6PC69|RL10A_DANRE	95.37	216	10	0	60	707	1	216	5e-135	384	216	100	60S ribosomal protein L10a OS=Danio rerio GN=rpl10a PE=2 SV=1
comp26530_c0	comp26530_c0_seq1	tr|E9QJN5|E9QJN5_DANRE	97.98	99	2	0	2	298	26	124	3e-66	205	99	66	Uncharacterized protein OS=Danio rerio GN=eif1axb PE=3 SV=1
comp26531_c0	comp26531_c0_seq1	tr|E7F4Q5|E7F4Q5_DANRE	77.59	58	13	0	72	245	1	58	6e-29	104	58	100	Uncharacterized protein OS=Danio rerio GN=LOC100535765 PE=4 SV=1
comp26532_c0	comp26532_c0_seq1	tr|Q7ZUJ8|Q7ZUJ8_DANRE	95.61	205	9	0	816	202	1	205	4e-144	410	205	100	Proteasome subunit beta type OS=Danio rerio GN=psmb3 PE=2 SV=1
comp26533_c0	comp26533_c0_seq1	tr|Q6NZZ0|Q6NZZ0_DANRE	91.57	166	14	0	1423	926	1	166	5e-76	240	166	100	Timm17a protein OS=Danio rerio GN=timm17a PE=2 SV=1
comp26534_c0	comp26534_c0_seq1	sp|Q90477|MYOD1_DANRE	82.97	276	45	2	1445	621	1	275	2e-154	447	275	100	Myoblast determination protein 1 homolog OS=Danio rerio GN=myod1 PE=2 SV=2
comp26535_c0	comp26535_c0_seq1	tr|F1RDV2|F1RDV2_DANRE	73.52	355	94	0	1532	468	1	355	0	570	355	100	Uncharacterized protein OS=Danio rerio GN=ndufa10 PE=4 SV=1
comp26536_c0	comp26536_c0_seq2	tr|F1QDJ6|F1QDJ6_DANRE	80.62	160	31	0	1155	676	48	207	4e-81	251	160	76.19	Uncharacterized protein (Fragment) OS=Danio rerio GN=atp2a1l PE=4 SV=2
comp26537_c0	comp26537_c0_seq1	tr|Q7ZV77|Q7ZV77_DANRE	98.73	237	3	0	137	847	1	237	4e-165	463	237	90.8	Proteasome subunit alpha type OS=Danio rerio GN=psma4 PE=2 SV=1
comp26539_c0	comp26539_c0_seq1	tr|F1R166|F1R166_DANRE	98.78	411	5	0	264	1496	1	411	0	816	411	100	Uncharacterized protein OS=Danio rerio GN=eif4a2 PE=3 SV=1
comp26542_c0	comp26542_c0_seq1	tr|Q7ZT36|Q7ZT36_DANRE	86.05	43	6	0	393	265	67	109	4e-17	73.9	43	39.45	Parvalbumin 3 OS=Danio rerio GN=pvalb3 PE=2 SV=1
comp26542_c1	comp26542_c1_seq1	tr|Q6IMW7|Q6IMW7_DANRE	79.66	59	12	0	121	297	1	59	1e-25	95.1	59	54.13	Parvalbumin 4 OS=Danio rerio GN=pvalb4 PE=2 SV=1
comp26551_c0	comp26551_c0_seq1	tr|A5PMQ1|A5PMQ1_DANRE	75.21	593	147	0	2282	504	18	610	0	972	593	97.05	Uncharacterized protein OS=Danio rerio GN=lta4h PE=4 SV=1
comp26559_c0	comp26559_c0_seq1	tr|Q502F6|Q502F6_DANRE	72.09	86	24	0	157	414	1	86	1e-41	139	86	100	Uncharacterized protein OS=Danio rerio GN=zgc:112271 PE=2 SV=1
comp26563_c0	comp26563_c0_seq1	tr|A2BGL6|A2BGL6_DANRE	45.83	72	38	1	2	217	259	329	4e-15	69.3	71	20.11	Cmklr1 protein OS=Danio rerio GN=cmklr1 PE=2 SV=1
comp26566_c0	comp26566_c0_seq1	tr|F1QHE9|F1QHE9_DANRE	81.11	217	41	0	88	738	2	218	1e-118	345	217	99.54	Uncharacterized protein (Fragment) OS=Danio rerio GN=ndufs7 PE=3 SV=1
comp26575_c0	comp26575_c0_seq1	tr|Q45QT2|Q45QT2_DANRE	88.64	44	5	0	626	495	1	44	4e-18	77	44	100	Beta thymosin-like protein OS=Danio rerio GN=tmsb4x PE=2 SV=1
comp26576_c0	comp26576_c0_seq1	tr|Q6IQV0|Q6IQV0_DANRE	95.32	385	17	1	1466	315	1	385	0	725	385	97.96	Uncharacterized protein OS=Danio rerio GN=zgc:86598 PE=2 SV=1
comp26577_c0	comp26577_c0_seq1	tr|B0V0W9|B0V0W9_DANRE	79.58	431	84	1	102	1394	1	427	0	679	427	100	Uncharacterized protein OS=Danio rerio GN=zgc:55781 PE=4 SV=1
comp26578_c0	comp26578_c0_seq1	tr|B8A4A2|B8A4A2_DANRE	85.45	323	47	0	326	1294	1	323	0	566	323	100	Uncharacterized protein OS=Danio rerio GN=degs1 PE=4 SV=1
comp26579_c0	comp26579_c0_seq1	tr|Q5XJJ5|Q5XJJ5_DANRE	84.44	90	14	0	415	146	1	90	1e-49	159	90	88.24	S100 calcium binding protein A10a OS=Danio rerio GN=s100a10a PE=2 SV=1
comp26583_c0	comp26583_c0_seq1	tr|F1RAE2|F1RAE2_DANRE	97.75	89	2	0	226	492	56	144	1e-55	179	89	39.56	H/ACA ribonucleoprotein complex subunit 1 OS=Danio rerio GN=gar1 PE=4 SV=1
comp26584_c0	comp26584_c0_seq1	sp|Q6P036|S2533_DANRE	86.73	309	41	0	198	1124	1	309	0	562	309	98.41	Solute carrier family 25 member 33 OS=Danio rerio GN=slc25a33 PE=2 SV=1
comp26585_c0	comp26585_c0_seq2	tr|F1Q6Z3|F1Q6Z3_DANRE	91.67	108	9	0	140	463	1	108	6e-69	211	108	99.08	Uncharacterized protein OS=Danio rerio GN=mpc1 PE=4 SV=1
comp26585_c0	comp26585_c0_seq1	tr|F1Q6Z3|F1Q6Z3_DANRE	91.67	108	9	0	140	463	1	108	4e-69	211	108	99.08	Uncharacterized protein OS=Danio rerio GN=mpc1 PE=4 SV=1
comp26591_c0	comp26591_c0_seq1	tr|Q6Q420|Q6Q420_DANRE	97.47	79	2	0	1	237	43	121	3e-53	167	79	60.77	Ribosomal protein S15a OS=Danio rerio GN=rps15a PE=2 SV=1
comp26593_c0	comp26593_c0_seq1	tr|Q6P5L5|Q6P5L5_DANRE	75.97	154	37	0	545	84	35	188	1e-66	208	154	81.91	NADH dehydrogenase (Ubiquinone) 1 beta subcomplex, 8 OS=Danio rerio GN=ndufb8 PE=2 SV=1
comp26594_c0	comp26594_c0_seq1	tr|F1QY27|F1QY27_DANRE	77.61	67	15	0	392	592	43	109	3e-27	111	67	34.9	Uncharacterized protein OS=Danio rerio GN=h1fx PE=3 SV=1
comp26597_c0	comp26597_c0_seq1	tr|Q7ZTU4|Q7ZTU4_DANRE	75.46	216	53	0	88	735	3	218	2e-116	344	216	97.74	Platelet-activating factor acetylhydrolase, isoform Ib, gamma subunit OS=Danio rerio GN=pafah1b3 PE=2 SV=1
comp26600_c0	comp26600_c0_seq1	tr|F1R7S1|F1R7S1_DANRE	83.27	245	41	0	926	192	1	245	3e-138	398	245	99.59	Uncharacterized protein (Fragment) OS=Danio rerio GN=cope PE=4 SV=1
comp26601_c0	comp26601_c0_seq1	tr|Q5BKV7|Q5BKV7_DANRE	92.21	77	6	0	183	413	1	77	1e-46	152	77	100	Uncharacterized protein OS=Danio rerio GN=crip1 PE=2 SV=1
comp26602_c0	comp26602_c0_seq1	sp|A5PLH4|TM2D1_DANRE	74.62	197	50	0	1278	688	1	197	2e-98	297	197	100	TM2 domain-containing protein 1 OS=Danio rerio GN=tm2d1 PE=2 SV=1
comp26604_c0	comp26604_c0_seq1	tr|F1QG80|F1QG80_DANRE	95.8	119	5	0	32	388	15	133	4e-50	164	119	84.4	Uncharacterized protein OS=Danio rerio GN=rpl22 PE=4 SV=1
comp26606_c0	comp26606_c0_seq1	tr|Q5RH31|Q5RH31_DANRE	78.63	117	25	0	167	517	22	138	4e-64	205	117	84.17	Uncharacterized protein OS=Danio rerio GN=ndufa12 PE=4 SV=1
comp26608_c0	comp26608_c0_seq1	tr|Q4VBV1|Q4VBV1_DANRE	71.17	111	31	1	130	459	1	111	2e-54	173	111	100	Cytochrome b-c1 complex subunit 7 OS=Danio rerio GN=uqcrb PE=2 SV=1
comp26609_c0	comp26609_c0_seq1	tr|Q6GMG3|Q6GMG3_DANRE	66.9	580	185	5	3655	1919	1	574	0	712	574	100	Nr4a1 protein OS=Danio rerio GN=nr4a1 PE=2 SV=1
comp26617_c0	comp26617_c0_seq1	tr|E7FDL8|E7FDL8_DANRE	87.1	93	10	1	279	1	1	91	9e-48	163	91	24.66	Uncharacterized protein OS=Danio rerio PE=4 SV=1
comp26630_c0	comp26630_c0_seq1	tr|F1QTS2|F1QTS2_DANRE	35.06	174	98	3	842	321	140	298	6e-24	104	159	52.82	Uncharacterized protein OS=Danio rerio GN=tcea2 PE=4 SV=1
comp26645_c0	comp26645_c0_seq1	tr|B7TWQ0|B7TWQ0_DANRE	68.03	122	37	2	1081	719	4	124	1e-44	155	121	91.67	Natriuretic peptide C-like protein OS=Danio rerio GN=nppcl PE=2 SV=1
comp26650_c0	comp26650_c0_seq1	tr|Q7ZU70|Q7ZU70_DANRE	70.42	480	140	2	3	1439	1	479	0	725	479	100	Uncharacterized protein OS=Danio rerio GN=trim47 PE=2 SV=1
comp26650_c0	comp26650_c0_seq2	tr|Q7ZU70|Q7ZU70_DANRE	74.06	212	55	0	86	721	268	479	3e-120	355	212	44.26	Uncharacterized protein OS=Danio rerio GN=trim47 PE=2 SV=1
comp26654_c0	comp26654_c0_seq1	tr|Q1L8R9|Q1L8R9_DANRE	94.26	122	7	0	98	463	8	129	5e-76	235	122	94.57	Si:dkey-222b8.2 protein OS=Danio rerio GN=snapin PE=2 SV=1
comp26655_c1	comp26655_c1_seq1	sp|B0S5Y3|S5A3A_DANRE	69.27	384	109	4	165	1295	1	382	1e-160	465	382	85.27	Solute carrier family 52, riboflavin transporter, member 3-A OS=Danio rerio GN=slc52a3a PE=2 SV=1
comp26671_c0	comp26671_c0_seq1	tr|Q6PC06|Q6PC06_DANRE	97.14	140	4	0	2	421	299	438	1e-94	288	140	23.69	Adenosylhomocysteinase OS=Danio rerio GN=ahcyl2 PE=2 SV=1
comp26671_c1	comp26671_c1_seq1	tr|Q6PC06|Q6PC06_DANRE	96.32	136	5	0	2	409	167	302	1e-92	283	136	23.01	Adenosylhomocysteinase OS=Danio rerio GN=ahcyl2 PE=2 SV=1
comp26673_c0	comp26673_c0_seq2	tr|E7FFA1|E7FFA1_DANRE	80.59	170	32	1	2	508	79	248	2e-94	291	170	68.55	Uncharacterized protein OS=Danio rerio GN=rapgef4 PE=4 SV=1
comp26673_c0	comp26673_c0_seq1	tr|E7FFA1|E7FFA1_DANRE	65.57	61	20	1	67	246	188	248	7e-18	83.6	61	24.6	Uncharacterized protein OS=Danio rerio GN=rapgef4 PE=4 SV=1
comp26675_c0	comp26675_c0_seq1	tr|E7FBM0|E7FBM0_DANRE	75.83	211	50	1	1580	948	1	210	2e-72	238	210	72.16	Uncharacterized protein OS=Danio rerio GN=LOC799882 PE=4 SV=1
comp26687_c0	comp26687_c0_seq1	sp|A9JR56|C42S2_DANRE	79.1	67	14	0	884	684	1	67	1e-35	128	67	78.82	CDC42 small effector protein 2 OS=Danio rerio GN=cdc42se2 PE=3 SV=1
comp26689_c0	comp26689_c0_seq1	tr|F1Q6Y0|F1Q6Y0_DANRE	78.08	73	15	1	722	507	1	73	2e-34	123	73	98.65	Uncharacterized protein OS=Danio rerio GN=triap1 PE=4 SV=1
comp26695_c0	comp26695_c0_seq1	sp|Q7SXC6|SLAIL_DANRE	63.55	299	93	7	1069	1959	301	585	5e-92	306	285	48.72	SLAIN motif-containing protein-like OS=Danio rerio GN=zgc:66447 PE=2 SV=1
comp26706_c0	comp26706_c0_seq1	tr|Q9DDG2|Q9DDG2_DANRE	78.95	95	20	0	202	486	36	130	5e-48	164	95	64.63	Midkine-related growth factor Mdk2 OS=Danio rerio GN=mdkb PE=1 SV=1
comp26707_c0	comp26707_c0_seq1	sp|Q6DGQ0|SPT4H_DANRE	96.43	112	4	0	666	331	1	112	2e-76	231	112	95.73	Transcription elongation factor SPT4 OS=Danio rerio GN=supt4h1 PE=3 SV=1
comp26715_c0	comp26715_c0_seq1	tr|B8JIC6|B8JIC6_DANRE	96.2	79	3	0	237	1	1	79	2e-48	169	79	21.94	Uncharacterized protein OS=Danio rerio GN=homer1b PE=4 SV=1
comp26716_c0	comp26716_c0_seq1	sp|Q8AW35|PHLA3_DANRE	84.21	76	12	0	1	228	47	122	5e-40	139	76	59.84	Pleckstrin homology-like domain family A member 3 OS=Danio rerio GN=phlda3 PE=2 SV=1
comp26716_c1	comp26716_c1_seq1	sp|Q8AW35|PHLA3_DANRE	61.29	62	15	1	362	547	1	53	1e-15	71.6	53	41.73	Pleckstrin homology-like domain family A member 3 OS=Danio rerio GN=phlda3 PE=2 SV=1
comp26725_c0	comp26725_c0_seq1	tr|F1QU39|F1QU39_DANRE	50.17	303	136	5	73	960	1	295	7e-78	248	295	98.01	Uncharacterized protein OS=Danio rerio GN=spry2 PE=4 SV=1
comp26731_c0	comp26731_c0_seq1	sp|Q7SZE5|SC23A_DANRE	94.51	765	42	0	3040	746	1	765	0	1531	765	100	Protein transport protein Sec23A OS=Danio rerio GN=sec23a PE=2 SV=1
comp26743_c0	comp26743_c0_seq1	tr|E7FAC9|E7FAC9_DANRE	57.78	135	52	1	109	513	1	130	3e-38	138	130	100	Uncharacterized protein OS=Danio rerio GN=bri3 PE=4 SV=1
comp26746_c0	comp26746_c0_seq1	tr|F1RD33|F1RD33_DANRE	82.35	119	21	0	912	556	68	186	1e-65	208	119	63.98	Uncharacterized protein (Fragment) OS=Danio rerio GN=itgbl1 PE=4 SV=1
comp26751_c0	comp26751_c0_seq1	tr|F1QF89|F1QF89_DANRE	75.26	489	121	0	7	1473	231	719	0	781	489	67.92	Uncharacterized protein OS=Danio rerio GN=pomt1 PE=4 SV=1
comp26752_c0	comp26752_c0_seq1	tr|Q24JV2|Q24JV2_DANRE	90.85	153	14	0	551	93	1	153	7e-89	262	153	100	Uncharacterized protein OS=Danio rerio GN=ormdl2 PE=2 SV=1
comp26754_c0	comp26754_c0_seq1	tr|F1R5U2|F1R5U2_DANRE	54.49	178	81	0	1324	1857	44	221	1e-56	198	178	57.98	Uncharacterized protein (Fragment) OS=Danio rerio PE=4 SV=1
comp26754_c0	comp26754_c0_seq2	tr|F1R5U2|F1R5U2_DANRE	54.49	178	81	0	1401	1934	44	221	1e-56	198	178	57.98	Uncharacterized protein (Fragment) OS=Danio rerio PE=4 SV=1
comp26763_c0	comp26763_c0_seq1	tr|K7DYB2|K7DYB2_DANRE	86.67	465	60	2	1456	68	1	465	0	821	465	100	Uncharacterized protein OS=Danio rerio GN=chst2b PE=4 SV=1
comp26781_c0	comp26781_c0_seq1	sp|Q6DGQ1|KBRS1_DANRE	79.69	192	39	0	153	728	1	192	2e-110	327	192	100	NF-kappa-B inhibitor-interacting Ras-like protein 1 OS=Danio rerio GN=nkiras1 PE=2 SV=2
comp26783_c0	comp26783_c0_seq2	tr|Q90XR6|Q90XR6_DANRE	72.64	201	53	1	598	2	1	201	1e-79	243	201	95.26	Claudin OS=Danio rerio GN=cldni PE=2 SV=1
comp26783_c0	comp26783_c0_seq1	tr|Q90XR6|Q90XR6_DANRE	72.85	151	41	0	472	20	1	151	5e-67	209	151	71.56	Claudin OS=Danio rerio GN=cldni PE=2 SV=1
comp26784_c1	comp26784_c1_seq1	tr|E7F6U7|E7F6U7_DANRE	98.45	388	2	1	1279	116	31	414	0	798	384	92.75	Uncharacterized protein OS=Danio rerio PE=4 SV=1
comp26786_c0	comp26786_c0_seq1	sp|Q6DGJ1|GRIFN_DANRE	72.66	139	36	1	163	573	1	139	1e-67	216	139	100	Grifin OS=Danio rerio GN=grifin PE=1 SV=1
comp26789_c0	comp26789_c0_seq1	tr|E7FDC4|E7FDC4_DANRE	50.4	506	248	3	1573	56	142	644	5e-176	523	503	76.68	Uncharacterized protein OS=Danio rerio GN=si:ch211-209n20.58 PE=4 SV=1
comp26795_c0	comp26795_c0_seq1	tr|Q0PIP5|Q0PIP5_DANRE	81.58	532	95	1	2714	1128	1	532	0	789	532	99.25	Fukutin related protein OS=Danio rerio GN=fkrp PE=2 SV=1
comp26798_c0	comp26798_c0_seq1	tr|E7EYS7|E7EYS7_DANRE	47.73	176	91	1	619	92	59	233	8e-51	172	175	64.1	Uncharacterized protein OS=Danio rerio GN=BX640547.1 PE=4 SV=1
comp26799_c0	comp26799_c0_seq1	tr|E7EY22|E7EY22_DANRE	61.01	159	55	1	962	486	6	157	5e-60	195	152	87.86	Uncharacterized protein OS=Danio rerio GN=si:dkey-29b11.3 PE=4 SV=1
comp26823_c0	comp26823_c0_seq1	tr|E9QCZ8|E9QCZ8_DANRE	53.58	405	166	5	1972	824	44	448	2e-136	417	405	90.2	Uncharacterized protein OS=Danio rerio GN=shc1 PE=4 SV=1
comp26831_c0	comp26831_c0_seq2	tr|Q566P8|Q566P8_DANRE	32.18	202	117	6	185	784	15	198	9e-19	88.6	184	85.19	LOC553397 protein (Fragment) OS=Danio rerio GN=LOC553397 PE=2 SV=1
comp26831_c0	comp26831_c0_seq1	tr|Q566P8|Q566P8_DANRE	32.18	202	117	6	2071	1472	15	198	5e-19	88.6	184	85.19	LOC553397 protein (Fragment) OS=Danio rerio GN=LOC553397 PE=2 SV=1
comp26833_c0	comp26833_c0_seq1	sp|Q0VIA1|MED10_DANRE	96.27	134	5	0	129	530	1	134	1e-91	270	134	100	Mediator of RNA polymerase II transcription subunit 10 OS=Danio rerio GN=med10 PE=2 SV=1
comp26840_c0	comp26840_c0_seq1	tr|B7ZD93|B7ZD93_DANRE	50	114	57	0	445	786	108	221	2e-31	120	114	51.35	Uncharacterized protein OS=Danio rerio GN=si:ch211-206k20.5 PE=4 SV=1
comp26842_c0	comp26842_c0_seq1	tr|F1QWR0|F1QWR0_DANRE	64.2	257	89	2	35	796	16	272	8e-102	312	257	94.49	Uncharacterized protein OS=Danio rerio GN=nipsnap3 PE=4 SV=1
comp26848_c0	comp26848_c0_seq1	sp|Q503I2|TRI13_DANRE	71.56	327	87	2	2308	1346	1	327	1e-164	487	327	80.94	Tripartite motif-containing 13 OS=Danio rerio GN=trim13 PE=2 SV=1
comp26849_c0	comp26849_c0_seq2	tr|B8JKP3|B8JKP3_DANRE	67.97	231	74	0	1217	525	1	231	5e-119	351	231	100	Uncharacterized protein OS=Danio rerio GN=tpmt.1 PE=3 SV=1
comp26853_c0	comp26853_c0_seq2	tr|F8W3A9|F8W3A9_DANRE	46.25	400	210	4	1778	588	355	752	2e-119	376	398	52.44	Uncharacterized protein OS=Danio rerio GN=si:dkey-91i17.5 PE=4 SV=1
comp26853_c0	comp26853_c0_seq1	tr|F8W3A9|F8W3A9_DANRE	50.74	272	131	2	949	140	355	625	1e-87	283	271	35.7	Uncharacterized protein OS=Danio rerio GN=si:dkey-91i17.5 PE=4 SV=1
comp26856_c0	comp26856_c0_seq1	tr|E7FH33|E7FH33_DANRE	61.88	223	73	4	215	880	2	213	2e-51	174	212	99.53	Uncharacterized protein OS=Danio rerio GN=LOC797133 PE=4 SV=1
comp26869_c0	comp26869_c0_seq1	tr|X1WEV9|X1WEV9_DANRE	73.05	371	93	5	196	1293	33	401	2e-123	383	369	72.07	Uncharacterized protein OS=Danio rerio GN=si:ch211-261d7.3 PE=4 SV=1
comp26871_c1	comp26871_c1_seq1	tr|F1R2H8|F1R2H8_DANRE	76.92	234	50	2	758	69	11	244	1e-129	372	234	94.74	Uncharacterized protein OS=Danio rerio GN=exosc3 PE=4 SV=1
comp26879_c0	comp26879_c0_seq1	tr|B8JLK0|B8JLK0_DANRE	63.41	164	58	1	225	716	1	162	7e-63	212	162	20.2	Uncharacterized protein OS=Danio rerio GN=anapc2 PE=3 SV=1
comp26880_c0	comp26880_c0_seq1	tr|E7F6M2|E7F6M2_DANRE	43.1	348	158	8	33	1061	172	484	2e-36	145	313	64.67	Uncharacterized protein OS=Danio rerio GN=si:ch211-235m3.5 PE=4 SV=1
comp26881_c0	comp26881_c0_seq1	tr|F1QMQ4|F1QMQ4_DANRE	81.09	312	58	1	303	1238	22	332	7e-172	499	311	92.84	Uncharacterized protein (Fragment) OS=Danio rerio GN=LOC100149732 PE=4 SV=1
comp26886_c0	comp26886_c0_seq1	tr|F1QX61|F1QX61_DANRE	32.69	468	297	9	662	2011	10	477	3e-59	211	468	97.7	Uncharacterized protein (Fragment) OS=Danio rerio PE=4 SV=1
comp26886_c0	comp26886_c0_seq2	tr|F1QX61|F1QX61_DANRE	35.39	243	153	3	662	1378	10	252	1e-33	137	243	50.73	Uncharacterized protein (Fragment) OS=Danio rerio PE=4 SV=1
comp26887_c0	comp26887_c0_seq1	tr|Q6DH82|Q6DH82_DANRE	92.17	115	9	0	750	406	1	115	7e-62	196	115	98.29	Uncharacterized protein OS=Danio rerio GN=zgc:92606 PE=2 SV=1
comp26899_c0	comp26899_c0_seq1	tr|F1QIC6|F1QIC6_DANRE	52.08	144	54	4	119	541	1	132	9e-40	139	132	84.62	Uncharacterized protein OS=Danio rerio GN=fam162a PE=4 SV=1
comp26905_c0	comp26905_c0_seq1	tr|Q66I37|Q66I37_DANRE	68.33	281	81	3	228	1052	1	279	2e-43	157	279	91.48	Nuclear casein kinase and cyclin-dependent kinase substrate 1 OS=Danio rerio GN=nucks1a PE=2 SV=1
comp26909_c0	comp26909_c0_seq2	tr|F1QAN4|F1QAN4_DANRE	61.4	57	20	1	302	466	131	187	2e-13	70.9	57	24.78	Uncharacterized protein (Fragment) OS=Danio rerio GN=agps PE=4 SV=1
comp26909_c0	comp26909_c0_seq1	tr|F1QAN4|F1QAN4_DANRE	80	50	10	0	302	451	131	180	8e-19	86.3	50	21.74	Uncharacterized protein (Fragment) OS=Danio rerio GN=agps PE=4 SV=1
comp26910_c0	comp26910_c0_seq2	tr|B8JLP0|B8JLP0_DANRE	76.25	922	214	2	874	3633	228	1146	0	1405	919	79.77	Uncharacterized protein OS=Danio rerio GN=dhx37 PE=4 SV=1
comp26911_c0	comp26911_c0_seq1	tr|Q1LYQ0|Q1LYQ0_DANRE	64.07	270	96	1	1719	910	1	269	7e-123	371	269	99.26	Novel protein OS=Danio rerio GN=CH211-31O18.2-001 PE=2 SV=1
comp26912_c0	comp26912_c0_seq2	tr|H0WEQ2|H0WEQ2_DANRE	48.83	299	147	2	640	1521	43	340	2e-95	304	298	71.98	Uncharacterized protein OS=Danio rerio GN=si:dkey-78k22.1 PE=4 SV=2
comp26912_c0	comp26912_c0_seq1	tr|H0WEQ2|H0WEQ2_DANRE	48.83	299	147	2	664	1545	43	340	3e-95	304	298	71.98	Uncharacterized protein OS=Danio rerio GN=si:dkey-78k22.1 PE=4 SV=2
comp26917_c0	comp26917_c0_seq1	tr|F1R0M8|F1R0M8_DANRE	75.95	316	76	0	986	39	1	316	0	512	316	100	Uncharacterized protein OS=Danio rerio GN=rcn3 PE=4 SV=1
comp26948_c0	comp26948_c0_seq1	tr|F1R3G2|F1R3G2_DANRE	81.36	397	73	1	1751	561	26	421	0	701	396	93.18	Uncharacterized protein (Fragment) OS=Danio rerio GN=lcat PE=4 SV=2
comp26949_c0	comp26949_c0_seq1	tr|F1QE10|F1QE10_DANRE	52.45	530	185	14	338	1759	1	519	3e-153	474	519	100	Uncharacterized protein (Fragment) OS=Danio rerio GN=LOC793997 PE=4 SV=1
comp26953_c0	comp26953_c0_seq1	tr|Q9YI01|Q9YI01_DANRE	62.5	168	41	6	104	598	1	149	8e-51	171	149	100	Gbp protein OS=Danio rerio GN=gbp PE=2 SV=1
comp26975_c0	comp26975_c0_seq1	tr|Q1LUV5|Q1LUV5_DANRE	51.92	104	45	2	951	643	1	100	9e-26	101	100	100	Uncharacterized protein OS=Danio rerio GN=s100v2 PE=4 SV=1
comp26978_c0	comp26978_c0_seq1	tr|A4IGC7|A4IGC7_DANRE	53	317	114	5	183	1118	1	287	2e-77	248	287	93.18	Uncharacterized protein OS=Danio rerio GN=zgc:162612 PE=2 SV=1
comp26981_c0	comp26981_c0_seq2	sp|Q68FN7|DHSDB_DANRE	69.43	157	48	0	38	508	1	157	2e-72	231	157	99.37	Succinate dehydrogenase [ubiquinone] cytochrome b small subunit B, mitochondrial OS=Danio rerio GN=sdhdb PE=2 SV=1
comp26981_c0	comp26981_c0_seq1	sp|Q68FN7|DHSDB_DANRE	83.02	53	9	0	233	391	105	157	9e-23	96.3	53	33.54	Succinate dehydrogenase [ubiquinone] cytochrome b small subunit B, mitochondrial OS=Danio rerio GN=sdhdb PE=2 SV=1
comp26985_c0	comp26985_c0_seq1	tr|A3KNM7|A3KNM7_DANRE	84.48	335	49	1	123	1127	1	332	0	597	332	100	Uncharacterized protein OS=Danio rerio GN=dok6 PE=2 SV=1
comp26989_c0	comp26989_c0_seq1	tr|F1RDQ7|F1RDQ7_DANRE	82.91	158	27	0	1	474	140	297	1e-89	278	158	53.2	Uncharacterized protein OS=Danio rerio GN=cdk4 PE=4 SV=1
comp26996_c0	comp26996_c0_seq1	tr|F1QT57|F1QT57_DANRE	79.66	118	24	0	450	97	59	176	4e-59	191	118	67.05	DDRGK domain-containing protein 1 (Fragment) OS=Danio rerio GN=ddrgk1 PE=4 SV=1
comp27002_c0	comp27002_c0_seq1	tr|F1R314|F1R314_DANRE	83.78	74	12	0	58	279	22	95	1e-24	103	74	37.95	Uncharacterized protein OS=Danio rerio GN=zgc:110425 PE=3 SV=1
comp27007_c0	comp27007_c0_seq1	tr|E7F7U5|E7F7U5_DANRE	65.75	73	23	1	919	707	1	73	1e-25	100	73	82.95	Uncharacterized protein OS=Danio rerio GN=LOC795041 PE=4 SV=1
comp27011_c0	comp27011_c0_seq2	tr|B0S7S2|B0S7S2_DANRE	43.77	674	271	21	331	2331	1	573	4e-136	421	573	100	Uncharacterized protein OS=Danio rerio GN=ahrrb PE=4 SV=1
comp27011_c0	comp27011_c0_seq1	tr|B0S7S2|B0S7S2_DANRE	39.31	552	232	19	145	1779	118	573	5e-106	336	456	79.58	Uncharacterized protein OS=Danio rerio GN=ahrrb PE=4 SV=1
comp27014_c0	comp27014_c0_seq2	tr|F1QQZ2|F1QQZ2_DANRE	38.53	218	117	4	1734	1099	2	208	8e-62	147	207	40.99	Uncharacterized protein (Fragment) OS=Danio rerio GN=LOC101885508 PE=4 SV=1
comp27015_c0	comp27015_c0_seq1	sp|Q8JH71|ALDOB_DANRE	87.36	364	46	0	1209	118	1	364	0	649	364	100	Fructose-bisphosphate aldolase B OS=Danio rerio GN=aldob PE=2 SV=1
comp27017_c0	comp27017_c0_seq1	tr|Q7SZQ8|Q7SZQ8_DANRE	79.87	159	32	0	1696	1220	1	159	6e-64	211	159	100	Prostaglandin E synthase 3 (Cytosolic) OS=Danio rerio GN=ptges3a PE=2 SV=1
comp27033_c0	comp27033_c0_seq1	sp|Q5RH02|SCO2_DANRE	73.23	198	53	0	1102	509	79	276	5e-109	329	198	70.97	Protein SCO2 homolog, mitochondrial OS=Danio rerio GN=sco2 PE=3 SV=1
comp27036_c0	comp27036_c0_seq1	sp|Q4V8Z3|CEP19_DANRE	67.08	161	49	1	1264	794	1	161	3e-51	176	161	100	Centrosomal protein of 19 kDa OS=Danio rerio GN=cep19 PE=2 SV=1
comp27038_c0	comp27038_c0_seq1	tr|Q1LYD1|Q1LYD1_DANRE	38.78	98	58	1	1099	806	3	98	5e-15	75.9	96	27.67	Uncharacterized protein OS=Danio rerio GN=zgc:153990 PE=2 SV=1
comp27046_c0	comp27046_c0_seq1	tr|C0SQ71|C0SQ71_DANRE	64.37	494	147	2	2059	578	1	465	0	629	465	100	Plexin domain containing 1 OS=Danio rerio GN=plxdc1 PE=2 SV=1
comp27061_c0	comp27061_c0_seq1	tr|F1Q721|F1Q721_DANRE	67.27	278	81	5	1599	790	793	1068	4e-81	276	276	25.67	Lysine-specific demethylase phf2 OS=Danio rerio GN=phf2 PE=4 SV=1
comp27061_c1	comp27061_c1_seq1	sp|Q6P949-2|PHF2_DANRE	74.68	778	183	8	2296	2	1	777	0	980	777	73.72	Isoform 2 of Lysine-specific demethylase phf2 OS=Danio rerio GN=phf2
comp27064_c0	comp27064_c0_seq1	tr|E7EXN5|E7EXN5_DANRE	27.74	393	261	10	2663	1527	212	595	2e-59	136	384	40.98	Uncharacterized protein OS=Danio rerio GN=LOC101887178 PE=4 SV=1
comp27065_c0	comp27065_c0_seq2	tr|B3DJT0|B3DJT0_DANRE	82.7	503	87	0	166	1674	58	560	0	851	503	52.89	Squamous cell carcinoma antigen recognised by T cells 3 OS=Danio rerio GN=sart3 PE=2 SV=1
comp27067_c0	comp27067_c0_seq1	tr|R4GE87|R4GE87_DANRE	94.03	134	8	0	402	1	85	218	5e-78	235	134	55.6	Uncharacterized protein OS=Danio rerio GN=ckbb PE=3 SV=1
comp27073_c0	comp27073_c0_seq1	tr|U3JAU9|U3JAU9_DANRE	62.5	200	72	3	193	783	28	227	2e-66	218	200	85.11	Uncharacterized protein OS=Danio rerio GN=si:dkey-66i24.7 PE=4 SV=1
comp27082_c0	comp27082_c0_seq1	tr|Q6PBZ5|Q6PBZ5_DANRE	91.22	148	13	0	149	592	1	148	4e-96	280	148	100	Allograft inflammatory factor 1-like OS=Danio rerio GN=aif1l PE=2 SV=1
comp27083_c0	comp27083_c0_seq1	tr|F1RC85|F1RC85_DANRE	55.32	94	42	0	147	428	4	97	2e-29	111	94	93.07	Acylphosphatase (Fragment) OS=Danio rerio GN=acyp1 PE=3 SV=1
comp27087_c0	comp27087_c0_seq1	tr|Q502H4|Q502H4_DANRE	84.71	85	12	1	70	321	1	85	4e-29	105	85	100	Uncharacterized protein OS=Danio rerio GN=dph3 PE=2 SV=1
comp27087_c0	comp27087_c0_seq2	tr|Q502H4|Q502H4_DANRE	84.71	85	12	1	70	321	1	85	4e-29	105	85	100	Uncharacterized protein OS=Danio rerio GN=dph3 PE=2 SV=1
comp27093_c0	comp27093_c0_seq1	tr|X1WDJ8|X1WDJ8_DANRE	58.95	324	127	2	47	1000	612	935	1e-129	407	324	34.65	Uncharacterized protein OS=Danio rerio GN=adamts15b PE=4 SV=1
comp27093_c0	comp27093_c0_seq2	tr|X1WDJ8|X1WDJ8_DANRE	56.02	266	109	3	312	1085	670	935	5e-94	313	266	28.45	Uncharacterized protein OS=Danio rerio GN=adamts15b PE=4 SV=1
comp27098_c0	comp27098_c0_seq1	tr|F1QHA4|F1QHA4_DANRE	63.07	371	125	5	78	1184	6	366	3e-169	487	361	97.57	Uncharacterized protein OS=Danio rerio GN=sumf1 PE=4 SV=1
comp27102_c0	comp27102_c0_seq1	tr|Q6AZC1|Q6AZC1_DANRE	98.28	406	7	0	51	1268	1	406	0	753	406	100	Proteasome (Prosome, macropain) 26S subunit, ATPase, 5 OS=Danio rerio GN=psmc5 PE=2 SV=1
comp27104_c0	comp27104_c0_seq1	tr|Q6P6Y4|Q6P6Y4_DANRE	69.73	337	94	2	987	1	1	337	1e-169	488	337	67.13	Uncharacterized protein OS=Danio rerio GN=rabgef1 PE=2 SV=1
comp27107_c0	comp27107_c0_seq1	tr|E7FGL6|E7FGL6_DANRE	83.33	252	42	0	462	1217	20	271	5e-155	449	252	90.32	Uncharacterized protein OS=Danio rerio GN=LOC101882601 PE=4 SV=1
comp27107_c0	comp27107_c0_seq2	tr|F1R0R0|F1R0R0_DANRE	56.28	247	108	0	436	1176	123	369	1e-97	301	247	65.52	Uncharacterized protein OS=Danio rerio GN=mmp23bb PE=4 SV=1
comp27108_c0	comp27108_c0_seq1	tr|B0V1F9|B0V1F9_DANRE	88.97	281	31	0	348	1190	1	281	0	528	281	100	Uncharacterized protein OS=Danio rerio GN=ca8 PE=4 SV=1
comp27110_c0	comp27110_c0_seq1	tr|E7F3M1|E7F3M1_DANRE	74.15	530	107	9	9	1583	487	991	0	762	505	50.96	Uncharacterized protein OS=Danio rerio GN=CABZ01072018.1 PE=4 SV=1
comp27114_c0	comp27114_c0_seq1	tr|E7F9L9|E7F9L9_DANRE	41.18	85	49	1	164	418	38	121	1e-13	66.6	84	62.69	Uncharacterized protein OS=Danio rerio GN=LOC101883994 PE=3 SV=1
comp27115_c0	comp27115_c0_seq1	tr|Q08C96|Q08C96_DANRE	83.91	603	96	1	1870	65	1	603	0	1064	603	100	5'-nucleotidase domain containing 2 OS=Danio rerio GN=nt5dc2 PE=2 SV=1
comp27121_c0	comp27121_c0_seq2	tr|X1WDR0|X1WDR0_DANRE	44.26	488	214	18	68	1405	19	490	2e-70	240	472	68.31	Uncharacterized protein OS=Danio rerio GN=si:ch73-190f9.5 PE=4 SV=1
comp27121_c0	comp27121_c0_seq1	tr|X1WDR0|X1WDR0_DANRE	70.63	143	26	5	23	403	348	490	1e-45	159	143	20.69	Uncharacterized protein OS=Danio rerio GN=si:ch73-190f9.5 PE=4 SV=1
comp27126_c0	comp27126_c0_seq1	tr|Q566N4|Q566N4_DANRE	85.04	127	19	0	1225	845	1	127	2e-72	229	127	86.99	Uncharacterized protein OS=Danio rerio GN=morn4 PE=2 SV=1
comp27131_c0	comp27131_c0_seq1	tr|F1R1D8|F1R1D8_DANRE	41.7	271	146	5	34	843	741	1000	4e-39	149	260	22.93	CST complex subunit CTC1 OS=Danio rerio GN=ctc1 PE=4 SV=1
comp27137_c0	comp27137_c0_seq1	tr|B5DDZ5|B5DDZ5_DANRE	67.29	269	86	1	801	1	350	618	9e-126	389	269	23.09	Uncharacterized protein OS=Danio rerio GN=zgc:172302 PE=2 SV=1
comp27158_c0	comp27158_c0_seq1	tr|F1QTY3|F1QTY3_DANRE	39.73	224	127	4	1301	639	89	307	1e-41	152	219	71.34	Uncharacterized protein (Fragment) OS=Danio rerio GN=LOC101887081 PE=4 SV=1
comp27158_c1	comp27158_c1_seq1	tr|F1QTY3|F1QTY3_DANRE	42.22	90	48	2	269	3	6	92	5e-14	68.2	87	28.34	Uncharacterized protein (Fragment) OS=Danio rerio GN=LOC101887081 PE=4 SV=1
comp27162_c0	comp27162_c0_seq1	tr|F1Q727|F1Q727_DANRE	62.7	311	112	1	3	935	386	692	4e-145	429	307	44.36	Uncharacterized protein (Fragment) OS=Danio rerio GN=si:dkey-256h2.1 PE=4 SV=1
comp27177_c1	comp27177_c1_seq1	tr|F1QEX4|F1QEX4_DANRE	44.1	356	156	9	3	1010	66	398	2e-52	191	333	51.63	Uncharacterized protein (Fragment) OS=Danio rerio GN=samd1b PE=4 SV=2
comp27198_c0	comp27198_c0_seq1	tr|H9GXU2|H9GXU2_DANRE	82.17	129	23	0	304	690	1	129	2e-54	185	129	59.17	Uncharacterized protein (Fragment) OS=Danio rerio PE=4 SV=1
comp27207_c0	comp27207_c0_seq1	tr|E9QFU4|E9QFU4_DANRE	45.45	209	81	3	850	224	619	794	7e-42	155	176	21.95	Uncharacterized protein OS=Danio rerio GN=myb PE=4 SV=1
comp27220_c0	comp27220_c0_seq2	sp|Q66IB8|CB076_DANRE	70.4	125	37	0	43	417	2	126	5e-62	192	125	99.21	UPF0538 protein C2orf76 homolog OS=Danio rerio GN=zgc:101851 PE=2 SV=1
comp27220_c0	comp27220_c0_seq1	sp|Q66IB8|CB076_DANRE	70.4	125	37	0	115	489	2	126	1e-61	192	125	99.21	UPF0538 protein C2orf76 homolog OS=Danio rerio GN=zgc:101851 PE=2 SV=1
comp27222_c0	comp27222_c0_seq1	tr|F6PBN7|F6PBN7_DANRE	60.19	108	36	3	48	353	1	107	2e-21	88.6	107	80.45	Uncharacterized protein OS=Danio rerio GN=her2 PE=3 SV=1
comp27275_c0	comp27275_c0_seq1	tr|B0V3B7|B0V3B7_DANRE	70	70	21	0	147	356	1	70	4e-23	92	70	30.04	Uncharacterized protein OS=Danio rerio GN=si:dkey-230p4.1 PE=4 SV=1
comp27314_c1	comp27314_c1_seq1	tr|F1QJX9|F1QJX9_DANRE	53.9	295	133	2	2	877	368	662	5e-105	325	295	41.67	Uncharacterized protein OS=Danio rerio GN=zgc:113210 PE=4 SV=1
comp27332_c0	comp27332_c0_seq1	tr|F1RA03|F1RA03_DANRE	81.95	205	37	0	619	5	1	205	1e-121	348	205	85.42	Uncharacterized protein (Fragment) OS=Danio rerio GN=LOC101882408 PE=3 SV=1
comp2734_c1	comp2734_c1_seq1	tr|F1Q8S4|F1Q8S4_DANRE	53.47	101	45	2	12	311	16	115	2e-30	115	100	25.91	Uncharacterized protein (Fragment) OS=Danio rerio GN=LOC100329381 PE=4 SV=1
comp27356_c0	comp27356_c0_seq1	tr|E7EY71|E7EY71_DANRE	67.84	227	73	0	3	683	822	1048	2e-104	329	227	20.16	Uncharacterized protein OS=Danio rerio GN=BX548021.2 PE=4 SV=1
comp27371_c0	comp27371_c0_seq1	tr|F1QPV2|F1QPV2_DANRE	86.18	427	59	0	1282	2	431	857	0	763	427	29.74	Uncharacterized protein (Fragment) OS=Danio rerio GN=lphn2a PE=4 SV=1
comp27372_c0	comp27372_c0_seq2	tr|H9GYE9|H9GYE9_DANRE	88.89	126	14	0	3	380	287	412	1e-55	182	126	30.58	Uncharacterized protein OS=Danio rerio GN=vat1l PE=4 SV=1
comp27395_c0	comp27395_c0_seq1	tr|F1QKX4|F1QKX4_DANRE	77.78	81	18	0	4	246	4	84	2e-39	134	81	39.13	Uncharacterized protein (Fragment) OS=Danio rerio GN=fgf18a PE=4 SV=1
comp27395_c0	comp27395_c0_seq2	tr|F1QKX4|F1QKX4_DANRE	90.48	63	6	0	103	291	22	84	1e-33	119	63	30.43	Uncharacterized protein (Fragment) OS=Danio rerio GN=fgf18a PE=4 SV=1
comp27396_c0	comp27396_c0_seq1	tr|E9QC82|E9QC82_DANRE	37.5	136	75	3	60	455	10	139	1e-22	92	130	73.45	Uncharacterized protein OS=Danio rerio GN=si:dkeyp-87d1.1 PE=4 SV=1
comp27406_c0	comp27406_c0_seq1	tr|E9QCM5|E9QCM5_DANRE	62.3	61	23	0	341	523	1	61	4e-18	79.7	61	30.5	Uncharacterized protein OS=Danio rerio GN=sostdc1b PE=4 SV=1
comp2741_c0	comp2741_c0_seq1	tr|H9GY25|H9GY25_DANRE	93.62	235	15	0	851	147	642	876	6e-156	461	235	26.83	Uncharacterized protein OS=Danio rerio GN=mcm2 PE=3 SV=1
comp27420_c0	comp27420_c0_seq1	tr|F1QBF5|F1QBF5_DANRE	46.83	126	64	1	69	446	1	123	1e-32	122	123	23.61	Uncharacterized protein (Fragment) OS=Danio rerio GN=zgc:195077 PE=4 SV=1
comp27421_c0	comp27421_c0_seq1	tr|F1R7F6|F1R7F6_DANRE	75.07	357	88	1	26	1093	21	377	9e-170	517	357	22.97	Uncharacterized protein OS=Danio rerio GN=uggt1 PE=4 SV=1
comp27443_c0	comp27443_c0_seq1	tr|F6P2R4|F6P2R4_DANRE	67.53	154	45	2	3	464	83	231	4e-66	211	149	34.57	Uncharacterized protein OS=Danio rerio GN=gcat PE=3 SV=1
comp27444_c0	comp27444_c0_seq1	tr|E7FBG9|E7FBG9_DANRE	35.61	205	132	0	777	163	260	464	7e-39	144	205	43.43	Uncharacterized protein OS=Danio rerio GN=bpifcl PE=4 SV=1
comp27464_c0	comp27464_c0_seq1	tr|Z4YHK7|Z4YHK7_DANRE	88.02	167	18	1	502	2	1	165	4e-108	316	165	54.28	Nicotinamide mononucleotide adenylyltransferase 2 OS=Danio rerio GN=nmnat2 PE=4 SV=1
comp27474_c0	comp27474_c0_seq1	tr|F1QFQ6|F1QFQ6_DANRE	55.32	188	82	1	560	3	239	426	4e-68	218	188	41.05	Uncharacterized protein OS=Danio rerio GN=dlst PE=3 SV=1
comp27474_c1	comp27474_c1_seq1	tr|Q6TNU6|Q6TNU6_DANRE	41.36	295	157	6	876	4	61	343	4e-55	192	283	55.82	Dihydrolipoyl dehydrogenase OS=Danio rerio GN=dldh PE=2 SV=1
comp27485_c0	comp27485_c0_seq1	tr|F1QGF9|F1QGF9_DANRE	75.25	198	48	1	599	6	9	205	8e-102	305	197	58.11	Uncharacterized protein (Fragment) OS=Danio rerio GN=galr1 PE=3 SV=1
comp27494_c0	comp27494_c0_seq1	tr|E7F7F8|E7F7F8_DANRE	53.33	255	103	4	1020	298	411	663	1e-68	230	253	37.87	Uncharacterized protein OS=Danio rerio GN=LOC798741 PE=4 SV=1
comp27513_c0	comp27513_c0_seq1	tr|X1WEU6|X1WEU6_DANRE	42.57	148	79	2	711	286	262	409	5e-31	124	148	33.94	Uncharacterized protein OS=Danio rerio GN=traf3ip2l PE=4 SV=1
comp27516_c0	comp27516_c0_seq1	tr|E7F3B7|E7F3B7_DANRE	42.25	71	40	1	51	260	228	298	2e-12	62.8	71	22.9	Uncharacterized protein OS=Danio rerio GN=CR356223.2 PE=4 SV=1
comp27520_c0	comp27520_c0_seq1	tr|F1QH47|F1QH47_DANRE	50.33	151	54	4	1734	1345	291	441	1e-27	116	151	34.24	Uncharacterized protein OS=Danio rerio GN=hsf4 PE=3 SV=1
comp27522_c0	comp27522_c0_seq1	tr|E7FBL6|E7FBL6_DANRE	89.04	73	8	0	220	2	30	102	5e-44	146	73	35.44	Uncharacterized protein OS=Danio rerio GN=si:ch73-66d24.2 PE=4 SV=1
comp27522_c1	comp27522_c1_seq1	sp|Q1RMB5|K1644_DANRE	61.26	111	28	1	879	592	92	202	7e-38	136	111	54.68	Uncharacterized protein KIAA1644 homolog OS=Danio rerio GN=si:dkey-14k9.2 PE=2 SV=2
comp27539_c0	comp27539_c0_seq2	tr|F1RCG7|F1RCG7_DANRE	68.68	265	83	0	1	795	79	343	2e-134	392	265	59.02	Uncharacterized protein OS=Danio rerio GN=fkbp4 PE=4 SV=1
comp27539_c0	comp27539_c0_seq1	tr|F1RCG7|F1RCG7_DANRE	67.23	177	58	0	115	645	167	343	3e-79	248	177	39.42	Uncharacterized protein OS=Danio rerio GN=fkbp4 PE=4 SV=1
comp27544_c0	comp27544_c0_seq1	tr|E7F1M9|E7F1M9_DANRE	46.77	201	98	3	581	6	340	540	2e-49	173	201	23.67	Uncharacterized protein OS=Danio rerio GN=si:ch73-281f12.4 PE=4 SV=1
comp27549_c0	comp27549_c0_seq1	tr|H9GXU9|H9GXU9_DANRE	74.38	160	41	0	1	480	40	199	8e-85	266	160	23.6	Uncharacterized protein OS=Danio rerio GN=LOC101886654 PE=4 SV=1
comp27555_c0	comp27555_c0_seq1	tr|Q0P3Y1|Q0P3Y1_DANRE	88.68	106	12	0	319	2	8	113	5e-64	198	106	44.92	Uncharacterized protein OS=Danio rerio GN=rab33a PE=2 SV=1
comp27581_c0	comp27581_c0_seq1	tr|E7EXC6|E7EXC6_DANRE	94.03	67	4	0	201	1	144	210	9e-42	139	67	29	Palmitoyltransferase OS=Danio rerio GN=zdhhc18b PE=3 SV=1
comp27592_c0	comp27592_c0_seq1	tr|Q9YI00|Q9YI00_DANRE	85.34	116	14	1	341	3	443	558	9e-65	209	116	20.03	Frizzled 8a protein OS=Danio rerio GN=fzd8a PE=2 SV=1
comp27598_c0	comp27598_c0_seq1	tr|F1R724|F1R724_DANRE	93.3	179	12	0	538	2	201	379	8e-118	356	179	22.46	Uncharacterized protein (Fragment) OS=Danio rerio GN=zc3h12b PE=4 SV=1
comp27598_c1	comp27598_c1_seq1	tr|F1QC40|F1QC40_DANRE	67.7	418	96	10	1220	66	425	836	2e-157	469	412	49.16	Uncharacterized protein (Fragment) OS=Danio rerio GN=zc3h12b PE=4 SV=1
comp27605_c0	comp27605_c0_seq1	tr|F1RA41|F1RA41_DANRE	83.12	77	13	0	182	412	266	342	1e-37	133	77	22.19	Uncharacterized protein (Fragment) OS=Danio rerio GN=LOC101886918 PE=3 SV=1
comp27605_c1	comp27605_c1_seq1	tr|F1RA41|F1RA41_DANRE	62.02	129	44	2	3	389	109	232	4e-48	161	124	35.73	Uncharacterized protein (Fragment) OS=Danio rerio GN=LOC101886918 PE=3 SV=1
comp27618_c0	comp27618_c0_seq1	tr|Q58EH5|Q58EH5_DANRE	71.97	132	36	1	3	395	278	409	3e-52	175	132	30.41	Calcium/calmodulin-dependent protein kinase kinase 1, alpha OS=Danio rerio GN=camkk1 PE=2 SV=1
comp27618_c1	comp27618_c1_seq1	tr|Q58EH5|Q58EH5_DANRE	82.67	150	26	0	451	2	142	291	8e-89	271	150	34.56	Calcium/calmodulin-dependent protein kinase kinase 1, alpha OS=Danio rerio GN=camkk1 PE=2 SV=1
comp27628_c0	comp27628_c0_seq1	tr|E9QCI4|E9QCI4_DANRE	29.27	164	107	3	489	10	57	215	1e-13	69.3	159	65.98	Uncharacterized protein OS=Danio rerio GN=dhrs2 PE=3 SV=1
comp27642_c0	comp27642_c0_seq1	tr|Q567C7|Q567C7_DANRE	47.08	257	130	3	856	1608	5	261	1e-56	195	257	85.95	Peroxisomal trans-2-enoyl-CoA reductase OS=Danio rerio GN=pecr PE=2 SV=1
comp27644_c0	comp27644_c0_seq1	tr|U3JAT6|U3JAT6_DANRE	87.35	253	32	0	769	11	139	391	8e-165	466	253	64.71	Uncharacterized protein OS=Danio rerio GN=capgb PE=4 SV=1
comp27646_c0	comp27646_c0_seq2	tr|Q503Z0|Q503Z0_DANRE	71.28	94	27	0	282	1	43	136	7e-40	137	94	49.74	Uncharacterized protein OS=Danio rerio GN=tpd52l1 PE=2 SV=1
comp27662_c0	comp27662_c0_seq1	tr|F1R682|F1R682_DANRE	82.88	146	25	0	567	130	21	166	4e-88	264	146	87.95	Uncharacterized protein OS=Danio rerio GN=grem2 PE=4 SV=1
comp27664_c0	comp27664_c0_seq1	sp|Q5TZE2|SYN1L_DANRE	88.46	52	6	0	317	162	166	217	2e-29	108	52	20.16	Synapse differentiation-inducing gene protein 1-like OS=Danio rerio GN=syndig1l PE=3 SV=1
comp27665_c1	comp27665_c1_seq1	tr|E7F0F2|E7F0F2_DANRE	79.61	304	61	1	22	930	1	304	0	526	304	51.44	Uncharacterized protein OS=Danio rerio GN=cercam PE=4 SV=1
comp27675_c0	comp27675_c0_seq1	tr|F1QXW9|F1QXW9_DANRE	64.31	311	109	1	6	932	141	451	5e-141	414	311	68.96	Uncharacterized protein OS=Danio rerio GN=st6galnac PE=4 SV=1
comp27675_c0	comp27675_c0_seq2	tr|F1QXW9|F1QXW9_DANRE	63.82	152	55	0	6	461	300	451	2e-68	221	152	33.7	Uncharacterized protein OS=Danio rerio GN=st6galnac PE=4 SV=1
comp27681_c0	comp27681_c0_seq1	tr|X1WH42|X1WH42_DANRE	71.56	211	49	4	489	1094	1	209	3e-72	247	209	23.8	Uncharacterized protein OS=Danio rerio GN=si:dkey-218b7.7 PE=4 SV=1
comp27688_c0	comp27688_c0_seq1	tr|B8JLN4|B8JLN4_DANRE	45.52	134	64	5	427	44	285	415	3e-19	84.3	131	30.54	Uncharacterized protein OS=Danio rerio GN=e2f3 PE=3 SV=1
comp27688_c1	comp27688_c1_seq1	tr|B8JLN4|B8JLN4_DANRE	70	120	33	1	1	351	172	291	2e-54	179	120	27.97	Uncharacterized protein OS=Danio rerio GN=e2f3 PE=3 SV=1
comp27698_c0	comp27698_c0_seq1	tr|E7F5V6|E7F5V6_DANRE	38.67	181	110	1	7	549	66	245	8e-44	155	180	31.03	Uncharacterized protein OS=Danio rerio GN=LOC799204 PE=4 SV=1
comp2770_c1	comp2770_c1_seq1	tr|F1QGU4|F1QGU4_DANRE	31.5	200	122	5	7	573	48	243	8e-26	102	196	68.53	Uncharacterized protein (Fragment) OS=Danio rerio PE=4 SV=1
comp27704_c0	comp27704_c0_seq1	tr|F1QXU3|F1QXU3_DANRE	59.15	164	67	0	2	493	114	277	7e-61	203	164	21.52	Uncharacterized protein (Fragment) OS=Danio rerio PE=4 SV=1
comp27706_c0	comp27706_c0_seq1	tr|F1QHW3|F1QHW3_DANRE	66.1	118	30	2	345	1	11	121	3e-41	144	111	40.51	Uncharacterized protein OS=Danio rerio GN=pip5k1ca PE=4 SV=1
comp27708_c0	comp27708_c0_seq1	sp|Q5EG55|RYBPB_DANRE	61.5	226	61	3	60	722	1	205	3e-55	181	205	79.77	RING1 and YY1-binding protein B OS=Danio rerio GN=rybpb PE=2 SV=1
comp27716_c0	comp27716_c0_seq1	tr|E7F2D7|E7F2D7_DANRE	51.67	60	29	0	106	285	6	65	3e-15	66.2	60	35.93	Uncharacterized protein OS=Danio rerio PE=4 SV=1
comp27730_c0	comp27730_c0_seq1	tr|F1QKN6|F1QKN6_DANRE	77.03	209	45	1	1014	397	323	531	4e-96	300	209	37.52	Uncharacterized protein OS=Danio rerio GN=gpc4 PE=3 SV=1
comp27743_c0	comp27743_c0_seq1	tr|Q7T3L7|Q7T3L7_DANRE	89.02	164	18	0	727	236	137	300	1e-104	310	164	54.3	Cell division control protein 2 OS=Danio rerio GN=cdk1 PE=2 SV=1
comp27743_c1	comp27743_c1_seq1	tr|Q7T3L7|Q7T3L7_DANRE	93.4	106	7	0	1	318	35	140	8e-67	207	106	35.1	Cell division control protein 2 OS=Danio rerio GN=cdk1 PE=2 SV=1
comp27746_c0	comp27746_c0_seq1	tr|F1R7F5|F1R7F5_DANRE	43.54	147	76	3	454	20	279	420	3e-30	115	142	26.79	Uncharacterized protein (Fragment) OS=Danio rerio PE=3 SV=1
comp27784_c0	comp27784_c0_seq1	tr|F1QSC0|F1QSC0_DANRE	70.13	77	23	0	378	608	3	79	5e-23	93.6	77	44	Uncharacterized protein OS=Danio rerio GN=plrdgb PE=4 SV=3
comp27791_c0	comp27791_c0_seq1	tr|F1QK17|F1QK17_DANRE	38.89	252	108	7	69	725	1	239	3e-41	153	239	37	Uncharacterized protein OS=Danio rerio GN=spa17 PE=4 SV=1
comp27791_c0	comp27791_c0_seq2	tr|F1QK17|F1QK17_DANRE	38.89	252	108	7	55	711	1	239	4e-41	153	239	37	Uncharacterized protein OS=Danio rerio GN=spa17 PE=4 SV=1
comp27793_c0	comp27793_c0_seq1	tr|Q0P3U7|Q0P3U7_DANRE	66.97	218	69	1	4	657	211	425	3e-100	305	215	48.97	Uncharacterized protein OS=Danio rerio GN=zgc:153896 PE=2 SV=1
comp27793_c1	comp27793_c1_seq1	tr|Q0P3U7|Q0P3U7_DANRE	72.56	215	55	1	647	3	1	211	4e-115	340	211	48.06	Uncharacterized protein OS=Danio rerio GN=zgc:153896 PE=2 SV=1
comp27815_c0	comp27815_c0_seq2	sp|E7FE13|LGR4_DANRE	72.41	290	80	0	3	872	146	435	5e-135	410	290	29.87	Leucine-rich repeat-containing G-protein coupled receptor 4 OS=Danio rerio GN=lgr4 PE=2 SV=1
comp27831_c0	comp27831_c0_seq1	tr|E7F389|E7F389_DANRE	69.44	180	52	2	671	141	1	180	1e-86	259	180	100	Uncharacterized protein OS=Danio rerio GN=lgalslb PE=4 SV=1
comp27839_c0	comp27839_c0_seq2	tr|Q6GQM5|Q6GQM5_DANRE	48.11	106	55	0	67	384	9	114	9e-32	114	106	51.96	Uncharacterized protein OS=Danio rerio GN=zgc:91909 PE=2 SV=1
comp27839_c0	comp27839_c0_seq1	tr|Q6GQM5|Q6GQM5_DANRE	45.83	96	52	0	161	448	19	114	2e-26	101	96	47.06	Uncharacterized protein OS=Danio rerio GN=zgc:91909 PE=2 SV=1
comp27863_c0	comp27863_c0_seq2	tr|F1QVK9|F1QVK9_DANRE	37.79	172	106	1	1143	1658	8	178	2e-31	122	171	90.96	Uncharacterized protein (Fragment) OS=Danio rerio GN=si:dkeyp-20g2.3 PE=4 SV=1
comp27863_c0	comp27863_c0_seq1	tr|F1QVK9|F1QVK9_DANRE	37.79	172	106	1	1067	1582	8	178	1e-31	122	171	90.96	Uncharacterized protein (Fragment) OS=Danio rerio GN=si:dkeyp-20g2.3 PE=4 SV=1
comp27867_c0	comp27867_c0_seq1	tr|F1QFG1|F1QFG1_DANRE	82.11	313	53	2	2	934	94	405	4e-170	494	312	44.38	Uncharacterized protein OS=Danio rerio GN=slc26a1 PE=4 SV=1
comp27867_c0	comp27867_c0_seq2	tr|F1QFG1|F1QFG1_DANRE	81.78	225	41	0	19	693	181	405	3e-113	344	225	32.01	Uncharacterized protein OS=Danio rerio GN=slc26a1 PE=4 SV=1
comp2787_c0	comp2787_c0_seq1	tr|Q7ZV49|Q7ZV49_DANRE	27.71	166	109	3	612	145	47	211	3e-13	67	165	75.69	Hprt1 protein OS=Danio rerio GN=hprt1 PE=2 SV=1
comp2787_c1	comp2787_c1_seq1	tr|X1WEK7|X1WEK7_DANRE	45.6	125	63	3	4	372	371	492	5e-25	100	122	23.69	Uncharacterized protein (Fragment) OS=Danio rerio GN=p4ha1a PE=4 SV=1
comp27883_c0	comp27883_c0_seq1	tr|H9GXA9|H9GXA9_DANRE	60.27	219	85	2	2	658	471	687	2e-66	226	217	31.31	Uncharacterized protein (Fragment) OS=Danio rerio GN=fancm PE=4 SV=1
comp27884_c0	comp27884_c0_seq2	tr|F8W386|F8W386_DANRE	73.91	46	12	0	178	315	6	51	3e-14	67	46	22.12	Uncharacterized protein OS=Danio rerio GN=nipa2 PE=4 SV=1
comp27890_c0	comp27890_c0_seq1	sp|P09014|HXB5A_DANRE	100	63	0	0	101	289	194	256	4e-41	139	63	22.91	Homeobox protein Hox-B5a OS=Danio rerio GN=hoxb5a PE=2 SV=2
comp27896_c0	comp27896_c0_seq2	tr|A2CEA9|A2CEA9_DANRE	78.87	213	44	1	651	16	22	234	4e-95	286	213	91.03	Uncharacterized protein OS=Danio rerio GN=bri3bp PE=4 SV=1
comp27899_c0	comp27899_c0_seq1	tr|Q5XJK6|Q5XJK6_DANRE	73.89	180	47	0	54	593	1	180	6e-85	254	180	88.67	Tetraspanin 13 OS=Danio rerio GN=tspan13b PE=2 SV=1
comp27912_c0	comp27912_c0_seq1	tr|R4GDR4|R4GDR4_DANRE	81.82	99	18	0	42	338	101	199	9e-53	174	99	33.11	Uncharacterized protein (Fragment) OS=Danio rerio GN=si:ch73-359p15.1 PE=4 SV=2
comp27914_c0	comp27914_c0_seq1	tr|F1QM82|F1QM82_DANRE	58.82	204	83	1	611	3	15	218	2e-81	255	204	39.08	Uncharacterized protein (Fragment) OS=Danio rerio GN=kntc1 PE=4 SV=1
comp27914_c1	comp27914_c1_seq1	tr|F1QM82|F1QM82_DANRE	60.54	299	118	0	959	63	213	511	2e-124	371	299	57.28	Uncharacterized protein (Fragment) OS=Danio rerio GN=kntc1 PE=4 SV=1
comp27915_c0	comp27915_c0_seq2	tr|E7EY00|E7EY00_DANRE	78.03	132	29	0	25	420	78	209	2e-60	191	132	63.16	Uncharacterized protein OS=Danio rerio GN=BX571714.2 PE=4 SV=1
comp27925_c0	comp27925_c0_seq1	tr|F1R3Y1|F1R3Y1_DANRE	74.29	140	27	2	3	416	88	220	4e-54	183	133	20.06	Uncharacterized protein (Fragment) OS=Danio rerio GN=dlgap1b PE=4 SV=1
comp27933_c0	comp27933_c0_seq1	tr|A2BIR0|A2BIR0_DANRE	52	175	52	1	3	431	119	293	5e-60	193	175	44.3	Uncharacterized protein OS=Danio rerio GN=si:ch211-89f7.1 PE=4 SV=2
comp27966_c0	comp27966_c0_seq1	sp|Q5SPP5|EFR3B_DANRE	79.66	295	60	0	1	885	418	712	5e-148	440	295	36.15	Protein EFR3 homolog B OS=Danio rerio GN=efr3b PE=3 SV=2
comp27970_c0	comp27970_c0_seq1	tr|F1RDY2|F1RDY2_DANRE	62.38	101	38	0	2	304	244	344	8e-38	144	101	22.95	Uncharacterized protein OS=Danio rerio GN=gpr39 PE=3 SV=1
comp27982_c0	comp27982_c0_seq1	tr|F1Q5B1|F1Q5B1_DANRE	61.38	145	56	0	435	1	16	160	5e-64	205	145	40.5	Uncharacterized protein OS=Danio rerio GN=cers1 PE=4 SV=1
comp27982_c1	comp27982_c1_seq1	tr|F1Q5B1|F1Q5B1_DANRE	81.01	79	15	0	240	4	156	234	8e-35	124	79	22.07	Uncharacterized protein OS=Danio rerio GN=cers1 PE=4 SV=1
comp28023_c1	comp28023_c1_seq1	tr|E7FDM2|E7FDM2_DANRE	56.13	155	68	0	2	466	102	256	6e-55	179	155	55.16	Uncharacterized protein OS=Danio rerio GN=snx20 PE=4 SV=1
comp28029_c0	comp28029_c0_seq1	tr|Q6DRB9|Q6DRB9_DANRE	75.78	384	91	2	1151	3	198	580	0	604	383	43.62	Epithelial cell transforming sequence 2 oncogene OS=Danio rerio GN=ect2 PE=2 SV=1
comp28043_c0	comp28043_c0_seq1	tr|F1RA62|F1RA62_DANRE	61.86	236	57	4	1	612	410	644	2e-81	265	235	20.43	Uncharacterized protein OS=Danio rerio GN=znf827 PE=4 SV=1
comp28046_c0	comp28046_c0_seq1	tr|E7FBH9|E7FBH9_DANRE	51.46	103	50	0	7	315	7	109	3e-24	94	103	60.59	Uncharacterized protein OS=Danio rerio GN=gckr PE=4 SV=1
comp28046_c1	comp28046_c1_seq1	tr|F8W421|F8W421_DANRE	52.63	133	63	0	1	399	143	275	7e-46	155	133	47.33	Uncharacterized protein (Fragment) OS=Danio rerio GN=gckr PE=4 SV=1
comp28050_c0	comp28050_c0_seq1	tr|E7EZY0|E7EZY0_DANRE	74	100	26	0	302	3	51	150	9e-51	164	100	39.68	Uncharacterized protein OS=Danio rerio GN=r3hdml PE=4 SV=1
comp28059_c0	comp28059_c0_seq1	tr|F1QSZ0|F1QSZ0_DANRE	40	140	83	1	803	387	10	149	3e-18	82.4	140	78.21	Uncharacterized protein (Fragment) OS=Danio rerio PE=4 SV=1
comp28065_c0	comp28065_c0_seq1	tr|B8JM11|B8JM11_DANRE	57.78	135	57	0	4	408	169	303	3e-33	124	135	44.55	Uncharacterized protein OS=Danio rerio GN=epcam PE=4 SV=1
comp28065_c1	comp28065_c1_seq1	tr|B8JM11|B8JM11_DANRE	55.17	174	71	5	3	524	7	173	3e-59	190	167	55.12	Uncharacterized protein OS=Danio rerio GN=epcam PE=4 SV=1
comp28075_c0	comp28075_c0_seq1	tr|F6NN79|F6NN79_DANRE	30.39	181	115	4	547	20	2	176	2e-18	80.9	175	75.11	Uncharacterized protein (Fragment) OS=Danio rerio PE=4 SV=1
comp28077_c0	comp28077_c0_seq1	tr|E9QEN2|E9QEN2_DANRE	84.05	257	35	1	755	3	54	310	7e-160	460	257	49.61	Uncharacterized protein OS=Danio rerio GN=im:7155308 PE=4 SV=1
comp28085_c0	comp28085_c0_seq1	tr|B0S5E7|B0S5E7_DANRE	76.33	207	48	1	618	1	1	207	6e-112	336	207	35.81	Frizzled homolog 9 OS=Danio rerio GN=fzd9 PE=4 SV=1
comp2809_c0	comp2809_c0_seq1	tr|Q6DBR8|Q6DBR8_DANRE	57.66	111	46	1	1	330	190	300	9e-39	135	111	35.81	Calcium homeostasis modulator 2 OS=Danio rerio GN=calhm2 PE=2 SV=1
comp28112_c0	comp28112_c0_seq1	tr|F1QUZ9|F1QUZ9_DANRE	70.4	348	78	5	984	1	155	497	3e-146	438	343	39.56	Uncharacterized protein OS=Danio rerio GN=nfatc1 PE=4 SV=1
comp28117_c0	comp28117_c0_seq1	tr|B3DKH9|B3DKH9_DANRE	81.43	70	13	0	67	276	1	70	3e-36	125	70	88.61	Similar to cysteine-rich protein 2 OS=Danio rerio GN=LOC561596 PE=2 SV=1
comp28136_c0	comp28136_c0_seq1	tr|E7F1V5|E7F1V5_DANRE	50.47	107	53	0	125	445	1	107	1e-27	106	107	30.66	Uncharacterized protein OS=Danio rerio GN=CR847543.1 PE=4 SV=1
comp28141_c0	comp28141_c0_seq1	tr|F1R0E2|F1R0E2_DANRE	94.9	98	5	0	2	295	153	250	3e-61	196	98	39.2	Uncharacterized protein (Fragment) OS=Danio rerio GN=pak1 PE=4 SV=1
comp28142_c0	comp28142_c0_seq1	sp|P57095|AXIN2_DANRE	68.92	296	91	1	19	906	57	351	7e-117	360	295	36.33	Axin-2 OS=Danio rerio GN=axin2 PE=2 SV=1
comp28144_c0	comp28144_c0_seq1	sp|Q502K3|ANR52_DANRE	74.71	257	64	1	3	770	722	978	1e-122	378	257	24	Serine/threonine-protein phosphatase 6 regulatory ankyrin repeat subunit C OS=Danio rerio GN=ankrd52 PE=2 SV=1
comp28161_c0	comp28161_c0_seq1	tr|B0UYD6|B0UYD6_DANRE	80.75	774	144	1	84	2390	1	774	0	1308	774	100	Uncharacterized protein OS=Danio rerio GN=qars PE=3 SV=1
comp28196_c0	comp28196_c0_seq1	tr|F1RE70|F1RE70_DANRE	72.73	88	24	0	26	289	300	387	2e-41	143	88	21	Uncharacterized protein OS=Danio rerio GN=spock2 PE=4 SV=1
comp28196_c1	comp28196_c1_seq1	tr|F1RE70|F1RE70_DANRE	72.54	193	52	1	578	3	117	309	4e-91	280	193	46.06	Uncharacterized protein OS=Danio rerio GN=spock2 PE=4 SV=1
comp28199_c0	comp28199_c0_seq1	tr|E7EY85|E7EY85_DANRE	75.81	124	30	0	372	1	37	160	6e-51	168	124	36.36	Uncharacterized protein OS=Danio rerio GN=FP085391.2 PE=4 SV=1
comp28199_c1	comp28199_c1_seq1	tr|E7EY85|E7EY85_DANRE	69.68	155	45	1	522	58	159	311	1e-72	226	153	44.87	Uncharacterized protein OS=Danio rerio GN=FP085391.2 PE=4 SV=1
comp28217_c0	comp28217_c0_seq1	sp|Q7ZVF0|POC1A_DANRE	72.55	153	42	0	460	2	1	153	2e-79	246	153	36.78	POC1 centriolar protein homolog A OS=Danio rerio GN=poc1a PE=2 SV=1
comp28217_c1	comp28217_c1_seq1	sp|Q7ZVF0|POC1A_DANRE	72.8	125	34	0	376	2	155	279	8e-61	195	125	30.05	POC1 centriolar protein homolog A OS=Danio rerio GN=poc1a PE=2 SV=1
comp28233_c0	comp28233_c0_seq2	tr|F1QYX7|F1QYX7_DANRE	41.46	82	44	1	84	317	123	204	3e-14	68.9	82	24.33	Uncharacterized protein (Fragment) OS=Danio rerio GN=LOC101885893 PE=4 SV=1
comp28233_c0	comp28233_c0_seq1	tr|F1QYX7|F1QYX7_DANRE	41.46	82	44	1	182	415	123	204	6e-14	68.9	82	24.33	Uncharacterized protein (Fragment) OS=Danio rerio GN=LOC101885893 PE=4 SV=1
comp28235_c0	comp28235_c0_seq1	tr|E9QF83|E9QF83_DANRE	39.44	322	141	14	267	1088	198	513	2e-23	103	316	23.98	Uncharacterized protein OS=Danio rerio GN=phldb2b PE=4 SV=2
comp28242_c0	comp28242_c0_seq1	tr|E7F0N7|E7F0N7_DANRE	65.33	75	26	0	540	316	28	102	5e-30	109	75	69.44	Uncharacterized protein OS=Danio rerio GN=sh2d1ab PE=4 SV=1
comp28253_c1	comp28253_c1_seq1	tr|F1QIJ3|F1QIJ3_DANRE	32.04	334	225	1	1	996	655	988	4e-30	123	334	28.26	Uncharacterized protein OS=Danio rerio GN=LOC567928 PE=4 SV=1
comp28254_c0	comp28254_c0_seq2	tr|E7EZN3|E7EZN3_DANRE	50.21	243	119	2	2	724	102	344	4e-77	242	243	68.07	Uncharacterized protein OS=Danio rerio GN=si:ch211-153a8.4 PE=4 SV=1
comp28254_c0	comp28254_c0_seq1	tr|E7EZN3|E7EZN3_DANRE	46.2	184	97	2	23	568	161	344	8e-46	159	184	51.54	Uncharacterized protein OS=Danio rerio GN=si:ch211-153a8.4 PE=4 SV=1
comp28257_c0	comp28257_c0_seq1	tr|X1WEH2|X1WEH2_DANRE	66.67	87	28	1	41	298	1	87	5e-23	89.4	87	56.86	Uncharacterized protein OS=Danio rerio GN=cbfa2t2 PE=4 SV=1
comp28257_c0	comp28257_c0_seq2	tr|X1WEH2|X1WEH2_DANRE	66.67	87	28	1	168	425	1	87	3e-22	89	87	56.86	Uncharacterized protein OS=Danio rerio GN=cbfa2t2 PE=4 SV=1
comp28264_c0	comp28264_c0_seq1	sp|L7YAI7|B3GN1_DANRE	79.44	214	44	0	1381	740	218	431	2e-123	370	214	49.65	N-acetyllactosaminide beta-1,3-N-acetylglucosaminyltransferase OS=Danio rerio GN=b3gnt1 PE=2 SV=1
comp28264_c1	comp28264_c1_seq1	sp|L7YAI7|B3GN1_DANRE	76.26	219	49	2	650	3	1	219	2e-107	326	219	50.81	N-acetyllactosaminide beta-1,3-N-acetylglucosaminyltransferase OS=Danio rerio GN=b3gnt1 PE=2 SV=1
comp28269_c0	comp28269_c0_seq1	tr|F1R7R6|F1R7R6_DANRE	64.05	242	87	0	727	2	1	242	1e-114	342	242	50	Uncharacterized protein OS=Danio rerio GN=kcnf1b PE=4 SV=1
comp28275_c0	comp28275_c0_seq1	tr|E7FDM2|E7FDM2_DANRE	63.64	88	32	0	264	1	16	103	4e-33	122	88	31.32	Uncharacterized protein OS=Danio rerio GN=snx20 PE=4 SV=1
comp28280_c0	comp28280_c0_seq1	tr|Q0II00|Q0II00_DANRE	69.4	268	78	3	308	1102	7	273	7e-124	382	267	29.6	Nuclear factor of kappa light polypeptide gene enhancer in B-cells 2, p49/p100 OS=Danio rerio GN=nfkb2 PE=2 SV=1
comp28282_c0	comp28282_c0_seq1	tr|B0R147|B0R147_DANRE	39.5	400	202	13	1275	145	1031	1413	1e-47	178	383	26.63	Uncharacterized protein OS=Danio rerio GN=setbp1 PE=4 SV=1
comp28288_c0	comp28288_c0_seq1	tr|H9GXW3|H9GXW3_DANRE	45.71	175	85	4	966	454	90	258	1e-69	142	169	28.6	Uncharacterized protein OS=Danio rerio GN=zgc:112970 PE=4 SV=1
comp28298_c0	comp28298_c0_seq1	tr|E7EYS7|E7EYS7_DANRE	24.78	226	168	2	56	730	45	269	6e-19	84.7	225	82.42	Uncharacterized protein OS=Danio rerio GN=BX640547.1 PE=4 SV=1
comp28305_c1	comp28305_c1_seq1	tr|E7F3W2|E7F3W2_DANRE	34.08	179	71	4	1298	900	294	471	7e-22	99	178	22.14	Uncharacterized protein OS=Danio rerio GN=BX950188.1 PE=4 SV=1
comp28314_c0	comp28314_c0_seq1	tr|E7F688|E7F688_DANRE	65.88	170	57	1	514	5	445	613	2e-70	231	169	27.44	Uncharacterized protein OS=Danio rerio PE=4 SV=1
comp28322_c0	comp28322_c0_seq1	tr|B8JLF5|B8JLF5_DANRE	37.25	247	131	9	2	700	13	249	1e-25	103	237	93.31	Uncharacterized protein OS=Danio rerio GN=map6d1 PE=4 SV=1
comp28338_c0	comp28338_c0_seq1	tr|E7F240|E7F240_DANRE	81.03	485	89	2	1447	2	1	485	0	718	485	81.51	Uncharacterized protein OS=Danio rerio GN=CR848737.3 PE=4 SV=1
comp28351_c0	comp28351_c0_seq1	tr|F1QIG0|F1QIG0_DANRE	75.45	220	50	2	651	1	64	282	4e-117	347	219	43.45	Uncharacterized protein (Fragment) OS=Danio rerio GN=si:ch211-150i13.1 PE=4 SV=1
comp28360_c0	comp28360_c0_seq1	tr|F1R8S0|F1R8S0_DANRE	62	100	36	1	848	549	1	98	2e-37	135	98	46.45	Uncharacterized protein OS=Danio rerio GN=drap1 PE=4 SV=1
comp28372_c0	comp28372_c0_seq1	tr|E9QCZ6|E9QCZ6_DANRE	83.87	93	15	0	328	50	225	317	3e-51	167	93	28.97	Uncharacterized protein OS=Danio rerio GN=si:ch211-222g5.3 PE=4 SV=1
comp28398_c0	comp28398_c0_seq1	tr|F1QMD7|F1QMD7_DANRE	67.29	743	242	1	2227	2	1	743	0	1050	743	21.19	Uncharacterized protein (Fragment) OS=Danio rerio GN=LOC567357 PE=4 SV=1
comp28424_c0	comp28424_c0_seq1	sp|Q5PYH6-2|DLG1_DANRE	83.61	238	39	0	2	715	123	360	2e-135	403	238	31.32	Isoform 2 of Disks large homolog 1 OS=Danio rerio GN=dlg1
comp28430_c0	comp28430_c0_seq1	tr|E9QG38|E9QG38_DANRE	97.02	302	9	0	906	1	115	416	0	617	302	24.67	Uncharacterized protein OS=Danio rerio GN=ppip5k2 PE=4 SV=1
comp28437_c0	comp28437_c0_seq1	tr|E9QFN4|E9QFN4_DANRE	68.98	303	94	0	1044	136	1	303	2e-148	427	303	100	Uncharacterized protein OS=Danio rerio GN=sec22c PE=4 SV=1
comp28451_c0	comp28451_c0_seq1	tr|E7FGV3|E7FGV3_DANRE	27.33	311	206	6	929	3	35	327	1e-27	114	293	48.75	Uncharacterized protein OS=Danio rerio GN=si:dkey-238d18.5 PE=4 SV=1
comp2846_c0	comp2846_c0_seq1	tr|Q1RLT0|Q1RLT0_DANRE	50	84	42	0	3	254	295	378	2e-24	95.5	84	21.54	S-adenosylmethionine synthase OS=Danio rerio GN=mat2al PE=2 SV=1
comp28462_c0	comp28462_c0_seq1	tr|Q7SXV4|Q7SXV4_DANRE	75.11	225	54	1	671	3	134	358	4e-115	342	225	45.73	Cytochrome P450 26A1 OS=Danio rerio GN=cyp26a1 PE=2 SV=1
comp28462_c1	comp28462_c1_seq1	sp|P79739|CP26A_DANRE	89.21	139	15	0	3	419	354	492	9e-88	270	139	28.25	Cytochrome P450 26A1 OS=Danio rerio GN=cyp26a1 PE=2 SV=1
comp28481_c0	comp28481_c0_seq1	tr|F1Q6L2|F1Q6L2_DANRE	53.03	479	207	5	1410	1	840	1309	5e-156	499	470	22.84	Uncharacterized protein OS=Danio rerio GN=plxnb3 PE=4 SV=1
comp28487_c0	comp28487_c0_seq1	tr|E7EXM9|E7EXM9_DANRE	79.9	204	32	2	610	2	108	303	4e-93	287	196	39.04	Uncharacterized protein OS=Danio rerio GN=CABZ01027547.1 PE=4 SV=1
comp28493_c0	comp28493_c0_seq1	tr|B3DJY5|B3DJY5_DANRE	59.86	279	111	1	835	2	1	279	4e-117	345	279	77.07	Uncharacterized protein OS=Danio rerio GN=zgc:194450 PE=2 SV=1
comp28503_c0	comp28503_c0_seq1	tr|E7FH49|E7FH49_DANRE	60.75	107	41	1	417	734	424	530	1e-40	148	107	20.11	Uncharacterized protein OS=Danio rerio GN=stbd1 PE=4 SV=1
comp28506_c0	comp28506_c0_seq1	tr|E7EZ91|E7EZ91_DANRE	91.21	91	8	0	715	443	1	91	9e-52	174	91	40.62	Uncharacterized protein OS=Danio rerio GN=si:ch1073-112i17.1 PE=4 SV=1
comp28513_c0	comp28513_c0_seq1	tr|E7FCA5|E7FCA5_DANRE	80.7	513	92	2	1869	340	750	1258	0	850	509	40.43	Uncharacterized protein OS=Danio rerio GN=hdlbpb PE=4 SV=1
comp28553_c0	comp28553_c0_seq1	tr|E7F588|E7F588_DANRE	61.14	422	151	4	1263	4	205	615	5e-172	531	411	25.61	Uncharacterized protein OS=Danio rerio GN=LOC100333650 PE=4 SV=1
comp28556_c0	comp28556_c0_seq1	tr|F1QT73|F1QT73_DANRE	69.29	140	40	2	102	521	3	139	3e-42	149	137	29.65	Uncharacterized protein OS=Danio rerio GN=si:ch211-223m11.1 PE=4 SV=1
comp28566_c0	comp28566_c0_seq1	sp|Q1LWG4|PCAT1_DANRE	86.83	205	27	0	624	10	134	338	7e-127	372	205	39.65	Lysophosphatidylcholine acyltransferase 1 OS=Danio rerio GN=lpcat1 PE=2 SV=1
comp28566_c0	comp28566_c0_seq2	sp|Q1LWG4|PCAT1_DANRE	91.73	133	11	0	720	322	134	266	2e-82	259	133	25.73	Lysophosphatidylcholine acyltransferase 1 OS=Danio rerio GN=lpcat1 PE=2 SV=1
comp2857_c0	comp2857_c0_seq1	tr|F1RC48|F1RC48_DANRE	47.39	211	110	1	747	115	223	432	2e-62	205	210	48.61	Uncharacterized protein (Fragment) OS=Danio rerio GN=fbxo15 PE=4 SV=1
comp28577_c0	comp28577_c0_seq1	tr|B8K0F7|B8K0F7_DANRE	64.29	56	16	2	138	305	102	153	2e-12	63.5	52	31.9	Uncharacterized protein (Fragment) OS=Danio rerio GN=si:ch73-30n17.4 PE=4 SV=1
comp28579_c0	comp28579_c0_seq2	tr|F1R089|F1R089_DANRE	57.62	151	60	1	460	8	180	326	2e-58	192	147	29.05	Uncharacterized protein OS=Danio rerio GN=egfl6 PE=4 SV=1
comp28579_c0	comp28579_c0_seq1	tr|F1R089|F1R089_DANRE	53.06	147	52	2	397	8	180	326	2e-46	159	147	29.05	Uncharacterized protein OS=Danio rerio GN=egfl6 PE=4 SV=1
comp28590_c0	comp28590_c0_seq1	tr|E7F2N0|E7F2N0_DANRE	89.57	115	12	0	121	465	1	115	2e-65	212	115	20.46	Uncharacterized protein OS=Danio rerio GN=ccdc149b PE=4 SV=1
comp28592_c0	comp28592_c0_seq1	tr|E7FAX8|E7FAX8_DANRE	65.84	161	54	1	1139	660	3	163	3e-56	186	161	90.96	Uncharacterized protein OS=Danio rerio GN=LOC101883692 PE=4 SV=1
comp28599_c0	comp28599_c0_seq1	tr|A2BIR2|A2BIR2_DANRE	40.4	99	53	2	70	348	17	115	4e-20	85.1	99	83.19	Uncharacterized protein OS=Danio rerio GN=ccl-c5a PE=4 SV=1
comp28608_c0	comp28608_c0_seq1	tr|F1QH24|F1QH24_DANRE	47.11	121	56	4	350	3	358	475	5e-25	100	118	22.01	Uncharacterized protein (Fragment) OS=Danio rerio PE=4 SV=1
comp28615_c0	comp28615_c0_seq1	tr|E7F6K7|E7F6K7_DANRE	78.57	238	49	1	1	714	86	321	2e-135	389	236	68.21	Uncharacterized protein OS=Danio rerio GN=LOC794428 PE=3 SV=1
comp28620_c0	comp28620_c0_seq2	tr|E7F3H3|E7F3H3_DANRE	90.86	186	16	1	557	3	41	226	2e-121	351	186	53.3	Uncharacterized protein OS=Danio rerio GN=ccny PE=4 SV=1
comp28620_c0	comp28620_c0_seq1	tr|E7F3H3|E7F3H3_DANRE	89.25	186	12	2	536	3	41	226	4e-116	338	186	53.3	Uncharacterized protein OS=Danio rerio GN=ccny PE=4 SV=1
comp28626_c0	comp28626_c0_seq2	tr|F1QFF3|F1QFF3_DANRE	76.79	616	131	4	123	1943	1	613	0	985	613	33.14	Uncharacterized protein OS=Danio rerio GN=sbf1 PE=4 SV=1
comp28670_c0	comp28670_c0_seq1	tr|E7FGW0|E7FGW0_DANRE	60.14	281	109	2	208	1041	24	304	1e-113	338	281	81.21	Uncharacterized protein OS=Danio rerio GN=si:dkey-146h23.1 PE=4 SV=1
comp28671_c1	comp28671_c1_seq1	tr|Q6EV31|Q6EV31_DANRE	79.13	115	24	0	19	363	22	136	1e-39	145	115	30.75	Alpha 2,3-sialyltransferase ST3Gal II OS=Danio rerio GN=st3gal2 PE=2 SV=1
comp28678_c0	comp28678_c0_seq1	tr|F1QKL1|F1QKL1_DANRE	84.5	200	28	1	592	2	575	774	1e-81	264	200	20.79	Thrombospondin-3a OS=Danio rerio GN=thbs3a PE=4 SV=1
comp28697_c0	comp28697_c0_seq1	tr|Q5TYN2|Q5TYN2_DANRE	39.24	158	96	0	808	335	41	198	2e-33	130	158	24.8	Death receptor 6 OS=Danio rerio GN=tnfrsf21 PE=2 SV=1
comp28706_c0	comp28706_c0_seq1	tr|E7FBI4|E7FBI4_DANRE	95.14	185	9	0	64	618	1	185	1e-107	319	185	100	Uncharacterized protein OS=Danio rerio GN=rap1ab PE=4 SV=1
comp28713_c0	comp28713_c0_seq1	tr|Q1LYQ9|Q1LYQ9_DANRE	42.08	183	100	3	1175	1720	54	231	8e-39	149	178	39.47	NFS1 nitrogen fixation 1 (S. cerevisiae) OS=Danio rerio GN=nfs1 PE=2 SV=1
comp28733_c0	comp28733_c0_seq2	tr|F6PC67|F6PC67_DANRE	86.21	377	52	0	1133	3	2	378	0	704	377	20.75	Uncharacterized protein OS=Danio rerio GN=dock4b PE=4 SV=1
comp28757_c0	comp28757_c0_seq1	tr|E9QI92|E9QI92_DANRE	57.78	180	76	0	301	840	9	188	9e-72	234	180	33.83	Uncharacterized protein OS=Danio rerio GN=traf2b PE=4 SV=1
comp2876_c0	comp2876_c0_seq1	tr|B8JLI7|B8JLI7_DANRE	68.42	57	18	0	407	237	152	208	1e-16	74.7	57	27.4	Uncharacterized protein (Fragment) OS=Danio rerio GN=si:ch1073-184j22.1 PE=4 SV=1
comp2876_c1	comp2876_c1_seq1	tr|B8JLI7|B8JLI7_DANRE	64.86	111	38	1	53	382	45	155	2e-44	147	111	53.37	Uncharacterized protein (Fragment) OS=Danio rerio GN=si:ch1073-184j22.1 PE=4 SV=1
comp28779_c0	comp28779_c0_seq1	tr|Q1L8G2|Q1L8G2_DANRE	82.28	79	14	0	237	1	2	80	8e-40	139	79	36.07	Novel protein similar to vertebrate RAB, member of RAS oncogene family-like 2B (RABL2B) OS=Danio rerio GN=rabl2 PE=2 SV=1
comp28784_c0	comp28784_c0_seq1	tr|B3DIF5|B3DIF5_DANRE	49.31	144	68	2	4	420	238	381	2e-42	149	144	36.18	Uncharacterized protein OS=Danio rerio GN=zgc:194879 PE=2 SV=1
comp28784_c1	comp28784_c1_seq1	tr|B3DIF5|B3DIF5_DANRE	56.41	117	51	0	361	11	122	238	1e-39	139	117	29.4	Uncharacterized protein OS=Danio rerio GN=zgc:194879 PE=2 SV=1
comp28794_c0	comp28794_c0_seq2	tr|E7F186|E7F186_DANRE	63.13	339	106	3	104	1072	1	336	2e-100	315	336	40.43	Uncharacterized protein OS=Danio rerio GN=odf2a PE=4 SV=2
comp28794_c0	comp28794_c0_seq1	tr|E7F186|E7F186_DANRE	65.69	274	91	1	3	815	63	336	6e-82	253	274	32.97	Uncharacterized protein OS=Danio rerio GN=odf2a PE=4 SV=2
comp28818_c0	comp28818_c0_seq1	tr|E7FFZ0|E7FFZ0_DANRE	50.21	233	102	5	2	685	547	770	2e-32	132	224	27.32	Uncharacterized protein OS=Danio rerio GN=mrvi1 PE=4 SV=1
comp28820_c0	comp28820_c0_seq1	tr|E7F5Y3|E7F5Y3_DANRE	46.08	102	55	0	16	321	108	209	6e-26	101	102	21.21	Uncharacterized protein OS=Danio rerio GN=notchl PE=4 SV=1
comp28822_c1	comp28822_c1_seq1	tr|F1R7T6|F1R7T6_DANRE	87.5	192	23	1	701	126	441	631	3e-92	288	191	30.27	Uncharacterized protein (Fragment) OS=Danio rerio GN=tmem132e PE=4 SV=1
comp28843_c0	comp28843_c0_seq1	tr|Q5TYN4|Q5TYN4_DANRE	86.78	295	39	0	325	1209	1	295	2e-155	449	295	100	Klf7l protein OS=Danio rerio GN=klf7b PE=2 SV=1
comp28844_c0	comp28844_c0_seq1	tr|B3DJE0|B3DJE0_DANRE	89.12	340	35	1	3	1016	229	568	2e-137	412	340	44.8	SRY-box containing gene 5 OS=Danio rerio GN=sox5 PE=2 SV=1
comp28860_c0	comp28860_c0_seq1	tr|Q5TYM7|Q5TYM7_DANRE	53.52	469	217	1	1733	330	275	743	4e-152	459	469	63.04	Uncharacterized protein OS=Danio rerio GN=si:dkey-86e18.2 PE=4 SV=1
comp28863_c0	comp28863_c0_seq1	tr|E7F0L4|E7F0L4_DANRE	31.98	172	99	6	159	674	8	161	5e-13	66.6	154	62.86	Uncharacterized protein OS=Danio rerio GN=CU694385.1 PE=4 SV=1
comp28868_c0	comp28868_c0_seq1	tr|Q6GMK2|Q6GMK2_DANRE	61.97	71	27	0	112	324	28	98	1e-23	94.7	71	21.01	Methylenetetrahydrofolate dehydrogenase (NADP+ dependent) 2, methenyltetrahydrofolate cyclohydrolase OS=Danio rerio GN=mthfd2 PE=2 SV=1
comp28883_c0	comp28883_c0_seq1	tr|E7FD65|E7FD65_DANRE	74.76	313	79	0	12	950	36	348	2e-166	471	313	62.23	Hyaluronidase OS=Danio rerio GN=hyal4 PE=3 SV=1
comp28884_c1	comp28884_c1_seq1	tr|F1QCE9|F1QCE9_DANRE	42.03	69	38	1	158	364	62	128	6e-11	57.4	67	43.79	Acyl carrier protein OS=Danio rerio GN=ndufab1b PE=3 SV=1
comp28907_c0	comp28907_c0_seq1	tr|I3ITG4|I3ITG4_DANRE	43.44	122	53	5	425	78	50	161	2e-11	59.3	112	69.57	Uncharacterized protein OS=Danio rerio GN=rln1 PE=3 SV=1
comp28909_c0	comp28909_c0_seq1	tr|F1Q651|F1Q651_DANRE	47.24	199	95	4	22	603	458	651	9e-40	154	194	29.66	Uncharacterized protein OS=Danio rerio GN=si:dkey-24l11.1 PE=4 SV=1
comp28912_c0	comp28912_c0_seq1	tr|E7F3G4|E7F3G4_DANRE	42.74	124	70	1	381	10	5	127	2e-25	102	123	35.65	Uncharacterized protein OS=Danio rerio GN=CR855327.1 PE=4 SV=1
comp28917_c0	comp28917_c0_seq1	tr|F1QSK8|F1QSK8_DANRE	51.61	93	41	1	380	102	311	399	2e-26	103	89	22.31	Uncharacterized protein (Fragment) OS=Danio rerio GN=si:dkeyp-87d1.1 PE=4 SV=2
comp28937_c1	comp28937_c1_seq1	tr|F1QX00|F1QX00_DANRE	46.64	283	134	3	828	1	1	273	1e-44	166	273	24.38	Uncharacterized protein OS=Danio rerio GN=cntln PE=4 SV=2
comp28940_c0	comp28940_c0_seq1	tr|F1QHB5|F1QHB5_DANRE	77.21	136	31	0	1	408	53	188	5e-75	226	136	71.58	Uncharacterized protein (Fragment) OS=Danio rerio GN=LOC101885697 PE=3 SV=1
comp28942_c0	comp28942_c0_seq1	tr|Q4U3K9|Q4U3K9_DANRE	63	200	74	0	600	1	381	580	1e-48	172	200	21.28	Aryl hydrocarbon receptor 1B OS=Danio rerio GN=ahr1b PE=2 SV=1
comp28947_c1	comp28947_c1_seq1	tr|E7F6C0|E7F6C0_DANRE	88.3	265	31	0	2	796	114	378	4e-159	466	265	33.67	Uncharacterized protein OS=Danio rerio GN=sema3fb PE=4 SV=1
comp28950_c1	comp28950_c1_seq1	tr|E7F3U1|E7F3U1_DANRE	39.66	232	126	5	749	57	33	251	5e-41	144	219	87.25	Uncharacterized protein OS=Danio rerio GN=tnfsf11 PE=4 SV=1
comp28962_c0	comp28962_c0_seq1	tr|Q6DGL1|Q6DGL1_DANRE	77.86	140	31	0	119	538	25	164	8e-78	239	140	85.37	Uncharacterized protein OS=Danio rerio GN=zgc:92871 PE=2 SV=1
comp28987_c0	comp28987_c0_seq1	sp|Q9DE25|FXC1A_DANRE	83.57	353	52	4	1144	101	125	476	9e-179	510	352	73.95	Forkhead box C1-A OS=Danio rerio GN=foxc1a PE=2 SV=1
comp28988_c0	comp28988_c0_seq1	tr|E7EZD2|E7EZD2_DANRE	76.42	369	87	0	1397	291	1	369	0	572	369	99.73	Uncharacterized protein OS=Danio rerio GN=ephx4 PE=4 SV=1
comp29017_c0	comp29017_c0_seq1	tr|B3DJD4|B3DJD4_DANRE	52.9	155	68	1	495	31	515	664	3e-45	160	150	21.13	Slco1c1 protein OS=Danio rerio GN=slco1c1 PE=2 SV=1
comp2902_c0	comp2902_c0_seq1	tr|F1QDN0|F1QDN0_DANRE	35.9	195	116	4	579	1	117	304	5e-27	107	188	49.21	Uncharacterized protein OS=Danio rerio GN=c1qtnf3 PE=4 SV=1
comp29021_c0	comp29021_c0_seq1	tr|X1WDY9|X1WDY9_DANRE	32.72	217	135	4	111	758	77	283	1e-28	114	207	51.49	Uncharacterized protein (Fragment) OS=Danio rerio GN=si:ch211-165g14.6 PE=4 SV=1
comp29021_c0	comp29021_c0_seq2	tr|X1WDY9|X1WDY9_DANRE	37.82	119	73	1	103	456	165	283	2e-17	79.7	119	29.6	Uncharacterized protein (Fragment) OS=Danio rerio GN=si:ch211-165g14.6 PE=4 SV=1
comp29023_c0	comp29023_c0_seq1	tr|Q32SG8|Q32SG8_DANRE	80.1	196	39	0	8	595	493	688	2e-105	328	196	20.12	Sodium calcium exchanger 1h OS=Danio rerio GN=slc8a1a PE=2 SV=1
comp29023_c1	comp29023_c1_seq1	tr|Q32SG7|Q32SG7_DANRE	85.24	210	29	1	624	1	275	484	1e-127	386	210	22.25	Sodium calcium exchanger 1n OS=Danio rerio GN=slc8a1b PE=2 SV=1
comp29041_c0	comp29041_c0_seq1	tr|E7EZI9|E7EZI9_DANRE	44.62	195	108	0	2	586	19	213	7e-41	144	195	88.24	Uncharacterized protein OS=Danio rerio GN=CR559945.3 PE=4 SV=1
comp29079_c0	comp29079_c0_seq1	tr|X1WHT2|X1WHT2_DANRE	69.74	76	23	0	371	144	230	305	1e-31	116	76	24.92	Uncharacterized protein (Fragment) OS=Danio rerio GN=ap2a1 PE=4 SV=1
comp29080_c0	comp29080_c0_seq1	tr|F8W4K2|F8W4K2_DANRE	95.52	67	3	0	873	673	88	154	4e-39	139	67	33.67	Uncharacterized protein OS=Danio rerio GN=gabrb3 PE=3 SV=3
comp29103_c0	comp29103_c0_seq1	tr|Q9PRH9|Q9PRH9_DANRE	78.79	132	28	0	189	584	1	132	8e-72	223	132	100	Fabp2 protein OS=Danio rerio GN=fabp2 PE=2 SV=1
comp29103_c0	comp29103_c0_seq2	tr|Q9PRH9|Q9PRH9_DANRE	75.65	115	28	0	114	458	18	132	3e-56	181	115	87.12	Fabp2 protein OS=Danio rerio GN=fabp2 PE=2 SV=1
comp29108_c0	comp29108_c0_seq1	tr|B0V1A5|B0V1A5_DANRE	60.5	200	73	1	2	601	128	321	2e-73	246	194	24.65	Uncharacterized protein OS=Danio rerio GN=zgc:162939 PE=4 SV=1
comp29125_c0	comp29125_c0_seq1	sp|Q6DH87|FUND1_DANRE	86.67	120	16	0	70	429	17	136	5e-56	184	120	78.95	FUN14 domain-containing protein 1 OS=Danio rerio GN=fundc1 PE=2 SV=2
comp29134_c0	comp29134_c0_seq2	tr|E7FG84|E7FG84_DANRE	45.45	209	103	4	3	620	51	251	4e-28	112	201	60.73	Uncharacterized protein OS=Danio rerio GN=LOC101883600 PE=4 SV=1
comp29135_c0	comp29135_c0_seq1	tr|E7F3G4|E7F3G4_DANRE	46.72	122	65	0	673	308	202	323	5e-29	113	122	35.36	Uncharacterized protein OS=Danio rerio GN=CR855327.1 PE=4 SV=1
comp29169_c0	comp29169_c0_seq1	tr|E9QF90|E9QF90_DANRE	51.11	90	44	0	3	272	69	158	8e-26	99.8	90	24.46	Uncharacterized protein OS=Danio rerio GN=kmt2d PE=4 SV=1
comp29175_c0	comp29175_c0_seq1	tr|F1QXB4|F1QXB4_DANRE	73.26	172	46	0	254	769	350	521	1e-92	287	172	32.82	Uncharacterized protein (Fragment) OS=Danio rerio GN=ftr84 PE=4 SV=1
comp29180_c0	comp29180_c0_seq1	tr|F1RCB4|F1RCB4_DANRE	47.48	139	68	4	15	419	468	605	2e-26	105	138	22.77	Uncharacterized protein OS=Danio rerio GN=si:dkey-46g23.3 PE=4 SV=1
comp29180_c1	comp29180_c1_seq1	tr|F1QZN3|F1QZN3_DANRE	53.72	296	133	3	879	1	1008	1302	6e-92	300	295	20.49	Uncharacterized protein (Fragment) OS=Danio rerio GN=si:ch211-212c13.10 PE=4 SV=1
comp29184_c0	comp29184_c0_seq1	tr|F1RA15|F1RA15_DANRE	85.14	74	11	0	224	3	147	220	1e-29	108	74	25.78	Probable lipid phosphate phosphatase PPAPDC3 OS=Danio rerio GN=ppapdc3 PE=4 SV=1
comp29202_c0	comp29202_c0_seq1	tr|F1R0E9|F1R0E9_DANRE	74.07	216	54	2	270	917	24	237	4e-95	297	214	35.31	Uncharacterized protein OS=Danio rerio GN=zgc:162928 PE=4 SV=1
comp29202_c0	comp29202_c0_seq2	tr|F1R0E9|F1R0E9_DANRE	74.07	216	54	2	24	671	24	237	4e-96	296	214	35.31	Uncharacterized protein OS=Danio rerio GN=zgc:162928 PE=4 SV=1
comp29210_c0	comp29210_c0_seq1	tr|Q567Y2|Q567Y2_DANRE	72.99	174	47	0	3	524	114	287	9e-95	283	174	58.98	Uncharacterized protein OS=Danio rerio GN=rgra PE=2 SV=1
comp29225_c0	comp29225_c0_seq1	tr|F1QLA5|F1QLA5_DANRE	58.73	63	24	1	231	413	2	64	1e-16	74.3	63	29.44	Uncharacterized protein (Fragment) OS=Danio rerio GN=rreb1a PE=4 SV=1
comp29248_c0	comp29248_c0_seq1	tr|F6P2Y8|F6P2Y8_DANRE	55.17	145	51	3	84	491	4	143	8e-46	154	140	51.66	Uncharacterized protein OS=Danio rerio GN=si:dkeyp-19e1.4 PE=4 SV=1
comp29253_c0	comp29253_c0_seq1	tr|E7F6S7|E7F6S7_DANRE	37.58	165	85	6	159	650	2	149	6e-25	102	148	69.16	Uncharacterized protein OS=Danio rerio GN=LOC100535525 PE=4 SV=1
comp29262_c0	comp29262_c0_seq1	tr|E7F9M6|E7F9M6_DANRE	81.41	156	29	0	469	2	13	168	9e-84	265	156	20	6-phosphofructokinase OS=Danio rerio GN=LOC570106 PE=3 SV=1
comp29264_c0	comp29264_c0_seq1	tr|Q5RG54|Q5RG54_DANRE	37.41	147	80	5	415	822	10	155	3e-18	84.7	146	28.74	Amidophosphoribosyltransferase OS=Danio rerio GN=ppat PE=2 SV=1
comp29264_c1	comp29264_c1_seq1	tr|Q5RG54|Q5RG54_DANRE	41.64	281	148	4	110	916	194	470	3e-56	200	277	54.53	Amidophosphoribosyltransferase OS=Danio rerio GN=ppat PE=2 SV=1
comp29309_c1	comp29309_c1_seq1	tr|R4GEX9|R4GEX9_DANRE	54.84	124	56	0	1	372	178	301	5e-44	153	124	21.53	Uncharacterized protein (Fragment) OS=Danio rerio GN=si:dkey-19f4.2 PE=4 SV=1
comp29316_c0	comp29316_c0_seq2	tr|E7F3Y5|E7F3Y5_DANRE	68.6	121	38	0	365	3	1	121	1e-60	191	121	52.16	Uncharacterized protein OS=Danio rerio GN=abch1 PE=4 SV=1
comp29316_c0	comp29316_c0_seq1	tr|F1QZ58|F1QZ58_DANRE	66.86	172	46	1	485	3	310	481	2e-78	249	172	24.4	Uncharacterized protein (Fragment) OS=Danio rerio GN=abch1 PE=3 SV=1
comp29327_c0	comp29327_c0_seq1	tr|F1QLF4|F1QLF4_DANRE	74.78	115	29	0	345	1	55	169	9e-62	194	115	36.62	Uncharacterized protein (Fragment) OS=Danio rerio GN=gpr18 PE=4 SV=1
comp2933_c0	comp2933_c0_seq1	tr|E7F0R1|E7F0R1_DANRE	32.76	290	177	7	15	863	135	413	2e-25	105	279	55.14	Uncharacterized protein OS=Danio rerio GN=CR396586.2 PE=4 SV=1
comp29339_c0	comp29339_c0_seq1	tr|F1QK88|F1QK88_DANRE	78.04	255	54	1	1292	534	1	255	1e-129	386	255	95.86	Uncharacterized protein OS=Danio rerio GN=si:dkey-102e1.3 PE=4 SV=1
comp29348_c0	comp29348_c0_seq1	tr|H9GYW6|H9GYW6_DANRE	70.18	114	27	2	204	536	1	110	7e-49	162	110	46.41	Uncharacterized protein (Fragment) OS=Danio rerio GN=LOC101885086 PE=4 SV=1
comp29348_c0	comp29348_c0_seq2	tr|H9GYW6|H9GYW6_DANRE	73.74	99	19	2	64	351	16	110	2e-42	143	95	40.08	Uncharacterized protein (Fragment) OS=Danio rerio GN=LOC101885086 PE=4 SV=1
comp29351_c0	comp29351_c0_seq1	tr|F1QD07|F1QD07_DANRE	84	100	16	0	302	3	1	100	2e-52	177	100	23.42	Uncharacterized protein OS=Danio rerio GN=bmp7b PE=3 SV=1
comp29351_c1	comp29351_c1_seq1	tr|F1QD07|F1QD07_DANRE	86.81	91	12	0	1	273	108	198	6e-51	168	91	21.31	Uncharacterized protein OS=Danio rerio GN=bmp7b PE=3 SV=1
comp29358_c0	comp29358_c0_seq1	tr|X1WHG8|X1WHG8_DANRE	50.48	105	46	2	311	3	85	185	3e-27	102	101	39.92	Uncharacterized protein OS=Danio rerio GN=si:ch73-383g2.1 PE=4 SV=1
comp29358_c1	comp29358_c1_seq1	tr|X1WEX4|X1WEX4_DANRE	55.09	216	95	2	646	2	260	474	2e-64	216	215	26.16	Uncharacterized protein OS=Danio rerio GN=vav3b PE=4 SV=1
comp29362_c1	comp29362_c1_seq1	tr|Q6P4V2|Q6P4V2_DANRE	48.21	168	31	3	505	2	277	388	5e-29	113	112	20.86	Excitatory amino acid transporter SLC1A3a OS=Danio rerio GN=slc1a3a PE=2 SV=1
comp29363_c0	comp29363_c0_seq1	tr|B2LT56|B2LT56_DANRE	87.5	72	9	0	481	266	36	107	3e-36	132	72	25.26	Paired-like homeodomain transcription factor 1 OS=Danio rerio GN=pitx1 PE=2 SV=1
comp29366_c0	comp29366_c0_seq1	tr|E7F5P1|E7F5P1_DANRE	57.86	617	221	14	1760	3	104	712	0	549	609	55.21	Uncharacterized protein OS=Danio rerio GN=pde3b PE=4 SV=1
comp29366_c0	comp29366_c0_seq2	tr|E7F5P1|E7F5P1_DANRE	61.49	457	151	12	1333	14	104	552	1e-133	416	449	40.71	Uncharacterized protein OS=Danio rerio GN=pde3b PE=4 SV=1
comp29385_c0	comp29385_c0_seq1	tr|X1WBP9|X1WBP9_DANRE	43.08	130	62	5	33	401	21	145	3e-22	91.3	125	49.6	Uncharacterized protein (Fragment) OS=Danio rerio GN=dicp3.3 PE=4 SV=1
comp29386_c0	comp29386_c0_seq1	tr|E7FE01|E7FE01_DANRE	31.86	226	143	4	677	6	453	669	3e-26	108	217	22.84	Uncharacterized protein OS=Danio rerio GN=dis3 PE=3 SV=1
comp29406_c0	comp29406_c0_seq1	tr|F1QP48|F1QP48_DANRE	51.27	158	68	2	1635	1171	4	155	5e-32	126	152	55.68	Uncharacterized protein OS=Danio rerio GN=casp8ap2 PE=4 SV=1
comp29426_c1	comp29426_c1_seq1	tr|F1Q631|F1Q631_DANRE	68.79	298	85	1	2	871	112	409	5e-144	419	298	67.73	Uncharacterized protein OS=Danio rerio GN=gfra4a PE=4 SV=1
comp29433_c0	comp29433_c0_seq1	tr|F8W5L3|F8W5L3_DANRE	38.25	217	128	4	684	52	156	372	3e-37	137	217	48.87	Solute carrier family 22 member 6 OS=Danio rerio GN=oat PE=3 SV=2
comp29440_c0	comp29440_c0_seq2	sp|Q6NYG4|CYYR1_DANRE	69.79	96	28	1	4	288	36	131	2e-29	107	96	60.76	Cysteine and tyrosine-rich protein 1 OS=Danio rerio GN=cyyr1 PE=2 SV=1
comp29460_c1	comp29460_c1_seq1	tr|F1R062|F1R062_DANRE	53.55	211	97	1	3	635	641	850	1e-67	225	210	22.27	Uncharacterized protein (Fragment) OS=Danio rerio GN=mxra5a PE=4 SV=1
comp29461_c0	comp29461_c0_seq1	tr|F8W3B7|F8W3B7_DANRE	64.49	214	72	1	203	832	1	214	8e-85	270	214	33.44	Uncharacterized protein OS=Danio rerio GN=btk PE=4 SV=1
comp29463_c0	comp29463_c0_seq1	tr|F1R1P5|F1R1P5_DANRE	97.64	254	6	0	37	798	1	254	7e-180	516	254	36.44	Serine/threonine-protein kinase Nek8 OS=Danio rerio GN=nek8 PE=4 SV=1
comp29470_c0	comp29470_c0_seq1	tr|E9QF29|E9QF29_DANRE	76.44	191	45	0	574	2	34	224	4e-109	318	191	63.25	Uncharacterized protein OS=Danio rerio GN=slc25a15b PE=3 SV=1
comp29492_c0	comp29492_c0_seq1	tr|E9QCF6|E9QCF6_DANRE	71.43	273	78	0	2	820	449	721	3e-134	403	273	37.76	Uncharacterized protein OS=Danio rerio GN=rxfp2b PE=4 SV=1
comp29507_c0	comp29507_c0_seq1	tr|F1QAI8|F1QAI8_DANRE	38.26	115	69	1	344	6	35	149	5e-15	77.4	115	25.78	Uncharacterized protein OS=Danio rerio GN=ccbl1 PE=4 SV=1
comp29530_c0	comp29530_c0_seq1	tr|A3QK38|A3QK38_DANRE	65	240	84	0	1	720	507	746	1e-109	340	240	26.49	Uncharacterized protein OS=Danio rerio GN=wdr66 PE=4 SV=1
comp29530_c1	comp29530_c1_seq1	tr|F1Q8Y1|F1Q8Y1_DANRE	58.41	214	82	2	991	365	682	893	2e-74	249	212	23.4	Uncharacterized protein (Fragment) OS=Danio rerio GN=wdr66 PE=4 SV=1
comp29556_c0	comp29556_c0_seq1	tr|F1QR84|F1QR84_DANRE	48.19	83	43	0	503	255	84	166	2e-26	81.6	83	20.75	Uncharacterized protein (Fragment) OS=Danio rerio PE=4 SV=1
comp29556_c1	comp29556_c1_seq1	tr|F1QE41|F1QE41_DANRE	31.63	215	130	5	630	7	64	268	3e-30	101	205	34.51	Uncharacterized protein (Fragment) OS=Danio rerio PE=4 SV=1
comp29565_c0	comp29565_c0_seq1	tr|A5WWB4|A5WWB4_DANRE	91.89	148	12	0	305	748	1	148	1e-75	238	148	37.47	Mitogen-activated protein kinase kinase 1 OS=Danio rerio GN=map2k1 PE=2 SV=1
comp29573_c0	comp29573_c0_seq1	sp|Q6AZA0|THIL_DANRE	54.76	126	57	0	378	1	33	158	9e-21	89.4	126	30	Acetyl-CoA acetyltransferase, mitochondrial OS=Danio rerio GN=acat1 PE=2 SV=1
comp29573_c1	comp29573_c1_seq1	tr|Q5SPA3|Q5SPA3_DANRE	44.62	130	68	3	386	6	130	258	8e-26	101	129	32.66	Uncharacterized protein OS=Danio rerio GN=acat2 PE=3 SV=1
comp29594_c0	comp29594_c0_seq1	tr|F1Q728|F1Q728_DANRE	91.61	143	11	1	3	428	270	412	4e-89	273	143	28.66	Coronin OS=Danio rerio GN=coro1b PE=3 SV=1
comp29600_c0	comp29600_c0_seq1	sp|Q90Z08|U119B_DANRE	77.04	135	31	0	407	3	33	167	2e-69	215	135	55.56	Protein unc-119 homolog B OS=Danio rerio GN=unc119b PE=1 SV=2
comp29611_c0	comp29611_c0_seq1	tr|H9GX64|H9GX64_DANRE	73.02	619	167	0	1947	91	7	625	0	976	619	99.04	Uncharacterized protein OS=Danio rerio GN=ttll12 PE=4 SV=1
comp29615_c0	comp29615_c0_seq1	tr|E7F641|E7F641_DANRE	72.93	484	116	4	128	1543	545	1025	0	624	481	46.93	Uncharacterized protein OS=Danio rerio GN=cnksr2a PE=4 SV=1
comp29639_c0	comp29639_c0_seq2	tr|B8A6I7|B8A6I7_DANRE	51.64	122	58	1	164	526	40	161	2e-39	137	122	51.26	Uncharacterized protein OS=Danio rerio GN=crfb9 PE=4 SV=1
comp29647_c0	comp29647_c0_seq1	tr|E7FCV9|E7FCV9_DANRE	37.7	366	218	5	1088	3	462	821	3e-75	255	360	27.15	Uncharacterized protein OS=Danio rerio GN=LOC101884062 PE=4 SV=1
comp29658_c0	comp29658_c0_seq1	tr|F1QUL7|F1QUL7_DANRE	57.42	256	105	3	42	803	5	258	9e-93	283	254	96.95	Uncharacterized protein OS=Danio rerio GN=zgc:64002 PE=4 SV=1
comp29672_c0	comp29672_c0_seq1	tr|Q66I16|Q66I16_DANRE	54.27	164	68	3	485	3	435	594	1e-50	174	160	25.93	Uncharacterized protein OS=Danio rerio GN=etfdh PE=2 SV=1
comp29706_c0	comp29706_c0_seq1	tr|B0R184|B0R184_DANRE	47.52	101	51	2	161	457	1	101	1e-22	95.1	101	22.25	Uncharacterized protein OS=Danio rerio GN=shpk PE=4 SV=1
comp29711_c1	comp29711_c1_seq1	tr|F1QLS2|F1QLS2_DANRE	50.16	321	145	6	1050	94	17	324	5e-91	284	308	95.06	Uncharacterized protein (Fragment) OS=Danio rerio GN=waif2 PE=4 SV=1
comp29713_c0	comp29713_c0_seq1	tr|F1QAM6|F1QAM6_DANRE	56.25	112	48	1	2	337	207	317	1e-25	101	111	20.59	Uncharacterized protein (Fragment) OS=Danio rerio GN=trim45 PE=4 SV=1
comp29729_c0	comp29729_c0_seq1	tr|Q0H0R9|Q0H0R9_DANRE	60.53	152	52	4	103	546	10	157	2e-57	184	148	94.27	Leukocyte cell-derived chemotaxin 2 OS=Danio rerio GN=lect2l PE=2 SV=1
comp29740_c0	comp29740_c0_seq1	tr|Q7ZV93|Q7ZV93_DANRE	89.22	102	11	0	1	306	227	328	5e-51	170	102	31.1	GAIP c-terminus interacting protein 2 OS=Danio rerio GN=gipc2 PE=2 SV=1
comp29744_c0	comp29744_c0_seq1	tr|F1R4K1|F1R4K1_DANRE	97.84	139	3	0	444	28	1	139	6e-95	291	139	31.31	Uncharacterized protein OS=Danio rerio GN=tubb4b PE=3 SV=1
comp29748_c0	comp29748_c0_seq1	tr|F1QAC7|F1QAC7_DANRE	90.09	222	20	2	17	679	305	525	2e-114	344	221	42.1	Uncharacterized protein (Fragment) OS=Danio rerio PE=4 SV=1
comp29748_c0	comp29748_c0_seq2	tr|F1QAC7|F1QAC7_DANRE	89.24	158	15	2	25	495	369	525	6e-77	245	157	29.9	Uncharacterized protein (Fragment) OS=Danio rerio PE=4 SV=1
comp29774_c0	comp29774_c0_seq1	tr|E9QD32|E9QD32_DANRE	80.43	92	18	0	277	2	35	126	1e-48	159	92	40.89	Uncharacterized protein OS=Danio rerio GN=zgc:77439 PE=4 SV=1
comp29774_c1	comp29774_c1_seq1	tr|Q6NZ32|Q6NZ32_DANRE	71.43	189	54	0	567	1	143	331	1e-98	296	189	42.09	Dimethylanaline monooxygenase-like OS=Danio rerio GN=zgc:77439 PE=2 SV=1
comp29784_c0	comp29784_c0_seq1	tr|F1R7J2|F1R7J2_DANRE	64.85	202	63	3	53	646	616	813	7e-81	261	198	23	Uncharacterized protein (Fragment) OS=Danio rerio GN=trpc7a PE=4 SV=1
comp29848_c0	comp29848_c0_seq1	tr|E7F2E3|E7F2E3_DANRE	68.75	160	50	0	3	482	542	701	3e-71	245	160	22.13	Uncharacterized protein OS=Danio rerio GN=mfi2 PE=4 SV=1
comp29855_c0	comp29855_c0_seq1	tr|F1QA91|F1QA91_DANRE	92.39	184	14	0	1	552	84	267	5e-104	306	184	57.14	Uncharacterized protein OS=Danio rerio GN=sfxn1 PE=4 SV=1
comp29855_c1	comp29855_c1_seq1	tr|F1R5W5|F1R5W5_DANRE	77.11	83	19	0	88	336	3	85	2e-43	147	83	25.62	Uncharacterized protein (Fragment) OS=Danio rerio GN=sfxn1 PE=4 SV=1
comp29861_c0	comp29861_c0_seq1	tr|A2BGQ2|A2BGQ2_DANRE	58.06	155	61	1	75	539	1	151	1e-24	101	151	24.08	Uncharacterized protein OS=Danio rerio GN=si:ch211-214j8.12 PE=4 SV=1
comp29861_c0	comp29861_c0_seq2	tr|A2BGQ2|A2BGQ2_DANRE	58.06	155	61	1	76	540	1	151	2e-24	101	151	24.08	Uncharacterized protein OS=Danio rerio GN=si:ch211-214j8.12 PE=4 SV=1
comp29870_c0	comp29870_c0_seq1	tr|E7FC56|E7FC56_DANRE	39.9	193	112	1	631	65	60	252	1e-32	122	193	76.59	Uncharacterized protein OS=Danio rerio GN=LOC100330690 PE=4 SV=1
comp29879_c0	comp29879_c0_seq1	tr|U3JAC6|U3JAC6_DANRE	56.48	108	46	1	39	362	1	107	1e-36	129	107	39.19	Uncharacterized protein OS=Danio rerio GN=l3mbtl2 PE=4 SV=2
comp29883_c1	comp29883_c1_seq1	tr|E7F9J5|E7F9J5_DANRE	59.26	135	54	1	28	432	25	158	1e-45	159	134	20.15	Uncharacterized protein OS=Danio rerio GN=mctp2b PE=4 SV=1
comp29907_c0	comp29907_c0_seq2	tr|E7F8E5|E7F8E5_DANRE	65.96	141	48	0	577	155	1	141	1e-48	162	141	92.16	Uncharacterized protein OS=Danio rerio GN=ltc4s PE=4 SV=1
comp29907_c0	comp29907_c0_seq1	tr|E7F8E5|E7F8E5_DANRE	77.63	76	17	0	278	51	1	76	3e-31	114	76	49.67	Uncharacterized protein OS=Danio rerio GN=ltc4s PE=4 SV=1
comp29911_c0	comp29911_c0_seq1	tr|F1QUF2|F1QUF2_DANRE	47.27	110	51	2	311	3	312	421	8e-22	90.1	110	23.86	Uncharacterized protein (Fragment) OS=Danio rerio GN=LOC100334841 PE=4 SV=1
comp29912_c0	comp29912_c0_seq2	tr|B3DHK5|B3DHK5_DANRE	69.49	59	18	0	3	179	77	135	2e-27	99	59	43.7	Similar to retinol binding protein 7, cellular OS=Danio rerio GN=rbp7b PE=2 SV=1
comp29912_c0	comp29912_c0_seq1	tr|B3DHK5|B3DHK5_DANRE	48.24	85	18	1	3	257	77	135	7e-22	85.9	59	43.7	Similar to retinol binding protein 7, cellular OS=Danio rerio GN=rbp7b PE=2 SV=1
comp29930_c0	comp29930_c0_seq1	tr|E7F6D3|E7F6D3_DANRE	58.39	274	113	1	892	71	1079	1351	9e-107	341	273	20.21	Uncharacterized protein OS=Danio rerio GN=nid2a PE=4 SV=1
comp2995_c0	comp2995_c0_seq1	tr|E7EZ33|E7EZ33_DANRE	49.62	131	56	5	1	378	228	353	9e-26	103	126	35.59	Uncharacterized protein OS=Danio rerio GN=foxe1 PE=3 SV=1
comp2995_c1	comp2995_c1_seq1	tr|E7EZ33|E7EZ33_DANRE	68.97	145	44	1	3	434	87	231	1e-52	174	145	40.96	Uncharacterized protein OS=Danio rerio GN=foxe1 PE=3 SV=1
comp29963_c0	comp29963_c0_seq1	tr|E9QBX7|E9QBX7_DANRE	85.28	163	24	0	494	6	630	792	1e-93	293	163	20	Uncharacterized protein OS=Danio rerio GN=rbm15b PE=4 SV=3
comp29969_c0	comp29969_c0_seq1	tr|E7F428|E7F428_DANRE	86.96	115	15	0	785	441	96	210	5e-94	215	115	27.78	Uncharacterized protein OS=Danio rerio GN=arrb2a PE=4 SV=1
comp2997_c0	comp2997_c0_seq2	tr|F1QZU3|F1QZU3_DANRE	80	125	25	0	467	93	471	595	1e-59	199	125	20.8	Transporter (Fragment) OS=Danio rerio GN=LOC100332592 PE=3 SV=1
comp29976_c0	comp29976_c0_seq1	tr|E7FE38|E7FE38_DANRE	56.14	171	71	2	326	832	405	573	2e-50	178	169	22.24	Uncharacterized protein OS=Danio rerio GN=rbm27 PE=4 SV=1
comp29979_c0	comp29979_c0_seq1	tr|B8JLQ4|B8JLQ4_DANRE	50.18	283	137	2	1193	357	123	405	3e-74	244	283	67.7	Uncharacterized protein OS=Danio rerio GN=b3gnt7 PE=4 SV=1
comp30002_c0	comp30002_c0_seq1	tr|F1QFC0|F1QFC0_DANRE	68.89	315	92	2	949	5	58	366	6e-154	452	309	45.31	Uncharacterized protein OS=Danio rerio GN=hspa9 PE=3 SV=1
comp30014_c0	comp30014_c0_seq1	tr|Q15KE4|Q15KE4_DANRE	77.78	54	12	0	209	370	1	54	5e-23	88.2	54	76.06	Guanine nucleotide-binding protein subunit gamma OS=Danio rerio GN=gng2 PE=2 SV=1
comp30040_c0	comp30040_c0_seq1	tr|F1RB34|F1RB34_DANRE	30.08	123	82	2	371	3	30	148	5e-18	80.1	119	29.46	Uncharacterized protein OS=Danio rerio GN=fancb PE=4 SV=1
comp3005_c0	comp3005_c0_seq1	tr|Q6AZD2|Q6AZD2_DANRE	58.88	107	44	0	321	1	183	289	2e-43	147	107	33.44	Aquaporin-4 OS=Danio rerio GN=aqp4 PE=2 SV=1
comp3006_c1	comp3006_c1_seq1	tr|F1QE89|F1QE89_DANRE	57.04	142	60	1	2	424	246	387	1e-41	145	142	33.33	Uncharacterized protein OS=Danio rerio GN=aldh5a1 PE=3 SV=1
comp30084_c0	comp30084_c0_seq1	tr|F1Q4S8|F1Q4S8_DANRE	49.79	239	106	3	29	712	1	236	1e-60	199	236	58.13	Uncharacterized protein OS=Danio rerio GN=mier2 PE=4 SV=1
comp30096_c0	comp30096_c0_seq2	tr|E7EZB5|E7EZB5_DANRE	93.21	221	15	0	2	664	581	801	1e-148	439	221	25.43	Uncharacterized protein OS=Danio rerio GN=klhl29 PE=4 SV=1
comp301_c0	comp301_c0_seq1	tr|A8B8L1|A8B8L1_DANRE	90.3	134	13	0	36	437	1	134	2e-85	261	134	29.13	Uncharacterized protein OS=Danio rerio GN=irf4a PE=4 SV=1
comp301_c1	comp301_c1_seq1	tr|A8B8L1|A8B8L1_DANRE	43.38	136	64	7	410	30	139	270	2e-19	84.7	132	28.7	Uncharacterized protein OS=Danio rerio GN=irf4a PE=4 SV=1
comp30109_c0	comp30109_c0_seq1	sp|Q5PR34|CTR2_DANRE	61.22	147	54	1	965	525	482	625	2e-44	162	144	22.5	Low affinity cationic amino acid transporter 2 OS=Danio rerio GN=slc7a2 PE=2 SV=1
comp3019_c0	comp3019_c0_seq1	tr|E7FEQ3|E7FEQ3_DANRE	34.38	96	62	1	252	536	50	145	3e-14	70.1	96	60.38	Molybdopterin synthase catalytic subunit OS=Danio rerio GN=mocs2 PE=3 SV=1
comp30193_c0	comp30193_c0_seq1	tr|E7FFN8|E7FFN8_DANRE	28.31	166	96	2	475	8	343	495	7e-11	60.8	153	23.22	Uncharacterized protein OS=Danio rerio GN=lrrc32 PE=4 SV=1
comp30206_c0	comp30206_c0_seq1	tr|X1WC99|X1WC99_DANRE	69.41	85	26	0	31	285	218	302	7e-33	119	85	26.4	Uncharacterized protein OS=Danio rerio GN=si:ch73-9j13.2 PE=4 SV=1
comp30208_c0	comp30208_c0_seq1	tr|Q5SPA3|Q5SPA3_DANRE	55.02	209	93	1	628	5	158	366	6e-72	227	209	52.91	Uncharacterized protein OS=Danio rerio GN=acat2 PE=3 SV=1
comp3024_c0	comp3024_c0_seq1	tr|F1RA91|F1RA91_DANRE	46.77	124	66	0	375	4	177	300	1e-35	129	124	26.67	Uncharacterized protein OS=Danio rerio GN=asl PE=3 SV=1
comp30243_c0	comp30243_c0_seq1	tr|F1QWG2|F1QWG2_DANRE	69.35	186	57	0	559	2	83	268	2e-89	268	186	62.42	Uncharacterized protein OS=Danio rerio GN=zgc:112332 PE=3 SV=1
comp30261_c0	comp30261_c0_seq1	tr|Q5TZ58|Q5TZ58_DANRE	45.9	122	40	6	3	290	251	372	8e-15	73.2	122	30.81	Uncharacterized protein OS=Danio rerio GN=tfec PE=4 SV=1
comp30261_c1	comp30261_c1_seq1	tr|Q5TZ58|Q5TZ58_DANRE	78.79	165	34	1	6	500	84	247	5e-64	205	164	41.41	Uncharacterized protein OS=Danio rerio GN=tfec PE=4 SV=1
comp30276_c0	comp30276_c0_seq1	tr|F1Q512|F1Q512_DANRE	66.82	211	69	1	858	226	122	331	3e-80	250	210	61.95	Uncharacterized protein OS=Danio rerio GN=etfa PE=4 SV=1
comp30291_c0	comp30291_c0_seq1	tr|E9QDK9|E9QDK9_DANRE	33.33	174	102	6	8	493	84	255	2e-24	98.6	172	51.34	Uncharacterized protein OS=Danio rerio GN=si:dkeyp-28d2.4 PE=4 SV=1
comp3030_c0	comp3030_c0_seq1	tr|B0V1S6|B0V1S6_DANRE	76.99	226	52	0	20	697	120	345	6e-120	360	226	34.24	Uncharacterized protein OS=Danio rerio GN=plxnb3 PE=4 SV=1
comp30305_c1	comp30305_c1_seq1	tr|F1QDZ1|F1QDZ1_DANRE	60.49	205	81	0	617	3	248	452	2e-73	241	205	20	Uncharacterized protein (Fragment) OS=Danio rerio GN=kntc1 PE=4 SV=1
comp30332_c0	comp30332_c0_seq1	tr|H9GXM6|H9GXM6_DANRE	89.64	309	32	0	885	1811	1	309	0	598	309	100	Uncharacterized protein OS=Danio rerio GN=klhl28 PE=4 SV=1
comp30334_c0	comp30334_c0_seq1	sp|Q6PBA8|MNS1_DANRE	71.61	384	109	0	1316	165	99	482	1e-93	295	384	79.01	Meiosis-specific nuclear structural protein 1 OS=Danio rerio GN=mns1 PE=2 SV=1
comp30342_c0	comp30342_c0_seq1	tr|F1R148|F1R148_DANRE	47.33	131	61	1	463	95	43	173	2e-42	142	131	74.86	Uncharacterized protein (Fragment) OS=Danio rerio PE=4 SV=1
comp30346_c0	comp30346_c0_seq1	tr|Q1RLT7|Q1RLT7_DANRE	66.14	319	103	2	958	2	496	809	2e-148	442	314	38.72	Uncharacterized protein OS=Danio rerio GN=avil PE=2 SV=1
comp30346_c0	comp30346_c0_seq2	tr|Q1RLT7|Q1RLT7_DANRE	69.92	246	73	1	1139	402	496	740	5e-119	368	245	30.21	Uncharacterized protein OS=Danio rerio GN=avil PE=2 SV=1
comp30360_c1	comp30360_c1_seq1	tr|F1QK34|F1QK34_DANRE	60.96	292	99	4	856	2	478	761	4e-93	299	284	29.58	Uncharacterized protein (Fragment) OS=Danio rerio GN=csf1ra PE=3 SV=1
comp30372_c0	comp30372_c0_seq1	sp|A2BGA0|RFX4_DANRE	91.95	149	12	0	448	2	1	149	5e-86	271	149	20.27	Transcription factor RFX4 OS=Danio rerio GN=rfx4 PE=2 SV=1
comp30410_c0	comp30410_c0_seq1	sp|Q568K5|NAA40_DANRE	92.41	224	17	0	684	13	1	224	5e-146	416	224	94.51	N-alpha-acetyltransferase 40 OS=Danio rerio GN=naa40 PE=2 SV=1
comp30425_c0	comp30425_c0_seq1	tr|F1R6G3|F1R6G3_DANRE	61.29	155	56	1	454	2	51	205	6e-64	205	155	41.67	Uncharacterized protein (Fragment) OS=Danio rerio GN=lum PE=4 SV=1
comp30425_c1	comp30425_c1_seq1	tr|F1R6G3|F1R6G3_DANRE	60	170	66	1	1310	807	203	372	5e-53	185	170	45.7	Uncharacterized protein (Fragment) OS=Danio rerio GN=lum PE=4 SV=1
comp30429_c0	comp30429_c0_seq1	tr|F1QA66|F1QA66_DANRE	70.78	243	62	3	908	207	269	511	2e-115	346	243	47.55	Uncharacterized protein OS=Danio rerio GN=arhgef3l PE=4 SV=1
comp3043_c1	comp3043_c1_seq1	tr|Q803T5|Q803T5_DANRE	54.94	162	67	2	2	481	270	427	6e-55	182	158	36.49	Adenosylhomocysteinase OS=Danio rerio GN=ahcy PE=2 SV=1
comp30467_c0	comp30467_c0_seq1	tr|Q5RG00|Q5RG00_DANRE	47.41	135	68	2	535	131	262	393	8e-36	133	132	24.81	Uncharacterized protein OS=Danio rerio GN=si:ch211-182e10.4 PE=4 SV=3
comp30481_c1	comp30481_c1_seq1	tr|E7FFJ7|E7FFJ7_DANRE	58.93	224	91	1	672	1	219	441	5e-92	284	223	40.33	Uncharacterized protein OS=Danio rerio GN=LOC100333757 PE=4 SV=1
comp30490_c1	comp30490_c1_seq1	tr|A9C3Q0|A9C3Q0_DANRE	28.99	169	111	4	110	595	333	499	2e-11	65.9	167	27.24	Novel protein similar to vertebrate glycosyltransferase 25 domain containing 1 (GLT25D1) OS=Danio rerio GN=colgalt2 PE=4 SV=1
comp30493_c0	comp30493_c0_seq1	tr|Q5RHY9|Q5RHY9_DANRE	80.28	142	26	1	76	501	64	203	3e-75	229	140	68.97	Tripartite motif-containing 66 OS=Danio rerio GN=rerglb PE=2 SV=1
comp3052_c0	comp3052_c0_seq1	tr|B0V1H8|B0V1H8_DANRE	67.96	103	33	0	319	11	250	352	2e-44	152	103	23.95	Uncharacterized protein OS=Danio rerio GN=nr1i2 PE=3 SV=1
comp30535_c1	comp30535_c1_seq1	tr|F1QLV5|F1QLV5_DANRE	35.48	186	93	4	37	564	99	267	4e-28	110	169	57.68	Uncharacterized protein (Fragment) OS=Danio rerio GN=nqo1 PE=4 SV=1
comp30564_c0	comp30564_c0_seq1	tr|F1R9P1|F1R9P1_DANRE	89.26	298	32	0	83	976	1	298	0	520	298	100	Uncharacterized protein OS=Danio rerio GN=slc25a21 PE=3 SV=1
comp30576_c1	comp30576_c1_seq1	tr|E7F7H1|E7F7H1_DANRE	71.67	120	29	2	6	350	468	587	2e-41	150	120	20.44	Uncharacterized protein OS=Danio rerio GN=zgc:152986 PE=4 SV=1
comp30585_c0	comp30585_c0_seq1	sp|A9C3P0|MLEC_DANRE	80.49	287	54	1	502	1362	1	285	5e-147	426	285	100	Malectin OS=Danio rerio GN=mlec PE=3 SV=1
comp30585_c0	comp30585_c0_seq2	sp|A9C3P0|MLEC_DANRE	80.6	201	39	0	502	1104	1	201	9e-105	324	201	70.53	Malectin OS=Danio rerio GN=mlec PE=3 SV=1
comp30593_c0	comp30593_c0_seq1	tr|C4P342|C4P342_DANRE	52.85	246	112	3	11	739	33	277	3e-83	272	245	21.55	Protocadherin-17 OS=Danio rerio GN=pcdh17 PE=2 SV=1
comp30604_c0	comp30604_c0_seq1	tr|A2CED4|A2CED4_DANRE	59.09	88	36	0	320	583	56	143	4e-32	119	88	30.88	Uncharacterized protein OS=Danio rerio GN=gbgt1l4 PE=4 SV=1
comp30604_c0	comp30604_c0_seq2	tr|A2CED4|A2CED4_DANRE	59.09	88	36	0	290	553	56	143	4e-32	119	88	30.88	Uncharacterized protein OS=Danio rerio GN=gbgt1l4 PE=4 SV=1
comp30640_c0	comp30640_c0_seq1	tr|Q7ZTZ3|Q7ZTZ3_DANRE	69.12	68	21	0	204	1	1	68	2e-19	81.3	68	27.2	Phosphomannomutase OS=Danio rerio GN=pmm2 PE=2 SV=1
comp30640_c1	comp30640_c1_seq1	tr|Q7ZTZ3|Q7ZTZ3_DANRE	81.38	188	35	0	1	564	62	249	2e-113	332	188	75.2	Phosphomannomutase OS=Danio rerio GN=pmm2 PE=2 SV=1
comp30644_c0	comp30644_c0_seq1	tr|E7FA21|E7FA21_DANRE	74.5	251	59	2	748	2	108	355	2e-124	377	248	29.07	Uncharacterized protein OS=Danio rerio GN=smcr8a PE=4 SV=1
comp30657_c0	comp30657_c0_seq1	tr|F1QIU1|F1QIU1_DANRE	92.12	330	26	0	990	1	7	336	0	611	330	46.88	Uncharacterized protein OS=Danio rerio GN=rap1gap PE=4 SV=1
comp30666_c0	comp30666_c0_seq1	tr|F1RAW9|F1RAW9_DANRE	64.71	187	63	2	2	559	142	326	1e-80	260	185	20.44	Uncharacterized protein OS=Danio rerio GN=ptpn22 PE=4 SV=1
comp30666_c1	comp30666_c1_seq1	tr|F1R6S1|F1R6S1_DANRE	41.06	207	101	3	618	28	454	649	1e-26	112	196	22.07	Uncharacterized protein OS=Danio rerio GN=ptpn22 PE=4 SV=1
comp30685_c0	comp30685_c0_seq1	tr|B0S688|B0S688_DANRE	36.61	183	105	2	24	557	28	204	3e-30	114	177	57.84	Uncharacterized protein OS=Danio rerio GN=dimt1l PE=4 SV=1
comp30712_c1	comp30712_c1_seq1	tr|E9QJF8|E9QJF8_DANRE	80.1	196	39	0	629	42	64	259	1e-104	306	196	75.38	Uncharacterized protein OS=Danio rerio GN=calb1 PE=4 SV=1
comp30722_c1	comp30722_c1_seq1	tr|F1RDD8|F1RDD8_DANRE	31.16	138	92	2	601	194	193	329	4e-15	74.3	137	29.4	Interleukin-1 receptor accessory protein-like 1-B (Fragment) OS=Danio rerio GN=il1rapl1b PE=4 SV=1
comp30756_c1	comp30756_c1_seq1	tr|F1QIG0|F1QIG0_DANRE	76.36	165	36	2	2	496	316	477	4e-59	194	162	32.14	Uncharacterized protein (Fragment) OS=Danio rerio GN=si:ch211-150i13.1 PE=4 SV=1
comp30760_c0	comp30760_c0_seq1	tr|Q6DHM5|Q6DHM5_DANRE	90.3	268	26	0	844	41	198	465	7e-177	501	268	57.63	Solute carrier family 17, member 9b OS=Danio rerio GN=slc17a9b PE=2 SV=1
comp30766_c1	comp30766_c1_seq1	tr|B0R0B2|B0R0B2_DANRE	82.76	145	24	1	434	3	70	214	8e-73	228	145	45.17	Uncharacterized protein OS=Danio rerio GN=foxd5 PE=3 SV=1
comp30768_c0	comp30768_c0_seq1	sp|Q0VFV7|KCTD7_DANRE	94.31	211	12	0	958	326	82	292	5e-150	428	211	72.26	BTB/POZ domain-containing protein KCTD7 OS=Danio rerio GN=kctd7 PE=2 SV=2
comp30786_c0	comp30786_c0_seq2	tr|F1R506|F1R506_DANRE	68.65	370	102	6	1091	15	1	367	2e-173	507	367	50.9	Protein kinase C OS=Danio rerio GN=prkcq PE=3 SV=1
comp30786_c0	comp30786_c0_seq1	tr|F1QTL5|F1QTL5_DANRE	71.75	354	94	4	1058	15	2	355	7e-174	507	354	49.93	Uncharacterized protein (Fragment) OS=Danio rerio GN=prkcq PE=4 SV=1
comp3081_c0	comp3081_c0_seq1	tr|F6P406|F6P406_DANRE	61.54	78	30	0	11	244	130	207	5e-27	102	78	25.57	Contactin-5 (Fragment) OS=Danio rerio GN=cntn5 PE=4 SV=1
comp3081_c1	comp3081_c1_seq1	tr|F6P406|F6P406_DANRE	73.4	94	25	0	5	286	199	292	6e-39	137	94	30.82	Contactin-5 (Fragment) OS=Danio rerio GN=cntn5 PE=4 SV=1
comp30812_c0	comp30812_c0_seq1	tr|E7FA48|E7FA48_DANRE	68.85	61	17	1	1	183	189	247	2e-20	87.8	59	23.89	Uncharacterized protein OS=Danio rerio GN=khdrbs3 PE=4 SV=1
comp30820_c0	comp30820_c0_seq1	tr|A2BFP6|A2BFP6_DANRE	34.83	201	121	5	792	214	47	245	7e-32	123	199	60.49	Uncharacterized protein OS=Danio rerio GN=hsd20b2 PE=3 SV=1
comp30824_c0	comp30824_c0_seq1	tr|X1WEX1|X1WEX1_DANRE	51.3	154	70	3	50	505	386	536	9e-41	145	151	27.61	Uncharacterized protein OS=Danio rerio GN=si:ch211-24o10.10 PE=4 SV=1
comp30826_c0	comp30826_c0_seq1	tr|F1QM21|F1QM21_DANRE	78.67	150	27	1	466	915	1	145	1e-57	200	145	24.09	Uncharacterized protein OS=Danio rerio GN=pex5la PE=4 SV=1
comp30831_c0	comp30831_c0_seq2	tr|Q7T386|Q7T386_DANRE	29.11	213	108	4	607	95	78	289	7e-16	78.6	212	73.36	Ankyrin repeat and SOCS box-containing 8 OS=Danio rerio GN=asb8 PE=2 SV=1
comp30834_c0	comp30834_c0_seq1	tr|Q1LXX9|Q1LXX9_DANRE	89.72	107	11	0	3	323	137	243	5e-64	201	107	44.03	Si:ch211-160d20.4 OS=Danio rerio GN=ttc9b PE=2 SV=1
comp30848_c0	comp30848_c0_seq2	tr|X1WD87|X1WD87_DANRE	52.87	174	82	0	1339	818	17	190	2e-35	132	174	82.46	Uncharacterized protein OS=Danio rerio GN=si:ch73-364h19.1 PE=4 SV=1
comp30848_c0	comp30848_c0_seq1	tr|X1WBZ4|X1WBZ4_DANRE	55.47	128	57	0	1201	818	21	148	1e-26	106	128	75.74	Uncharacterized protein (Fragment) OS=Danio rerio PE=4 SV=1
comp30849_c0	comp30849_c0_seq1	tr|B8JM83|B8JM83_DANRE	82.14	168	30	0	6	509	133	300	3e-67	221	168	21.29	Uncharacterized protein OS=Danio rerio GN=kifap3a PE=4 SV=1
comp30851_c0	comp30851_c0_seq1	tr|F1Q4M7|F1Q4M7_DANRE	72.69	432	117	1	1349	57	654	1085	0	595	432	24.63	Uncharacterized protein OS=Danio rerio GN=ppl PE=4 SV=1
comp30860_c0	comp30860_c0_seq1	tr|A9JRY7|A9JRY7_DANRE	34.72	144	88	3	1	417	142	284	3e-14	69.3	143	41.33	Uncharacterized protein (Fragment) OS=Danio rerio GN=ccr12.2 PE=2 SV=1
comp30868_c0	comp30868_c0_seq1	tr|A5WVL9|A5WVL9_DANRE	66.55	293	90	5	2	856	1134	1426	1e-128	408	293	20.36	Death-associated protein kinase OS=Danio rerio GN=dapk1 PE=2 SV=1
comp30880_c0	comp30880_c0_seq2	tr|F1QUY1|F1QUY1_DANRE	58.64	162	64	1	478	2	39	200	3e-35	126	162	66.67	Uncharacterized protein OS=Danio rerio GN=zgc:64085 PE=4 SV=1
comp30888_c0	comp30888_c0_seq1	tr|B8JLH8|B8JLH8_DANRE	62.69	260	97	0	61	840	1	260	4e-111	338	260	41.27	Uncharacterized protein OS=Danio rerio GN=cep78 PE=4 SV=1
comp30890_c0	comp30890_c0_seq1	sp|A8WGB1|CCBE1_DANRE	46.82	220	97	2	919	260	153	352	9e-20	89.4	200	49.88	Collagen and calcium-binding EGF domain-containing protein 1 OS=Danio rerio GN=ccbe1 PE=1 SV=2
comp30890_c1	comp30890_c1_seq1	tr|F1QA70|F1QA70_DANRE	67.78	90	29	0	270	1	68	157	5e-41	137	90	43.27	Collagen and calcium-binding EGF domain-containing protein 1 OS=Danio rerio GN=ccbe1 PE=4 SV=1
comp30891_c0	comp30891_c0_seq1	tr|E7FEU3|E7FEU3_DANRE	75	196	49	0	28	615	6	201	2e-110	320	196	78.4	Uncharacterized protein OS=Danio rerio GN=LOC101887011 PE=4 SV=1
comp30894_c0	comp30894_c0_seq1	tr|F1R0N0|F1R0N0_DANRE	63.64	110	40	0	332	3	60	169	5e-31	115	110	25.29	Uncharacterized protein OS=Danio rerio GN=lrrc17 PE=4 SV=1
comp30898_c1	comp30898_c1_seq1	tr|F1Q7D2|F1Q7D2_DANRE	76.67	300	68	1	198	1097	1	298	7e-147	451	298	23.59	Ubiquitin carboxyl-terminal hydrolase OS=Danio rerio GN=usp40 PE=3 SV=1
comp3090_c0	comp3090_c0_seq1	tr|Q5TZ36|Q5TZ36_DANRE	47.17	106	47	2	315	1	174	271	2e-16	77.4	98	27.53	Uncharacterized protein OS=Danio rerio GN=fbxo16 PE=4 SV=1
comp30901_c1	comp30901_c1_seq1	tr|F1QE73|F1QE73_DANRE	52.6	154	70	1	463	2	56	206	1e-32	119	151	56.13	Uncharacterized protein (Fragment) OS=Danio rerio GN=LOC100005337 PE=4 SV=1
comp30921_c0	comp30921_c0_seq1	tr|B3DFK5|B3DFK5_DANRE	80.34	117	7	1	352	2	58	158	1e-59	191	101	26.1	Protein Wnt OS=Danio rerio GN=wnt2ba PE=2 SV=1
comp30921_c0	comp30921_c0_seq2	tr|B3DFK5|B3DFK5_DANRE	79.07	86	18	0	388	131	47	132	8e-44	150	86	22.22	Protein Wnt OS=Danio rerio GN=wnt2ba PE=2 SV=1
comp30923_c0	comp30923_c0_seq1	sp|Q5EGE1|ISM1_DANRE	54.58	251	96	8	383	1090	1	248	1e-46	167	248	53.8	Isthmin-1 OS=Danio rerio GN=ism1 PE=2 SV=1
comp30925_c0	comp30925_c0_seq2	tr|E7F4J2|E7F4J2_DANRE	56.26	423	176	3	2332	1085	38	458	2e-144	439	421	91.13	Uncharacterized protein OS=Danio rerio GN=tapbpl PE=4 SV=1
comp30925_c0	comp30925_c0_seq1	tr|E7F4J2|E7F4J2_DANRE	56.26	423	176	3	1829	582	38	458	1e-146	439	421	91.13	Uncharacterized protein OS=Danio rerio GN=tapbpl PE=4 SV=1
comp30927_c0	comp30927_c0_seq1	sp|Q6NSN5|PURA1_DANRE	39.3	257	134	7	753	7	107	349	1e-41	150	243	53.29	Adenylosuccinate synthetase isozyme 1 OS=Danio rerio GN=adssl1 PE=1 SV=1
comp30932_c0	comp30932_c0_seq1	tr|Q7T376|Q7T376_DANRE	59	100	40	1	301	2	2	100	2e-20	85.5	99	44.8	Uncharacterized protein OS=Danio rerio GN=zgc:64051 PE=2 SV=1
comp30936_c0	comp30936_c0_seq1	tr|F1QMF1|F1QMF1_DANRE	69.82	328	88	7	295	1272	25	343	1e-157	458	319	73.67	Protein shisa-9B OS=Danio rerio GN=shisa9b PE=4 SV=1
comp30947_c0	comp30947_c0_seq1	tr|E7FAL4|E7FAL4_DANRE	50.3	165	76	4	1318	833	7	168	9e-35	130	162	94.74	Uncharacterized protein OS=Danio rerio GN=tank PE=4 SV=1
comp3096_c0	comp3096_c0_seq1	tr|Q6PHH2|Q6PHH2_DANRE	76.32	76	18	0	240	13	100	175	2e-35	125	76	20.27	Si:dkey-2n12.1 protein (Fragment) OS=Danio rerio GN=glipr2 PE=2 SV=1
comp30978_c0	comp30978_c0_seq1	tr|F1RA64|F1RA64_DANRE	45	200	87	5	645	112	118	316	1e-41	148	199	62.97	Uncharacterized protein (Fragment) OS=Danio rerio GN=si:dkey-112e17.1 PE=4 SV=1
comp3098_c0	comp3098_c0_seq1	tr|F1QKQ5|F1QKQ5_DANRE	91.2	125	11	0	5	379	59	183	7e-82	245	125	46.64	Axin-2 OS=Danio rerio GN=axin2 PE=4 SV=1
comp30980_c0	comp30980_c0_seq1	tr|E7EYN6|E7EYN6_DANRE	34.95	289	132	11	267	1103	627	869	2e-32	130	243	27.8	Uncharacterized protein OS=Danio rerio GN=ccdc129 PE=4 SV=1
comp30983_c0	comp30983_c0_seq1	tr|F1QS82|F1QS82_DANRE	34.16	161	99	5	486	4	357	510	3e-17	80.5	154	29.39	Uncharacterized protein (Fragment) OS=Danio rerio PE=4 SV=1
comp310_c0	comp310_c0_seq1	tr|B0S5T9|B0S5T9_DANRE	66.67	105	35	0	562	248	378	482	4e-16	77	105	21.6	Uncharacterized protein OS=Danio rerio GN=nr1h5 PE=3 SV=1
comp31018_c0	comp31018_c0_seq1	tr|E7F288|E7F288_DANRE	38.58	197	115	3	31	618	288	479	2e-37	140	192	40.08	Uncharacterized protein (Fragment) OS=Danio rerio GN=caps2 PE=4 SV=2
comp31034_c0	comp31034_c0_seq1	tr|F1QPF3|F1QPF3_DANRE	93.33	105	7	0	315	1	8	112	1e-66	209	105	27.42	Uncharacterized protein OS=Danio rerio GN=cers6 PE=3 SV=2
comp31042_c0	comp31042_c0_seq2	tr|F1QHZ2|F1QHZ2_DANRE	62.58	155	52	2	213	674	1	150	5e-58	189	150	52.45	Uncharacterized protein OS=Danio rerio GN=zgc:171930 PE=4 SV=1
comp31042_c0	comp31042_c0_seq1	tr|F1QHZ2|F1QHZ2_DANRE	80.49	82	16	0	62	307	69	150	5e-41	139	82	28.67	Uncharacterized protein OS=Danio rerio GN=zgc:171930 PE=4 SV=1
comp31066_c0	comp31066_c0_seq1	tr|A8WGD0|A8WGD0_DANRE	39.73	146	85	2	802	374	200	345	6e-25	107	146	39.25	Uncharacterized protein (Fragment) OS=Danio rerio GN=tmem79b PE=2 SV=1
comp31092_c1	comp31092_c1_seq1	sp|Q68EH7|HXC8A_DANRE	91.41	198	17	0	595	2	1	198	2e-136	387	198	79.2	Homeobox protein Hox-C8a OS=Danio rerio GN=hoxc8a PE=2 SV=1
comp31100_c0	comp31100_c0_seq1	tr|H9GXL5|H9GXL5_DANRE	75	284	68	1	1302	460	1	284	7e-153	440	284	100	Uncharacterized protein OS=Danio rerio GN=zgc:162895 PE=4 SV=1
comp31124_c1	comp31124_c1_seq1	tr|F1REM2|F1REM2_DANRE	74.09	359	82	2	3	1058	1014	1368	0	554	355	25.95	Vascular endothelial growth factor receptor 3 OS=Danio rerio GN=flt4 PE=3 SV=1
comp31149_c0	comp31149_c0_seq1	tr|F1RCJ0|F1RCJ0_DANRE	69.05	210	61	2	3	632	31	236	2e-89	271	206	70.31	Uncharacterized protein OS=Danio rerio GN=aasdhppt PE=4 SV=1
comp31157_c1	comp31157_c1_seq1	tr|E7FDZ6|E7FDZ6_DANRE	37.72	167	96	3	3	497	282	442	3e-29	115	161	21.5	Uncharacterized protein OS=Danio rerio GN=si:dkey-57n24.6 PE=4 SV=1
comp31169_c0	comp31169_c0_seq1	tr|F1Q5B3|F1Q5B3_DANRE	42.29	402	195	9	32	1132	702	1101	7e-87	290	400	26.67	Uncharacterized protein OS=Danio rerio GN=atp7a PE=3 SV=1
comp31183_c0	comp31183_c0_seq1	sp|B0UXH9|CI116_DANRE	58.33	48	20	0	216	73	77	124	2e-11	61.6	48	35.04	UPF0691 protein C9orf116 homolog OS=Danio rerio GN=si:ch211-248e11.2 PE=3 SV=1
comp31187_c0	comp31187_c0_seq1	tr|E7FG10|E7FG10_DANRE	60.4	303	117	2	5	904	188	490	1e-132	391	303	57.39	Uncharacterized protein OS=Danio rerio GN=LOC100332400 PE=4 SV=1
comp31229_c0	comp31229_c0_seq1	tr|B7ZV20|B7ZV20_DANRE	58.18	110	39	1	2	310	219	328	4e-19	82.8	110	23.55	Similar to transmembrane and coiled-coil domains 2 OS=Danio rerio GN=tmcc2 PE=2 SV=1
comp31236_c0	comp31236_c0_seq1	tr|E7FDI0|E7FDI0_DANRE	36.84	190	87	9	278	781	11	189	1e-19	89.7	179	23.8	Uncharacterized protein OS=Danio rerio GN=LOC795227 PE=4 SV=1
comp31238_c0	comp31238_c0_seq1	tr|Q6NZ32|Q6NZ32_DANRE	64.36	101	36	0	837	535	347	447	6e-41	149	101	22.49	Dimethylanaline monooxygenase-like OS=Danio rerio GN=zgc:77439 PE=2 SV=1
comp31242_c0	comp31242_c0_seq1	tr|F1QF89|F1QF89_DANRE	71	231	63	1	693	1	1	227	4e-94	295	227	31.53	Uncharacterized protein OS=Danio rerio GN=pomt1 PE=4 SV=1
comp31259_c0	comp31259_c0_seq1	tr|F1R3T4|F1R3T4_DANRE	76.92	273	62	1	6	824	16	287	4e-138	399	272	69.21	Uncharacterized protein OS=Danio rerio GN=galk1 PE=3 SV=1
comp31268_c0	comp31268_c0_seq2	tr|F1R4V0|F1R4V0_DANRE	58.92	297	120	2	2	892	53	347	1e-104	320	295	70.74	Coiled-coil domain-containing protein 125 (Fragment) OS=Danio rerio GN=ccdc125 PE=4 SV=1
comp31268_c0	comp31268_c0_seq1	sp|A2BGP7|CC125_DANRE	59.86	142	56	1	2	427	101	241	1e-81	165	141	30.32	Coiled-coil domain-containing protein 125 OS=Danio rerio GN=ccdc125 PE=3 SV=1
comp31281_c0	comp31281_c0_seq1	tr|E7F4M7|E7F4M7_DANRE	71.84	245	64	1	721	2	1	245	5e-116	362	245	22.77	Uncharacterized protein OS=Danio rerio GN=CABZ01078919.1 PE=4 SV=1
comp31284_c0	comp31284_c0_seq1	sp|Q561X9|BDH2_DANRE	41.18	136	69	4	923	540	110	242	3e-20	88.6	133	54.29	3-hydroxybutyrate dehydrogenase type 2 OS=Danio rerio GN=bdh2 PE=2 SV=1
comp31284_c1	comp31284_c1_seq1	tr|Q5XJS8|Q5XJS8_DANRE	37.61	117	67	1	126	458	4	120	2e-14	68.9	117	45	Hsd17b10 protein OS=Danio rerio GN=hsd17b10 PE=2 SV=1
comp31354_c1	comp31354_c1_seq1	tr|Q1LX17|Q1LX17_DANRE	92	75	6	0	146	370	4	78	3e-45	147	75	96.15	Cyclin-dependent kinases regulatory subunit OS=Danio rerio GN=cks2 PE=3 SV=1
comp31361_c0	comp31361_c0_seq1	sp|Q7SYM0|UCK2A_DANRE	90.05	221	21	1	2	664	42	261	3e-146	414	220	84.29	Uridine-cytidine kinase 2-A OS=Danio rerio GN=uck2a PE=2 SV=1
comp31371_c0	comp31371_c0_seq1	tr|F1QGZ3|F1QGZ3_DANRE	47.12	104	52	2	528	220	27	128	5e-22	91.7	102	34.34	Uncharacterized protein (Fragment) OS=Danio rerio GN=LOC572670 PE=4 SV=1
comp31373_c0	comp31373_c0_seq1	tr|E9QH04|E9QH04_DANRE	66.96	224	27	1	531	1	167	390	1e-85	264	224	45.25	Uncharacterized protein OS=Danio rerio GN=flvcr2b PE=4 SV=1
comp31373_c0	comp31373_c0_seq2	tr|E9QH04|E9QH04_DANRE	78.71	155	33	0	465	1	236	390	1e-84	261	155	31.31	Uncharacterized protein OS=Danio rerio GN=flvcr2b PE=4 SV=1
comp31402_c1	comp31402_c1_seq1	tr|F1RE17|F1RE17_DANRE	29	231	149	4	18	671	491	719	5e-21	92.8	229	29.78	Uncharacterized protein OS=Danio rerio GN=acad11 PE=3 SV=1
comp31413_c0	comp31413_c0_seq1	sp|Q6EWH2|FYNA_DANRE	98.17	109	2	0	1	327	325	433	3e-70	222	109	20.3	Tyrosine-protein kinase fyna OS=Danio rerio GN=fyna PE=1 SV=2
comp31426_c0	comp31426_c0_seq2	tr|E7F994|E7F994_DANRE	79.2	125	26	0	377	3	92	216	7e-63	198	125	37.65	Uncharacterized protein OS=Danio rerio PE=4 SV=1
comp31426_c0	comp31426_c0_seq1	tr|E7F994|E7F994_DANRE	77.88	113	25	0	372	34	92	204	1e-53	174	113	34.04	Uncharacterized protein OS=Danio rerio PE=4 SV=1
comp31451_c0	comp31451_c0_seq1	tr|E7FF15|E7FF15_DANRE	78.85	312	66	0	3	938	8	319	3e-155	443	312	88.89	Uncharacterized protein OS=Danio rerio GN=lrrc58b PE=4 SV=1
comp31465_c0	comp31465_c0_seq1	tr|F1QVI3|F1QVI3_DANRE	75.47	265	62	2	891	103	403	666	9e-132	399	264	30.56	Uncharacterized protein (Fragment) OS=Danio rerio GN=cdh4 PE=3 SV=1
comp31469_c0	comp31469_c0_seq1	tr|E7F6A7|E7F6A7_DANRE	38.67	256	123	12	821	93	352	586	8e-29	118	235	30.64	Uncharacterized protein OS=Danio rerio GN=im:7137453 PE=4 SV=1
comp31474_c0	comp31474_c0_seq1	sp|P47792|SX19A_DANRE	61.49	174	65	1	525	10	124	297	4e-47	159	174	58.59	Transcription factor Sox-19a OS=Danio rerio GN=sox19a PE=1 SV=2
comp31481_c0	comp31481_c0_seq1	tr|E7F3M1|E7F3M1_DANRE	53.17	521	192	10	1	1542	274	749	4e-161	488	476	48.03	Uncharacterized protein OS=Danio rerio GN=CABZ01072018.1 PE=4 SV=1
comp31501_c0	comp31501_c0_seq1	tr|A5PMK7|A5PMK7_DANRE	97	100	3	0	302	3	1	100	2e-64	204	100	26.67	Uncharacterized protein OS=Danio rerio GN=wdfy3 PE=4 SV=1
comp31503_c0	comp31503_c0_seq1	tr|F1QPJ4|F1QPJ4_DANRE	66.4	125	33	3	632	279	3	125	9e-43	144	123	87.23	Uncharacterized protein (Fragment) OS=Danio rerio GN=si:ch211-255a21.3 PE=4 SV=1
comp31503_c0	comp31503_c0_seq2	tr|F1QPJ4|F1QPJ4_DANRE	66.4	125	33	3	694	341	3	125	2e-42	144	123	87.23	Uncharacterized protein (Fragment) OS=Danio rerio GN=si:ch211-255a21.3 PE=4 SV=1
comp31504_c0	comp31504_c0_seq1	tr|F1R6K9|F1R6K9_DANRE	62.8	379	140	1	1	1134	463	841	1e-175	516	379	44.28	Prominin-1-A OS=Danio rerio GN=prom1a PE=4 SV=1
comp31505_c0	comp31505_c0_seq1	tr|B0S8K3|B0S8K3_DANRE	48.78	451	231	0	1514	162	19	469	2e-114	353	451	79.96	Uncharacterized protein OS=Danio rerio GN=lrrc15 PE=4 SV=1
comp31518_c0	comp31518_c0_seq1	sp|Q7T3S5|B3G5A_DANRE	55	100	45	0	449	748	1	100	7e-21	90.9	100	26.39	Lactosylceramide 1,3-N-acetyl-beta-D-glucosaminyltransferase A OS=Danio rerio GN=b3gnt5a PE=2 SV=1
comp31520_c0	comp31520_c0_seq1	tr|I3ITD8|I3ITD8_DANRE	61.9	63	24	0	624	436	72	134	2e-19	85.9	63	26.69	Uncharacterized protein OS=Danio rerio GN=pax6l PE=3 SV=2
comp31528_c0	comp31528_c0_seq1	sp|P0C7U4|C3AR_DANRE	46.6	103	55	0	21	329	257	359	8e-30	112	103	28.53	C3a anaphylatoxin chemotactic receptor OS=Danio rerio GN=c3ar1 PE=3 SV=1
comp31553_c0	comp31553_c0_seq1	tr|B3DKJ9|B3DKJ9_DANRE	79.7	468	95	0	14	1417	1	468	0	810	468	42.35	DNA polymerase OS=Danio rerio GN=pold1 PE=2 SV=1
comp31556_c1	comp31556_c1_seq1	tr|F1Q4N3|F1Q4N3_DANRE	64.77	88	31	0	2	265	29	116	4e-39	131	88	65.67	Uncharacterized protein OS=Danio rerio GN=CABZ01090712.1 PE=4 SV=1
comp31559_c0	comp31559_c0_seq1	tr|B0S6W0|B0S6W0_DANRE	86.45	214	29	0	2	643	525	738	7e-126	378	214	28.96	Uncharacterized protein OS=Danio rerio GN=tmtc4 PE=4 SV=1
comp31562_c0	comp31562_c0_seq1	tr|B0V1B1|B0V1B1_DANRE	59.91	217	82	3	1	651	85	296	2e-90	272	212	71.62	Uncharacterized protein OS=Danio rerio GN=kazald3 PE=4 SV=1
comp31566_c0	comp31566_c0_seq1	tr|E7FFK6|E7FFK6_DANRE	49.49	293	144	2	3	878	149	438	3e-80	259	290	43.15	Translation factor guf1, mitochondrial OS=Danio rerio GN=guf1 PE=3 SV=1
comp31586_c0	comp31586_c0_seq1	tr|C7S6G4|C7S6G4_DANRE	53.12	128	59	1	382	2	67	194	2e-39	136	128	43.54	Thromboplastin OS=Danio rerio GN=f3a PE=2 SV=1
[truncated: 87,268 more rows]
