# Supplementary material for: Cross-tissue and cross-species analysis of gene expression in skeletal muscle and electric organ of African weakly-electric fish (Teleostei; Mormyridae)
Source: BMC Genomics. 2015 Sep 3;16(1):668. doi: 10.1186/s12864-015-1858-9 (PMC4558960; doi:10.1186/s12864-015-1858-9)
Supplement: Additional file 3: — Blast results of C. tshokwe transcriptome assembly. Tabular blast report showing the results of the blastx comparison between the transcriptome of C. tshokwe and the proteome of D. rerio. (TXT 19887 kb) [file 12864_2015_1858_MOESM3_ESM.txt]

id	#qseqid	sseqid	pident	length	mismatch	gapopen	qstart	qend	sstart	send	evalue	bitscore	db_hit_len	pct_hit_len_aligned	hit_descr
comp100023_c0	comp100023_c0_seq1	tr|Q6DHP4|Q6DHP4_DANRE	49.47	95	47	1	2	283	209	303	1e-12	63.2	95	27.54	Centromere protein N OS=Danio rerio GN=cenpn PE=2 SV=1
comp100039_c0	comp100039_c0_seq1	tr|F1Q9T2|F1Q9T2_DANRE	46.96	115	56	3	629	297	327	440	4e-26	105	114	25.91	Uncharacterized protein OS=Danio rerio GN=btr04 PE=4 SV=1
comp100082_c0	comp100082_c0_seq1	tr|F1QYA4|F1QYA4_DANRE	34.31	137	89	1	457	47	154	289	6e-20	87.4	136	23.09	Uncharacterized protein (Fragment) OS=Danio rerio PE=4 SV=1
comp100154_c0	comp100154_c0_seq1	tr|Q9IAT0|Q9IAT0_DANRE	96.98	232	7	0	3	698	214	445	1e-137	400	232	52.13	Uncharacterized protein OS=Danio rerio GN=zic2a PE=2 SV=1
comp100233_c0	comp100233_c0_seq1	tr|F1QIM9|F1QIM9_DANRE	38.78	196	106	4	590	12	91	275	4e-28	112	185	56.4	Uncharacterized protein (Fragment) OS=Danio rerio PE=4 SV=1
comp100323_c0	comp100323_c0_seq1	tr|F1QZP6|F1QZP6_DANRE	78.62	145	24	2	3	434	291	429	3e-47	163	139	20.32	Uncharacterized protein (Fragment) OS=Danio rerio GN=cnksr2a PE=4 SV=1
comp100367_c0	comp100367_c0_seq1	tr|H9GZ09|H9GZ09_DANRE	39.08	87	52	1	600	340	209	294	3e-14	72	86	29.25	Uncharacterized protein OS=Danio rerio PE=4 SV=1
comp100553_c0	comp100553_c0_seq1	tr|Q567J3|Q567J3_DANRE	68.89	45	14	0	138	4	30	74	3e-14	66.2	45	29.61	Uncharacterized protein OS=Danio rerio GN=mal PE=2 SV=1
comp100665_c0	comp100665_c0_seq1	tr|E7F1N5|E7F1N5_DANRE	59.73	149	60	0	451	5	11	159	5e-49	168	149	26	Uncharacterized protein OS=Danio rerio GN=CABZ01030094.1 PE=4 SV=1
comp10071_c0	comp10071_c0_seq2	tr|E9QDG2|E9QDG2_DANRE	57.75	71	30	0	249	37	1	71	3e-20	85.5	71	37.97	Uncharacterized protein OS=Danio rerio GN=zgc:153910 PE=4 SV=1
comp10071_c0	comp10071_c0_seq1	tr|E9QDG2|E9QDG2_DANRE	64.06	64	23	0	200	9	1	64	6e-21	87	64	34.22	Uncharacterized protein OS=Danio rerio GN=zgc:153910 PE=4 SV=1
comp10074_c0	comp10074_c0_seq1	tr|F1QS56|F1QS56_DANRE	85.05	515	74	2	2	1543	25	537	0	898	513	47.41	Phosphoinositide phospholipase C OS=Danio rerio GN=plch1 PE=4 SV=1
comp100789_c0	comp100789_c0_seq1	tr|H0WEQ5|H0WEQ5_DANRE	64.81	54	16	2	101	256	1	53	2e-12	59.7	53	60.23	Uncharacterized protein OS=Danio rerio GN=sorbs1 PE=4 SV=1
comp100795_c0	comp100795_c0_seq1	tr|F1QG54|F1QG54_DANRE	52.17	115	53	1	345	1	368	480	1e-35	129	113	22.97	Uncharacterized protein (Fragment) OS=Danio rerio GN=si:dkeyp-101e12.1 PE=4 SV=1
comp100825_c0	comp100825_c0_seq1	tr|E9QJ19|E9QJ19_DANRE	55.71	70	30	1	423	632	20	88	9e-20	85.5	69	34.85	Uncharacterized protein OS=Danio rerio GN=ano11 PE=4 SV=2
comp10083_c0	comp10083_c0_seq2	tr|Q6DBQ4|Q6DBQ4_DANRE	73.47	147	37	1	699	265	36	182	5e-67	209	147	74.24	Uncharacterized protein OS=Danio rerio GN=tm4sf4 PE=2 SV=1
comp10083_c0	comp10083_c0_seq1	tr|Q6DBQ4|Q6DBQ4_DANRE	87.04	54	7	0	197	36	36	89	8e-27	99	54	27.27	Uncharacterized protein OS=Danio rerio GN=tm4sf4 PE=2 SV=1
comp100889_c0	comp100889_c0_seq1	tr|F8W267|F8W267_DANRE	82.14	56	10	0	247	80	61	116	3e-27	100	56	29.17	Uncharacterized protein OS=Danio rerio GN=tgif1 PE=3 SV=1
comp100927_c0	comp100927_c0_seq1	tr|F1QMF4|F1QMF4_DANRE	59.41	101	38	2	166	465	97	195	3e-22	92.8	99	25.85	Uncharacterized protein OS=Danio rerio GN=st3gal5l PE=4 SV=1
comp100948_c0	comp100948_c0_seq1	tr|F1Q9W3|F1Q9W3_DANRE	88.42	95	10	1	3	287	185	278	2e-54	176	94	26.7	Protein Wnt OS=Danio rerio GN=wnt7bb PE=3 SV=1
comp101107_c0	comp101107_c0_seq1	tr|F1QR82|F1QR82_DANRE	76.58	111	17	1	13	345	320	421	5e-53	176	102	24.23	Uncharacterized protein (Fragment) OS=Danio rerio GN=kcnj6 PE=3 SV=1
comp101114_c0	comp101114_c0_seq1	tr|A2BH23|A2BH23_DANRE	90.62	96	7	2	284	3	25	120	1e-54	170	96	63.16	Uncharacterized protein OS=Danio rerio GN=si:dkey-35m8.1 PE=4 SV=1
comp101124_c0	comp101124_c0_seq1	tr|E9QE51|E9QE51_DANRE	71.69	272	73	2	16	822	201	471	3e-122	370	271	36.67	Uncharacterized protein OS=Danio rerio GN=tpx2 PE=4 SV=1
comp101139_c0	comp101139_c0_seq1	tr|Q5BLA7|Q5BLA7_DANRE	82.14	56	10	0	248	81	1	56	2e-27	106	56	25.11	Uncharacterized protein OS=Danio rerio GN=zgc:113425 PE=2 SV=1
comp101155_c0	comp101155_c0_seq1	tr|F1QIP5|F1QIP5_DANRE	72.2	205	52	1	1	600	565	769	2e-100	313	205	22.55	Uncharacterized protein OS=Danio rerio GN=pacs1a PE=4 SV=1
comp101224_c0	comp101224_c0_seq1	tr|E7F0I7|E7F0I7_DANRE	61.9	105	39	1	312	1	7	111	2e-39	139	105	21.04	Uncharacterized protein OS=Danio rerio GN=hck PE=4 SV=1
comp101229_c0	comp101229_c0_seq1	tr|A2CE80|A2CE80_DANRE	89.16	83	9	0	250	2	41	123	3e-47	156	83	24.2	Uncharacterized protein OS=Danio rerio GN=foxd1 PE=3 SV=1
comp101233_c0	comp101233_c0_seq1	tr|E7F6P2|E7F6P2_DANRE	83.85	161	26	0	153	635	34	194	5e-93	289	161	24.58	Uncharacterized protein OS=Danio rerio GN=LOC100332426 PE=4 SV=1
comp101336_c0	comp101336_c0_seq1	tr|E7FDA5|E7FDA5_DANRE	46.43	168	89	1	510	7	323	489	5e-47	164	167	22.48	Uncharacterized protein OS=Danio rerio PE=4 SV=1
comp10137_c0	comp10137_c0_seq1	tr|Q7T3Q1|Q7T3Q1_DANRE	49.33	75	38	0	2	226	46	120	1e-19	84.3	75	61.98	NK lysin-like protein OS=Danio rerio GN=si:rp71-40n14.1 PE=2 SV=1
comp10142_c0	comp10142_c0_seq1	tr|E7F437|E7F437_DANRE	57.61	92	39	0	284	9	320	411	2e-31	116	92	20.86	Uncharacterized protein OS=Danio rerio GN=spam1 PE=4 SV=2
comp101444_c0	comp101444_c0_seq1	sp|Q1RMB5|K1644_DANRE	87.25	149	19	0	457	11	1	149	2e-97	285	149	73.4	Uncharacterized protein KIAA1644 homolog OS=Danio rerio GN=si:dkey-14k9.2 PE=2 SV=2
comp101613_c0	comp101613_c0_seq1	tr|B8JI18|B8JI18_DANRE	81.96	194	35	0	1	582	100	293	5e-111	334	194	30.6	Uncharacterized protein OS=Danio rerio GN=abcg2c PE=4 SV=1
comp101635_c0	comp101635_c0_seq1	tr|F1QLV8|F1QLV8_DANRE	66.05	162	55	0	1	486	123	284	1e-55	180	162	54.73	Acid phosphatase-like protein 2 (Fragment) OS=Danio rerio GN=pxylp1 PE=4 SV=1
comp101661_c0	comp101661_c0_seq1	tr|F1QMD0|F1QMD0_DANRE	75	152	38	0	459	4	27	178	3e-83	253	152	43.06	Uncharacterized protein (Fragment) OS=Danio rerio GN=si:ch211-236p22.1 PE=4 SV=1
comp101710_c0	comp101710_c0_seq1	tr|F1R709|F1R709_DANRE	85.71	126	17	1	2	379	257	381	6e-74	232	125	24.08	Uncharacterized protein (Fragment) OS=Danio rerio GN=LOC100331938 PE=4 SV=1
comp101736_c0	comp101736_c0_seq1	tr|F1QKD4|F1QKD4_DANRE	56.89	167	68	2	6	506	83	245	1e-48	165	163	41.16	Uncharacterized protein OS=Danio rerio GN=gfi1ab PE=4 SV=1
comp101752_c0	comp101752_c0_seq1	tr|F1QF75|F1QF75_DANRE	62.79	430	157	3	1288	2	432	859	0	559	428	29.72	Uncharacterized protein OS=Danio rerio GN=mrc1a PE=4 SV=1
comp10180_c0	comp10180_c0_seq1	tr|E7F0R1|E7F0R1_DANRE	49.11	169	81	3	2	502	119	284	4e-35	129	166	32.81	Uncharacterized protein OS=Danio rerio GN=CR396586.2 PE=4 SV=1
comp101811_c0	comp101811_c0_seq1	sp|Q6NW96|SP9_DANRE	94.23	104	5	1	3	314	337	439	8e-51	169	103	23.46	Transcription factor Sp9 OS=Danio rerio GN=sp9 PE=2 SV=1
comp101888_c0	comp101888_c0_seq1	tr|B0V1P3|B0V1P3_DANRE	75.48	208	51	0	3	626	47	254	5e-118	345	208	54.45	Uncharacterized protein OS=Danio rerio GN=zgc:163121 PE=3 SV=1
comp101892_c0	comp101892_c0_seq1	tr|E7F1T2|E7F1T2_DANRE	63.68	212	72	4	631	2	677	885	9e-86	275	209	22.31	Uncharacterized protein OS=Danio rerio GN=si:dkey-38p12.3 PE=4 SV=1
comp101900_c0	comp101900_c0_seq1	tr|F1QJF7|F1QJF7_DANRE	76.19	84	18	1	247	2	5	88	2e-38	132	84	37.5	Uncharacterized protein (Fragment) OS=Danio rerio GN=gins4 PE=4 SV=1
comp101919_c0	comp101919_c0_seq1	tr|A2BE63|A2BE63_DANRE	88.1	84	10	0	35	286	111	194	3e-40	144	84	40.38	Homeobox protein Hox-C6a OS=Danio rerio GN=hoxc6a PE=3 SV=1
comp101922_c0	comp101922_c0_seq1	tr|E7FF54|E7FF54_DANRE	54.74	95	41	1	127	411	1	93	2e-30	115	93	21.93	Uncharacterized protein OS=Danio rerio GN=LOC100002406 PE=4 SV=1
comp102002_c0	comp102002_c0_seq1	tr|F1QIM9|F1QIM9_DANRE	50.43	234	105	2	1052	363	102	328	4e-63	210	227	69.21	Uncharacterized protein (Fragment) OS=Danio rerio PE=4 SV=1
comp102003_c0	comp102003_c0_seq1	tr|X1WEN8|X1WEN8_DANRE	86.92	214	23	3	165	806	1	209	9e-122	376	209	20.04	Uncharacterized protein OS=Danio rerio GN=pcdh7b PE=4 SV=1
comp102157_c0	comp102157_c0_seq1	tr|F1Q4V8|F1Q4V8_DANRE	52.87	348	147	9	1	1023	433	770	3e-62	218	338	23.9	Uncharacterized protein OS=Danio rerio GN=ptprga PE=4 SV=1
comp102238_c0	comp102238_c0_seq1	tr|E7EXN5|E7EXN5_DANRE	28.5	207	133	6	582	1	409	613	8e-12	64.7	205	21.88	Uncharacterized protein OS=Danio rerio GN=LOC101887178 PE=4 SV=1
comp102282_c0	comp102282_c0_seq1	tr|B8JM37|B8JM37_DANRE	51.53	262	114	3	2	778	40	291	1e-87	270	252	83.44	Uncharacterized protein OS=Danio rerio GN=si:ch73-41e3.7 PE=4 SV=1
comp102292_c0	comp102292_c0_seq1	tr|F1RAP0|F1RAP0_DANRE	54.33	127	56	1	2	376	130	256	1e-26	102	127	45.36	Uncharacterized protein OS=Danio rerio GN=zgc:103564 PE=4 SV=1
comp102353_c0	comp102353_c0_seq1	sp|O42365|HXA2B_DANRE	67.01	97	31	1	300	10	57	152	1e-36	129	96	26.45	Homeobox protein Hox-A2b OS=Danio rerio GN=hoxa2b PE=2 SV=2
comp102428_c0	comp102428_c0_seq1	tr|X1WCK5|X1WCK5_DANRE	65.22	115	40	0	378	34	224	338	1e-43	149	115	33.14	Uncharacterized protein OS=Danio rerio GN=dnajc22 PE=4 SV=1
comp102432_c0	comp102432_c0_seq1	tr|A8WG81|A8WG81_DANRE	67.89	218	70	0	657	4	1	218	2e-106	315	218	64.31	Transmembrane protein 59-like OS=Danio rerio GN=tmem59l PE=2 SV=1
comp102458_c0	comp102458_c0_seq1	tr|E9QFP4|E9QFP4_DANRE	73.68	95	25	0	15	299	1	95	1e-50	161	95	53.37	Uncharacterized protein OS=Danio rerio GN=gstt1a PE=3 SV=1
comp102524_c0	comp102524_c0_seq1	tr|F1R6R4|F1R6R4_DANRE	97.97	148	3	0	446	3	57	204	2e-103	301	148	70.48	Uncharacterized protein (Fragment) OS=Danio rerio GN=mapk10 PE=4 SV=1
comp102537_c0	comp102537_c0_seq1	tr|X1WDR4|X1WDR4_DANRE	36.59	123	65	3	12	341	22	144	2e-11	61.6	123	21.03	Uncharacterized protein (Fragment) OS=Danio rerio GN=si:dkey-182i3.11 PE=4 SV=1
comp102562_c0	comp102562_c0_seq1	tr|O93311|O93311_DANRE	91.88	271	20	1	1	807	23	293	5e-147	424	271	61.31	Odd-paired-like OS=Danio rerio GN=zic1 PE=2 SV=1
comp102587_c0	comp102587_c0_seq1	tr|F1Q960|F1Q960_DANRE	71.33	143	38	1	2	430	321	460	4e-60	198	140	23.77	Uncharacterized protein (Fragment) OS=Danio rerio GN=col7a1l PE=4 SV=1
comp102657_c0	comp102657_c0_seq1	tr|E9QFU3|E9QFU3_DANRE	80.99	142	27	0	428	3	34	175	4e-58	193	142	30.08	Uncharacterized protein OS=Danio rerio GN=htr6 PE=3 SV=1
comp102665_c0	comp102665_c0_seq1	tr|E7F941|E7F941_DANRE	46.99	183	96	1	246	794	4	185	5e-48	166	182	52.3	Uncharacterized protein OS=Danio rerio PE=4 SV=1
comp10267_c0	comp10267_c0_seq1	tr|A8DZE4|A8DZE4_DANRE	56.8	125	54	0	380	6	161	285	3e-42	148	125	22.6	Glucose-6-phosphate isomerase OS=Danio rerio GN=gpib PE=3 SV=1
comp102674_c0	comp102674_c0_seq1	sp|Q7ZVS3|PLK4_DANRE	78.79	231	49	0	790	98	557	787	1e-128	391	231	24.57	Serine/threonine-protein kinase PLK4 OS=Danio rerio GN=plk4 PE=2 SV=2
comp10268_c0	comp10268_c0_seq1	tr|E7FAC0|E7FAC0_DANRE	64.1	78	24	2	337	558	50	127	5e-28	107	78	35.94	Uncharacterized protein OS=Danio rerio GN=LOC100331253 PE=4 SV=1
comp102717_c0	comp102717_c0_seq1	sp|Q6PBW5|RP65A_DANRE	86.86	137	18	0	411	1	68	204	4e-82	254	137	25.8	Retinoid isomerohydrolase OS=Danio rerio GN=rpe65a PE=2 SV=1
comp102812_c0	comp102812_c0_seq1	tr|E7FD81|E7FD81_DANRE	84.46	251	37	1	873	127	913	1163	5e-106	337	251	21.58	Uncharacterized protein OS=Danio rerio PE=4 SV=1
comp102870_c0	comp102870_c0_seq1	sp|Q25C93|FEZF1_DANRE	60.64	94	29	2	291	572	1	86	1e-26	105	86	20.05	Fez family zinc finger protein 1 OS=Danio rerio GN=fezf1 PE=2 SV=1
comp102941_c0	comp102941_c0_seq1	tr|Q6PHV5|Q6PHV5_DANRE	84.91	106	15	1	1	318	153	257	1e-59	192	105	25.06	Carboxypeptidase A5 OS=Danio rerio GN=cpa5 PE=2 SV=1
comp102992_c0	comp102992_c0_seq1	tr|E7F0R1|E7F0R1_DANRE	45.61	114	43	3	3	308	332	438	1e-13	67	107	21.15	Uncharacterized protein OS=Danio rerio GN=CR396586.2 PE=4 SV=1
comp103143_c0	comp103143_c0_seq1	tr|F1R0E0|F1R0E0_DANRE	63.89	108	39	0	574	251	60	167	1e-27	105	108	52.94	Uncharacterized protein (Fragment) OS=Danio rerio GN=si:dkey-21n10.3 PE=4 SV=1
comp103280_c0	comp103280_c0_seq1	tr|E7FC43|E7FC43_DANRE	44.14	111	62	0	12	344	86	196	1e-25	99.8	111	36.27	Uncharacterized protein OS=Danio rerio GN=LOC101883163 PE=4 SV=1
comp103295_c0	comp103295_c0_seq1	tr|A2BHI0|A2BHI0_DANRE	59.13	115	42	1	72	401	1	115	5e-39	139	115	20.72	Uncharacterized protein OS=Danio rerio GN=si:dkey-165i8.3 PE=4 SV=1
comp10330_c0	comp10330_c0_seq1	tr|E7F5A0|E7F5A0_DANRE	43.28	134	73	2	703	305	39	170	5e-26	102	132	77.65	Uncharacterized protein OS=Danio rerio PE=4 SV=1
comp103302_c0	comp103302_c0_seq1	tr|F1R469|F1R469_DANRE	50.92	218	91	3	3	656	311	512	2e-61	206	202	30.98	Uncharacterized protein OS=Danio rerio GN=kal1a PE=4 SV=1
comp103357_c0	comp103357_c0_seq1	tr|E7EXK6|E7EXK6_DANRE	47.01	134	64	3	159	542	268	400	1e-28	113	133	31.37	Uncharacterized protein OS=Danio rerio GN=cnp PE=4 SV=1
comp103392_c0	comp103392_c0_seq1	tr|E7FH19|E7FH19_DANRE	75	96	24	0	232	519	85	180	4e-37	133	96	28.74	Uncharacterized protein OS=Danio rerio PE=4 SV=1
comp103446_c0	comp103446_c0_seq1	tr|E7F236|E7F236_DANRE	65.24	164	53	2	489	7	306	468	5e-66	217	163	23.55	Uncharacterized protein OS=Danio rerio GN=si:ch73-93k15.2 PE=4 SV=1
comp103505_c0	comp103505_c0_seq1	tr|Q1L9C6|Q1L9C6_DANRE	70.11	87	26	0	3	263	107	193	5e-37	129	87	26.13	Uncharacterized protein OS=Danio rerio GN=dffb PE=4 SV=1
comp103630_c0	comp103630_c0_seq1	tr|E7F3X0|E7F3X0_DANRE	77.85	307	63	2	909	1	577	882	6e-154	461	306	29.62	Uncharacterized protein OS=Danio rerio GN=kif5aa PE=4 SV=2
comp103645_c0	comp103645_c0_seq1	tr|A2AR68|A2AR68_DANRE	93.44	122	8	0	368	3	264	385	9e-65	206	122	27.29	Uncharacterized protein OS=Danio rerio GN=gdi1 PE=4 SV=1
comp10367_c0	comp10367_c0_seq1	tr|Q6PBN9|Q6PBN9_DANRE	80.56	72	14	0	368	153	1	72	3e-35	120	72	98.63	Guanine nucleotide-binding protein subunit gamma OS=Danio rerio GN=gngt1 PE=2 SV=1
comp103728_c0	comp103728_c0_seq1	tr|F1R868|F1R868_DANRE	75.51	49	11	1	114	257	1	49	9e-16	69.7	49	32.24	Uncharacterized protein OS=Danio rerio GN=utrn PE=4 SV=4
comp103744_c0	comp103744_c0_seq1	tr|Q1LUD4|Q1LUD4_DANRE	67.65	102	32	1	511	209	4	105	7e-43	145	102	97.14	Si:ch211-232m10.4 OS=Danio rerio GN=tmem238 PE=2 SV=1
comp103912_c0	comp103912_c0_seq1	tr|F1QMW5|F1QMW5_DANRE	79.39	228	42	1	6	689	214	436	7e-89	281	223	30.3	Fidgetin OS=Danio rerio GN=fign PE=4 SV=1
comp10397_c0	comp10397_c0_seq1	tr|F1QXP3|F1QXP3_DANRE	65.6	282	81	5	2	832	594	864	4e-45	165	271	23.98	Uncharacterized protein (Fragment) OS=Danio rerio GN=tlr7 PE=4 SV=1
comp103973_c0	comp103973_c0_seq1	tr|Q6W9E1|Q6W9E1_DANRE	58.18	110	46	0	67	396	16	125	2e-35	125	110	50	BHLH transcription factor FIG alpha OS=Danio rerio GN=figla PE=2 SV=1
comp103983_c0	comp103983_c0_seq1	sp|Q9YH91|CLDY_DANRE	81.08	74	14	0	222	1	1	74	5e-38	129	74	35.58	Claudin-like protein ZF-A89 OS=Danio rerio GN=cldnd PE=2 SV=1
comp103992_c0	comp103992_c0_seq1	sp|Q4V922|GSG1L_DANRE	91.3	69	6	0	9	215	1	69	3e-31	113	69	22.7	Germ cell-specific gene 1-like protein OS=Danio rerio GN=gsg1l PE=2 SV=1
comp1040_c0	comp1040_c0_seq1	tr|X1WCN7|X1WCN7_DANRE	46.41	153	61	1	399	4	213	365	1e-39	142	153	23.61	Uncharacterized protein OS=Danio rerio GN=LOC100534701 PE=4 SV=1
comp104029_c0	comp104029_c0_seq1	tr|E7FAD1|E7FAD1_DANRE	49	100	49	1	294	1	110	209	5e-20	85.1	100	27.93	Uncharacterized protein OS=Danio rerio PE=4 SV=1
comp104067_c0	comp104067_c0_seq1	tr|A3KH13|A3KH13_DANRE	71.83	71	20	0	213	1	1	71	8e-30	107	71	73.96	S100A1 protein OS=Danio rerio GN=s100a1 PE=4 SV=1
comp10408_c0	comp10408_c0_seq1	tr|F1REU8|F1REU8_DANRE	81.94	155	25	2	80	535	1	155	1e-84	265	155	27.58	Uncharacterized protein OS=Danio rerio GN=micall2b PE=4 SV=1
comp104166_c0	comp104166_c0_seq1	tr|B7ZD98|B7ZD98_DANRE	79	200	41	1	606	10	654	853	2e-105	326	200	23.45	Helicase, lymphoid-specific OS=Danio rerio GN=hells PE=2 SV=1
comp104205_c0	comp104205_c0_seq1	tr|A5WV53|A5WV53_DANRE	39.57	278	147	10	23	847	60	319	1e-51	181	260	40.5	Uncharacterized protein OS=Danio rerio PE=4 SV=1
comp104239_c0	comp104239_c0_seq1	tr|E9QB44|E9QB44_DANRE	42.86	77	44	0	546	316	131	207	8e-11	59.3	77	33.77	Uncharacterized protein OS=Danio rerio GN=si:ch1073-143l10.2 PE=4 SV=1
comp104257_c0	comp104257_c0_seq1	tr|E7F0Z2|E7F0Z2_DANRE	44.34	106	57	1	45	356	46	151	1e-23	94.4	106	31.74	Uncharacterized protein OS=Danio rerio GN=AL929239.1 PE=4 SV=1
comp104275_c0	comp104275_c0_seq1	tr|E7FDE3|E7FDE3_DANRE	49.5	202	102	0	10	615	248	449	3e-55	186	202	44.3	Uncharacterized protein OS=Danio rerio GN=si:ch211-266g18.9 PE=4 SV=1
comp104276_c0	comp104276_c0_seq1	tr|F1QAW7|F1QAW7_DANRE	48.57	140	64	3	396	1	25	164	4e-36	130	140	50	Uncharacterized protein (Fragment) OS=Danio rerio GN=LOC101886846 PE=4 SV=1
comp10429_c0	comp10429_c0_seq1	tr|F1Q4R2|F1Q4R2_DANRE	56.98	172	60	7	20	499	1	170	3e-49	163	170	60.93	Uncharacterized protein OS=Danio rerio GN=si:dkey-283j4.1 PE=4 SV=1
comp104362_c0	comp104362_c0_seq1	tr|A1L2F4|A1L2F4_DANRE	72.94	85	23	0	269	15	117	201	5e-39	135	85	26.07	Uncharacterized protein OS=Danio rerio GN=zgc:158856 PE=2 SV=1
comp104407_c0	comp104407_c0_seq1	tr|F1QB33|F1QB33_DANRE	52.41	145	68	1	13	444	183	327	2e-49	165	145	42.65	Uncharacterized protein (Fragment) OS=Danio rerio GN=si:dkeyp-13d11.2 PE=4 SV=1
comp104425_c0	comp104425_c0_seq1	tr|X1WEW9|X1WEW9_DANRE	39.84	128	73	2	585	211	408	534	3e-22	95.5	127	22.32	Uncharacterized protein OS=Danio rerio GN=si:ch211-167j9.4 PE=4 SV=1
comp104434_c0	comp104434_c0_seq1	tr|E7F0Z2|E7F0Z2_DANRE	50.65	77	37	1	236	6	144	219	2e-20	84	76	22.75	Uncharacterized protein OS=Danio rerio GN=AL929239.1 PE=4 SV=1
comp104450_c0	comp104450_c0_seq1	tr|F1R0K0|F1R0K0_DANRE	95.28	106	5	0	349	666	120	225	2e-103	213	106	22.04	Uncharacterized protein (Fragment) OS=Danio rerio PE=4 SV=1
comp104453_c0	comp104453_c0_seq1	tr|G1K2G0|G1K2G0_DANRE	78.57	126	24	1	3	380	41	163	3e-72	218	123	66.85	Methionine-R-sulfoxide reductase B2, mitochondrial OS=Danio rerio GN=msrb2 PE=4 SV=1
comp104468_c0	comp104468_c0_seq1	tr|X1WDU2|X1WDU2_DANRE	95.15	268	13	0	804	1	22	289	7e-177	526	268	21.02	Uncharacterized protein OS=Danio rerio GN=dscaml1 PE=4 SV=1
comp104493_c0	comp104493_c0_seq1	tr|E7FG84|E7FG84_DANRE	79.17	96	20	0	30	317	1	96	5e-49	162	96	29	Uncharacterized protein OS=Danio rerio GN=LOC101883600 PE=4 SV=1
comp104584_c0	comp104584_c0_seq1	tr|Q5RG37|Q5RG37_DANRE	68.52	54	14	1	138	299	1	51	4e-20	80.5	51	52.58	Uncharacterized protein OS=Danio rerio GN=si:dkeyp-72h1.1 PE=4 SV=1
comp104591_c0	comp104591_c0_seq1	tr|Q9YI00|Q9YI00_DANRE	93.85	179	8	1	529	2	334	512	7e-116	345	179	30.92	Frizzled 8a protein OS=Danio rerio GN=fzd8a PE=2 SV=1
comp104625_c0	comp104625_c0_seq1	tr|F1QR82|F1QR82_DANRE	97.18	213	6	0	1	639	97	309	1e-153	437	213	50.59	Uncharacterized protein (Fragment) OS=Danio rerio GN=kcnj6 PE=3 SV=1
comp104695_c0	comp104695_c0_seq1	tr|D7RVR8|D7RVR8_DANRE	80.28	142	28	0	426	1	1	142	1e-42	150	142	25.91	Excitatory amino acid transporter SLC1A2b OS=Danio rerio GN=slc1a2a PE=2 SV=1
comp104784_c0	comp104784_c0_seq1	tr|Q5RH72|Q5RH72_DANRE	61.22	49	19	0	951	805	85	133	1e-14	72	49	30.63	Tetraspanin-33 OS=Danio rerio GN=tspan33 PE=4 SV=1
comp1048_c1	comp1048_c1_seq1	tr|E7EZR4|E7EZR4_DANRE	75	100	25	0	478	179	45	144	6e-50	164	100	40.65	Uncharacterized protein OS=Danio rerio GN=LOC101885552 PE=4 SV=1
comp104836_c0	comp104836_c0_seq1	tr|E7EZM4|E7EZM4_DANRE	84.74	190	29	0	570	1	2	191	2e-118	345	190	55.39	Uncharacterized protein OS=Danio rerio GN=si:ch73-383g2.1 PE=4 SV=1
comp104889_c0	comp104889_c0_seq1	tr|F1R0H6|F1R0H6_DANRE	66.42	134	41	3	1	399	394	524	2e-50	170	131	24.9	Uncharacterized protein OS=Danio rerio GN=samd7 PE=4 SV=1
comp104891_c0	comp104891_c0_seq1	tr|Q502B2|Q502B2_DANRE	74.51	102	26	0	158	463	74	175	1e-40	140	102	58.29	Uncharacterized protein OS=Danio rerio GN=vkorc1l1 PE=2 SV=1
comp104982_c0	comp104982_c0_seq1	tr|Q6NW63|Q6NW63_DANRE	79.29	198	39	2	1	591	259	455	5e-93	284	197	39.32	Gata6 protein OS=Danio rerio GN=gata6 PE=2 SV=2
comp105053_c0	comp105053_c0_seq1	tr|E9QJI4|E9QJI4_DANRE	42.67	225	125	3	3	665	246	470	2e-52	179	225	41.67	Uncharacterized protein OS=Danio rerio GN=si:ch211-264f5.6 PE=4 SV=1
comp105066_c0	comp105066_c0_seq1	tr|E7F822|E7F822_DANRE	71.9	153	42	1	553	95	229	380	3e-64	207	152	40	Uncharacterized protein OS=Danio rerio GN=si:dkeyp-110a12.4 PE=4 SV=1
comp105079_c0	comp105079_c0_seq1	tr|A8DZ63|A8DZ63_DANRE	84.92	199	29	1	2	598	204	401	1e-120	355	198	41.16	Uncharacterized protein OS=Danio rerio GN=rgs9b PE=4 SV=1
comp105117_c0	comp105117_c0_seq1	tr|E7FCK9|E7FCK9_DANRE	45.33	75	37	3	53	268	3	76	6e-12	58.5	74	77.08	Uncharacterized protein OS=Danio rerio PE=4 SV=1
comp105168_c0	comp105168_c0_seq1	sp|Q01702|DLX3B_DANRE	82.98	94	14	1	1	282	178	269	8e-42	143	92	34.2	Homeobox protein Dlx3b OS=Danio rerio GN=dlx3b PE=2 SV=1
comp105190_c0	comp105190_c0_seq1	tr|Q6PHH5|Q6PHH5_DANRE	83.16	95	16	0	312	28	369	463	3e-27	104	95	20.52	Hnf4a protein OS=Danio rerio GN=hnf4a PE=2 SV=1
comp105234_c0	comp105234_c0_seq1	tr|Q803M1|Q803M1_DANRE	82	50	9	0	2	151	199	248	3e-19	82.8	50	20.16	Tropomyosin 3 OS=Danio rerio GN=tpm3 PE=2 SV=1
comp105287_c0	comp105287_c0_seq1	tr|H9GY87|H9GY87_DANRE	37.17	113	68	3	85	414	42	154	2e-18	82.4	113	21.77	Uncharacterized protein (Fragment) OS=Danio rerio GN=LOC101882079 PE=4 SV=1
comp105308_c0	comp105308_c0_seq1	tr|E7FDM8|E7FDM8_DANRE	58.7	339	131	3	3	1010	283	615	2e-121	383	333	24.41	Uncharacterized protein OS=Danio rerio GN=si:dkey-276l13.3 PE=3 SV=1
comp105425_c0	comp105425_c0_seq1	tr|H9GZ09|H9GZ09_DANRE	37.63	93	57	1	7	285	194	285	3e-15	70.1	92	31.29	Uncharacterized protein OS=Danio rerio PE=4 SV=1
comp105433_c0	comp105433_c0_seq1	tr|H9GXG5|H9GXG5_DANRE	74.12	85	21	1	254	3	291	375	5e-38	133	85	20.53	Uncharacterized protein OS=Danio rerio GN=LOC100334084 PE=4 SV=1
comp105453_c0	comp105453_c0_seq1	tr|I3ISZ1|I3ISZ1_DANRE	75.38	65	16	0	342	148	40	104	6e-30	106	65	62.5	Uncharacterized protein (Fragment) OS=Danio rerio GN=si:ch1073-204b8.1 PE=4 SV=1
comp105587_c0	comp105587_c0_seq1	tr|E7FAA8|E7FAA8_DANRE	41.91	272	125	10	777	7	201	454	2e-36	137	254	49.9	Uncharacterized protein OS=Danio rerio GN=LOC100003113 PE=4 SV=1
comp105642_c0	comp105642_c0_seq1	tr|F1QGY5|F1QGY5_DANRE	87.57	169	21	0	35	541	11	179	8e-105	318	169	26.7	Uncharacterized protein OS=Danio rerio GN=mybl2 PE=4 SV=1
comp105681_c0	comp105681_c0_seq1	tr|F1QFV3|F1QFV3_DANRE	72.5	160	43	1	2	478	2	161	3e-80	242	160	61.3	Uncharacterized protein OS=Danio rerio GN=shox PE=3 SV=1
comp105731_c0	comp105731_c0_seq1	tr|E7F6J8|E7F6J8_DANRE	57.04	291	123	2	2	874	133	421	4e-114	352	289	35.29	Uncharacterized protein OS=Danio rerio GN=adam8b PE=4 SV=1
comp105762_c0	comp105762_c0_seq1	tr|Q6PFS3|Q6PFS3_DANRE	84.34	83	8	3	267	28	244	324	3e-39	135	81	25	Calcium channel, voltage-dependent, gamma subunit 2 OS=Danio rerio GN=cacng2a PE=2 SV=1
comp105796_c0	comp105796_c0_seq1	tr|E9QJ58|E9QJ58_DANRE	34.42	154	69	7	115	537	1	135	3e-11	60.8	135	53.78	Uncharacterized protein OS=Danio rerio GN=ccnb3 PE=3 SV=1
comp105965_c0	comp105965_c0_seq1	tr|F1QD94|F1QD94_DANRE	55.68	185	77	4	583	32	2	182	6e-65	204	181	77.68	Uncharacterized protein OS=Danio rerio GN=si:ch73-141c7.1 PE=4 SV=1
comp105979_c0	comp105979_c0_seq1	tr|Q2HXK8|Q2HXK8_DANRE	89.6	202	18	1	618	13	5	203	5e-132	374	199	98.03	Fibroblast growth factor OS=Danio rerio GN=fgf16 PE=2 SV=1
comp105984_c0	comp105984_c0_seq1	tr|F8W3C5|F8W3C5_DANRE	75.66	189	46	0	1	567	68	256	1e-107	316	189	73.83	Phytanoyl-CoA dioxygenase domain-containing protein 1 OS=Danio rerio GN=phyhd1 PE=4 SV=1
comp106117_c0	comp106117_c0_seq1	tr|E7FCW9|E7FCW9_DANRE	63.57	140	50	1	437	18	369	507	1e-59	196	139	26.99	Uncharacterized protein OS=Danio rerio GN=LOC559097 PE=3 SV=1
comp106122_c0	comp106122_c0_seq1	tr|B8JL32|B8JL32_DANRE	85.11	94	14	0	1	282	78	171	4e-54	174	94	27.98	Uncharacterized protein (Fragment) OS=Danio rerio GN=loxl4 PE=4 SV=1
comp10614_c0	comp10614_c0_seq1	tr|F1R213|F1R213_DANRE	63.25	166	61	0	5	502	565	730	8e-70	230	166	22.71	Protein CASC1 OS=Danio rerio GN=casc1 PE=4 SV=1
comp106170_c0	comp106170_c0_seq1	tr|F1R8F5|F1R8F5_DANRE	40.83	120	68	1	517	167	174	293	1e-18	84	120	32.09	Uncharacterized protein (Fragment) OS=Danio rerio GN=si:ch211-173p18.3 PE=4 SV=1
comp106192_c0	comp106192_c0_seq1	tr|E7F3E9|E7F3E9_DANRE	50	82	41	0	278	33	164	245	8e-20	82.8	82	23.23	Uncharacterized protein OS=Danio rerio GN=LOC101884462 PE=4 SV=1
comp10626_c0	comp10626_c0_seq1	tr|F1R3E7|F1R3E7_DANRE	66.67	126	42	0	1067	690	176	301	1e-75	194	126	31.5	Uncharacterized protein (Fragment) OS=Danio rerio PE=4 SV=1
comp106284_c0	comp106284_c0_seq1	tr|Q502Q3|Q502Q3_DANRE	76.22	164	39	0	162	653	6	169	2e-78	243	164	47.95	Efnb3 OS=Danio rerio GN=efnb3b PE=2 SV=1
comp106325_c0	comp106325_c0_seq1	tr|E7FGW7|E7FGW7_DANRE	52.7	74	31	3	220	2	1	71	2e-14	67	71	27.63	Uncharacterized protein OS=Danio rerio GN=lck PE=4 SV=1
comp106329_c0	comp106329_c0_seq1	tr|E7F729|E7F729_DANRE	90.23	133	13	0	49	447	13	145	6e-87	261	133	42.63	Uncharacterized protein OS=Danio rerio GN=LOC101883459 PE=4 SV=1
comp106334_c0	comp106334_c0_seq1	tr|Q68EK6|Q68EK6_DANRE	68	150	46	1	602	159	186	335	8e-71	222	150	44.51	Matn3a protein OS=Danio rerio GN=matn3a PE=2 SV=1
comp106444_c0	comp106444_c0_seq1	tr|E7FAT7|E7FAT7_DANRE	51.76	85	41	0	1	255	302	386	1e-19	87	85	22.02	Uncharacterized protein OS=Danio rerio GN=si:ch211-197l9.4 PE=3 SV=1
comp106500_c0	comp106500_c0_seq1	tr|F6P601|F6P601_DANRE	77.78	99	22	0	2	298	92	190	8e-49	159	99	38.37	Uncharacterized protein OS=Danio rerio GN=slc2a11b PE=4 SV=1
comp106531_c0	comp106531_c0_seq1	tr|E7F0H1|E7F0H1_DANRE	63.64	44	16	0	135	4	58	101	2e-19	63.5	44	29.73	Uncharacterized protein OS=Danio rerio GN=zp3a.1 PE=4 SV=1
comp106595_c0	comp106595_c0_seq1	tr|F1R3Q8|F1R3Q8_DANRE	42.86	154	84	4	1	459	191	341	5e-23	96.7	151	24.55	Uncharacterized protein (Fragment) OS=Danio rerio GN=si:dkey-71b5.7 PE=4 SV=2
comp1066_c1	comp1066_c1_seq1	tr|E7F194|E7F194_DANRE	43.57	140	59	5	1	363	159	297	9e-14	68.9	139	21.65	Uncharacterized protein OS=Danio rerio GN=vgf PE=4 SV=1
comp106658_c0	comp106658_c0_seq1	tr|F1Q9W6|F1Q9W6_DANRE	81.41	156	23	1	15	464	126	281	5e-83	256	156	33.99	Uncharacterized protein OS=Danio rerio GN=rgs7 PE=4 SV=1
comp106665_c0	comp106665_c0_seq1	tr|Q4QRM2|Q4QRM2_DANRE	50.34	147	67	4	440	3	3	144	6e-37	128	142	75.94	Uncharacterized protein OS=Danio rerio GN=zgc:73226 PE=2 SV=1
comp106675_c0	comp106675_c0_seq1	tr|A7E2I6|A7E2I6_DANRE	77.86	131	29	0	395	3	29	159	3e-72	219	131	64.85	LOC100003274 protein (Fragment) OS=Danio rerio GN=rab38a PE=2 SV=1
comp106748_c0	comp106748_c0_seq1	tr|F1QB33|F1QB33_DANRE	51.09	92	41	3	265	2	110	201	2e-16	73.6	92	27.06	Uncharacterized protein (Fragment) OS=Danio rerio GN=si:dkeyp-13d11.2 PE=4 SV=1
comp106795_c0	comp106795_c0_seq1	tr|E7F2H1|E7F2H1_DANRE	73.58	212	54	1	2	631	279	490	3e-108	330	212	30.81	Uncharacterized protein OS=Danio rerio GN=dner PE=4 SV=1
comp106860_c0	comp106860_c0_seq1	tr|F1R5D1|F1R5D1_DANRE	84.39	173	25	1	553	35	236	406	3e-102	308	171	34.48	Uncharacterized protein (Fragment) OS=Danio rerio GN=dclk1a PE=4 SV=1
comp106871_c0	comp106871_c0_seq1	tr|E7F8M4|E7F8M4_DANRE	33.16	187	122	1	572	21	58	244	5e-29	112	187	57.36	Uncharacterized protein OS=Danio rerio PE=4 SV=1
comp106999_c0	comp106999_c0_seq1	tr|E7F852|E7F852_DANRE	37.24	196	96	6	535	2	374	560	1e-27	111	187	21.72	Uncharacterized protein OS=Danio rerio GN=LOC100535410 PE=4 SV=1
comp107017_c0	comp107017_c0_seq1	tr|Q1L8A5|Q1L8A5_DANRE	47.06	68	31	2	3	200	170	234	2e-11	58.5	65	27.78	Tumor necrosis factor, alpha OS=Danio rerio GN=tnfa PE=4 SV=1
comp107023_c0	comp107023_c0_seq1	tr|X1WD70|X1WD70_DANRE	84.95	93	13	1	150	428	4	95	1e-48	158	92	47.92	Transmembrane protein 229b OS=Danio rerio GN=tmem229b PE=4 SV=1
comp107107_c0	comp107107_c0_seq1	tr|F1QG54|F1QG54_DANRE	53.73	134	62	0	25	426	359	492	3e-47	164	134	27.24	Uncharacterized protein (Fragment) OS=Danio rerio GN=si:dkeyp-101e12.1 PE=4 SV=1
comp107141_c0	comp107141_c0_seq1	sp|A6H8I0-2|UBP22_DANRE	93.26	89	6	0	3	269	25	113	3e-56	182	89	21.34	Isoform 2 of Ubiquitin carboxyl-terminal hydrolase 22 OS=Danio rerio GN=usp22
comp107166_c0	comp107166_c0_seq1	tr|Q68EH4|Q68EH4_DANRE	83.41	211	32	3	2	628	513	722	6e-124	372	210	27.06	PR domain containing 1a, with ZNF domain OS=Danio rerio GN=prdm1a PE=2 SV=2
comp107188_c0	comp107188_c0_seq1	tr|Q15JE7|Q15JE7_DANRE	67.69	65	21	0	41	235	114	178	7e-26	99	65	20.19	Opticin OS=Danio rerio GN=optc PE=2 SV=1
comp107353_c0	comp107353_c0_seq1	tr|B0R1F7|B0R1F7_DANRE	65.93	135	39	3	465	70	1	131	4e-56	182	131	99.24	Uncharacterized protein OS=Danio rerio GN=si:ch211-254n4.3 PE=4 SV=1
comp10737_c0	comp10737_c0_seq1	tr|F1R4C9|F1R4C9_DANRE	79.86	293	49	3	1054	197	704	993	7e-155	465	290	29.03	Uncharacterized protein (Fragment) OS=Danio rerio GN=pcdh10a PE=4 SV=1
comp107416_c0	comp107416_c0_seq1	tr|E7F593|E7F593_DANRE	46.6	103	54	1	355	47	3	104	8e-16	72.8	102	41.13	Uncharacterized protein OS=Danio rerio GN=LOC100006770 PE=4 SV=1
comp107457_c0	comp107457_c0_seq1	sp|P22574|HXB4A_DANRE	70.59	119	35	0	3	359	11	129	1e-47	156	119	48.37	Homeobox protein Hox-B4a OS=Danio rerio GN=hoxb4a PE=2 SV=3
comp107553_c0	comp107553_c0_seq1	tr|E7F688|E7F688_DANRE	36.2	163	104	0	490	2	441	603	3e-29	114	163	26.46	Uncharacterized protein OS=Danio rerio PE=4 SV=1
comp107610_c0	comp107610_c0_seq1	tr|E9QIY6|E9QIY6_DANRE	71.64	67	19	0	202	2	12	78	4e-28	103	67	25	Uncharacterized protein OS=Danio rerio GN=zgc:91908 PE=4 SV=1
comp107623_c0	comp107623_c0_seq1	tr|E7FBN3|E7FBN3_DANRE	59.14	186	72	3	582	25	1	182	1e-70	218	182	90.55	Uncharacterized protein OS=Danio rerio GN=LOC100536894 PE=3 SV=1
comp107676_c0	comp107676_c0_seq1	tr|E7FG35|E7FG35_DANRE	54.67	75	34	0	4	228	177	251	6e-22	84.7	75	22.19	Uncharacterized protein OS=Danio rerio PE=4 SV=1
comp107701_c0	comp107701_c0_seq1	tr|E7F6K3|E7F6K3_DANRE	46.67	75	37	1	7	222	50	124	1e-18	77.4	75	40.11	Uncharacterized protein OS=Danio rerio GN=si:ch73-111e15.1 PE=4 SV=1
comp107718_c0	comp107718_c0_seq1	tr|E7FE81|E7FE81_DANRE	81.48	81	15	0	3	245	201	281	4e-44	150	81	28.83	Uncharacterized protein OS=Danio rerio GN=si:rp71-84d9.1 PE=3 SV=1
comp107721_c0	comp107721_c0_seq1	tr|E7F0I7|E7F0I7_DANRE	92.02	163	13	0	1	489	238	400	1e-104	313	163	32.67	Uncharacterized protein OS=Danio rerio GN=hck PE=4 SV=1
comp107754_c0	comp107754_c0_seq1	sp|Q5RFV4|R1441_DANRE	66.36	107	36	0	126	446	80	186	6e-48	160	107	36.52	Probable E3 ubiquitin-protein ligase RNF144A-A OS=Danio rerio GN=rnf144aa PE=3 SV=1
comp107760_c0	comp107760_c0_seq1	tr|A2BGK1|A2BGK1_DANRE	42.01	388	184	8	1	1140	238	592	1e-59	208	355	59.17	Uncharacterized protein OS=Danio rerio GN=arhgap25 PE=4 SV=1
comp107832_c0	comp107832_c0_seq1	tr|B3DGK8|B3DGK8_DANRE	43.18	132	75	0	415	810	64	195	1e-34	130	132	36.77	Similar to alpha3-fucosyltransferase OS=Danio rerio GN=fut9a PE=2 SV=1
comp108024_c0	comp108024_c0_seq1	tr|E7EZ36|E7EZ36_DANRE	51.75	143	65	1	418	2	60	202	2e-38	139	143	22.41	Uncharacterized protein OS=Danio rerio GN=LOC101884339 PE=4 SV=1
comp108255_c0	comp108255_c0_seq1	tr|Q5RIV6|Q5RIV6_DANRE	81.08	74	14	0	224	3	136	209	2e-40	138	74	21.02	Uncharacterized protein OS=Danio rerio GN=opn5 PE=3 SV=2
comp108264_c0	comp108264_c0_seq1	tr|A2BFP9|A2BFP9_DANRE	58.06	93	37	1	307	35	26	118	2e-33	117	93	54.39	Uncharacterized protein OS=Danio rerio GN=si:ch211-284e13.12 PE=4 SV=1
comp108279_c0	comp108279_c0_seq1	sp|Q9W6A8|OP1S2_DANRE	68.13	91	29	0	274	2	24	114	5e-29	108	91	25.71	Opsin-1, short-wave-sensitive 2 OS=Danio rerio GN=opn1sw2 PE=1 SV=1
comp108307_c0	comp108307_c0_seq1	tr|E7FEZ5|E7FEZ5_DANRE	50	96	44	2	288	1	68	159	4e-28	104	92	41.26	Uncharacterized protein OS=Danio rerio GN=LOC101882922 PE=4 SV=1
comp10831_c0	comp10831_c0_seq1	tr|E7F3G4|E7F3G4_DANRE	46.51	86	46	0	457	200	58	143	1e-17	79.3	86	24.93	Uncharacterized protein OS=Danio rerio GN=CR855327.1 PE=4 SV=1
comp108368_c0	comp108368_c0_seq1	tr|E7EZL2|E7EZL2_DANRE	61.76	136	46	2	593	204	196	331	4e-50	169	136	37.26	Uncharacterized protein OS=Danio rerio GN=ghsrb PE=4 SV=1
comp108401_c0	comp108401_c0_seq1	tr|F1QSA8|F1QSA8_DANRE	91.92	99	8	0	2	298	203	301	2e-35	126	99	28.53	Uncharacterized protein OS=Danio rerio GN=galr1 PE=3 SV=2
comp108477_c0	comp108477_c0_seq1	tr|E7FFF2|E7FFF2_DANRE	38.85	139	81	1	165	569	55	193	4e-28	110	139	33.82	Uncharacterized protein OS=Danio rerio GN=LOC100329767 PE=3 SV=1
comp108490_c0	comp108490_c0_seq1	tr|E7FFD2|E7FFD2_DANRE	58.89	287	118	0	865	5	169	455	5e-118	362	287	35.13	Uncharacterized protein OS=Danio rerio GN=pcdh1g23 PE=4 SV=1
comp108501_c0	comp108501_c0_seq1	tr|A3QK31|A3QK31_DANRE	91.06	302	25	1	2	907	236	535	0	548	300	51.55	MGC163045 protein OS=Danio rerio GN=slc17a7 PE=2 SV=1
comp108523_c0	comp108523_c0_seq1	sp|P57102|HAND2_DANRE	91.78	146	12	0	439	2	62	207	9e-77	231	146	70.19	Heart- and neural crest derivatives-expressed protein 2 OS=Danio rerio GN=hand2 PE=2 SV=1
comp108541_c0	comp108541_c0_seq1	tr|F1QCH8|F1QCH8_DANRE	48.98	49	25	0	3	149	160	208	2e-11	60.5	49	20.94	Uncharacterized protein (Fragment) OS=Danio rerio GN=ptprga PE=4 SV=1
comp108553_c0	comp108553_c0_seq1	tr|F1RCV5|F1RCV5_DANRE	60.42	96	38	0	412	699	236	331	2e-36	134	96	25.4	Uncharacterized protein (Fragment) OS=Danio rerio GN=LOC101882405 PE=4 SV=1
comp108602_c0	comp108602_c0_seq1	tr|F1R9H6|F1R9H6_DANRE	60.61	99	39	0	271	567	16	114	2e-36	131	99	33	Uncharacterized protein (Fragment) OS=Danio rerio GN=si:ch1073-181h11.2 PE=4 SV=1
comp10861_c0	comp10861_c0_seq1	tr|E7F6N5|E7F6N5_DANRE	77.25	189	43	0	1	567	362	550	1e-106	323	189	29.39	Uncharacterized protein OS=Danio rerio GN=si:ch211-59o9.9 PE=4 SV=1
comp108628_c0	comp108628_c0_seq1	tr|Q6NX01|Q6NX01_DANRE	77.78	126	28	0	1	378	233	358	1e-65	212	126	20.36	Uncharacterized protein OS=Danio rerio GN=galnt6 PE=2 SV=1
comp108653_c0	comp108653_c0_seq1	tr|F1QK04|F1QK04_DANRE	68.69	99	29	1	559	269	1	99	1e-18	79.3	99	100	Uncharacterized protein OS=Danio rerio GN=fxyd6 PE=4 SV=1
comp108667_c0	comp108667_c0_seq1	tr|Q804G7|Q804G7_DANRE	66.36	110	37	0	70	399	1	110	3e-43	147	110	34.27	Annexin OS=Danio rerio GN=anxa4 PE=2 SV=1
comp108710_c0	comp108710_c0_seq1	tr|A1A5H9|A1A5H9_DANRE	82.68	127	22	0	382	2	8	134	7e-76	228	127	59.62	RAB39B, member RAS oncogene family OS=Danio rerio GN=rab39bb PE=2 SV=1
comp108789_c0	comp108789_c0_seq1	tr|Q5RG40|Q5RG40_DANRE	46.41	153	82	0	6	464	272	424	4e-42	150	153	21.83	Uncharacterized protein OS=Danio rerio GN=tnfaip2a PE=4 SV=1
comp108837_c0	comp108837_c0_seq1	tr|Q6NZ01|Q6NZ01_DANRE	96.06	127	5	0	2	382	143	269	2e-88	262	127	47.04	Bdnf protein OS=Danio rerio GN=bdnf PE=2 SV=1
comp108860_c0	comp108860_c0_seq1	tr|F1QDE1|F1QDE1_DANRE	63.35	191	70	0	124	696	4	194	3e-79	257	191	24.03	Uncharacterized protein (Fragment) OS=Danio rerio GN=LOC100334651 PE=4 SV=1
comp108893_c0	comp108893_c0_seq1	tr|E7FAH7|E7FAH7_DANRE	63.59	184	58	3	914	390	104	287	4e-77	241	184	64.11	Uncharacterized protein OS=Danio rerio GN=zgc:101640 PE=4 SV=1
comp108978_c0	comp108978_c0_seq1	tr|F1QT64|F1QT64_DANRE	64.61	356	126	0	1072	5	329	684	2e-156	480	356	24.09	Uncharacterized protein (Fragment) OS=Danio rerio GN=celsr2 PE=4 SV=1
comp109_c1	comp109_c1_seq1	tr|Z4YIN8|Z4YIN8_DANRE	71.26	247	67	3	729	1	415	661	6e-69	229	247	30.95	Chromatin assembly factor 1 subunit A OS=Danio rerio GN=chaf1a PE=4 SV=1
comp109034_c0	comp109034_c0_seq1	tr|E9QBZ0|E9QBZ0_DANRE	62.9	62	23	0	34	219	1	62	2e-18	75.1	62	65.96	Uncharacterized protein OS=Danio rerio GN=rpz4 PE=4 SV=1
comp109288_c0	comp109288_c0_seq1	tr|E7EZX8|E7EZX8_DANRE	44.44	90	44	2	271	2	18	101	6e-19	80.5	84	73.68	Uncharacterized protein OS=Danio rerio GN=BX901889.1 PE=4 SV=1
comp10934_c0	comp10934_c0_seq1	sp|Q6AZB8|HARB1_DANRE	41.25	80	46	1	2	238	145	224	3e-15	71.6	80	22.92	Putative nuclease HARBI1 OS=Danio rerio GN=harbi1 PE=2 SV=1
comp109340_c0	comp109340_c0_seq1	tr|Q5TYR5|Q5TYR5_DANRE	91.67	36	3	0	120	227	42	77	7e-18	73.9	36	31.86	Uncharacterized protein OS=Danio rerio GN=zgc:101840 PE=4 SV=1
comp109359_c0	comp109359_c0_seq1	tr|E9QEZ3|E9QEZ3_DANRE	76.36	110	26	0	330	1	117	226	8e-58	182	110	45.83	Uncharacterized protein OS=Danio rerio GN=asl PE=4 SV=1
comp109363_c0	comp109363_c0_seq1	tr|E7FB43|E7FB43_DANRE	54.47	123	50	3	17	370	377	498	1e-29	112	122	23.46	Uncharacterized protein OS=Danio rerio GN=gcgra PE=3 SV=1
comp109398_c0	comp109398_c0_seq1	tr|E7FD94|E7FD94_DANRE	77.78	180	40	0	542	3	31	210	6e-100	295	180	80	Uncharacterized protein OS=Danio rerio GN=LOC101882942 PE=4 SV=1
comp109409_c0	comp109409_c0_seq1	tr|E7EYB1|E7EYB1_DANRE	31.41	156	95	2	61	495	383	537	6e-13	67.4	155	20.72	Uncharacterized protein OS=Danio rerio GN=LOC101885876 PE=4 SV=1
comp109510_c0	comp109510_c0_seq1	tr|E7FEL0|E7FEL0_DANRE	62.5	128	48	0	2	385	246	373	4e-54	178	128	34.32	Uncharacterized protein OS=Danio rerio GN=gpr4 PE=3 SV=1
comp109614_c0	comp109614_c0_seq1	tr|Q1LVM2|Q1LVM2_DANRE	85.54	83	12	0	297	49	16	98	3e-47	150	83	83	Uncharacterized protein (Fragment) OS=Danio rerio GN=tmem91 PE=4 SV=1
comp109681_c0	comp109681_c0_seq1	sp|Q5TZ66-2|SN25A_DANRE	100	42	0	0	293	168	163	204	4e-21	85.5	42	20.59	Isoform 2 of Synaptosomal-associated protein 25-A OS=Danio rerio GN=snap25a
comp109685_c0	comp109685_c0_seq1	tr|E7F5Y5|E7F5Y5_DANRE	100	60	0	0	521	342	65	124	2e-38	131	60	48.39	Uncharacterized protein OS=Danio rerio GN=LOC101886516 PE=4 SV=1
comp109744_c0	comp109744_c0_seq1	tr|E9QHX4|E9QHX4_DANRE	64.1	78	28	0	6	239	29	106	2e-31	112	78	33.33	Uncharacterized protein OS=Danio rerio GN=cyp2k22 PE=4 SV=1
comp109833_c0	comp109833_c0_seq1	tr|A8B8W9|A8B8W9_DANRE	66.67	54	18	0	164	3	25	78	5e-17	73.9	54	40.3	Uncharacterized protein OS=Danio rerio GN=zgc:162969 PE=4 SV=1
comp109851_c0	comp109851_c0_seq1	tr|E7F5G0|E7F5G0_DANRE	95.4	174	8	0	3	524	51	224	1e-124	355	174	68.24	Fibroblast growth factor OS=Danio rerio GN=fgf13a PE=3 SV=1
comp109877_c0	comp109877_c0_seq1	tr|Q568Q5|Q568Q5_DANRE	74.16	89	23	0	295	29	156	244	8e-20	83.2	89	25.57	N-terminal EF-hand calcium binding protein 1 OS=Danio rerio GN=necab1 PE=2 SV=1
comp11000_c0	comp11000_c0_seq1	tr|F1Q5C4|F1Q5C4_DANRE	65.71	280	75	5	2	781	372	650	6e-82	270	279	21.04	Uncharacterized protein OS=Danio rerio GN=ptchd2 PE=4 SV=1
comp110007_c0	comp110007_c0_seq1	sp|A1DZY4|RSLBL_DANRE	79.07	86	18	0	2	259	156	241	4e-34	122	86	33.99	Ras-like protein family member 11A-like OS=Danio rerio GN=zgc:110179 PE=2 SV=1
comp110013_c0	comp110013_c0_seq1	tr|F1R002|F1R002_DANRE	48.25	228	98	4	716	90	125	351	2e-51	179	227	35.86	Uncharacterized protein OS=Danio rerio GN=si:ch73-92i20.1 PE=4 SV=1
comp110169_c0	comp110169_c0_seq1	tr|Q5RIC1|Q5RIC1_DANRE	68.09	94	26	1	30	299	189	282	2e-35	129	94	26.33	Uncharacterized protein OS=Danio rerio GN=si:ch211-63o20.7 PE=3 SV=1
comp110270_c0	comp110270_c0_seq1	tr|Q7SX66|Q7SX66_DANRE	84.34	83	13	0	5	253	121	203	9e-33	117	83	39.9	Fibroblast growth factor OS=Danio rerio GN=fgf24 PE=2 SV=1
comp11029_c0	comp11029_c0_seq1	tr|Q8UUX9|Q8UUX9_DANRE	88.37	86	10	0	202	459	1	86	2e-49	160	86	45.74	Guanylate cyclase-activating protein 3 OS=Danio rerio GN=guca1c PE=2 SV=1
comp110360_c0	comp110360_c0_seq1	tr|E7F3D1|E7F3D1_DANRE	39.32	117	51	4	318	28	101	217	4e-16	72	117	51.54	Uncharacterized protein OS=Danio rerio GN=si:ch211-253p18.5 PE=4 SV=1
comp110401_c0	comp110401_c0_seq1	tr|E7FEA4|E7FEA4_DANRE	27.62	105	65	2	107	418	35	129	1e-11	60.8	95	39.26	Uncharacterized protein OS=Danio rerio GN=LOC796719 PE=4 SV=1
comp110539_c0	comp110539_c0_seq1	tr|F1QQZ2|F1QQZ2_DANRE	28.81	118	82	2	3	356	248	363	2e-11	61.2	116	22.97	Uncharacterized protein (Fragment) OS=Danio rerio GN=LOC101885508 PE=4 SV=1
comp110540_c0	comp110540_c0_seq1	tr|E7F2Y2|E7F2Y2_DANRE	82.52	103	17	1	2	310	265	366	1e-38	136	102	23.13	Uncharacterized protein OS=Danio rerio GN=si:dkey-151p21.7 PE=4 SV=1
comp110587_c0	comp110587_c0_seq1	tr|F1QR09|F1QR09_DANRE	74.59	181	46	0	1	543	308	488	4e-98	304	181	22.82	Uncharacterized protein (Fragment) OS=Danio rerio PE=4 SV=1
comp110589_c0	comp110589_c0_seq1	tr|F1QFW2|F1QFW2_DANRE	66.15	257	86	1	2	769	157	413	3e-111	341	257	34.54	Uncharacterized protein OS=Danio rerio GN=trim2a PE=4 SV=1
comp110703_c0	comp110703_c0_seq1	tr|X1WED1|X1WED1_DANRE	52.5	80	36	2	55	288	173	252	2e-18	85.9	80	25.08	Uncharacterized protein (Fragment) OS=Danio rerio GN=si:ch73-134f24.1 PE=4 SV=1
comp11073_c0	comp11073_c0_seq1	tr|Q802V1|Q802V1_DANRE	60.34	116	40	2	14	361	21	130	3e-34	125	110	29.89	Synovial sarcoma translocation, chromosome 18 (H. sapiens) OS=Danio rerio GN=ss18 PE=2 SV=1
comp110905_c0	comp110905_c0_seq1	sp|Q92050|WNT5B_DANRE	82.05	312	56	0	2	937	52	363	0	553	312	85.95	Protein Wnt-5b OS=Danio rerio GN=wnt5b PE=2 SV=1
comp110950_c0	comp110950_c0_seq1	tr|Q6DHP4|Q6DHP4_DANRE	50	204	102	0	63	674	1	204	7e-75	234	204	59.13	Centromere protein N OS=Danio rerio GN=cenpn PE=2 SV=1
comp110976_c0	comp110976_c0_seq1	tr|F1QEM6|F1QEM6_DANRE	67.78	90	29	0	1	270	114	203	2e-37	128	90	39.47	Uncharacterized protein OS=Danio rerio GN=mxra5a PE=4 SV=2
comp11099_c0	comp11099_c0_seq1	tr|F1QXB3|F1QXB3_DANRE	47.12	104	51	3	62	370	223	323	1e-13	69.7	101	31.27	Uncharacterized protein (Fragment) OS=Danio rerio GN=tbata PE=4 SV=1
comp111040_c0	comp111040_c0_seq1	tr|F1QR69|F1QR69_DANRE	35.48	124	75	2	9	365	68	191	2e-19	82.8	124	53.91	Uncharacterized protein (Fragment) OS=Danio rerio GN=si:ch211-214k5.3 PE=4 SV=1
comp111046_c0	comp111046_c0_seq1	tr|A2ATX5|A2ATX5_DANRE	73.77	122	32	0	1	366	154	275	1e-50	170	122	25.74	Uncharacterized protein OS=Danio rerio GN=inaa PE=3 SV=1
comp111081_c0	comp111081_c0_seq1	sp|Q6PE18|P4K2A_DANRE	60.78	102	40	0	306	1	1	102	3e-33	123	102	22.82	Phosphatidylinositol 4-kinase type 2-alpha OS=Danio rerio GN=pi4k2a PE=2 SV=1
comp111214_c0	comp111214_c0_seq1	tr|F1RBW9|F1RBW9_DANRE	85.14	74	11	0	223	2	184	257	3e-38	131	74	26.52	Uncharacterized protein (Fragment) OS=Danio rerio GN=hpse2 PE=4 SV=1
comp111254_c0	comp111254_c0_seq1	tr|F1QD77|F1QD77_DANRE	59.43	106	42	1	2	316	115	220	4e-35	127	106	20.58	Uncharacterized protein OS=Danio rerio GN=spint1a PE=4 SV=1
comp111264_c0	comp111264_c0_seq1	tr|F1QG51|F1QG51_DANRE	63.89	108	37	1	333	10	52	157	2e-37	132	106	30.99	Uncharacterized protein OS=Danio rerio GN=fmoda PE=4 SV=1
comp111320_c0	comp111320_c0_seq1	tr|E7FG35|E7FG35_DANRE	42.03	69	34	3	178	366	81	149	2e-14	52	69	20.41	Uncharacterized protein OS=Danio rerio PE=4 SV=1
comp111413_c0	comp111413_c0_seq1	tr|F1QAD9|F1QAD9_DANRE	73.13	67	18	0	202	2	19	85	2e-29	107	67	33.5	Uncharacterized protein (Fragment) OS=Danio rerio GN=tmem222b PE=4 SV=1
comp111489_c0	comp111489_c0_seq1	tr|E7F1H4|E7F1H4_DANRE	57.89	57	22	1	166	2	1	57	3e-16	74.3	57	40.43	Uncharacterized protein OS=Danio rerio GN=LOC100329998 PE=4 SV=1
comp111495_c0	comp111495_c0_seq1	tr|F1QJK5|F1QJK5_DANRE	63.27	98	30	4	2	289	10	103	1e-20	87	94	25.13	Uncharacterized protein (Fragment) OS=Danio rerio GN=map2 PE=4 SV=1
comp11152_c0	comp11152_c0_seq2	tr|A2VD37|A2VD37_DANRE	82.13	263	47	0	50	838	1	263	6e-153	433	263	100	Similar to chymotrypsinogen B1 OS=Danio rerio GN=LOC562139 PE=2 SV=1
comp11152_c0	comp11152_c0_seq1	tr|A2VD37|A2VD37_DANRE	81.53	249	46	0	10	756	15	263	5e-143	407	249	94.68	Similar to chymotrypsinogen B1 OS=Danio rerio GN=LOC562139 PE=2 SV=1
comp111633_c0	comp111633_c0_seq1	tr|H9GXI6|H9GXI6_DANRE	49.14	175	89	0	25	549	1	175	6e-48	165	175	36.69	Uncharacterized protein (Fragment) OS=Danio rerio GN=si:dkey-238o14.7 PE=4 SV=1
comp111665_c0	comp111665_c0_seq1	tr|E7EZI8|E7EZI8_DANRE	48.32	298	132	9	112	975	490	775	1e-59	209	286	24.55	Uncharacterized protein OS=Danio rerio GN=fhdc1 PE=4 SV=1
comp111676_c0	comp111676_c0_seq1	tr|F1R5A1|F1R5A1_DANRE	82.01	189	34	0	2	568	53	241	1e-100	308	189	29.17	Anoctamin (Fragment) OS=Danio rerio GN=ano11 PE=3 SV=1
comp111689_c0	comp111689_c0_seq1	tr|E7F3U5|E7F3U5_DANRE	77.64	161	36	0	500	18	159	319	3e-89	273	161	32.2	Uncharacterized protein OS=Danio rerio GN=stk33 PE=4 SV=1
comp111895_c0	comp111895_c0_seq1	tr|F1QYH0|F1QYH0_DANRE	37.93	87	48	1	146	388	26	112	8e-13	65.1	87	25.51	Uncharacterized protein OS=Danio rerio GN=rapgef5b PE=4 SV=1
comp111921_c0	comp111921_c0_seq1	tr|F1Q8J3|F1Q8J3_DANRE	56.99	93	39	1	28	306	113	204	5e-22	91.3	92	20.26	Uncharacterized protein (Fragment) OS=Danio rerio PE=4 SV=1
comp111967_c0	comp111967_c0_seq1	sp|Q66I68|CNFN_DANRE	72.37	76	21	0	304	77	36	111	2e-36	123	76	67.86	Cornifelin homolog OS=Danio rerio GN=cnfn PE=3 SV=1
comp112000_c0	comp112000_c0_seq1	tr|X1WEW9|X1WEW9_DANRE	33.91	230	147	3	685	5	173	400	3e-31	122	228	40.07	Uncharacterized protein OS=Danio rerio GN=si:ch211-167j9.4 PE=4 SV=1
comp112009_c0	comp112009_c0_seq1	tr|F1R6Z8|F1R6Z8_DANRE	64.68	218	69	3	667	14	3	212	5e-92	286	210	34.88	Uncharacterized protein (Fragment) OS=Danio rerio GN=cnnm4b PE=4 SV=1
comp112014_c0	comp112014_c0_seq1	tr|E7FDA5|E7FDA5_DANRE	42.28	149	81	2	518	87	345	493	3e-27	109	149	20.05	Uncharacterized protein OS=Danio rerio PE=4 SV=1
comp112089_c0	comp112089_c0_seq1	tr|F1Q955|F1Q955_DANRE	85.58	104	15	0	314	3	30	133	4e-60	192	104	25.81	Uncharacterized protein OS=Danio rerio GN=ptger4a PE=3 SV=1
comp112185_c0	comp112185_c0_seq1	tr|F1QP25|F1QP25_DANRE	75.56	135	31	1	37	441	84	216	7e-64	209	133	22.54	Uncharacterized protein OS=Danio rerio GN=cmyb PE=4 SV=1
comp112201_c0	comp112201_c0_seq1	tr|F1RCX4|F1RCX4_DANRE	87.12	163	21	0	2	490	103	265	3e-98	302	163	22.77	Uncharacterized protein OS=Danio rerio GN=grik5 PE=4 SV=1
comp112292_c0	comp112292_c0_seq1	tr|I3ISP4|I3ISP4_DANRE	51.28	78	10	1	151	2	2	79	1e-12	61.6	78	41.49	Uncharacterized protein OS=Danio rerio GN=tgfa PE=4 SV=1
comp112310_c0	comp112310_c0_seq1	tr|H0WF84|H0WF84_DANRE	73.94	165	36	1	3	497	94	251	1e-84	250	158	33.55	Uncharacterized protein (Fragment) OS=Danio rerio GN=si:ch211-212k5.3 PE=4 SV=1
comp112338_c0	comp112338_c0_seq1	tr|F8W2E8|F8W2E8_DANRE	61.33	256	83	2	3	731	728	980	3e-78	257	253	24.54	Uncharacterized protein OS=Danio rerio GN=rbm27 PE=4 SV=1
comp11243_c0	comp11243_c0_seq1	tr|Q6GMH8|Q6GMH8_DANRE	84.24	165	26	0	580	86	343	507	3e-87	269	165	32.54	Spag6 protein OS=Danio rerio GN=spag6 PE=2 SV=1
comp112467_c0	comp112467_c0_seq1	tr|Q6P0Z8|Q6P0Z8_DANRE	57.14	91	36	1	1	264	301	391	1e-29	110	91	21.21	Uncharacterized protein OS=Danio rerio GN=zgc:77375 PE=2 SV=1
comp112478_c0	comp112478_c0_seq1	tr|E7F8S8|E7F8S8_DANRE	71.74	92	19	2	2	277	26	110	3e-37	129	85	30.47	Uncharacterized protein OS=Danio rerio PE=4 SV=1
comp112479_c0	comp112479_c0_seq1	tr|K7DY90|K7DY90_DANRE	67.96	103	28	2	3	299	229	330	4e-40	139	102	29.39	Uncharacterized protein (Fragment) OS=Danio rerio GN=asic4a PE=3 SV=1
comp112529_c0	comp112529_c0_seq1	tr|Q1LYK7|Q1LYK7_DANRE	73.73	217	52	1	652	17	373	589	1e-112	342	217	29.6	Uncharacterized protein OS=Danio rerio GN=scin PE=4 SV=1
comp112553_c0	comp112553_c0_seq1	tr|E7EXJ9|E7EXJ9_DANRE	51.63	215	102	1	642	4	121	335	4e-69	225	215	36.2	Uncharacterized protein OS=Danio rerio GN=LOC570815 PE=4 SV=1
comp112575_c0	comp112575_c0_seq1	tr|F1Q7Q6|F1Q7Q6_DANRE	52.86	70	28	2	337	140	1	69	6e-12	62.4	69	29.24	Uncharacterized protein OS=Danio rerio GN=marcksa PE=4 SV=1
comp112583_c0	comp112583_c0_seq1	tr|E7F9N8|E7F9N8_DANRE	71.74	184	52	0	2	553	406	589	6e-93	287	184	28.75	Uncharacterized protein OS=Danio rerio GN=LOC568883 PE=4 SV=1
comp112614_c0	comp112614_c0_seq1	tr|E7FCI3|E7FCI3_DANRE	48.53	68	34	1	2	202	2	69	4e-15	68.6	68	34.69	Uncharacterized protein OS=Danio rerio PE=4 SV=1
comp112656_c0	comp112656_c0_seq1	tr|B0V362|B0V362_DANRE	60.22	93	37	0	3	281	17	109	2e-34	123	93	26.5	Uncharacterized protein OS=Danio rerio GN=zgc:162945 PE=4 SV=1
comp112695_c0	comp112695_c0_seq1	tr|F1QKH8|F1QKH8_DANRE	68.75	80	25	0	406	167	46	125	7e-35	122	80	49.69	Uncharacterized protein (Fragment) OS=Danio rerio GN=wdr27 PE=4 SV=1
comp112696_c0	comp112696_c0_seq1	tr|Q6NW63|Q6NW63_DANRE	70.94	203	53	3	630	37	36	237	2e-80	252	202	40.32	Gata6 protein OS=Danio rerio GN=gata6 PE=2 SV=2
comp112705_c0	comp112705_c0_seq1	tr|F1QWT2|F1QWT2_DANRE	77.38	84	19	0	3	254	163	246	5e-41	140	84	25.15	Uncharacterized protein (Fragment) OS=Danio rerio PE=4 SV=1
comp112790_c0	comp112790_c0_seq1	tr|F1R0K0|F1R0K0_DANRE	50	102	51	0	668	973	284	385	1e-24	104	102	21.21	Uncharacterized protein (Fragment) OS=Danio rerio PE=4 SV=1
comp112802_c0	comp112802_c0_seq1	tr|F1QV53|F1QV53_DANRE	78.52	135	29	0	407	3	135	269	6e-72	229	135	22.61	Uncharacterized protein (Fragment) OS=Danio rerio GN=loxhd1b PE=4 SV=1
comp112918_c0	comp112918_c0_seq1	tr|F1R1E7|F1R1E7_DANRE	67.39	138	45	0	415	2	172	309	3e-64	204	138	34.41	Uncharacterized protein (Fragment) OS=Danio rerio GN=si:ch211-227p7.1 PE=4 SV=1
comp112957_c0	comp112957_c0_seq1	tr|E7F8H5|E7F8H5_DANRE	39.8	98	56	1	3	287	179	276	3e-18	80.9	98	20.99	Uncharacterized protein OS=Danio rerio GN=LOC100537392 PE=4 SV=1
comp113009_c0	comp113009_c0_seq1	sp|C0HJJ0|FXY11_DANRE	80.65	31	6	0	309	217	21	51	2e-11	57	31	44.93	FXYD domain-containing ion transport regulator 11 OS=Danio rerio GN=fxyd11 PE=1 SV=1
comp113090_c0	comp113090_c0_seq1	tr|E7FFR6|E7FFR6_DANRE	42.16	102	54	3	12	308	241	340	5e-14	67.4	100	28.65	Uncharacterized protein OS=Danio rerio PE=4 SV=1
comp113155_c0	comp113155_c0_seq1	sp|Q6NWF6|K2C8_DANRE	50.33	151	75	0	2	454	205	355	2e-44	155	151	29.04	Keratin, type II cytoskeletal 8 OS=Danio rerio GN=krt8 PE=1 SV=1
comp113231_c0	comp113231_c0_seq1	tr|D3YGT6|D3YGT6_DANRE	83	100	16	1	109	405	1	100	1e-57	180	100	70.42	Ifitm3 OS=Danio rerio GN=ifitm5 PE=2 SV=1
comp113263_c0	comp113263_c0_seq1	tr|Q6DNI1|Q6DNI1_DANRE	70.37	54	16	0	244	83	24	77	4e-20	84.7	54	24.11	Spermatogenesis associated 4 OS=Danio rerio GN=spata4 PE=2 SV=1
comp113310_c0	comp113310_c0_seq1	tr|F8W3D9|F8W3D9_DANRE	70.1	97	28	1	17	304	9	105	2e-43	145	97	39.92	Uncharacterized protein OS=Danio rerio GN=clrn1 PE=4 SV=1
comp113414_c0	comp113414_c0_seq1	tr|F1QQZ2|F1QQZ2_DANRE	28.64	213	134	6	36	626	279	489	2e-15	75.1	211	41.78	Uncharacterized protein (Fragment) OS=Danio rerio GN=LOC101885508 PE=4 SV=1
comp113449_c0	comp113449_c0_seq1	tr|E7F4C8|E7F4C8_DANRE	29.95	197	136	1	2	592	91	285	1e-31	120	195	52.14	Uncharacterized protein OS=Danio rerio GN=CABZ01046949.1 PE=4 SV=1
comp113468_c0	comp113468_c0_seq1	tr|Q08CF1|Q08CF1_DANRE	96.36	110	4	0	3	332	203	312	1e-59	194	110	21.48	Uncharacterized protein OS=Danio rerio GN=klc3 PE=2 SV=1
comp113573_c0	comp113573_c0_seq1	tr|Q5SPS2|Q5SPS2_DANRE	88.41	233	27	0	131	829	1	233	2e-131	401	233	22.49	Uncharacterized protein (Fragment) OS=Danio rerio GN=fam184a PE=4 SV=1
comp113592_c0	comp113592_c0_seq1	tr|H9GY27|H9GY27_DANRE	76.32	114	26	1	2	343	158	270	8e-52	169	113	41.85	Uncharacterized protein OS=Danio rerio GN=LOC101885127 PE=4 SV=1
comp113695_c0	comp113695_c0_seq1	tr|Q7SZZ3|Q7SZZ3_DANRE	51.72	116	56	0	452	105	333	448	1e-35	130	116	25.89	Uncharacterized protein OS=Danio rerio GN=pcolcea PE=4 SV=2
comp113732_c0	comp113732_c0_seq1	tr|E7FBV3|E7FBV3_DANRE	54.05	74	33	1	221	3	113	186	4e-15	68.2	74	29.96	Uncharacterized protein OS=Danio rerio PE=4 SV=1
comp113781_c0	comp113781_c0_seq1	tr|Q6P0Z8|Q6P0Z8_DANRE	82.38	210	37	0	632	3	40	249	2e-129	376	210	48.95	Uncharacterized protein OS=Danio rerio GN=zgc:77375 PE=2 SV=1
comp113823_c0	comp113823_c0_seq1	tr|F1QZW2|F1QZW2_DANRE	82.76	145	25	0	437	3	63	207	4e-85	256	145	46.47	Uncharacterized protein OS=Danio rerio GN=raver1 PE=4 SV=1
comp1139_c0	comp1139_c0_seq1	tr|E9QF29|E9QF29_DANRE	81.82	77	14	0	256	486	1	77	3e-40	140	77	25.5	Uncharacterized protein OS=Danio rerio GN=slc25a15b PE=3 SV=1
comp114014_c0	comp114014_c0_seq1	tr|F1QB33|F1QB33_DANRE	48.15	108	52	2	411	94	79	184	3e-26	104	106	31.18	Uncharacterized protein (Fragment) OS=Danio rerio GN=si:dkeyp-13d11.2 PE=4 SV=1
comp114032_c0	comp114032_c0_seq1	tr|E7FAQ0|E7FAQ0_DANRE	59.52	126	51	0	10	387	159	284	6e-47	157	126	44.21	Uncharacterized protein OS=Danio rerio GN=LOC797085 PE=3 SV=1
comp114057_c0	comp114057_c0_seq1	tr|X1WGQ3|X1WGQ3_DANRE	36.64	131	70	6	6	389	33	153	7e-13	63.5	121	54.26	Uncharacterized protein OS=Danio rerio GN=si:dkey-96g2.1 PE=4 SV=1
comp114162_c0	comp114162_c0_seq1	tr|E7F688|E7F688_DANRE	38.4	125	73	2	1	363	234	358	8e-11	59.7	125	20.29	Uncharacterized protein OS=Danio rerio PE=4 SV=1
comp1143_c0	comp1143_c0_seq1	tr|E7FGP3|E7FGP3_DANRE	91.67	84	7	0	2	253	285	368	1e-48	165	84	22.83	Uncharacterized protein OS=Danio rerio GN=alx4a PE=3 SV=1
comp114391_c0	comp114391_c0_seq1	tr|F1QMQ3|F1QMQ3_DANRE	74.6	126	32	0	380	3	43	168	1e-56	184	126	31.5	Uncharacterized protein (Fragment) OS=Danio rerio GN=si:dkey-126h10.1 PE=4 SV=1
comp114400_c0	comp114400_c0_seq1	tr|E7F927|E7F927_DANRE	52.11	71	30	1	2	202	116	186	1e-19	80.5	71	32.27	Uncharacterized protein OS=Danio rerio GN=LOC101884526 PE=4 SV=1
comp114408_c0	comp114408_c0_seq1	tr|H0WE74|H0WE74_DANRE	64	75	25	1	506	288	54	128	3e-27	102	75	58.59	Uncharacterized protein (Fragment) OS=Danio rerio GN=si:ch211-208g1.1 PE=4 SV=1
comp114467_c0	comp114467_c0_seq1	tr|B8A4G8|B8A4G8_DANRE	62.81	121	45	0	9	371	233	353	2e-29	111	121	26.83	Uncharacterized protein OS=Danio rerio GN=tekt4 PE=4 SV=1
comp114475_c0	comp114475_c0_seq1	tr|F1R3B1|F1R3B1_DANRE	76.27	177	41	1	531	4	1	177	2e-72	227	177	58.22	Serine/threonine-protein phosphatase (Fragment) OS=Danio rerio PE=3 SV=1
comp114508_c0	comp114508_c0_seq1	tr|F1QTH4|F1QTH4_DANRE	39.63	164	91	3	3	494	21	176	5e-27	107	156	31.52	Uncharacterized protein (Fragment) OS=Danio rerio PE=4 SV=1
comp114540_c0	comp114540_c0_seq1	tr|F1R5W9|F1R5W9_DANRE	88.57	105	12	0	316	2	54	158	1e-65	208	105	22.39	Uncharacterized protein (Fragment) OS=Danio rerio GN=chrnb2a PE=3 SV=1
comp114716_c0	comp114716_c0_seq1	tr|F1QZG7|F1QZG7_DANRE	36.76	185	112	3	2	553	27	207	8e-34	123	181	74.49	Uncharacterized protein (Fragment) OS=Danio rerio GN=si:ch73-264p11.3 PE=4 SV=1
comp114767_c0	comp114767_c0_seq1	sp|A8WHP9|LRRC3_DANRE	62.03	79	30	0	50	286	186	264	9e-25	98.2	79	29.7	Leucine-rich repeat-containing protein 3 OS=Danio rerio GN=lrrc3 PE=2 SV=1
comp114919_c0	comp114919_c0_seq1	tr|A2CET3|A2CET3_DANRE	48.89	90	32	1	250	23	1	90	2e-16	72.8	90	37.04	Uncharacterized protein OS=Danio rerio GN=ppfibp2b PE=4 SV=2
comp114986_c0	comp114986_c0_seq1	tr|Q0D280|Q0D280_DANRE	36.94	111	49	6	3	284	45	151	6e-11	56.6	107	56.61	Teneurin-3 OS=Danio rerio GN=tenm3 PE=2 SV=1
comp114992_c0	comp114992_c0_seq1	tr|F1QH97|F1QH97_DANRE	93.55	62	4	0	10	195	71	132	1e-36	124	62	46.97	Uncharacterized protein OS=Danio rerio GN=si:ch211-240g9.1 PE=4 SV=1
comp114994_c0	comp114994_c0_seq1	tr|Q6DHG4|Q6DHG4_DANRE	76.47	68	14	2	1	201	67	133	5e-19	79.3	67	50.38	Complexin 2 OS=Danio rerio GN=cplx2l PE=2 SV=1
comp115006_c0	comp115006_c0_seq1	tr|F1QHF2|F1QHF2_DANRE	86.96	115	15	0	347	3	1	115	2e-69	216	115	32.03	Uncharacterized protein OS=Danio rerio GN=zgc:171775 PE=4 SV=1
comp115155_c0	comp115155_c0_seq1	tr|G1K2L8|G1K2L8_DANRE	51.39	72	30	2	217	2	17	83	2e-14	66.2	67	60.36	Protein ripply3 OS=Danio rerio GN=ripply3 PE=4 SV=1
comp115237_c0	comp115237_c0_seq1	tr|H9GX82|H9GX82_DANRE	92.44	172	12	1	536	24	123	294	9e-115	337	172	39.72	Uncharacterized protein (Fragment) OS=Danio rerio GN=LOC798868 PE=4 SV=1
comp115304_c0	comp115304_c0_seq1	tr|Q503Q8|Q503Q8_DANRE	88.1	84	10	0	5	256	142	225	2e-44	150	84	20.19	Uncharacterized protein OS=Danio rerio GN=tbl1xr1a PE=2 SV=1
comp115393_c0	comp115393_c0_seq1	tr|F1QJN8|F1QJN8_DANRE	32.59	224	118	6	16	675	316	510	3e-26	107	195	38.16	Uncharacterized protein (Fragment) OS=Danio rerio PE=4 SV=1
comp115420_c0	comp115420_c0_seq1	tr|A4QNW6|A4QNW6_DANRE	71.11	180	43	3	2	538	302	473	3e-80	253	172	29.81	Uncharacterized protein OS=Danio rerio GN=cerkl PE=2 SV=1
comp115442_c0	comp115442_c0_seq1	tr|Q9I9C8|Q9I9C8_DANRE	75.96	104	21	2	1	312	210	309	7e-32	117	100	28.25	SRY-box containing gene 11a OS=Danio rerio GN=sox11a PE=2 SV=1
comp115550_c0	comp115550_c0_seq1	tr|E7F3G4|E7F3G4_DANRE	46.38	69	37	0	6	212	26	94	1e-14	68.2	69	20	Uncharacterized protein OS=Danio rerio GN=CR855327.1 PE=4 SV=1
comp115741_c0	comp115741_c0_seq1	tr|A2CEE9|A2CEE9_DANRE	88.54	157	18	0	472	2	51	207	3e-97	286	157	57.09	Uncharacterized protein OS=Danio rerio GN=si:ch211-126h20.1 PE=4 SV=2
comp115786_c0	comp115786_c0_seq1	tr|F1QF47|F1QF47_DANRE	37.38	107	43	1	250	2	67	173	6e-15	69.3	107	31.38	Uncharacterized protein OS=Danio rerio PE=4 SV=1
comp115796_c0	comp115796_c0_seq1	tr|F1RCM6|F1RCM6_DANRE	95.16	124	6	0	23	394	51	174	3e-82	247	124	43.21	Uncharacterized protein (Fragment) OS=Danio rerio GN=si:dkey-11f4.7 PE=4 SV=1
comp115806_c0	comp115806_c0_seq1	sp|A2CEQ0|SCM2B_DANRE	90.31	196	19	0	2	589	142	337	9e-130	377	196	41.79	Calcium-binding mitochondrial carrier protein SCaMC-2-B OS=Danio rerio GN=slc25a25b PE=3 SV=2
comp115823_c0	comp115823_c0_seq1	tr|B0S5M5|B0S5M5_DANRE	84.35	147	23	0	441	1	176	322	3e-87	273	147	20	Uncharacterized protein OS=Danio rerio GN=lss PE=4 SV=1
comp115848_c0	comp115848_c0_seq1	tr|E7FFS3|E7FFS3_DANRE	55.73	436	177	6	1281	4	600	1029	5e-154	478	430	27.92	Uncharacterized protein OS=Danio rerio PE=4 SV=1
comp115938_c0	comp115938_c0_seq1	tr|F1R3B2|F1R3B2_DANRE	46.32	95	44	1	354	91	47	141	3e-20	84.7	95	31.77	Uncharacterized protein (Fragment) OS=Danio rerio PE=4 SV=1
comp115995_c0	comp115995_c0_seq1	tr|I3IST7|I3IST7_DANRE	92.45	53	4	0	161	3	1	53	2e-29	107	53	24.65	Uncharacterized protein OS=Danio rerio GN=lhfpl4a PE=4 SV=1
comp116015_c0	comp116015_c0_seq1	tr|F1QJR0|F1QJR0_DANRE	76.32	76	18	0	3	230	106	181	2e-37	130	76	23.97	Uncharacterized protein (Fragment) OS=Danio rerio GN=ptprjb PE=4 SV=1
comp116153_c0	comp116153_c0_seq1	tr|F1QRX1|F1QRX1_DANRE	50.25	197	53	4	476	3	47	237	6e-30	114	191	38.74	Uncharacterized protein (Fragment) OS=Danio rerio GN=rims2b PE=4 SV=1
comp116176_c0	comp116176_c0_seq1	tr|F1QBZ0|F1QBZ0_DANRE	64.96	137	44	1	413	3	136	268	1e-54	182	133	24.54	Uncharacterized protein (Fragment) OS=Danio rerio PE=4 SV=1
comp116213_c0	comp116213_c0_seq1	sp|A1L1S5|FOXF1_DANRE	62.5	104	35	2	4	303	277	380	1e-28	108	104	27.37	Forkhead box protein F1 OS=Danio rerio GN=foxf1 PE=2 SV=1
comp116230_c0	comp116230_c0_seq1	tr|E7F2D7|E7F2D7_DANRE	52.78	72	34	0	218	3	6	77	5e-19	78.2	72	43.11	Uncharacterized protein OS=Danio rerio PE=4 SV=1
comp116244_c0	comp116244_c0_seq1	tr|E7FFW6|E7FFW6_DANRE	73.37	169	41	3	9	515	145	309	1e-56	187	165	36.75	Uncharacterized protein OS=Danio rerio PE=4 SV=1
comp116248_c0	comp116248_c0_seq1	tr|Q90Y03|Q90Y03_DANRE	47.46	118	62	0	68	421	280	397	2e-21	90.9	118	22.78	Aldehyde dehydrogenase 1A2 OS=Danio rerio GN=aldh1a2 PE=2 SV=1
comp116294_c0	comp116294_c0_seq1	tr|F1RAQ4|F1RAQ4_DANRE	62.39	109	41	0	1	327	111	219	4e-43	147	109	27.88	Uncharacterized protein (Fragment) OS=Danio rerio GN=LOC100537974 PE=4 SV=1
comp116303_c0	comp116303_c0_seq1	tr|E7F0I3|E7F0I3_DANRE	52.27	88	42	0	9	272	94	181	5e-25	98.2	88	23.85	Uncharacterized protein OS=Danio rerio GN=CABZ01079442.1 PE=3 SV=1
comp116367_c0	comp116367_c0_seq1	tr|E9QCX2|E9QCX2_DANRE	86.63	172	23	0	521	6	158	329	2e-96	287	172	49	Uncharacterized protein OS=Danio rerio GN=grhprb PE=3 SV=1
comp116431_c0	comp116431_c0_seq1	sp|Q25C93|FEZF1_DANRE	60.54	147	54	3	2	436	73	217	3e-53	177	145	33.8	Fez family zinc finger protein 1 OS=Danio rerio GN=fezf1 PE=2 SV=1
comp116576_c0	comp116576_c0_seq1	sp|P09074|HXC5A_DANRE	50	86	43	0	262	5	1	86	3e-19	80.9	86	37.07	Homeobox protein Hox-C5a OS=Danio rerio GN=hoxc5a PE=2 SV=2
comp116593_c0	comp116593_c0_seq1	tr|F1R3F8|F1R3F8_DANRE	55.77	52	23	0	257	412	147	198	5e-13	65.1	52	22.81	Uncharacterized protein OS=Danio rerio GN=bricd5 PE=4 SV=1
comp116708_c0	comp116708_c0_seq1	tr|H9GXU5|H9GXU5_DANRE	55.33	150	67	0	1	450	121	270	8e-55	177	150	50.68	Uncharacterized protein (Fragment) OS=Danio rerio PE=4 SV=1
comp116735_c0	comp116735_c0_seq1	tr|F1QJY7|F1QJY7_DANRE	44.32	88	46	2	257	3	27	114	6e-17	73.9	88	39.82	Uncharacterized protein (Fragment) OS=Danio rerio GN=si:ch211-149p10.2 PE=4 SV=1
comp116737_c0	comp116737_c0_seq1	tr|A8DZ72|A8DZ72_DANRE	47.28	184	95	1	2	547	238	421	7e-52	179	184	21.57	Uncharacterized protein OS=Danio rerio GN=olfch1 PE=4 SV=1
comp11694_c0	comp11694_c0_seq1	tr|F8W4M0|F8W4M0_DANRE	92.31	65	5	0	5	199	2	66	2e-38	128	65	36.11	Uncharacterized protein (Fragment) OS=Danio rerio GN=otofb PE=4 SV=1
comp116985_c0	comp116985_c0_seq1	tr|E7FBV3|E7FBV3_DANRE	67.31	52	17	0	163	8	81	132	3e-16	70.9	52	21.05	Uncharacterized protein OS=Danio rerio PE=4 SV=1
comp117020_c0	comp117020_c0_seq1	tr|E7FC22|E7FC22_DANRE	71.95	246	69	0	740	3	682	927	9e-109	340	246	23.47	Uncharacterized protein OS=Danio rerio GN=si:dkey-246c17.2 PE=4 SV=1
comp117032_c0	comp117032_c0_seq1	tr|X1WBK3|X1WBK3_DANRE	68.42	57	18	0	15	185	11	67	3e-22	87.8	57	33.93	Uncharacterized protein (Fragment) OS=Danio rerio GN=efcab2 PE=4 SV=1
comp117093_c0	comp117093_c0_seq1	tr|H9GYU8|H9GYU8_DANRE	45.54	101	54	1	153	452	2	102	1e-23	95.9	101	29.02	Uncharacterized protein OS=Danio rerio GN=LOC101885704 PE=4 SV=1
comp117131_c0	comp117131_c0_seq1	tr|A2CET1|A2CET1_DANRE	65.32	124	38	2	3	365	310	431	8e-27	105	122	23.28	Uncharacterized protein OS=Danio rerio GN=rsph4a PE=4 SV=1
comp117151_c0	comp117151_c0_seq1	tr|E9QBW1|E9QBW1_DANRE	79.83	119	24	0	358	2	30	148	7e-44	149	119	42.2	Zinc finger C2HC domain-containing protein 1A OS=Danio rerio GN=zc2hc1a PE=4 SV=1
comp117236_c0	comp117236_c0_seq1	tr|H0WEN0|H0WEN0_DANRE	43.09	123	70	0	371	3	190	312	1e-27	107	123	23.7	Uncharacterized protein OS=Danio rerio GN=leprel1 PE=4 SV=1
comp11725_c0	comp11725_c0_seq1	tr|E7FBB4|E7FBB4_DANRE	89.82	334	34	0	1003	2	29	362	0	640	334	31.63	Uncharacterized protein (Fragment) OS=Danio rerio GN=si:dkeyp-118b3.3 PE=4 SV=2
comp117275_c0	comp117275_c0_seq1	tr|E7EYM1|E7EYM1_DANRE	42.45	106	61	0	171	488	13	118	2e-25	102	106	20.35	Uncharacterized protein OS=Danio rerio GN=CU694254.1 PE=4 SV=1
comp11736_c0	comp11736_c0_seq1	tr|F1QIC8|F1QIC8_DANRE	44.86	185	99	2	34	585	9	191	2e-36	134	183	41.5	Uncharacterized protein (Fragment) OS=Danio rerio GN=LOC100004582 PE=4 SV=1
comp117399_c0	comp117399_c0_seq1	tr|F1QFF7|F1QFF7_DANRE	81.55	168	31	0	504	1	152	319	5e-97	291	168	39.16	Uncharacterized protein (Fragment) OS=Danio rerio GN=cpne5 PE=4 SV=1
comp117415_c0	comp117415_c0_seq1	tr|E9QIJ6|E9QIJ6_DANRE	77.22	158	34	1	2	469	370	527	9e-86	265	158	27.92	Uncharacterized protein OS=Danio rerio GN=inpp5jb PE=4 SV=1
comp117427_c0	comp117427_c0_seq1	sp|Q708S4|ASI4A_DANRE	88.28	128	15	0	385	2	1	128	6e-62	201	128	23.75	Acid-sensing ion channel 4 OS=Danio rerio GN=asic4 PE=2 SV=1
comp11766_c0	comp11766_c0_seq1	tr|E7F3U8|E7F3U8_DANRE	69.85	272	65	6	3	788	237	501	4e-109	329	265	51.66	Uncharacterized protein OS=Danio rerio GN=chrm4a PE=4 SV=1
comp117660_c0	comp117660_c0_seq1	tr|F1QZ33|F1QZ33_DANRE	42.34	222	96	5	2	664	459	649	9e-48	168	191	26.75	Uncharacterized protein (Fragment) OS=Danio rerio PE=4 SV=1
comp117789_c0	comp117789_c0_seq1	sp|Q6GMG6|S5A3B_DANRE	52.87	174	79	3	516	1	157	329	2e-36	133	173	38.27	Solute carrier family 52, riboflavin transporter, member 3-B OS=Danio rerio GN=slc52a3b PE=2 SV=1
comp117806_c0	comp117806_c0_seq1	tr|Q0D280|Q0D280_DANRE	84.42	77	12	0	1	231	43	119	6e-41	135	77	40.74	Teneurin-3 OS=Danio rerio GN=tenm3 PE=2 SV=1
comp117810_c0	comp117810_c0_seq1	sp|Q6DHS9|S2548_DANRE	82.09	67	12	0	3	203	58	124	2e-32	116	67	21.68	Solute carrier family 25 member 48 OS=Danio rerio GN=slc25a48 PE=2 SV=1
comp117889_c0	comp117889_c0_seq1	tr|F1QLZ2|F1QLZ2_DANRE	52.72	239	103	5	3	698	8	243	5e-64	207	236	59.6	Uncharacterized protein (Fragment) OS=Danio rerio GN=gdf7 PE=3 SV=1
comp117927_c0	comp117927_c0_seq1	tr|Q7ZUF8|Q7ZUF8_DANRE	55.08	187	65	6	532	5	1	179	6e-62	194	179	98.35	Uncharacterized protein OS=Danio rerio GN=zgc:56699 PE=2 SV=1
comp118117_c0	comp118117_c0_seq1	tr|E7F7E1|E7F7E1_DANRE	89.17	120	13	0	414	55	224	343	2e-74	230	120	31.58	Uncharacterized protein OS=Danio rerio GN=LOC559133 PE=3 SV=1
comp118223_c0	comp118223_c0_seq1	tr|E7FEL0|E7FEL0_DANRE	78.05	123	27	0	369	1	129	251	8e-68	212	123	32.98	Uncharacterized protein OS=Danio rerio GN=gpr4 PE=3 SV=1
comp118336_c0	comp118336_c0_seq1	tr|E7FDY9|E7FDY9_DANRE	82.93	82	14	0	247	2	37	118	2e-43	146	82	24.19	Uncharacterized protein OS=Danio rerio GN=gpr17 PE=4 SV=1
comp118404_c0	comp118404_c0_seq1	tr|F1R816|F1R816_DANRE	87.72	57	7	0	2	172	91	147	8e-31	115	57	24.05	Uncharacterized protein (Fragment) OS=Danio rerio GN=mcm6l PE=4 SV=2
comp118533_c0	comp118533_c0_seq1	tr|E7F1H4|E7F1H4_DANRE	73.17	41	11	0	90	212	1	41	2e-15	68.6	41	29.08	Uncharacterized protein OS=Danio rerio GN=LOC100329998 PE=4 SV=1
comp118707_c0	comp118707_c0_seq1	sp|Q566V9|AUGNA_DANRE	66.67	75	23	1	220	2	24	98	9e-26	95.5	75	52.82	Augurin-A OS=Danio rerio GN=zgc:112443 PE=2 SV=1
comp11876_c0	comp11876_c0_seq2	tr|Q568T5|Q568T5_DANRE	84.06	69	11	0	319	113	228	296	2e-18	79.3	69	23.31	Chondrolectin OS=Danio rerio GN=chodl PE=2 SV=1
comp118785_c0	comp118785_c0_seq1	tr|X1WHB9|X1WHB9_DANRE	78.64	103	22	0	309	1	329	431	4e-50	168	103	20.98	Uncharacterized protein OS=Danio rerio GN=zgc:114181 PE=4 SV=1
comp118858_c0	comp118858_c0_seq1	tr|Q5RIS7|Q5RIS7_DANRE	61.25	80	31	0	49	288	88	167	1e-14	68.9	80	39.41	Uncharacterized protein OS=Danio rerio GN=si:ch211-196f5.2 PE=4 SV=1
comp119061_c0	comp119061_c0_seq1	tr|Q6PHH5|Q6PHH5_DANRE	95.48	155	7	0	465	1	170	324	8e-89	270	155	33.48	Hnf4a protein OS=Danio rerio GN=hnf4a PE=2 SV=1
comp119135_c0	comp119135_c0_seq1	tr|F6NK37|F6NK37_DANRE	26.62	293	142	12	838	2	453	686	3e-20	92.4	234	25.97	Uncharacterized protein OS=Danio rerio GN=cfh PE=4 SV=1
comp119138_c0	comp119138_c0_seq1	tr|X1WFN8|X1WFN8_DANRE	45.07	71	39	0	215	3	94	164	6e-14	64.3	71	38.38	Uncharacterized protein (Fragment) OS=Danio rerio GN=si:ch1073-296i8.2 PE=4 SV=1
comp119242_c0	comp119242_c0_seq1	tr|F1Q734|F1Q734_DANRE	72.34	94	26	0	286	5	3	96	4e-42	145	94	25.47	Uncharacterized protein OS=Danio rerio GN=lpar2b PE=4 SV=1
comp119275_c0	comp119275_c0_seq1	tr|F1QZX2|F1QZX2_DANRE	60.16	128	51	0	2	385	80	207	7e-54	174	128	47.23	Uncharacterized protein (Fragment) OS=Danio rerio GN=ca4a PE=4 SV=1
comp119385_c0	comp119385_c0_seq1	tr|F1Q9E6|F1Q9E6_DANRE	97.22	72	2	0	3	218	66	137	1e-44	147	72	28.24	Uncharacterized protein OS=Danio rerio GN=zgc:153395 PE=4 SV=1
comp119388_c0	comp119388_c0_seq1	tr|I3IT78|I3IT78_DANRE	67.06	85	28	0	256	2	1	85	6e-35	120	85	59.03	Uncharacterized protein OS=Danio rerio GN=si:ch211-76l23.4 PE=4 SV=1
comp11939_c0	comp11939_c0_seq1	sp|Q6DHS9|S2548_DANRE	80.17	121	24	0	3	365	187	307	2e-70	217	121	39.16	Solute carrier family 25 member 48 OS=Danio rerio GN=slc25a48 PE=2 SV=1
comp119450_c0	comp119450_c0_seq1	tr|E7FB48|E7FB48_DANRE	38.1	126	69	3	24	398	283	400	5e-19	83.6	118	26.64	Uncharacterized protein OS=Danio rerio PE=4 SV=1
comp119562_c0	comp119562_c0_seq1	sp|Q1MTE5|ARL3_DANRE	94.95	99	5	0	1	297	81	179	8e-66	200	99	54.4	ADP-ribosylation factor-like protein 3 OS=Danio rerio GN=arl3 PE=2 SV=1
comp119563_c0	comp119563_c0_seq1	tr|F1RCL4|F1RCL4_DANRE	59.79	97	39	0	298	8	252	348	7e-33	119	97	26.43	Uncharacterized protein OS=Danio rerio GN=haus4 PE=4 SV=1
comp119606_c0	comp119606_c0_seq1	tr|B3DHW4|B3DHW4_DANRE	52.63	152	65	2	440	6	114	265	2e-54	179	152	38.19	P2X purinoceptor OS=Danio rerio GN=p2rx1 PE=2 SV=1
comp119729_c0	comp119729_c0_seq1	tr|F8W3D9|F8W3D9_DANRE	70.27	111	33	0	1	333	133	243	2e-37	136	111	45.68	Uncharacterized protein OS=Danio rerio GN=clrn1 PE=4 SV=1
comp119732_c0	comp119732_c0_seq1	tr|H9GYC0|H9GYC0_DANRE	95.78	166	7	0	1	498	71	236	4e-118	338	166	69.17	Uncharacterized protein OS=Danio rerio GN=LOC101884864 PE=4 SV=1
comp119866_c0	comp119866_c0_seq1	sp|Q6QB00|HELT_DANRE	70	140	26	5	1	417	146	270	9e-59	189	125	46.3	Hairy and enhancer of split-related protein helt OS=Danio rerio GN=helt PE=2 SV=1
comp119949_c0	comp119949_c0_seq1	tr|F1R5L9|F1R5L9_DANRE	86.81	144	19	0	2	433	160	303	2e-86	259	144	45	Uncharacterized protein (Fragment) OS=Danio rerio GN=LOC100331387 PE=4 SV=1
comp120108_c0	comp120108_c0_seq1	tr|F1R0D0|F1R0D0_DANRE	40.66	91	47	1	476	204	121	204	8e-15	70.1	84	34.71	Uncharacterized protein (Fragment) OS=Danio rerio PE=4 SV=1
comp120192_c0	comp120192_c0_seq1	tr|E7FBK2|E7FBK2_DANRE	53.25	77	36	0	11	241	9	85	3e-27	101	77	34.68	Uncharacterized protein OS=Danio rerio PE=4 SV=1
comp120324_c0	comp120324_c0_seq1	tr|Q6NUV2|Q6NUV2_DANRE	67.65	136	44	0	409	2	167	302	8e-58	187	136	34.69	Uncharacterized protein OS=Danio rerio GN=saga PE=2 SV=1
comp120338_c0	comp120338_c0_seq1	tr|F1QWF9|F1QWF9_DANRE	65.43	81	28	0	334	92	202	282	2e-29	109	81	28.32	Uncharacterized protein OS=Danio rerio GN=haus1 PE=4 SV=1
comp12034_c0	comp12034_c0_seq1	tr|Q6PC37|Q6PC37_DANRE	44.05	84	47	0	22	273	6	89	3e-17	73.9	84	54.9	Nucleoside diphosphate kinase OS=Danio rerio GN=nme2a PE=2 SV=1
comp120412_c0	comp120412_c0_seq1	tr|E7F3G4|E7F3G4_DANRE	47	100	53	0	403	702	159	258	6e-24	100	100	28.99	Uncharacterized protein OS=Danio rerio GN=CR855327.1 PE=4 SV=1
comp120506_c0	comp120506_c0_seq1	tr|A3KNV9|A3KNV9_DANRE	70	40	12	0	2	121	79	118	3e-14	65.9	40	33.33	Uncharacterized protein OS=Danio rerio GN=scmh1 PE=2 SV=1
comp120523_c0	comp120523_c0_seq1	tr|F1R0N0|F1R0N0_DANRE	56.4	172	59	4	490	2	197	361	3e-55	183	165	37.93	Uncharacterized protein OS=Danio rerio GN=lrrc17 PE=4 SV=1
comp120603_c0	comp120603_c0_seq1	tr|F1QDH4|F1QDH4_DANRE	59.09	110	45	0	373	44	9	118	4e-40	142	110	25.64	Uncharacterized protein (Fragment) OS=Danio rerio GN=larp6 PE=4 SV=1
comp120644_c0	comp120644_c0_seq1	sp|Q1RLU9|CDK15_DANRE	83.04	112	19	0	1	336	276	387	4e-63	201	112	26.79	Cyclin-dependent kinase 15 OS=Danio rerio GN=cdk15 PE=2 SV=1
comp120652_c0	comp120652_c0_seq1	tr|Q5SNV2|Q5SNV2_DANRE	70.59	136	40	0	1	408	72	207	8e-63	196	136	53.54	Gap junction protein OS=Danio rerio GN=cx28.8 PE=2 SV=1
comp120720_c0	comp120720_c0_seq1	tr|E7F8C6|E7F8C6_DANRE	65.75	146	43	2	260	697	1	139	3e-50	174	139	28.48	Uncharacterized protein OS=Danio rerio GN=slc36a4 PE=4 SV=1
comp120803_c0	comp120803_c0_seq1	sp|Q6P0E1|SOX2_DANRE	98.61	72	1	0	273	58	60	131	3e-45	150	72	22.86	Transcription factor Sox-2 OS=Danio rerio GN=sox2 PE=2 SV=1
comp12091_c0	comp12091_c0_seq1	tr|X1WDI7|X1WDI7_DANRE	43.82	178	85	5	1231	710	57	223	2e-32	124	167	73.89	Uncharacterized protein OS=Danio rerio GN=si:ch211-284e13.14 PE=4 SV=1
comp120924_c0	comp120924_c0_seq1	tr|A9JRG2|A9JRG2_DANRE	60.67	89	35	0	268	2	30	118	2e-29	108	89	33.84	LOC567964 protein (Fragment) OS=Danio rerio GN=si:ch211-114l13.10 PE=2 SV=1
comp120974_c0	comp120974_c0_seq1	tr|F1QY37|F1QY37_DANRE	92.73	110	8	0	332	3	94	203	4e-71	219	110	31.52	Uncharacterized protein OS=Danio rerio GN=kif5aa PE=3 SV=1
comp121013_c0	comp121013_c0_seq1	tr|B3DLG5|B3DLG5_DANRE	79.03	124	26	0	374	3	152	275	4e-67	212	124	29.38	Endothelin receptor type A OS=Danio rerio GN=ednraa PE=2 SV=1
comp121039_c0	comp121039_c0_seq1	tr|F1QVM2|F1QVM2_DANRE	81.1	127	24	0	23	403	73	199	3e-69	219	127	27.31	Uncharacterized protein OS=Danio rerio GN=slc16a7 PE=4 SV=1
comp121048_c0	comp121048_c0_seq1	tr|E7F1F7|E7F1F7_DANRE	59.8	102	37	2	6	308	239	337	2e-22	90.5	99	28.12	Uncharacterized protein OS=Danio rerio GN=si:ch1073-403a9.2 PE=4 SV=1
comp121065_c0	comp121065_c0_seq1	tr|X1WHE4|X1WHE4_DANRE	59.26	54	22	0	162	1	78	131	2e-11	57.4	54	36.73	Uncharacterized protein OS=Danio rerio GN=si:dkey-234i14.15 PE=4 SV=1
comp121293_c0	comp121293_c0_seq1	tr|X1WDK2|X1WDK2_DANRE	54.24	118	44	1	214	537	32	149	6e-41	139	118	74.21	Uncharacterized protein (Fragment) OS=Danio rerio GN=zgc:163014 PE=4 SV=1
comp121334_c0	comp121334_c0_seq1	sp|Q25C93|FEZF1_DANRE	93.4	106	7	0	352	35	314	419	2e-67	212	106	24.71	Fez family zinc finger protein 1 OS=Danio rerio GN=fezf1 PE=2 SV=1
comp121434_c0	comp121434_c0_seq1	tr|E7F3G4|E7F3G4_DANRE	26.97	89	65	0	228	494	242	330	1e-13	49.7	89	25.8	Uncharacterized protein OS=Danio rerio GN=CR855327.1 PE=4 SV=1
comp121515_c0	comp121515_c0_seq1	tr|G1K2N3|G1K2N3_DANRE	84.21	38	6	0	116	3	34	71	5e-15	66.6	38	34.55	Uncharacterized protein (Fragment) OS=Danio rerio GN=nop56 PE=4 SV=1
comp121555_c0	comp121555_c0_seq1	tr|A5WUQ1|A5WUQ1_DANRE	67.16	67	17	1	213	13	1	62	6e-22	89	62	22.46	Uncharacterized protein OS=Danio rerio GN=ccdc3 PE=4 SV=1
comp121685_c0	comp121685_c0_seq1	tr|E7EXJ9|E7EXJ9_DANRE	35.66	129	81	2	12	398	384	510	5e-12	64.3	127	21.38	Uncharacterized protein OS=Danio rerio GN=LOC570815 PE=4 SV=1
comp122013_c0	comp122013_c0_seq1	tr|F1R5R0|F1R5R0_DANRE	41.67	84	47	1	360	115	145	228	3e-13	66.2	84	20.79	Uncharacterized protein OS=Danio rerio GN=cthl PE=3 SV=1
comp122103_c0	comp122103_c0_seq1	tr|F6PDU0|F6PDU0_DANRE	37.76	98	59	2	307	20	38	135	2e-17	76.3	98	29.7	Uncharacterized protein OS=Danio rerio GN=si:ch211-171h4.5 PE=4 SV=1
comp122131_c0	comp122131_c0_seq1	tr|F1QZX9|F1QZX9_DANRE	55.56	63	28	0	34	222	50	112	4e-21	84.3	63	56.25	Uncharacterized protein (Fragment) OS=Danio rerio GN=LOC557301 PE=4 SV=1
comp122179_c0	comp122179_c0_seq1	tr|E7F5B4|E7F5B4_DANRE	71.02	176	33	4	529	2	118	275	8e-68	216	158	37.71	One cut domain family member OS=Danio rerio GN=si:ch1073-41k10.1 PE=3 SV=1
comp122271_c0	comp122271_c0_seq1	tr|D0EXE2|D0EXE2_DANRE	55.43	92	40	1	372	100	299	390	8e-24	95.5	92	23.59	Prostaglandin E receptor 1 subtype EP1a-like protein OS=Danio rerio GN=ptger1b PE=2 SV=1
comp122288_c0	comp122288_c0_seq1	tr|E7F0I3|E7F0I3_DANRE	68.1	116	34	2	40	387	1	113	6e-49	163	113	30.62	Uncharacterized protein OS=Danio rerio GN=CABZ01079442.1 PE=3 SV=1
comp12232_c0	comp12232_c0_seq1	tr|E7FFS3|E7FFS3_DANRE	37.97	374	177	10	1004	45	614	986	4e-59	209	373	24.22	Uncharacterized protein OS=Danio rerio PE=4 SV=1
comp122368_c0	comp122368_c0_seq1	tr|E7FD26|E7FD26_DANRE	79.25	106	20	2	315	1	188	292	2e-53	174	105	32.71	Uncharacterized protein OS=Danio rerio GN=pcbp3 PE=4 SV=1
comp122439_c0	comp122439_c0_seq1	tr|B0UXK7|B0UXK7_DANRE	61.04	77	27	2	274	501	1	75	2e-21	88.2	75	41.9	Uncharacterized protein OS=Danio rerio GN=map2 PE=4 SV=1
comp1225_c0	comp1225_c0_seq1	tr|F1R2L6|F1R2L6_DANRE	92.86	98	7	0	3	296	79	176	4e-61	193	98	27.84	Uncharacterized protein (Fragment) OS=Danio rerio GN=LOC100149074 PE=3 SV=1
comp122500_c0	comp122500_c0_seq1	tr|F1R0N0|F1R0N0_DANRE	51.43	105	37	4	3	290	328	427	5e-29	109	100	22.99	Uncharacterized protein OS=Danio rerio GN=lrrc17 PE=4 SV=1
comp122514_c0	comp122514_c0_seq1	tr|E7EZQ2|E7EZQ2_DANRE	81.93	83	14	1	248	3	8	90	2e-43	147	83	30.18	Uncharacterized protein OS=Danio rerio GN=tmem198a PE=4 SV=2
comp122516_c0	comp122516_c0_seq1	sp|Q803H4|CENPA_DANRE	82.35	34	6	0	197	298	39	72	4e-11	57	34	23.45	Histone H3-like centromeric protein A OS=Danio rerio GN=cenpa PE=1 SV=1
comp122533_c0	comp122533_c0_seq1	tr|F1QXW9|F1QXW9_DANRE	63.22	174	62	1	904	389	278	451	2e-75	241	174	38.58	Uncharacterized protein OS=Danio rerio GN=st6galnac PE=4 SV=1
comp122557_c0	comp122557_c0_seq1	tr|E7FG35|E7FG35_DANRE	59.72	72	27	1	70	279	154	225	2e-22	80.1	72	21.3	Uncharacterized protein OS=Danio rerio PE=4 SV=1
comp122572_c0	comp122572_c0_seq1	tr|B3DK65|B3DK65_DANRE	67.05	88	26	1	350	96	1	88	3e-36	125	88	50.29	Uncharacterized protein OS=Danio rerio GN=LOC797835 PE=2 SV=1
comp122664_c0	comp122664_c0_seq1	tr|E7EXJ9|E7EXJ9_DANRE	41.35	133	62	5	2	376	463	587	2e-24	99.8	125	21.04	Uncharacterized protein OS=Danio rerio GN=LOC570815 PE=4 SV=1
comp122724_c0	comp122724_c0_seq1	tr|Q803Y1|Q803Y1_DANRE	86.99	123	16	0	369	1	1	123	8e-76	228	123	53.48	Thymidine kinase OS=Danio rerio GN=tk1 PE=2 SV=1
comp122802_c0	comp122802_c0_seq1	tr|H9GZ09|H9GZ09_DANRE	42.47	73	41	1	5	223	223	294	3e-11	58.5	72	24.49	Uncharacterized protein OS=Danio rerio PE=4 SV=1
comp122833_c0	comp122833_c0_seq1	tr|A9UGK1|A9UGK1_DANRE	80.21	96	19	0	116	403	1	96	3e-51	169	96	27.51	Homeobox protein mohawk A OS=Danio rerio GN=mkxa PE=2 SV=1
comp122864_c0	comp122864_c0_seq1	tr|E7FFW4|E7FFW4_DANRE	71.7	53	15	0	160	2	105	157	3e-21	85.5	53	30.29	Uncharacterized protein OS=Danio rerio GN=LOC101883399 PE=4 SV=1
comp122915_c0	comp122915_c0_seq1	tr|E7EXJ9|E7EXJ9_DANRE	47.9	238	122	1	723	10	318	553	4e-70	229	236	39.73	Uncharacterized protein OS=Danio rerio GN=LOC570815 PE=4 SV=1
comp122917_c0	comp122917_c0_seq1	tr|H9GXH1|H9GXH1_DANRE	57.01	107	45	1	359	39	184	289	3e-37	130	106	21.5	Uncharacterized protein (Fragment) OS=Danio rerio PE=4 SV=1
comp122953_c0	comp122953_c0_seq1	tr|F1QQC7|F1QQC7_DANRE	76.47	170	40	0	9	518	116	285	5e-81	251	170	35.71	Guanylate cyclase (Fragment) OS=Danio rerio GN=gucy2c PE=3 SV=1
comp122973_c0	comp122973_c0_seq1	tr|F1R3E7|F1R3E7_DANRE	39.08	87	48	1	248	3	2	88	2e-12	64.3	87	21.75	Uncharacterized protein (Fragment) OS=Danio rerio PE=4 SV=1
comp123023_c0	comp123023_c0_seq1	tr|F1Q9Q6|F1Q9Q6_DANRE	53	217	83	4	660	10	10	207	2e-68	215	198	81.82	Uncharacterized protein (Fragment) OS=Danio rerio GN=si:ch211-120k19.1 PE=4 SV=1
comp123033_c0	comp123033_c0_seq1	tr|F1QFQ8|F1QFQ8_DANRE	50.48	208	93	3	605	3	96	300	6e-60	193	205	66.56	Uncharacterized protein (Fragment) OS=Danio rerio PE=3 SV=1
comp123122_c0	comp123122_c0_seq1	tr|R4GEY8|R4GEY8_DANRE	36.79	106	63	2	266	580	10	112	2e-15	72.4	103	49.28	Uncharacterized protein OS=Danio rerio GN=si:zfos-1011f11.1 PE=4 SV=2
comp123248_c0	comp123248_c0_seq1	tr|Q90ZB2|Q90ZB2_DANRE	85.29	68	9	1	201	1	61	128	2e-20	83.2	68	21.52	Gastrulation brain homeobox 1 OS=Danio rerio GN=gbx1 PE=2 SV=1
comp123353_c0	comp123353_c0_seq1	tr|F1QFS7|F1QFS7_DANRE	66.91	139	45	1	1	417	297	434	1e-52	177	138	26.64	Uncharacterized protein (Fragment) OS=Danio rerio GN=LOC100333709 PE=4 SV=1
comp123375_c0	comp123375_c0_seq1	tr|Q6DNI1|Q6DNI1_DANRE	60.61	66	26	0	200	3	118	183	1e-19	82	66	29.46	Spermatogenesis associated 4 OS=Danio rerio GN=spata4 PE=2 SV=1
comp123486_c0	comp123486_c0_seq1	tr|E7F4L2|E7F4L2_DANRE	74.55	110	28	0	334	5	263	372	2e-54	179	110	23.31	Uncharacterized protein OS=Danio rerio GN=BX470141.1 PE=4 SV=1
comp123517_c0	comp123517_c0_seq1	tr|F1Q955|F1Q955_DANRE	49.46	184	80	5	516	1	107	289	3e-47	161	183	45.41	Uncharacterized protein OS=Danio rerio GN=ptger4a PE=3 SV=1
comp123561_c0	comp123561_c0_seq1	tr|Q6PHV5|Q6PHV5_DANRE	79.71	138	28	0	524	111	282	419	1e-73	231	138	32.94	Carboxypeptidase A5 OS=Danio rerio GN=cpa5 PE=2 SV=1
comp123708_c0	comp123708_c0_seq1	tr|E7EZ14|E7EZ14_DANRE	45.71	70	37	1	313	104	158	226	4e-16	72	69	30.26	Uncharacterized protein OS=Danio rerio GN=CU462878.1 PE=4 SV=1
comp123709_c0	comp123709_c0_seq1	sp|Q7ZZC6|CENPM_DANRE	58.33	72	29	1	1	213	108	179	2e-19	82.4	72	38.71	Centromere protein M OS=Danio rerio GN=cenpm PE=2 SV=1
comp123719_c0	comp123719_c0_seq1	tr|F1QFF7|F1QFF7_DANRE	98.06	155	3	0	465	1	212	366	6e-107	316	155	36.13	Uncharacterized protein (Fragment) OS=Danio rerio GN=cpne5 PE=4 SV=1
comp123774_c0	comp123774_c0_seq1	tr|Q1RLR5|Q1RLR5_DANRE	78.64	206	40	2	2	613	168	371	7e-73	238	204	24.61	B-cell CLL/lymphoma 11A OS=Danio rerio GN=bcl11aa PE=2 SV=1
comp123799_c0	comp123799_c0_seq1	tr|F1RDH2|F1RDH2_DANRE	45.12	82	44	1	97	342	8	88	9e-17	74.7	81	28.42	Uncharacterized protein (Fragment) OS=Danio rerio GN=LOC100003534 PE=4 SV=1
comp123853_c0	comp123853_c0_seq1	tr|E9QCN9|E9QCN9_DANRE	96.72	122	4	0	420	55	116	237	8e-84	249	122	51.48	Uncharacterized protein OS=Danio rerio GN=si:dkey-149i8.2 PE=4 SV=1
comp124578_c0	comp124578_c0_seq1	tr|F1QQZ2|F1QQZ2_DANRE	34.95	103	66	1	2	310	222	323	4e-12	62.8	102	20.2	Uncharacterized protein (Fragment) OS=Danio rerio GN=LOC101885508 PE=4 SV=1
comp124670_c0	comp124670_c0_seq1	tr|E7F9R4|E7F9R4_DANRE	51.02	98	48	0	296	3	180	277	4e-29	109	98	24.32	Uncharacterized protein OS=Danio rerio GN=stk32a PE=4 SV=1
comp124703_c0	comp124703_c0_seq1	tr|E7FAU8|E7FAU8_DANRE	68.83	77	23	1	5	235	22	97	4e-30	105	76	72.38	Uncharacterized protein OS=Danio rerio PE=4 SV=1
comp124771_c0	comp124771_c0_seq1	tr|Q6DG28|Q6DG28_DANRE	85.93	135	19	0	4	408	73	207	6e-83	252	135	34.7	Crlf1a protein OS=Danio rerio GN=crlf1a PE=2 SV=1
comp124772_c0	comp124772_c0_seq1	tr|F1QHX0|F1QHX0_DANRE	46.53	101	53	1	160	462	316	415	2e-23	97.4	100	22.99	Uncharacterized protein OS=Danio rerio GN=lancl2 PE=4 SV=2
comp124776_c0	comp124776_c0_seq1	tr|B0V2R7|B0V2R7_DANRE	42.86	126	70	1	425	48	443	566	1e-25	103	124	20.53	Uncharacterized protein OS=Danio rerio GN=serping1 PE=3 SV=1
comp124855_c0	comp124855_c0_seq1	tr|X1WDF3|X1WDF3_DANRE	74.07	108	20	4	339	16	3	102	4e-45	150	100	39.68	Uncharacterized protein (Fragment) OS=Danio rerio GN=tcf7 PE=4 SV=1
comp124857_c0	comp124857_c0_seq1	tr|F1QTN0|F1QTN0_DANRE	52.38	126	59	1	463	86	25	149	2e-41	146	125	39.94	Uncharacterized protein (Fragment) OS=Danio rerio GN=LOC100538012 PE=4 SV=1
comp124997_c0	comp124997_c0_seq1	tr|F1QWF9|F1QWF9_DANRE	55	80	36	0	6	245	103	182	2e-19	81.3	80	27.97	Uncharacterized protein OS=Danio rerio GN=haus1 PE=4 SV=1
comp125041_c0	comp125041_c0_seq1	tr|F1QR36|F1QR36_DANRE	47.1	138	47	3	63	470	1	114	9e-31	114	114	46.91	Uncharacterized protein OS=Danio rerio GN=ntf3 PE=3 SV=1
comp125415_c0	comp125415_c0_seq1	tr|Q1LX53|Q1LX53_DANRE	59.26	108	39	2	311	3	187	294	2e-33	122	108	22.27	Bcl2l13 protein OS=Danio rerio GN=bcl2l13 PE=2 SV=1
comp125498_c0	comp125498_c0_seq1	tr|E7FBV3|E7FBV3_DANRE	46.15	78	42	0	235	2	104	181	2e-18	78.6	78	31.58	Uncharacterized protein OS=Danio rerio PE=4 SV=1
comp125505_c0	comp125505_c0_seq1	tr|E7F2N9|E7F2N9_DANRE	66.67	42	14	0	126	1	35	76	5e-13	61.6	42	21.32	Uncharacterized protein OS=Danio rerio GN=CU467905.1 PE=4 SV=1
comp125641_c0	comp125641_c0_seq1	tr|A8E549|A8E549_DANRE	80.88	68	13	0	1	204	91	158	1e-35	121	68	43.04	Fads2 protein OS=Danio rerio GN=fads2 PE=2 SV=1
comp125908_c0	comp125908_c0_seq1	tr|F1QH94|F1QH94_DANRE	73.64	110	29	0	333	4	56	165	8e-53	176	110	37.29	Uncharacterized protein OS=Danio rerio GN=matn3a PE=4 SV=1
comp125941_c0	comp125941_c0_seq1	tr|F1Q7X2|F1Q7X2_DANRE	65.92	311	106	0	2	934	254	564	4e-148	435	311	49.76	Uncharacterized protein OS=Danio rerio GN=egfra PE=4 SV=1
comp126038_c0	comp126038_c0_seq1	tr|E7F1Z3|E7F1Z3_DANRE	57.94	126	53	0	388	11	49	174	2e-50	166	126	52.28	Uncharacterized protein OS=Danio rerio GN=BX470131.2 PE=4 SV=1
comp126052_c0	comp126052_c0_seq1	tr|E7F2R4|E7F2R4_DANRE	67.08	161	48	2	2	481	201	357	1e-64	212	157	24.84	Uncharacterized protein OS=Danio rerio GN=ankrd13b PE=4 SV=1
comp12624_c0	comp12624_c0_seq1	tr|B0S7E3|B0S7E3_DANRE	88.96	163	18	0	489	1	94	256	2e-105	311	163	41.16	Protein Wnt OS=Danio rerio GN=wnt2bb PE=3 SV=1
comp126253_c0	comp126253_c0_seq1	tr|E7FGE0|E7FGE0_DANRE	67.11	76	25	0	230	3	63	138	9e-33	113	76	54.68	Uncharacterized protein OS=Danio rerio PE=4 SV=1
comp126266_c0	comp126266_c0_seq1	tr|E7FH22|E7FH22_DANRE	69.62	79	19	1	224	3	1	79	6e-35	119	79	50	Uncharacterized protein OS=Danio rerio PE=4 SV=1
comp126361_c0	comp126361_c0_seq1	tr|A5WV14|A5WV14_DANRE	58.41	113	45	1	351	13	78	188	1e-42	142	111	59.04	Uncharacterized protein (Fragment) OS=Danio rerio GN=igfbp3 PE=4 SV=1
comp126388_c0	comp126388_c0_seq1	tr|Q6GQM6|Q6GQM6_DANRE	97.44	78	2	0	2	235	133	210	8e-48	158	78	21.67	Uncharacterized protein OS=Danio rerio GN=elavl2 PE=2 SV=1
comp126591_c0	comp126591_c0_seq1	tr|F1QGF5|F1QGF5_DANRE	65.13	152	51	1	456	1	323	472	1e-53	180	150	27.17	Uncharacterized protein OS=Danio rerio GN=syt16 PE=4 SV=1
comp126662_c0	comp126662_c0_seq1	tr|E9QDL9|E9QDL9_DANRE	46.08	102	51	1	294	1	151	252	1e-22	90.5	102	29.57	Uncharacterized protein OS=Danio rerio GN=si:dkey-179k24.3 PE=4 SV=1
comp126724_c0	comp126724_c0_seq1	tr|F1QSF0|F1QSF0_DANRE	45.98	224	119	1	669	4	217	440	2e-51	178	224	31.68	Uncharacterized protein OS=Danio rerio GN=si:ch1073-15f12.3 PE=4 SV=1
comp12674_c0	comp12674_c0_seq1	tr|F1QF47|F1QF47_DANRE	28.81	177	126	0	27	557	88	264	2e-20	87.8	177	51.91	Uncharacterized protein OS=Danio rerio PE=4 SV=1
comp126753_c0	comp126753_c0_seq1	tr|F8W2G2|F8W2G2_DANRE	58.11	74	31	0	32	253	2	75	2e-22	89.4	74	26.43	Uncharacterized protein OS=Danio rerio GN=lpar1 PE=3 SV=1
comp126766_c0	comp126766_c0_seq1	tr|F1QY37|F1QY37_DANRE	88.89	99	11	0	297	1	105	203	7e-60	190	99	28.37	Uncharacterized protein OS=Danio rerio GN=kif5aa PE=3 SV=1
comp126777_c0	comp126777_c0_seq1	tr|E7F4F7|E7F4F7_DANRE	34.78	115	74	1	387	46	14	128	2e-19	82.8	115	46.37	Uncharacterized protein OS=Danio rerio GN=LOC101887143 PE=4 SV=1
comp126986_c0	comp126986_c0_seq1	tr|Q6DHE9|Q6DHE9_DANRE	44.44	81	45	0	13	255	56	136	2e-13	63.5	81	36.99	Claudin OS=Danio rerio GN=cldn15lb PE=2 SV=1
comp126995_c0	comp126995_c0_seq1	tr|F1R0K0|F1R0K0_DANRE	48.95	143	73	0	25	453	270	412	7e-45	155	143	29.73	Uncharacterized protein (Fragment) OS=Danio rerio PE=4 SV=1
comp127002_c0	comp127002_c0_seq1	tr|I3ITQ5|I3ITQ5_DANRE	68.18	66	21	0	32	229	85	150	6e-13	61.6	66	39.76	Uncharacterized protein (Fragment) OS=Danio rerio GN=zgc:158654 PE=4 SV=1
comp127089_c0	comp127089_c0_seq1	tr|F1QKL7|F1QKL7_DANRE	91.49	94	8	0	3	284	87	180	1e-58	184	94	36.58	Uncharacterized protein (Fragment) OS=Danio rerio GN=hpse2 PE=4 SV=1
comp127093_c0	comp127093_c0_seq1	tr|E9QFZ0|E9QFZ0_DANRE	46.88	96	48	2	26	313	22	114	9e-23	89	93	63.7	Uncharacterized protein OS=Danio rerio GN=si:ch73-366i20.1 PE=4 SV=1
comp127189_c0	comp127189_c0_seq1	sp|Q6EJB7|SOX3_DANRE	81.56	179	31	2	803	270	119	296	3e-97	291	178	59.33	Transcription factor Sox-3 OS=Danio rerio GN=sox3 PE=1 SV=1
comp127221_c0	comp127221_c0_seq1	tr|F1R7L0|F1R7L0_DANRE	55.43	92	39	2	278	6	248	338	5e-27	103	91	25.07	Uncharacterized protein OS=Danio rerio GN=zgc:165525 PE=4 SV=1
comp127229_c0	comp127229_c0_seq1	tr|B0UYF2|B0UYF2_DANRE	94.01	167	10	0	3	503	100	266	3e-85	270	167	21.27	Uncharacterized protein OS=Danio rerio GN=slc7a14a PE=4 SV=1
comp127257_c0	comp127257_c0_seq1	tr|F1QZA8|F1QZA8_DANRE	50.83	240	117	1	205	921	181	420	1e-76	246	240	48.68	Uncharacterized protein (Fragment) OS=Danio rerio GN=slc2a9l1 PE=4 SV=1
comp127275_c0	comp127275_c0_seq1	tr|Q90Y03|Q90Y03_DANRE	73.81	126	33	0	2	379	86	211	4e-63	204	126	24.32	Aldehyde dehydrogenase 1A2 OS=Danio rerio GN=aldh1a2 PE=2 SV=1
comp127308_c0	comp127308_c0_seq1	tr|F1RAA0|F1RAA0_DANRE	44.54	119	66	0	365	9	128	246	4e-28	107	119	32.6	Uncharacterized protein (Fragment) OS=Danio rerio GN=si:dkey-63b1.1 PE=3 SV=1
comp127422_c0	comp127422_c0_seq1	tr|F1RD93|F1RD93_DANRE	88.89	63	7	0	287	475	29	91	2e-25	98.2	63	40.38	Uncharacterized protein (Fragment) OS=Danio rerio GN=agrn PE=4 SV=1
comp127610_c0	comp127610_c0_seq1	tr|F1QLZ2|F1QLZ2_DANRE	97.85	93	2	0	86	364	292	384	1e-63	202	93	23.48	Uncharacterized protein (Fragment) OS=Danio rerio GN=gdf7 PE=3 SV=1
comp127627_c0	comp127627_c0_seq1	tr|E7FBC4|E7FBC4_DANRE	57.89	152	64	0	2	457	7	158	3e-43	153	152	23.17	Uncharacterized protein OS=Danio rerio GN=LOC101882936 PE=4 SV=1
comp127690_c0	comp127690_c0_seq1	tr|E7F4V5|E7F4V5_DANRE	82.93	41	7	0	2	124	151	191	1e-18	77.4	41	21.47	Uncharacterized protein OS=Danio rerio GN=crybb1l2 PE=4 SV=1
comp127756_c0	comp127756_c0_seq1	tr|E7EZY3|E7EZY3_DANRE	86.78	121	16	0	1	363	389	509	2e-68	218	121	22.62	Uncharacterized protein OS=Danio rerio GN=CABZ01066502.1 PE=4 SV=1
comp127843_c0	comp127843_c0_seq1	tr|F1QCE9|F1QCE9_DANRE	40	85	49	1	41	295	62	144	4e-15	68.6	83	54.25	Acyl carrier protein OS=Danio rerio GN=ndufab1b PE=3 SV=1
comp127940_c0	comp127940_c0_seq1	tr|F1R3K5|F1R3K5_DANRE	76.53	98	23	0	294	1	23	120	9e-48	159	98	26.56	Uncharacterized protein (Fragment) OS=Danio rerio GN=sytl5 PE=4 SV=1
comp128110_c0	comp128110_c0_seq1	tr|F1QF58|F1QF58_DANRE	63.92	158	57	0	532	59	47	204	2e-54	184	158	26.78	Protein Spindly OS=Danio rerio GN=ccdc99 PE=3 SV=1
comp128127_c0	comp128127_c0_seq1	tr|F1QAH3|F1QAH3_DANRE	67.86	56	17	1	88	255	20	74	3e-20	82.8	55	21.48	Uncharacterized protein OS=Danio rerio GN=zgc:110410 PE=4 SV=1
comp128144_c0	comp128144_c0_seq1	tr|F1Q4R2|F1Q4R2_DANRE	98.61	72	1	0	1	216	208	279	1e-44	149	72	25.81	Uncharacterized protein OS=Danio rerio GN=si:dkey-283j4.1 PE=4 SV=1
comp128150_c0	comp128150_c0_seq1	tr|Q5RHQ9|Q5RHQ9_DANRE	87.01	77	10	0	232	2	152	228	1e-42	145	77	20.42	Uncharacterized protein OS=Danio rerio GN=si:dkey-206f10.5 PE=3 SV=2
comp128197_c0	comp128197_c0_seq1	tr|F1QL02|F1QL02_DANRE	76.29	97	23	0	243	533	23	119	2e-49	159	97	81.51	Uncharacterized protein (Fragment) OS=Danio rerio GN=gria3a PE=4 SV=1
comp128227_c0	comp128227_c0_seq1	tr|F1Q5Q2|F1Q5Q2_DANRE	83.33	138	23	0	415	2	172	309	7e-82	251	138	31.94	Uncharacterized protein OS=Danio rerio GN=unc13c PE=4 SV=1
comp128266_c0	comp128266_c0_seq1	sp|Q2EY14|PRTGA_DANRE	77.26	277	62	1	832	2	76	351	4e-148	448	276	24.02	Protogenin A OS=Danio rerio GN=prtga PE=2 SV=1
comp128270_c0	comp128270_c0_seq1	tr|F1QVQ3|F1QVQ3_DANRE	72.5	80	22	0	3	242	38	117	3e-27	100	80	42.33	Uncharacterized protein OS=Danio rerio GN=tp53i11b PE=4 SV=1
comp128360_c0	comp128360_c0_seq1	tr|E7F6B7|E7F6B7_DANRE	77.7	148	28	2	1	441	445	588	5e-71	228	144	24.49	Uncharacterized protein OS=Danio rerio GN=a1cf PE=4 SV=1
comp128412_c0	comp128412_c0_seq1	tr|F1RCH2|F1RCH2_DANRE	82.93	82	14	0	3	248	74	155	7e-42	144	82	21.35	Uncharacterized protein OS=Danio rerio GN=rnf34b PE=4 SV=1
comp128451_c0	comp128451_c0_seq1	tr|U3JAP8|U3JAP8_DANRE	40.79	76	40	3	32	253	106	178	7e-11	57.4	73	28.52	Uncharacterized protein OS=Danio rerio GN=si:dkeyp-104f11.9 PE=4 SV=1
comp128542_c0	comp128542_c0_seq1	tr|F1QZC0|F1QZC0_DANRE	57.35	136	57	1	74	481	2	136	2e-51	168	135	58.95	Uncharacterized protein (Fragment) OS=Danio rerio PE=4 SV=1
comp128595_c0	comp128595_c0_seq1	tr|E7F0R1|E7F0R1_DANRE	30.94	139	94	2	442	29	53	190	9e-11	60.1	138	27.27	Uncharacterized protein OS=Danio rerio GN=CR396586.2 PE=4 SV=1
comp128846_c0	comp128846_c0_seq1	tr|Q5RIS7|Q5RIS7_DANRE	58.33	48	20	0	226	369	50	97	3e-11	58.9	48	23.65	Uncharacterized protein OS=Danio rerio GN=si:ch211-196f5.2 PE=4 SV=1
comp128904_c0	comp128904_c0_seq1	sp|Q6AZA0|THIL_DANRE	38.78	98	59	1	5	298	60	156	2e-13	66.2	97	23.1	Acetyl-CoA acetyltransferase, mitochondrial OS=Danio rerio GN=acat1 PE=2 SV=1
comp128950_c0	comp128950_c0_seq1	tr|E7FG35|E7FG35_DANRE	41.76	91	51	2	267	1	185	275	1e-11	55.5	91	26.92	Uncharacterized protein OS=Danio rerio PE=4 SV=1
comp129055_c0	comp129055_c0_seq1	tr|F1RD86|F1RD86_DANRE	53.81	210	83	5	54	659	101	304	2e-36	136	204	32.48	Uncharacterized protein OS=Danio rerio GN=sybu PE=4 SV=1
comp129113_c0	comp129113_c0_seq1	tr|E7FEB1|E7FEB1_DANRE	74.1	139	34	1	1	417	265	401	4e-62	202	137	26.55	Uncharacterized protein OS=Danio rerio GN=opn4b PE=3 SV=1
comp129134_c0	comp129134_c0_seq1	tr|Q800A1|Q800A1_DANRE	71.11	45	13	0	151	17	21	65	7e-17	72	45	41.28	Parvalbumin 9 OS=Danio rerio GN=pvalb9 PE=2 SV=1
comp129156_c0	comp129156_c0_seq1	tr|F1R513|F1R513_DANRE	68.04	97	28	1	3	284	214	310	1e-38	136	97	22.88	Uncharacterized protein OS=Danio rerio GN=ntlb PE=3 SV=2
comp129233_c0	comp129233_c0_seq1	tr|E7FAF7|E7FAF7_DANRE	75.65	193	47	0	1	579	204	396	4e-102	312	193	29.78	Uncharacterized protein OS=Danio rerio GN=LOC100148293 PE=4 SV=1
comp129246_c0	comp129246_c0_seq1	tr|F1QVV1|F1QVV1_DANRE	70.39	179	52	1	1	534	55	233	5e-69	223	179	31.85	Uncharacterized protein (Fragment) OS=Danio rerio GN=slc18a2 PE=4 SV=2
comp129310_c0	comp129310_c0_seq1	tr|F1RD66|F1RD66_DANRE	98.63	73	1	0	2	220	197	269	7e-49	159	73	22.96	Uncharacterized protein (Fragment) OS=Danio rerio PE=4 SV=1
comp129372_c0	comp129372_c0_seq1	tr|E7F6J3|E7F6J3_DANRE	54.76	126	57	0	378	1	244	369	2e-40	142	126	25.77	Uncharacterized protein OS=Danio rerio GN=LOC100534735 PE=4 SV=1
comp129499_c0	comp129499_c0_seq1	tr|F8W5Z1|F8W5Z1_DANRE	87.76	49	6	0	176	322	131	179	5e-26	98.6	49	27.22	Uncharacterized protein OS=Danio rerio GN=rs1a PE=4 SV=1
comp129571_c0	comp129571_c0_seq1	tr|F1Q993|F1Q993_DANRE	50	96	47	1	465	181	233	328	6e-22	90.9	96	29.27	Uncharacterized protein OS=Danio rerio GN=asb5b PE=4 SV=1
comp129702_c0	comp129702_c0_seq1	tr|F6NTE6|F6NTE6_DANRE	61.29	62	24	0	292	107	51	112	1e-11	61.2	62	20.13	Uncharacterized protein OS=Danio rerio GN=si:dkey-9i23.8 PE=4 SV=1
comp129719_c0	comp129719_c0_seq1	tr|Q6P045|Q6P045_DANRE	63.16	95	35	0	430	146	219	313	7e-33	120	95	29.87	Tyms protein OS=Danio rerio GN=tyms PE=2 SV=1
comp129837_c0	comp129837_c0_seq1	tr|F1QF47|F1QF47_DANRE	38.26	149	80	5	411	1	174	322	2e-19	83.6	149	43.7	Uncharacterized protein OS=Danio rerio PE=4 SV=1
comp129871_c0	comp129871_c0_seq1	tr|E7FDF7|E7FDF7_DANRE	48.31	118	56	2	1	339	37	154	4e-32	114	118	76.13	Uncharacterized protein OS=Danio rerio PE=4 SV=1
comp129874_c0	comp129874_c0_seq1	tr|F1R399|F1R399_DANRE	55.15	194	79	2	567	7	60	252	1e-68	216	193	56.43	Uncharacterized protein OS=Danio rerio GN=gpr55a PE=4 SV=1
comp130073_c0	comp130073_c0_seq1	tr|X1WEW9|X1WEW9_DANRE	47.01	117	60	1	349	5	414	530	5e-28	108	117	20.56	Uncharacterized protein OS=Danio rerio GN=si:ch211-167j9.4 PE=4 SV=1
comp130088_c0	comp130088_c0_seq1	tr|E7F6S5|E7F6S5_DANRE	86.84	38	5	0	3	116	102	139	1e-16	74.3	38	21.47	Uncharacterized protein OS=Danio rerio GN=si:dkey-151p21.9 PE=4 SV=1
comp130093_c0	comp130093_c0_seq1	tr|F1Q7P5|F1Q7P5_DANRE	46.07	89	47	1	2	268	14	101	4e-20	82.8	88	30.88	Uncharacterized protein (Fragment) OS=Danio rerio GN=LOC101882856 PE=3 SV=1
comp130113_c0	comp130113_c0_seq1	tr|F1R678|F1R678_DANRE	54.61	152	64	2	2	457	199	345	3e-40	143	147	35.25	Uncharacterized protein OS=Danio rerio GN=bmp6 PE=3 SV=1
comp130225_c0	comp130225_c0_seq1	sp|Q06726|NR2F5_DANRE	96.97	132	4	0	397	2	49	180	3e-92	276	132	32.75	Nuclear receptor subfamily 2 group F member 5 OS=Danio rerio GN=nr2f5 PE=2 SV=1
comp130235_c0	comp130235_c0_seq1	tr|Q7ZV93|Q7ZV93_DANRE	85.51	69	10	0	1	207	73	141	2e-34	122	69	21.04	GAIP c-terminus interacting protein 2 OS=Danio rerio GN=gipc2 PE=2 SV=1
comp130359_c0	comp130359_c0_seq1	tr|F1QRF9|F1QRF9_DANRE	46.81	188	91	4	20	562	409	594	1e-32	124	186	29.86	Uncharacterized protein OS=Danio rerio GN=foxm1 PE=3 SV=1
comp130365_c0	comp130365_c0_seq1	tr|A8WHM9|A8WHM9_DANRE	50.94	159	74	3	482	12	203	359	7e-38	137	157	33.76	Uncharacterized protein OS=Danio rerio GN=si:ch211-163b2.4 PE=4 SV=1
comp130433_c0	comp130433_c0_seq1	tr|E7F408|E7F408_DANRE	45.3	117	57	2	411	67	6	117	2e-26	100	112	20.97	Uncharacterized protein OS=Danio rerio GN=si:ch73-334d15.1 PE=3 SV=1
comp130468_c0	comp130468_c0_seq1	tr|F1QYX7|F1QYX7_DANRE	34.19	155	101	1	515	51	47	200	3e-18	80.9	154	45.7	Uncharacterized protein (Fragment) OS=Danio rerio GN=LOC101885893 PE=4 SV=1
comp130593_c0	comp130593_c0_seq1	tr|E7F905|E7F905_DANRE	86.99	246	30	1	2	739	360	603	2e-110	345	244	22.95	Uncharacterized protein OS=Danio rerio GN=ppfia3 PE=4 SV=1
comp130608_c0	comp130608_c0_seq1	tr|F1R9P6|F1R9P6_DANRE	53.77	106	49	0	1	318	248	353	7e-31	115	106	29.69	Uncharacterized protein (Fragment) OS=Danio rerio GN=ccne2 PE=3 SV=1
comp13061_c0	comp13061_c0_seq1	tr|B8K0F3|B8K0F3_DANRE	71.43	56	16	0	111	278	4	59	4e-25	93.6	56	47.86	Uncharacterized protein OS=Danio rerio GN=rph3al PE=4 SV=1
comp13061_c0	comp13061_c0_seq2	tr|B8K0F3|B8K0F3_DANRE	71.43	56	16	0	113	280	4	59	4e-25	93.6	56	47.86	Uncharacterized protein OS=Danio rerio GN=rph3al PE=4 SV=1
comp130638_c0	comp130638_c0_seq1	tr|F1QDE2|F1QDE2_DANRE	56.86	153	62	1	4	450	1	153	3e-57	186	153	44.09	Uncharacterized protein (Fragment) OS=Danio rerio PE=4 SV=1
comp130775_c0	comp130775_c0_seq1	tr|E7F8S4|E7F8S4_DANRE	33.53	170	96	4	504	4	11	166	1e-20	90.1	156	24.84	Uncharacterized protein OS=Danio rerio GN=si:ch211-243c14.1 PE=4 SV=1
comp131163_c0	comp131163_c0_seq1	tr|B8A5A2|B8A5A2_DANRE	50.41	123	61	0	369	1	205	327	1e-31	118	123	23.98	Uncharacterized protein OS=Danio rerio GN=si:ch211-243o19.4 PE=4 SV=1
comp131192_c0	comp131192_c0_seq1	tr|F1QE14|F1QE14_DANRE	54.79	219	97	2	665	12	637	854	4e-72	238	218	25.53	Uncharacterized protein OS=Danio rerio GN=slitrk2 PE=4 SV=1
comp131434_c0	comp131434_c0_seq1	tr|Q6NX01|Q6NX01_DANRE	72	150	42	0	2	451	203	352	2e-72	231	150	24.23	Uncharacterized protein OS=Danio rerio GN=galnt6 PE=2 SV=1
comp131570_c0	comp131570_c0_seq1	sp|E7F6V0|TIKI1_DANRE	65.35	101	35	0	305	3	9	109	8e-42	145	101	20.45	Metalloprotease TIKI1 OS=Danio rerio GN=trabd2a PE=2 SV=2
comp131841_c0	comp131841_c0_seq1	tr|F1QQ84|F1QQ84_DANRE	61.54	65	25	0	5	199	33	97	2e-22	88.2	65	26.86	3-hydroxymethyl-3-methylglutaryl-CoA lyase, cytoplasmic (Fragment) OS=Danio rerio GN=hmgcll1 PE=4 SV=1
comp131846_c0	comp131846_c0_seq1	tr|F1QSK8|F1QSK8_DANRE	51.85	81	38	1	2	244	279	358	2e-24	95.9	80	20.05	Uncharacterized protein (Fragment) OS=Danio rerio GN=si:dkeyp-87d1.1 PE=4 SV=2
comp131869_c0	comp131869_c0_seq1	tr|F1Q955|F1Q955_DANRE	77.27	132	30	0	4	399	132	263	6e-63	201	132	32.75	Uncharacterized protein OS=Danio rerio GN=ptger4a PE=3 SV=1
comp131950_c0	comp131950_c0_seq1	tr|Q5RIC1|Q5RIC1_DANRE	52	100	48	0	9	308	107	206	1e-30	114	100	28.01	Uncharacterized protein OS=Danio rerio GN=si:ch211-63o20.7 PE=3 SV=1
comp131999_c0	comp131999_c0_seq1	tr|F1RDY0|F1RDY0_DANRE	40.79	76	45	0	6	233	59	134	1e-13	65.5	76	23.97	Uncharacterized protein OS=Danio rerio GN=cenpe PE=4 SV=1
comp132021_c0	comp132021_c0_seq1	tr|B7ZCZ9|B7ZCZ9_DANRE	52.59	116	55	0	3	350	47	162	2e-32	118	116	50.22	Uncharacterized protein OS=Danio rerio GN=zgc:66426 PE=4 SV=1
comp132055_c0	comp132055_c0_seq1	tr|Q32PR5|Q32PR5_DANRE	54.79	188	71	4	548	3	24	203	6e-55	182	180	43.06	Growth differentiation factor 9 OS=Danio rerio GN=gdf9 PE=2 SV=1
comp132087_c0	comp132087_c0_seq1	tr|E7F8S3|E7F8S3_DANRE	46.67	120	56	4	360	7	84	197	4e-22	90.9	114	27.54	Uncharacterized protein OS=Danio rerio GN=si:ch211-210g13.3 PE=4 SV=1
comp132143_c0	comp132143_c0_seq1	tr|E7F688|E7F688_DANRE	42.19	128	74	0	58	441	115	242	2e-32	122	128	20.78	Uncharacterized protein OS=Danio rerio PE=4 SV=1
comp132189_c0	comp132189_c0_seq1	tr|E7F4R7|E7F4R7_DANRE	61.36	44	17	0	228	359	67	110	4e-12	60.8	44	21.05	Uncharacterized protein OS=Danio rerio GN=LOC797032 PE=4 SV=1
comp13221_c0	comp13221_c0_seq1	tr|E7FG78|E7FG78_DANRE	45.83	144	54	4	695	273	386	508	5e-28	113	123	24.21	Uncharacterized protein OS=Danio rerio GN=LOC101884818 PE=4 SV=1
comp132356_c0	comp132356_c0_seq1	tr|Q1LYN3|Q1LYN3_DANRE	70.75	147	43	0	3	443	273	419	5e-54	181	147	27.79	Uncharacterized protein (Fragment) OS=Danio rerio GN=si:dkey-6n6.1 PE=4 SV=1
comp132368_c0	comp132368_c0_seq1	tr|A2CEW5|A2CEW5_DANRE	56.48	108	33	4	301	5	44	146	6e-25	97.1	103	32.19	Uncharacterized protein OS=Danio rerio GN=mnx2b PE=3 SV=1
comp132411_c0	comp132411_c0_seq1	tr|B8JL32|B8JL32_DANRE	83.49	109	18	0	328	2	226	334	6e-67	209	109	32.44	Uncharacterized protein (Fragment) OS=Danio rerio GN=loxl4 PE=4 SV=1
comp132414_c0	comp132414_c0_seq1	tr|H9GYV6|H9GYV6_DANRE	86.24	109	15	0	3	329	22	130	9e-55	182	109	20	Uncharacterized protein OS=Danio rerio PE=4 SV=1
comp132441_c0	comp132441_c0_seq1	tr|Q5RI46|Q5RI46_DANRE	64.71	68	24	0	205	2	142	209	5e-26	99	68	21.18	Uncharacterized protein OS=Danio rerio GN=epyc PE=4 SV=2
comp132451_c0	comp132451_c0_seq1	tr|Q503J6|Q503J6_DANRE	68	100	30	2	1	300	63	160	3e-31	115	98	25.06	Gap junction protein OS=Danio rerio GN=cx44.1 PE=2 SV=1
comp132452_c0	comp132452_c0_seq1	tr|Q7T3J0|Q7T3J0_DANRE	75.95	79	16	2	238	2	1	76	6e-35	119	76	51.01	Hairy and enhancer of split 5 OS=Danio rerio GN=her15.1 PE=2 SV=1
comp132456_c0	comp132456_c0_seq1	tr|E7FDP5|E7FDP5_DANRE	42.25	142	82	0	429	4	124	265	8e-43	148	142	37.97	Uncharacterized protein OS=Danio rerio PE=4 SV=1
comp132519_c0	comp132519_c0_seq1	tr|F1QLJ1|F1QLJ1_DANRE	77.66	94	18	1	127	408	1	91	7e-40	141	91	20.73	Cellular tumor antigen p53 OS=Danio rerio GN=tp63 PE=3 SV=2
comp132538_c0	comp132538_c0_seq1	tr|B8A6I7|B8A6I7_DANRE	42.03	69	39	1	213	10	43	111	1e-13	64.7	69	28.99	Uncharacterized protein OS=Danio rerio GN=crfb9 PE=4 SV=1
comp13254_c0	comp13254_c0_seq1	tr|F1R794|F1R794_DANRE	78.06	155	34	0	603	139	437	591	4e-68	222	155	26.09	Uncharacterized protein (Fragment) OS=Danio rerio GN=si:dkeyp-2c8.2 PE=4 SV=1
comp132625_c0	comp132625_c0_seq1	tr|B8A687|B8A687_DANRE	86.89	122	16	0	2	367	316	437	7e-70	219	122	27.92	Novel protein similar to H.sapiens CNNM2, cyclin M2 (CNNM2) (Fragment) OS=Danio rerio GN=cnnm1 PE=4 SV=1
comp132662_c0	comp132662_c0_seq1	tr|E7F0Y6|E7F0Y6_DANRE	76	75	18	0	226	2	19	93	8e-36	126	75	21.43	Uncharacterized protein OS=Danio rerio GN=LOC100333071 PE=4 SV=1
comp132749_c0	comp132749_c0_seq1	sp|A4ZNR5|NKD2L_DANRE	70.83	96	25	2	19	306	85	177	5e-39	137	93	22.74	Protein naked cuticle homolog 2-like OS=Danio rerio GN=nkd2l PE=2 SV=1
comp132752_c0	comp132752_c0_seq1	tr|Q6NYK2|Q6NYK2_DANRE	81.55	168	31	0	2	505	70	237	1e-105	310	168	48.55	Uncharacterized protein OS=Danio rerio GN=rom1a PE=2 SV=1
comp132804_c0	comp132804_c0_seq1	tr|E7F5Y5|E7F5Y5_DANRE	67.74	62	18	1	186	1	1	60	4e-20	80.1	60	48.39	Uncharacterized protein OS=Danio rerio GN=LOC101886516 PE=4 SV=1
comp132835_c0	comp132835_c0_seq1	tr|F1QWK0|F1QWK0_DANRE	67.42	89	29	0	35	301	1	89	6e-39	134	89	30.9	Uncharacterized protein OS=Danio rerio GN=zgc:103601 PE=3 SV=1
comp132859_c0	comp132859_c0_seq1	tr|F1QAJ8|F1QAJ8_DANRE	98.36	122	2	0	366	1	70	191	2e-83	257	122	23.37	Uncharacterized protein OS=Danio rerio GN=tnikb PE=4 SV=1
comp132952_c0	comp132952_c0_seq1	tr|E7F9R7|E7F9R7_DANRE	43.08	65	37	0	38	232	105	169	7e-14	64.7	65	32.02	Uncharacterized protein OS=Danio rerio GN=si:dkey-16p6.4 PE=4 SV=1
comp132991_c0	comp132991_c0_seq1	tr|F8W4K4|F8W4K4_DANRE	93.42	76	5	0	228	1	74	149	1e-43	144	76	33.78	Uncharacterized protein OS=Danio rerio GN=lhfpl4b PE=4 SV=1
comp133026_c0	comp133026_c0_seq1	tr|Q6P5J2|Q6P5J2_DANRE	33.33	105	65	2	310	2	41	142	2e-15	70.1	102	48.8	Complement component 8, gamma polypeptide OS=Danio rerio GN=c8g PE=2 SV=1
comp133084_c0	comp133084_c0_seq1	tr|E9QHJ1|E9QHJ1_DANRE	80.51	118	23	0	420	67	85	202	9e-56	178	118	48.96	Uncharacterized protein OS=Danio rerio GN=rab34a PE=3 SV=1
comp133092_c0	comp133092_c0_seq1	tr|E7F1J5|E7F1J5_DANRE	56.14	57	23	1	167	3	130	186	4e-15	69.3	57	22.89	Uncharacterized protein OS=Danio rerio GN=BX005047.1 PE=4 SV=1
comp133106_c0	comp133106_c0_seq1	tr|Q568Q5|Q568Q5_DANRE	78.82	85	18	0	20	274	264	348	4e-45	153	85	24.43	N-terminal EF-hand calcium binding protein 1 OS=Danio rerio GN=necab1 PE=2 SV=1
comp133227_c0	comp133227_c0_seq1	tr|Q6P2V4|Q6P2V4_DANRE	60	105	40	1	312	4	199	303	1e-36	130	105	23.7	Hgd protein OS=Danio rerio GN=hgd PE=2 SV=1
comp133318_c0	comp133318_c0_seq1	tr|F1QTZ2|F1QTZ2_DANRE	50	74	37	0	132	353	71	144	2e-20	84.7	74	31.09	Uncharacterized protein OS=Danio rerio GN=pglyrp5 PE=4 SV=1
comp133352_c0	comp133352_c0_seq1	tr|F1RCL4|F1RCL4_DANRE	46.15	78	41	1	236	3	80	156	1e-16	73.9	77	20.98	Uncharacterized protein OS=Danio rerio GN=haus4 PE=4 SV=1
comp133404_c0	comp133404_c0_seq1	tr|E7F9H9|E7F9H9_DANRE	47.37	57	29	1	204	37	137	193	2e-11	57.4	57	29.08	Uncharacterized protein OS=Danio rerio GN=LOC100004358 PE=4 SV=1
comp133486_c0	comp133486_c0_seq1	tr|F1RCL4|F1RCL4_DANRE	59.6	99	40	0	3	299	160	258	1e-32	118	99	26.98	Uncharacterized protein OS=Danio rerio GN=haus4 PE=4 SV=1
comp133575_c0	comp133575_c0_seq1	tr|Q8UW07|Q8UW07_DANRE	71.94	139	39	0	419	3	331	469	1e-73	232	139	26.78	Cytochrome P450 OS=Danio rerio GN=cyp1a PE=2 SV=2
comp133625_c0	comp133625_c0_seq1	tr|B0R0B1|B0R0B1_DANRE	34.02	97	59	3	1	285	39	132	8e-12	61.2	94	25.68	Uncharacterized protein OS=Danio rerio GN=cbwd PE=4 SV=1
comp133687_c0	comp133687_c0_seq1	tr|F1QVM2|F1QVM2_DANRE	83.16	95	16	0	3	287	232	326	6e-52	172	95	20.43	Uncharacterized protein OS=Danio rerio GN=slc16a7 PE=4 SV=1
comp133695_c0	comp133695_c0_seq1	tr|F1QMF4|F1QMF4_DANRE	54.84	93	30	1	74	316	195	287	7e-27	103	93	24.28	Uncharacterized protein OS=Danio rerio GN=st3gal5l PE=4 SV=1
comp133711_c0	comp133711_c0_seq1	sp|Q90481|NX22A_DANRE	79.72	217	43	1	1	651	47	262	2e-123	358	216	80.3	Homeobox protein Nkx-2.2a OS=Danio rerio GN=nkx2.2a PE=2 SV=1
comp133728_c0	comp133728_c0_seq1	tr|B8A507|B8A507_DANRE	83.8	142	23	0	3	428	437	578	5e-72	231	142	21.88	Uncharacterized protein OS=Danio rerio GN=flrt3 PE=4 SV=1
comp133782_c0	comp133782_c0_seq1	sp|Q90421|LHX3_DANRE	66.67	96	31	1	295	11	255	350	1e-35	127	96	24.12	LIM/homeobox protein Lhx3 OS=Danio rerio GN=lhx3 PE=2 SV=1
comp133799_c0	comp133799_c0_seq1	tr|Q7SYH6|Q7SYH6_DANRE	90.6	117	11	0	352	2	123	239	3e-73	228	117	26.06	Pah OS=Danio rerio GN=pah PE=2 SV=1
comp134026_c0	comp134026_c0_seq1	tr|F1R829|F1R829_DANRE	96.67	90	3	0	1	270	69	158	5e-60	187	90	33.58	Uncharacterized protein (Fragment) OS=Danio rerio GN=ctnnd2b PE=4 SV=1
comp134107_c0	comp134107_c0_seq1	tr|Q5RG00|Q5RG00_DANRE	52.81	178	79	1	543	25	218	395	1e-52	179	178	33.46	Uncharacterized protein OS=Danio rerio GN=si:ch211-182e10.4 PE=4 SV=3
comp134153_c0	comp134153_c0_seq1	tr|E7F2Y2|E7F2Y2_DANRE	78.43	102	22	0	308	3	163	264	1e-28	109	102	23.13	Uncharacterized protein OS=Danio rerio GN=si:dkey-151p21.7 PE=4 SV=1
comp134221_c0	comp134221_c0_seq1	tr|E7FGY3|E7FGY3_DANRE	71.88	96	27	0	217	504	37	132	9e-41	142	96	33.33	Uncharacterized protein OS=Danio rerio GN=LOC558290 PE=4 SV=1
comp13431_c0	comp13431_c0_seq1	tr|F1QIF7|F1QIF7_DANRE	40.65	155	29	5	465	1	64	155	2e-19	84	92	26.82	Choline transporter-like protein 2 (Fragment) OS=Danio rerio GN=slc44a2 PE=4 SV=1
comp134341_c0	comp134341_c0_seq1	tr|F1R0N3|F1R0N3_DANRE	89.33	75	8	0	1	225	174	248	5e-45	149	75	30.24	Uncharacterized protein (Fragment) OS=Danio rerio GN=si:ch211-10p21.1 PE=4 SV=1
comp134383_c0	comp134383_c0_seq1	tr|C3PTE8|C3PTE8_DANRE	89.55	134	14	0	2	403	285	418	2e-57	188	134	32.06	Beta-arrestin 1 OS=Danio rerio GN=arrb1 PE=2 SV=1
comp134395_c0	comp134395_c0_seq1	tr|E9QCE6|E9QCE6_DANRE	56.58	76	28	1	35	262	205	275	1e-24	95.5	71	25.63	Uncharacterized protein OS=Danio rerio GN=uap1 PE=4 SV=1
comp134517_c0	comp134517_c0_seq1	sp|A0JMK8|BICR2_DANRE	66.28	86	29	0	1	258	276	361	1e-23	94	86	20.77	Bicaudal D-related protein 2 OS=Danio rerio GN=ccdc64b PE=2 SV=1
comp134547_c0	comp134547_c0_seq1	tr|F1RAZ4|F1RAZ4_DANRE	86.11	36	5	0	136	29	90	125	6e-16	69.3	36	28.57	Uncharacterized protein (Fragment) OS=Danio rerio GN=stxbp1a PE=4 SV=1
comp134553_c0	comp134553_c0_seq1	tr|F8W2Z7|F8W2Z7_DANRE	81.25	48	9	0	148	5	2	49	9e-23	86.7	48	60.76	Uncharacterized protein (Fragment) OS=Danio rerio GN=themis2 PE=4 SV=1
comp134617_c0	comp134617_c0_seq1	tr|H0WEC1|H0WEC1_DANRE	33.61	122	46	1	258	518	114	235	2e-15	73.6	122	51.91	Uncharacterized protein (Fragment) OS=Danio rerio GN=si:ch211-145h19.3 PE=4 SV=1
comp134687_c0	comp134687_c0_seq1	tr|F1QHF2|F1QHF2_DANRE	89.29	84	9	0	1	252	161	244	5e-51	167	84	23.4	Uncharacterized protein OS=Danio rerio GN=zgc:171775 PE=4 SV=1
comp134727_c0	comp134727_c0_seq1	tr|E7F574|E7F574_DANRE	65	60	21	0	20	199	171	230	1e-18	81.3	60	25.86	Uncharacterized protein OS=Danio rerio GN=zgc:66426 PE=4 SV=1
comp134736_c0	comp134736_c0_seq1	tr|F1QLK8|F1QLK8_DANRE	85.83	127	18	0	251	631	6	132	1e-68	220	127	28.22	Uncharacterized protein (Fragment) OS=Danio rerio GN=LOC100149100 PE=3 SV=1
comp134750_c0	comp134750_c0_seq1	tr|E9QHG5|E9QHG5_DANRE	52.86	70	29	2	66	272	158	224	2e-14	67.8	67	29.39	Uncharacterized protein OS=Danio rerio GN=spdya PE=4 SV=1
comp134817_c0	comp134817_c0_seq1	tr|Q7ZU21|Q7ZU21_DANRE	93.27	104	7	0	312	1	195	298	3e-66	208	104	26.2	Cyclin B1 OS=Danio rerio GN=ccnb1 PE=2 SV=1
comp13488_c0	comp13488_c0_seq1	tr|E7FF75|E7FF75_DANRE	66.83	208	60	3	789	187	139	344	3e-91	278	206	59.71	Uncharacterized protein OS=Danio rerio GN=LOC799203 PE=3 SV=1
comp134901_c0	comp134901_c0_seq1	tr|Q6P0S5|Q6P0S5_DANRE	67.39	92	30	0	2	277	286	377	2e-41	142	92	24.4	Alcohol dehydrogenase 8a OS=Danio rerio GN=adh8a PE=2 SV=1
comp135007_c0	comp135007_c0_seq1	tr|F8W4T7|F8W4T7_DANRE	80.68	88	17	0	287	24	183	270	1e-37	132	88	24.38	Uncharacterized protein OS=Danio rerio GN=dfnb59 PE=4 SV=1
comp135055_c0	comp135055_c0_seq1	tr|E7FG35|E7FG35_DANRE	41.46	82	43	2	417	187	90	171	2e-13	58.5	82	24.26	Uncharacterized protein OS=Danio rerio PE=4 SV=1
comp135114_c0	comp135114_c0_seq1	tr|E7FF64|E7FF64_DANRE	52.31	130	48	3	163	552	11	126	2e-15	73.9	116	31.52	Uncharacterized protein OS=Danio rerio GN=LOC100537418 PE=4 SV=1
comp135152_c0	comp135152_c0_seq1	tr|Q6AZD2|Q6AZD2_DANRE	82.19	73	13	0	388	170	80	152	9e-37	123	73	22.81	Aquaporin-4 OS=Danio rerio GN=aqp4 PE=2 SV=1
comp135189_c0	comp135189_c0_seq1	sp|Q9DG10|STAR_DANRE	77.97	59	13	0	2	178	218	276	2e-29	108	59	20.7	Steroidogenic acute regulatory protein, mitochondrial OS=Danio rerio GN=star PE=2 SV=1
comp135197_c0	comp135197_c0_seq1	tr|E7F6S8|E7F6S8_DANRE	95.83	48	2	0	20	163	183	230	7e-26	97.8	48	20.78	Uncharacterized protein OS=Danio rerio PE=4 SV=1
comp135261_c0	comp135261_c0_seq1	tr|B8JKG9|B8JKG9_DANRE	92.54	134	10	0	10	411	44	177	3e-83	249	134	49.45	Uncharacterized protein OS=Danio rerio GN=ctnna2 PE=4 SV=1
comp135320_c0	comp135320_c0_seq1	tr|F1QS82|F1QS82_DANRE	54.74	137	50	5	27	407	390	524	9e-40	141	135	25.76	Uncharacterized protein (Fragment) OS=Danio rerio PE=4 SV=1
comp135333_c0	comp135333_c0_seq1	tr|H9GZC8|H9GZC8_DANRE	61.96	92	35	0	277	2	1	92	3e-33	121	92	29.39	Uncharacterized protein OS=Danio rerio GN=LOC101885031 PE=4 SV=1
comp135510_c0	comp135510_c0_seq1	tr|E7FBV3|E7FBV3_DANRE	54.55	55	25	0	1	165	96	150	6e-12	59.7	55	22.27	Uncharacterized protein OS=Danio rerio PE=4 SV=1
comp135576_c0	comp135576_c0_seq1	tr|Q5PR47|Q5PR47_DANRE	95.29	85	4	0	409	155	156	240	3e-52	169	85	35.42	G protein-coupled receptor 133 OS=Danio rerio GN=gpr133 PE=2 SV=1
comp135599_c0	comp135599_c0_seq1	tr|U3JAP8|U3JAP8_DANRE	35.9	117	70	3	2	352	93	204	5e-15	70.9	112	43.75	Uncharacterized protein OS=Danio rerio GN=si:dkeyp-104f11.9 PE=4 SV=1
comp135618_c0	comp135618_c0_seq1	tr|E7F227|E7F227_DANRE	37.33	150	88	3	592	146	141	285	2e-27	107	145	48.66	Uncharacterized protein OS=Danio rerio GN=si:dkey-94e7.1 PE=4 SV=1
comp135621_c0	comp135621_c0_seq1	tr|Q05AP0|Q05AP0_DANRE	69.9	103	31	0	428	120	170	272	3e-47	157	103	37.59	Nephrosin OS=Danio rerio GN=npsn PE=2 SV=1
comp135666_c0	comp135666_c0_seq1	tr|F1QHW8|F1QHW8_DANRE	80.43	92	17	1	6	281	42	132	2e-47	157	91	29.93	Uncharacterized protein (Fragment) OS=Danio rerio GN=b4galt6 PE=4 SV=1
comp135785_c0	comp135785_c0_seq1	tr|E7F791|E7F791_DANRE	64.22	109	32	2	542	219	38	140	7e-37	130	103	52.28	Uncharacterized protein OS=Danio rerio PE=4 SV=1
comp1358_c0	comp1358_c0_seq1	tr|Q568F1|Q568F1_DANRE	58.91	129	53	0	152	538	82	210	9e-47	158	129	42.86	Claudin OS=Danio rerio GN=zgc:110333 PE=2 SV=1
comp135800_c0	comp135800_c0_seq1	tr|X1WH89|X1WH89_DANRE	35.64	101	65	0	155	457	17	117	4e-17	76.3	101	54.3	Uncharacterized protein (Fragment) OS=Danio rerio GN=si:dkey-114l24.2 PE=4 SV=1
comp135862_c0	comp135862_c0_seq1	tr|F1QT73|F1QT73_DANRE	72.22	108	29	1	3	326	71	177	5e-43	150	107	23.16	Uncharacterized protein OS=Danio rerio GN=si:ch211-223m11.1 PE=4 SV=1
comp135867_c0	comp135867_c0_seq1	tr|E7F7I7|E7F7I7_DANRE	67.21	61	17	1	130	312	1	58	4e-20	82	58	37.42	Uncharacterized protein OS=Danio rerio GN=si:ch211-196h16.12 PE=4 SV=1
comp135890_c0	comp135890_c0_seq1	tr|E7F0D1|E7F0D1_DANRE	76.49	268	62	1	2	802	396	663	4e-143	425	268	33.63	Uncharacterized protein OS=Danio rerio GN=AL935268.1 PE=4 SV=1
comp136037_c0	comp136037_c0_seq1	tr|E7FBR8|E7FBR8_DANRE	86.26	131	17	1	397	8	4	134	1e-39	133	131	97.76	Uncharacterized protein OS=Danio rerio GN=cplx2 PE=4 SV=1
comp136050_c0	comp136050_c0_seq1	tr|A2CEX0|A2CEX0_DANRE	80.73	109	21	0	327	1	303	411	4e-45	155	109	20.88	Uncharacterized protein OS=Danio rerio GN=slc2a15a PE=3 SV=1
comp136053_c0	comp136053_c0_seq1	tr|H9GYN5|H9GYN5_DANRE	79.73	74	15	0	8	229	32	105	1e-24	95.5	74	21.45	Uncharacterized protein OS=Danio rerio PE=4 SV=1
comp136072_c0	comp136072_c0_seq1	tr|F1RAW2|F1RAW2_DANRE	49.11	169	35	4	2	355	85	253	3e-29	112	169	25.04	Uncharacterized protein (Fragment) OS=Danio rerio GN=si:ch211-124n19.2 PE=4 SV=1
comp136172_c0	comp136172_c0_seq1	sp|Q9MIY8|COX1_DANRE	49.58	119	59	1	2	355	215	333	3e-32	119	119	23.06	Cytochrome c oxidase subunit 1 OS=Danio rerio GN=mt-co1 PE=2 SV=1
comp136209_c0	comp136209_c0_seq1	tr|F1QVC1|F1QVC1_DANRE	50	94	43	3	168	446	1	91	2e-22	92	91	28.44	Uncharacterized protein (Fragment) OS=Danio rerio PE=4 SV=1
comp136267_c0	comp136267_c0_seq1	tr|X1WG59|X1WG59_DANRE	53.06	98	39	4	294	13	144	238	2e-20	84.7	95	31.99	Uncharacterized protein (Fragment) OS=Danio rerio GN=ss18 PE=4 SV=1
comp136285_c0	comp136285_c0_seq1	sp|Q801E1|VAX2_DANRE	78.9	109	22	1	327	1	1	108	3e-41	143	108	35.18	Ventral anterior homeobox 2 OS=Danio rerio GN=vax2 PE=2 SV=1
comp136320_c0	comp136320_c0_seq1	tr|E7F0D7|E7F0D7_DANRE	65.67	67	23	0	240	40	1	67	5e-27	100	67	80.72	Uncharacterized protein OS=Danio rerio GN=CABZ01102516.1 PE=4 SV=1
comp136329_c0	comp136329_c0_seq1	tr|A1A5Y4|A1A5Y4_DANRE	55.81	129	26	2	41	334	39	167	3e-34	125	129	20.57	Uncharacterized protein OS=Danio rerio GN=dync1i1 PE=2 SV=1
comp136408_c0	comp136408_c0_seq1	tr|E7F255|E7F255_DANRE	56.04	91	35	2	3	260	214	304	7e-26	100	91	28.62	Uncharacterized protein OS=Danio rerio GN=si:ch73-23d15.1 PE=4 SV=1
comp136607_c0	comp136607_c0_seq1	tr|A7E3K4|A7E3K4_DANRE	66.45	152	20	1	364	2	169	320	5e-49	167	152	26.39	Predicted NADPH oxidase-1 OS=Danio rerio GN=nox1 PE=2 SV=1
comp136629_c0	comp136629_c0_seq1	tr|F8W3V4|F8W3V4_DANRE	90.91	44	4	0	2	133	83	126	1e-23	90.5	44	27.16	Forkhead box protein P1-B (Fragment) OS=Danio rerio GN=foxp1b PE=4 SV=1
comp136816_c0	comp136816_c0_seq1	tr|E9QH71|E9QH71_DANRE	80.43	46	9	0	69	206	61	106	8e-22	85.1	46	30.67	DNA-directed primase/polymerase protein OS=Danio rerio GN=primpol PE=4 SV=1
comp136939_c0	comp136939_c0_seq1	tr|H9GYY7|H9GYY7_DANRE	69.74	76	23	0	2	229	219	294	1e-32	119	76	22.29	Uncharacterized protein (Fragment) OS=Danio rerio GN=LOC101883264 PE=4 SV=1
comp137013_c0	comp137013_c0_seq1	tr|Q7ZUS9|Q7ZUS9_DANRE	66.23	77	25	1	11	241	196	271	5e-16	72	76	22.82	Electron-transfer-flavoprotein, alpha polypeptide OS=Danio rerio GN=etfa PE=2 SV=1
comp137172_c0	comp137172_c0_seq1	tr|Q1LVI2|Q1LVI2_DANRE	81.93	83	15	0	23	271	51	133	1e-44	147	83	33.74	Uncharacterized protein OS=Danio rerio GN=yjefn3 PE=4 SV=1
comp137266_c0	comp137266_c0_seq1	tr|E7F9G1|E7F9G1_DANRE	65.07	146	51	0	2	439	240	385	1e-65	210	146	37.92	Uncharacterized protein OS=Danio rerio GN=LOC101886806 PE=4 SV=1
comp137407_c0	comp137407_c0_seq1	tr|Q5BLI7|Q5BLI7_DANRE	87.97	133	16	0	400	2	210	342	2e-80	246	133	32.2	Uncharacterized protein OS=Danio rerio GN=slc35g2b PE=2 SV=1
comp137411_c0	comp137411_c0_seq1	sp|P15862|HXC6A_DANRE	75.4	126	27	2	426	61	10	135	6e-64	199	126	54.55	Homeobox protein Hox-C6a OS=Danio rerio GN=hoxc6a PE=2 SV=2
comp137466_c0	comp137466_c0_seq1	tr|F1QAB5|F1QAB5_DANRE	46.32	95	49	1	284	6	39	133	1e-23	90.5	95	63.76	Uncharacterized protein (Fragment) OS=Danio rerio PE=4 SV=1
comp137489_c0	comp137489_c0_seq1	tr|F1QIS4|F1QIS4_DANRE	83.09	136	23	0	1	408	127	262	2e-69	219	136	30.63	Uncharacterized protein OS=Danio rerio GN=si:dkey-1h24.2 PE=3 SV=1
comp137518_c0	comp137518_c0_seq1	tr|B0S5E9|B0S5E9_DANRE	31.72	145	93	3	420	1	19	162	3e-19	83.6	144	41.14	Uncharacterized protein OS=Danio rerio GN=nitr13 PE=4 SV=1
comp137562_c0	comp137562_c0_seq1	tr|F1R178|F1R178_DANRE	74.74	95	24	0	299	15	47	141	1e-51	162	95	67.38	Uncharacterized protein (Fragment) OS=Danio rerio GN=si:dkeyp-35f12.3 PE=4 SV=1
comp137710_c0	comp137710_c0_seq1	tr|E7FF94|E7FF94_DANRE	98.13	107	2	0	3	323	247	353	2e-53	174	107	28.92	Uncharacterized protein OS=Danio rerio GN=gabrg2 PE=3 SV=2
comp137831_c0	comp137831_c0_seq1	tr|E7F503|E7F503_DANRE	68.21	173	53	1	520	2	529	699	3e-66	218	171	21.7	Anoctamin OS=Danio rerio GN=LOC559809 PE=3 SV=1
comp137833_c0	comp137833_c0_seq1	tr|F1R0K0|F1R0K0_DANRE	69.03	155	44	1	1	453	118	272	3e-71	225	155	32.22	Uncharacterized protein (Fragment) OS=Danio rerio PE=4 SV=1
comp137873_c0	comp137873_c0_seq1	tr|F1QBG0|F1QBG0_DANRE	62.73	161	56	2	471	1	46	206	5e-69	213	161	69.4	Uncharacterized protein (Fragment) OS=Danio rerio GN=LOC798445 PE=3 SV=1
comp138091_c0	comp138091_c0_seq1	tr|Q29RA7|Q29RA7_DANRE	54.32	81	37	0	5	247	86	166	8e-26	99.4	81	21.2	GRP1 (General receptor for phosphoinositides 1)-associated scaffold protein like OS=Danio rerio GN=grasp PE=2 SV=1
comp138178_c0	comp138178_c0_seq1	tr|F1Q544|F1Q544_DANRE	80.77	78	15	0	234	1	219	296	1e-39	135	78	25.49	Uncharacterized protein (Fragment) OS=Danio rerio GN=si:dkey-11f4.7 PE=4 SV=1
comp138203_c0	comp138203_c0_seq1	tr|E7F227|E7F227_DANRE	37.8	82	51	0	246	1	174	255	2e-12	62	82	27.52	Uncharacterized protein OS=Danio rerio GN=si:dkey-94e7.1 PE=4 SV=1
comp138214_c0	comp138214_c0_seq1	tr|E7F3G4|E7F3G4_DANRE	49	100	51	0	303	4	231	330	5e-26	100	100	28.99	Uncharacterized protein OS=Danio rerio GN=CR855327.1 PE=4 SV=1
comp138243_c0	comp138243_c0_seq1	tr|F1QUL5|F1QUL5_DANRE	67.21	61	19	1	104	286	86	145	1e-13	64.7	60	23.9	Homeobox protein MSH-D (Fragment) OS=Danio rerio GN=msxd PE=3 SV=1
comp138392_c0	comp138392_c0_seq1	tr|F1QZR0|F1QZR0_DANRE	64.47	76	25	1	109	330	84	159	4e-27	102	76	47.8	Uncharacterized protein (Fragment) OS=Danio rerio GN=si:dkey-21o19.2 PE=4 SV=1
comp138424_c0	comp138424_c0_seq1	tr|E7EXM9|E7EXM9_DANRE	66.67	120	34	3	10	354	339	457	5e-44	152	119	23.71	Uncharacterized protein OS=Danio rerio GN=CABZ01027547.1 PE=4 SV=1
comp138468_c0	comp138468_c0_seq1	tr|E7F941|E7F941_DANRE	31.85	135	90	1	455	51	82	214	3e-15	74.3	133	38.22	Uncharacterized protein OS=Danio rerio PE=4 SV=1
comp138531_c0	comp138531_c0_seq1	tr|E7F7V4|E7F7V4_DANRE	85.38	130	19	0	392	3	171	300	3e-67	213	130	29.28	Pannexin OS=Danio rerio GN=panx3 PE=3 SV=1
comp138548_c0	comp138548_c0_seq1	sp|Q68EH7|HXC8A_DANRE	88.61	79	9	0	237	1	16	94	3e-46	151	79	31.6	Homeobox protein Hox-C8a OS=Danio rerio GN=hoxc8a PE=2 SV=1
comp138683_c0	comp138683_c0_seq1	tr|E7F5B5|E7F5B5_DANRE	70.49	61	11	1	81	263	171	224	7e-22	88.2	54	24.11	Uncharacterized protein OS=Danio rerio GN=LOC799656 PE=4 SV=1
comp138905_c0	comp138905_c0_seq1	tr|F1QJN8|F1QJN8_DANRE	47.97	123	60	1	1	357	290	412	1e-29	113	123	24.07	Uncharacterized protein (Fragment) OS=Danio rerio PE=4 SV=1
comp138925_c0	comp138925_c0_seq1	tr|E9QCE9|E9QCE9_DANRE	44	75	41	1	227	3	2	75	4e-19	79.7	74	31.76	Uncharacterized protein OS=Danio rerio GN=esd PE=4 SV=1
comp138965_c0	comp138965_c0_seq1	tr|E7F924|E7F924_DANRE	44.98	209	112	2	619	2	174	382	2e-50	176	209	25.09	Uncharacterized protein OS=Danio rerio GN=pcdh20 PE=4 SV=1
comp13907_c0	comp13907_c0_seq1	tr|F1QKK5|F1QKK5_DANRE	40.86	93	40	2	238	5	100	192	3e-14	65.9	93	38.75	Uncharacterized protein (Fragment) OS=Danio rerio GN=si:ch73-113g13.2 PE=3 SV=1
comp139078_c0	comp139078_c0_seq1	tr|F8W4T4|F8W4T4_DANRE	85.48	62	9	0	192	7	133	194	6e-32	116	62	21.45	Uncharacterized protein OS=Danio rerio GN=aurka PE=3 SV=1
comp139397_c0	comp139397_c0_seq1	tr|Q5H7C2|Q5H7C2_DANRE	85.47	117	17	0	2	352	47	163	2e-72	224	117	32.5	Forkhead transcription factor OS=Danio rerio GN=foxl1 PE=2 SV=1
comp139511_c0	comp139511_c0_seq1	tr|F1QR26|F1QR26_DANRE	59	100	38	1	88	387	21	117	7e-24	92.8	97	82.91	Uncharacterized protein OS=Danio rerio GN=prlh2 PE=4 SV=2
comp139639_c0	comp139639_c0_seq1	tr|F1QPF7|F1QPF7_DANRE	30.07	153	103	3	450	1	62	213	3e-16	75.9	152	37.62	Uncharacterized protein OS=Danio rerio GN=cth PE=3 SV=2
comp139640_c0	comp139640_c0_seq1	tr|I3ITG8|I3ITG8_DANRE	36.26	91	47	1	9	248	168	258	2e-11	59.3	91	29.64	Uncharacterized protein (Fragment) OS=Danio rerio GN=si:ch73-338a16.3 PE=4 SV=1
comp139757_c0	comp139757_c0_seq1	tr|R4GEH0|R4GEH0_DANRE	71.25	80	21	1	2	235	177	256	4e-31	112	80	31.25	Cytochrome P450 26A1 OS=Danio rerio GN=cyp26a1 PE=4 SV=1
comp140013_c0	comp140013_c0_seq1	tr|F1QC93|F1QC93_DANRE	66.67	57	19	0	172	2	165	221	2e-20	82.8	57	23.85	Transcription factor E2F8 (Fragment) OS=Danio rerio GN=e2f8 PE=3 SV=1
comp140348_c0	comp140348_c0_seq1	tr|E7F3U5|E7F3U5_DANRE	73.53	136	36	0	409	2	22	157	4e-60	196	136	27.2	Uncharacterized protein OS=Danio rerio GN=stk33 PE=4 SV=1
comp140469_c0	comp140469_c0_seq1	tr|E9QC92|E9QC92_DANRE	64.71	102	36	0	307	2	78	179	3e-41	144	102	23.18	Uncharacterized protein OS=Danio rerio GN=si:ch211-220i18.4 PE=3 SV=1
comp140564_c0	comp140564_c0_seq1	tr|F1R1V0|F1R1V0_DANRE	83.19	119	19	1	355	2	3	121	2e-53	168	119	80.41	Uncharacterized protein OS=Danio rerio GN=slc45a1 PE=4 SV=1
comp140572_c0	comp140572_c0_seq1	tr|F1QEY3|F1QEY3_DANRE	51.61	31	15	0	131	39	82	112	8e-11	42	31	23.48	Uncharacterized protein (Fragment) OS=Danio rerio GN=si:ch211-249o11.5 PE=4 SV=1
comp140622_c0	comp140622_c0_seq1	tr|Q08BA1|Q08BA1_DANRE	69.44	144	36	1	408	1	203	346	4e-62	202	144	26.13	ATP synthase subunit alpha OS=Danio rerio GN=atp5a1 PE=2 SV=1
comp140687_c0	comp140687_c0_seq1	tr|B0UXQ2|B0UXQ2_DANRE	54.46	101	41	2	301	2	259	355	4e-25	99	97	20.77	Uncharacterized protein (Fragment) OS=Danio rerio GN=slc2a6 PE=3 SV=1
comp140799_c0	comp140799_c0_seq1	sp|P79745|P3F3B_DANRE	91.07	112	10	0	406	71	332	443	3e-69	218	112	25.28	POU domain, class 3, transcription factor 3-B OS=Danio rerio GN=pou3f3b PE=1 SV=1
comp141086_c0	comp141086_c0_seq1	tr|E7FET0|E7FET0_DANRE	76.47	85	20	0	1	255	221	305	2e-43	146	85	25.37	Uncharacterized protein OS=Danio rerio GN=LOC100003245 PE=4 SV=1
comp141179_c0	comp141179_c0_seq1	tr|E9QES5|E9QES5_DANRE	73.53	102	27	0	80	385	339	440	3e-48	163	102	22.32	ERO1-like protein alpha OS=Danio rerio GN=ero1l PE=4 SV=1
comp141260_c0	comp141260_c0_seq1	tr|A3QJW5|A3QJW5_DANRE	34.09	132	84	1	391	5	202	333	1e-21	91.3	132	22.18	CTP synthase OS=Danio rerio GN=ctps1a PE=3 SV=1
comp141407_c0	comp141407_c0_seq1	tr|E9QIJ7|E9QIJ7_DANRE	36.84	76	48	0	230	3	95	170	9e-12	59.7	76	27.94	Radical S-adenosyl methionine domain-containing protein 1, mitochondrial OS=Danio rerio GN=rsad1 PE=4 SV=2
comp141426_c0	comp141426_c0_seq1	tr|B8A5Q0|B8A5Q0_DANRE	84.87	119	18	0	374	18	233	351	8e-72	222	119	33.9	Uncharacterized protein OS=Danio rerio GN=sgms2 PE=4 SV=1
comp141481_c0	comp141481_c0_seq1	tr|E7FAZ6|E7FAZ6_DANRE	79.26	135	28	0	526	122	160	294	2e-77	236	135	45.92	Uncharacterized protein OS=Danio rerio PE=4 SV=1
comp141593_c0	comp141593_c0_seq1	tr|Q6NZU2|Q6NZU2_DANRE	93.75	80	5	0	241	2	107	186	2e-51	165	80	32.52	Complement component 1, q subcomponent-like 3b OS=Danio rerio GN=c1ql3b PE=2 SV=1
comp141609_c0	comp141609_c0_seq1	tr|F1R1H2|F1R1H2_DANRE	98.91	92	1	0	276	1	71	162	2e-59	189	92	23.96	Uncharacterized protein OS=Danio rerio GN=mapk10 PE=4 SV=1
comp141757_c0	comp141757_c0_seq1	tr|E7FCM2|E7FCM2_DANRE	79.01	81	17	0	243	1	289	369	9e-42	142	81	21.83	Uncharacterized protein OS=Danio rerio GN=LOC557645 PE=3 SV=1
comp141954_c0	comp141954_c0_seq1	tr|E7F3Y7|E7F3Y7_DANRE	65.52	145	49	1	3	434	27	171	5e-62	205	145	20.22	Uncharacterized protein OS=Danio rerio GN=fbn2a PE=4 SV=1
comp142036_c0	comp142036_c0_seq1	tr|E7FFI7|E7FFI7_DANRE	77.65	85	19	0	299	45	175	259	2e-42	144	85	24.15	Uncharacterized protein OS=Danio rerio GN=LOC794258 PE=4 SV=1
comp142331_c0	comp142331_c0_seq1	tr|Q5TZD2|Q5TZD2_DANRE	50	66	29	1	215	30	64	129	1e-12	61.2	66	28.45	Uncharacterized protein OS=Danio rerio GN=prdx6 PE=4 SV=1
comp142347_c0	comp142347_c0_seq1	tr|E7F552|E7F552_DANRE	67.44	86	28	0	1	258	60	145	5e-27	99.4	86	58.9	Uncharacterized protein OS=Danio rerio GN=LOC100150223 PE=4 SV=1
comp142386_c0	comp142386_c0_seq1	tr|Q2LIW9|Q2LIW9_DANRE	75	72	18	0	218	3	1	72	1e-34	120	72	34.12	Small GTPase Ras-dva OS=Danio rerio GN=zgc:152698 PE=2 SV=1
comp14241_c0	comp14241_c0_seq1	tr|E7F7P8|E7F7P8_DANRE	47.27	330	148	8	938	6	246	568	3e-66	228	323	37.3	Uncharacterized protein OS=Danio rerio GN=LOC101886739 PE=4 SV=1
comp142429_c0	comp142429_c0_seq1	tr|Q5XJP3|Q5XJP3_DANRE	81.93	83	15	0	140	388	14	96	2e-36	127	83	37.22	Synaptogyrin OS=Danio rerio GN=syngr1a PE=2 SV=1
comp142436_c0	comp142436_c0_seq1	tr|B3DGC8|B3DGC8_DANRE	50.78	128	63	0	387	4	177	304	4e-29	110	128	33.86	XK-related protein OS=Danio rerio GN=xkr9 PE=2 SV=1
comp142507_c0	comp142507_c0_seq1	tr|B0V158|B0V158_DANRE	40.65	123	69	1	534	178	65	187	1e-14	70.1	123	58.02	Uncharacterized protein OS=Danio rerio GN=si:dkeyp-100a1.6 PE=4 SV=1
comp142589_c0	comp142589_c0_seq1	tr|F1Q734|F1Q734_DANRE	72.22	90	25	0	297	28	220	309	2e-32	118	90	24.39	Uncharacterized protein OS=Danio rerio GN=lpar2b PE=4 SV=1
comp142626_c0	comp142626_c0_seq1	tr|F1RC79|F1RC79_DANRE	89.63	135	14	0	4	408	72	206	2e-76	236	135	33.01	Uncharacterized protein OS=Danio rerio GN=rad52 PE=4 SV=1
comp142813_c0	comp142813_c0_seq1	tr|F8W4J4|F8W4J4_DANRE	81.58	76	13	1	3	230	17	91	2e-41	137	75	39.47	Uncharacterized protein OS=Danio rerio GN=cyp2r1 PE=4 SV=1
comp14287_c0	comp14287_c0_seq1	sp|P86347|BORE2_DANRE	53.57	56	26	0	168	1	40	95	9e-13	66.6	56	21.96	Borealin-2 OS=Danio rerio GN=cdca9 PE=2 SV=1
comp142875_c0	comp142875_c0_seq1	tr|L7MTQ7|L7MTQ7_DANRE	36.36	99	58	2	287	3	4	101	2e-14	67.8	98	33.56	Uncharacterized protein OS=Danio rerio GN=sc:d189 PE=4 SV=1
comp142884_c0	comp142884_c0_seq1	tr|B0UZD0|B0UZD0_DANRE	63.04	92	34	0	1	276	172	263	4e-23	91.7	92	30.98	Uncharacterized protein OS=Danio rerio GN=bard1 PE=4 SV=1
comp143031_c0	comp143031_c0_seq1	tr|F1R4T9|F1R4T9_DANRE	73.58	106	28	0	2	319	96	201	1e-40	139	106	33.76	Uncharacterized protein OS=Danio rerio GN=zgc:171566 PE=4 SV=1
comp143299_c0	comp143299_c0_seq1	tr|F1QDA2|F1QDA2_DANRE	54.55	88	38	1	29	286	82	169	4e-26	100	88	21.36	Uncharacterized protein OS=Danio rerio GN=zgc:63831 PE=3 SV=1
comp14335_c0	comp14335_c0_seq1	tr|E7F608|E7F608_DANRE	35.11	131	80	3	44	436	371	496	5e-15	73.2	126	22.11	Uncharacterized protein OS=Danio rerio GN=si:dkey-187k19.2 PE=4 SV=1
comp14348_c0	comp14348_c0_seq1	tr|F1QH87|F1QH87_DANRE	59.01	161	62	2	479	3	226	384	2e-59	194	159	35.25	Uncharacterized protein (Fragment) OS=Danio rerio GN=ankrd33bb PE=4 SV=1
comp143483_c0	comp143483_c0_seq1	tr|F1R4N9|F1R4N9_DANRE	50	104	35	2	264	1	77	179	6e-15	68.9	103	34.45	Uncharacterized protein OS=Danio rerio GN=abhd8a PE=4 SV=1
comp143542_c0	comp143542_c0_seq1	tr|X1WFE9|X1WFE9_DANRE	38.75	80	44	3	1	237	49	124	1e-11	59.3	76	37.81	Uncharacterized protein (Fragment) OS=Danio rerio GN=si:dkey-208m12.3 PE=4 SV=1
comp143545_c0	comp143545_c0_seq1	tr|F8W2G4|F8W2G4_DANRE	54.73	148	25	1	463	20	1	106	2e-46	154	106	51.96	Phytanoyl-CoA dioxygenase domain-containing protein 1 OS=Danio rerio GN=phyhd1 PE=4 SV=1
comp143547_c0	comp143547_c0_seq1	tr|F1QJN8|F1QJN8_DANRE	35.82	134	85	1	403	2	114	246	3e-22	92.8	133	26.03	Uncharacterized protein (Fragment) OS=Danio rerio PE=4 SV=1
comp143740_c0	comp143740_c0_seq1	tr|E9QB40|E9QB40_DANRE	59.41	101	41	0	351	49	9	109	9e-30	111	101	26.93	Uncharacterized protein OS=Danio rerio GN=slco5a1 PE=4 SV=1
comp143766_c0	comp143766_c0_seq1	sp|Q66I08|OSTA_DANRE	39.74	78	47	0	14	247	197	274	5e-15	69.3	78	23.93	Organic solute transporter subunit alpha OS=Danio rerio GN=slc51a PE=2 SV=1
comp143781_c0	comp143781_c0_seq1	tr|M9MMF8|M9MMF8_DANRE	49.44	89	41	1	289	35	26	114	8e-28	101	89	78.07	Uncharacterized protein OS=Danio rerio GN=ighv6-1 PE=4 SV=1
comp143903_c0	comp143903_c0_seq1	tr|E7F2F5|E7F2F5_DANRE	70.19	104	30	1	313	5	1	104	2e-36	129	104	30.77	Uncharacterized protein OS=Danio rerio GN=dnajc22 PE=4 SV=2
comp143909_c0	comp143909_c0_seq1	tr|H9GYN5|H9GYN5_DANRE	50	92	40	2	4	279	247	332	1e-21	88.6	86	24.93	Uncharacterized protein OS=Danio rerio PE=4 SV=1
comp143978_c0	comp143978_c0_seq1	tr|U3JB36|U3JB36_DANRE	78.79	66	14	0	3	200	48	113	5e-33	114	66	36.67	Ribonucleoside-diphosphate reductase subunit M2 OS=Danio rerio GN=rrm2 PE=4 SV=1
comp144193_c0	comp144193_c0_seq1	tr|B8A4K2|B8A4K2_DANRE	65.33	75	25	1	102	326	78	151	6e-25	97.4	74	24.83	Uncharacterized protein OS=Danio rerio GN=gck PE=3 SV=1
comp144278_c0	comp144278_c0_seq1	tr|E9QFN3|E9QFN3_DANRE	56.96	158	61	2	81	536	66	222	5e-58	194	157	27.4	Uncharacterized protein OS=Danio rerio GN=si:ch211-67e16.11 PE=4 SV=1
comp144488_c0	comp144488_c0_seq1	tr|B0V0X5|B0V0X5_DANRE	64.63	82	29	0	246	1	121	202	1e-29	110	82	20.1	Uncharacterized protein OS=Danio rerio GN=nceh1a PE=4 SV=1
comp144529_c0	comp144529_c0_seq1	tr|E7EZS4|E7EZS4_DANRE	40.87	115	46	4	285	7	1	115	5e-18	77.8	115	43.4	Uncharacterized protein OS=Danio rerio GN=CU929036.1 PE=4 SV=1
comp144535_c0	comp144535_c0_seq1	tr|F1R2G4|F1R2G4_DANRE	60.23	88	35	0	2	265	165	252	4e-36	127	88	24.38	Uncharacterized protein (Fragment) OS=Danio rerio GN=si:dkey-72l14.7 PE=4 SV=1
comp144538_c0	comp144538_c0_seq1	tr|E9QBG4|E9QBG4_DANRE	83.96	212	33	1	636	4	260	471	2e-109	327	212	42.4	Uncharacterized protein OS=Danio rerio GN=si:dkey-201i6.2 PE=4 SV=1
comp144817_c0	comp144817_c0_seq1	tr|F1R3T4|F1R3T4_DANRE	43.02	86	49	0	260	3	179	264	5e-20	83.6	86	21.88	Uncharacterized protein OS=Danio rerio GN=galk1 PE=3 SV=1
comp144987_c0	comp144987_c0_seq1	tr|Q1LVM0|Q1LVM0_DANRE	87.67	73	9	0	2	220	28	100	5e-43	139	73	53.28	Uncharacterized protein OS=Danio rerio GN=si:rp71-81o21.2 PE=4 SV=1
comp145063_c0	comp145063_c0_seq1	tr|I3IS22|I3IS22_DANRE	83.56	73	12	0	84	302	125	197	5e-39	136	73	22.53	Uncharacterized protein OS=Danio rerio GN=rgs9a PE=4 SV=1
comp145146_c0	comp145146_c0_seq1	tr|A9C3R2|A9C3R2_DANRE	70.13	77	17	1	487	275	213	289	2e-19	84	77	26.64	Elongation of very long chain fatty acids protein OS=Danio rerio GN=elovl7a PE=3 SV=1
comp145370_c0	comp145370_c0_seq1	tr|E7F7V4|E7F7V4_DANRE	77.06	109	25	0	329	3	18	126	8e-50	166	109	24.55	Pannexin OS=Danio rerio GN=panx3 PE=3 SV=1
comp145429_c0	comp145429_c0_seq1	tr|Q1RLU3|Q1RLU3_DANRE	44.44	72	40	0	7	222	35	106	1e-12	61.6	72	28.8	Uncharacterized protein OS=Danio rerio GN=upk1a PE=2 SV=1
comp145574_c0	comp145574_c0_seq1	tr|Q6TNU6|Q6TNU6_DANRE	42.11	114	61	2	11	349	75	184	3e-19	84	110	21.7	Dihydrolipoyl dehydrogenase OS=Danio rerio GN=dldh PE=2 SV=1
comp145611_c0	comp145611_c0_seq1	tr|E7FD65|E7FD65_DANRE	61.39	101	39	0	126	428	343	443	6e-38	136	101	20.08	Hyaluronidase OS=Danio rerio GN=hyal4 PE=3 SV=1
comp1458_c0	comp1458_c0_seq1	tr|F1R3E8|F1R3E8_DANRE	68.83	154	34	3	462	1	52	191	8e-64	203	140	37.33	Uncharacterized protein (Fragment) OS=Danio rerio GN=LOC563933 PE=4 SV=1
comp1458_c1	comp1458_c1_seq1	tr|F1R3E8|F1R3E8_DANRE	71.05	76	22	0	72	299	197	272	1e-32	119	76	20.27	Uncharacterized protein (Fragment) OS=Danio rerio GN=LOC563933 PE=4 SV=1
comp146089_c0	comp146089_c0_seq1	tr|E7EYS7|E7EYS7_DANRE	50.88	57	25	1	85	246	94	150	9e-14	65.1	57	20.88	Uncharacterized protein OS=Danio rerio GN=BX640547.1 PE=4 SV=1
comp146273_c0	comp146273_c0_seq1	tr|E7FFT2|E7FFT2_DANRE	81.91	94	17	0	1	282	139	232	6e-48	160	94	21.86	Transmembrane channel-like protein OS=Danio rerio GN=tmc2a PE=3 SV=1
comp146274_c0	comp146274_c0_seq1	tr|E9QBJ7|E9QBJ7_DANRE	39	100	61	0	303	4	169	268	3e-22	89.4	100	37.04	Uncharacterized protein OS=Danio rerio GN=f2rl1.1 PE=4 SV=1
comp146618_c0	comp146618_c0_seq1	tr|K7DY90|K7DY90_DANRE	67.68	99	29	2	2	292	233	330	7e-29	108	98	28.24	Uncharacterized protein (Fragment) OS=Danio rerio GN=asic4a PE=3 SV=1
comp146630_c0	comp146630_c0_seq1	tr|F1QQI2|F1QQI2_DANRE	83.72	43	7	0	174	46	29	71	4e-21	82.4	43	42.16	Uncharacterized protein OS=Danio rerio GN=spx PE=4 SV=1
comp146708_c0	comp146708_c0_seq1	sp|A3KQQ9|SCG3_DANRE	88	100	12	0	20	319	104	203	4e-55	181	100	20.92	Secretogranin-3 OS=Danio rerio GN=scg3 PE=2 SV=1
comp146724_c0	comp146724_c0_seq1	tr|F8W5C7|F8W5C7_DANRE	64.91	57	16	2	147	314	2	55	4e-12	60.5	54	26.47	Uncharacterized protein OS=Danio rerio GN=nkx2.3 PE=3 SV=1
comp146769_c0	comp146769_c0_seq1	tr|E7FAJ5|E7FAJ5_DANRE	80.88	68	13	0	204	1	1	68	2e-37	124	68	53.12	Uncharacterized protein OS=Danio rerio PE=4 SV=1
comp146784_c0	comp146784_c0_seq1	tr|F1QF47|F1QF47_DANRE	43.48	92	37	2	3	233	39	130	5e-16	72	92	26.98	Uncharacterized protein OS=Danio rerio PE=4 SV=1
comp147011_c0	comp147011_c0_seq1	tr|E7FC43|E7FC43_DANRE	69.7	66	20	0	3	200	170	235	1e-29	108	66	21.57	Uncharacterized protein OS=Danio rerio GN=LOC101883163 PE=4 SV=1
comp147227_c0	comp147227_c0_seq1	tr|F1QRH3|F1QRH3_DANRE	71.76	85	24	0	259	5	77	161	1e-14	68.9	85	21.04	Uncharacterized protein (Fragment) OS=Danio rerio GN=bspry PE=4 SV=1
comp147387_c0	comp147387_c0_seq1	tr|C3PTE8|C3PTE8_DANRE	96.04	202	8	0	608	3	50	251	6e-129	374	202	48.33	Beta-arrestin 1 OS=Danio rerio GN=arrb1 PE=2 SV=1
comp147414_c0	comp147414_c0_seq1	tr|F1Q9W3|F1Q9W3_DANRE	100	81	0	0	3	245	11	91	4e-52	169	81	23.01	Protein Wnt OS=Danio rerio GN=wnt7bb PE=3 SV=1
comp147606_c0	comp147606_c0_seq1	tr|F1QHJ9|F1QHJ9_DANRE	52.43	103	49	0	333	25	125	227	5e-36	125	103	45.37	Uncharacterized protein (Fragment) OS=Danio rerio GN=si:ch211-170p16.1 PE=4 SV=1
comp147618_c0	comp147618_c0_seq1	tr|Q6P977|Q6P977_DANRE	89.62	106	11	0	19	336	1	106	3e-67	205	106	49.77	Uncharacterized protein OS=Danio rerio GN=rab42a PE=2 SV=1
comp147639_c0	comp147639_c0_seq1	tr|Q1LW94|Q1LW94_DANRE	78.07	114	25	0	27	368	116	229	1e-58	192	114	21.15	Uncharacterized protein OS=Danio rerio GN=mpp6b PE=4 SV=1
comp147662_c0	comp147662_c0_seq1	sp|A3KQA5|ODF3B_DANRE	73.33	75	20	0	25	249	1	75	9e-34	119	75	29.18	Outer dense fiber protein 3-B OS=Danio rerio GN=odf3b PE=2 SV=2
comp147758_c0	comp147758_c0_seq1	tr|F1R087|F1R087_DANRE	70.79	89	26	0	269	3	2	90	1e-43	143	89	50.86	Uncharacterized protein OS=Danio rerio GN=sash1a PE=4 SV=1
comp14777_c0	comp14777_c0_seq1	tr|F1R4N4|F1R4N4_DANRE	31.03	203	140	0	2	610	323	525	9e-26	106	203	24.37	Uncharacterized protein OS=Danio rerio GN=wu:fi38e01 PE=4 SV=1
comp147829_c0	comp147829_c0_seq1	tr|F1R8T5|F1R8T5_DANRE	46.28	121	59	1	8	352	102	222	2e-32	117	121	51.93	Uncharacterized protein (Fragment) OS=Danio rerio GN=si:ch211-37e10.1 PE=4 SV=1
comp147843_c0	comp147843_c0_seq1	tr|Q6DH61|Q6DH61_DANRE	51.11	90	44	0	270	1	127	216	1e-29	109	90	27.52	Nucleotide binding protein-like OS=Danio rerio GN=nubpl PE=2 SV=1
comp147864_c0	comp147864_c0_seq1	tr|Q6PC37|Q6PC37_DANRE	80	80	16	0	35	274	1	80	1e-42	139	80	52.29	Nucleoside diphosphate kinase OS=Danio rerio GN=nme2a PE=2 SV=1
comp147867_c0	comp147867_c0_seq1	tr|F1QCX9|F1QCX9_DANRE	77.55	98	22	0	2	295	116	213	9e-53	172	98	24.62	Uncharacterized protein (Fragment) OS=Danio rerio GN=LOC567179 PE=4 SV=1
comp147898_c0	comp147898_c0_seq1	tr|F1QMB1|F1QMB1_DANRE	73.49	83	21	1	25	273	1	82	7e-38	131	82	27.61	Homeobox protein HMX3 OS=Danio rerio GN=hmx3 PE=3 SV=1
comp147903_c0	comp147903_c0_seq1	tr|E9QGL8|E9QGL8_DANRE	76.64	107	25	0	82	402	41	147	4e-56	178	107	46.72	Uncharacterized protein OS=Danio rerio GN=kcnk1a PE=3 SV=1
comp147930_c0	comp147930_c0_seq1	tr|F1RDX4|F1RDX4_DANRE	38.18	110	63	3	324	1	44	150	4e-19	83.6	107	21.88	Uncharacterized protein OS=Danio rerio GN=pvrl2l PE=4 SV=1
comp147936_c0	comp147936_c0_seq1	tr|F1RCB0|F1RCB0_DANRE	63.16	76	24	1	24	239	22	97	4e-27	102	76	26.12	Uncharacterized protein OS=Danio rerio GN=fgg PE=4 SV=1
comp148044_c0	comp148044_c0_seq1	tr|F1QD21|F1QD21_DANRE	61.63	86	33	0	286	29	282	367	2e-18	80.1	86	22.16	Uncharacterized protein OS=Danio rerio GN=zgc:113337 PE=4 SV=1
comp148259_c0	comp148259_c0_seq1	tr|Q568L1|Q568L1_DANRE	49.02	102	47	3	304	2	87	184	1e-22	90.1	98	46.67	Uncharacterized protein OS=Danio rerio GN=prrg4 PE=2 SV=1
comp148370_c0	comp148370_c0_seq1	sp|O42222|GDF8_DANRE	77.22	79	18	0	237	1	60	138	2e-37	130	79	21.12	Growth/differentiation factor 8 OS=Danio rerio GN=mstnb PE=2 SV=2
comp148490_c0	comp148490_c0_seq1	tr|X1WCH8|X1WCH8_DANRE	71.03	107	27	1	321	1	234	336	1e-41	145	103	21.96	Neurexin-3a (Fragment) OS=Danio rerio GN=nrxn3a PE=4 SV=1
comp148501_c0	comp148501_c0_seq1	tr|E7EXZ9|E7EXZ9_DANRE	60.24	166	63	3	494	3	1	165	9e-63	198	165	60	Uncharacterized protein OS=Danio rerio GN=si:ch211-177d9.1 PE=4 SV=1
comp148603_c0	comp148603_c0_seq1	tr|F1QPF7|F1QPF7_DANRE	48.81	84	43	0	255	4	204	287	9e-23	91.3	84	20.79	Uncharacterized protein OS=Danio rerio GN=cth PE=3 SV=2
comp148719_c0	comp148719_c0_seq1	tr|F1RAC8|F1RAC8_DANRE	60	60	24	0	217	38	142	201	8e-17	72.8	60	22.22	Uncharacterized protein OS=Danio rerio GN=zgc:153345 PE=4 SV=1
comp148752_c0	comp148752_c0_seq1	tr|H9GXF1|H9GXF1_DANRE	75.83	120	29	0	3	362	75	194	6e-62	199	120	25.37	Uncharacterized protein OS=Danio rerio GN=pnpla3 PE=4 SV=1
comp148964_c0	comp148964_c0_seq1	tr|Q7ZTT0|Q7ZTT0_DANRE	83.33	84	12	1	247	2	1	84	8e-43	140	84	60	Histone H2A OS=Danio rerio GN=phc2b PE=2 SV=1
comp149_c0	comp149_c0_seq1	tr|F1R0N0|F1R0N0_DANRE	58.13	160	67	0	12	491	29	188	6e-60	195	160	36.78	Uncharacterized protein OS=Danio rerio GN=lrrc17 PE=4 SV=1
comp149_c1	comp149_c1_seq1	tr|F1R0N0|F1R0N0_DANRE	57.81	128	51	1	3	377	202	329	3e-42	147	128	29.43	Uncharacterized protein OS=Danio rerio GN=lrrc17 PE=4 SV=1
comp149387_c0	comp149387_c0_seq1	tr|Q6DI22|Q6DI22_DANRE	46.46	127	68	0	383	3	109	235	3e-30	113	127	41.1	Hydroxyacyl-Coenzyme A dehydrogenase OS=Danio rerio GN=hadh PE=2 SV=1
comp149745_c0	comp149745_c0_seq1	tr|F1QBT8|F1QBT8_DANRE	93.02	86	6	0	259	2	1	86	3e-45	152	86	28.29	Gap junction protein OS=Danio rerio GN=cx35.4 PE=3 SV=1
comp149801_c0	comp149801_c0_seq1	tr|E7FDA5|E7FDA5_DANRE	33.76	157	100	2	579	115	439	593	7e-26	99	155	20.86	Uncharacterized protein OS=Danio rerio PE=4 SV=1
comp149830_c0	comp149830_c0_seq1	tr|E7F8A6|E7F8A6_DANRE	61.22	49	19	0	155	9	41	89	1e-13	63.9	49	20.33	Uncharacterized protein OS=Danio rerio GN=bcl10 PE=4 SV=1
comp149862_c0	comp149862_c0_seq1	tr|E7F5I7|E7F5I7_DANRE	72.63	95	26	0	287	3	62	156	2e-34	124	95	22.35	Uncharacterized protein OS=Danio rerio GN=si:dkeyp-111e5.4 PE=3 SV=1
comp149960_c0	comp149960_c0_seq1	sp|Q9MIY8|COX1_DANRE	47.66	107	54	2	2	319	28	133	2e-19	84.3	106	20.54	Cytochrome c oxidase subunit 1 OS=Danio rerio GN=mt-co1 PE=2 SV=1
comp150023_c0	comp150023_c0_seq1	tr|B0V362|B0V362_DANRE	63.89	72	26	0	297	82	79	150	3e-27	103	72	20.51	Uncharacterized protein OS=Danio rerio GN=zgc:162945 PE=4 SV=1
comp150041_c0	comp150041_c0_seq1	tr|E7EZW8|E7EZW8_DANRE	40.29	278	151	6	877	56	486	752	7e-60	206	267	34.06	Uncharacterized protein OS=Danio rerio GN=aldh18a1 PE=4 SV=1
comp150067_c0	comp150067_c0_seq1	tr|E7F1S1|E7F1S1_DANRE	45.16	124	67	1	494	126	208	331	9e-30	113	124	34.64	Uncharacterized protein OS=Danio rerio GN=BX537113.1 PE=4 SV=1
comp150108_c0	comp150108_c0_seq1	tr|F1R3B2|F1R3B2_DANRE	44.2	138	69	1	11	400	22	159	9e-28	106	138	46.15	Uncharacterized protein (Fragment) OS=Danio rerio PE=4 SV=1
comp150214_c0	comp150214_c0_seq1	tr|E7F2W1|E7F2W1_DANRE	72.92	96	22	3	276	1	286	381	3e-38	134	96	23.36	Uncharacterized protein OS=Danio rerio GN=aadac PE=4 SV=1
comp150257_c0	comp150257_c0_seq1	tr|A1L1U6|A1L1U6_DANRE	54.05	185	73	4	539	3	304	482	3e-52	177	179	36.91	Potassium voltage-gated channel, KQT-like subfamily, member 1 OS=Danio rerio GN=kcnq1 PE=2 SV=1
comp1503_c0	comp1503_c0_seq1	tr|F1R9N0|F1R9N0_DANRE	50.76	132	65	0	398	3	125	256	2e-39	140	132	26.24	Uncharacterized protein OS=Danio rerio GN=cyp2k17 PE=3 SV=1
comp150345_c0	comp150345_c0_seq1	tr|F1Q813|F1Q813_DANRE	84.42	77	10	2	230	3	151	226	4e-13	64.3	76	20.65	Uncharacterized protein OS=Danio rerio GN=pou4f1 PE=3 SV=1
comp150367_c0	comp150367_c0_seq1	tr|F1QBT8|F1QBT8_DANRE	54.67	75	33	1	1	225	168	241	1e-20	84	74	24.34	Gap junction protein OS=Danio rerio GN=cx35.4 PE=3 SV=1
comp1505_c1	comp1505_c1_seq1	tr|E7F941|E7F941_DANRE	45.63	103	56	0	4	312	197	299	3e-24	95.9	103	29.6	Uncharacterized protein OS=Danio rerio PE=4 SV=1
comp150599_c0	comp150599_c0_seq1	tr|Q58EQ3|Q58EQ3_DANRE	40.87	115	60	1	1	321	74	188	1e-20	87.4	115	27.71	Uncharacterized protein OS=Danio rerio GN=zgc:113227 PE=2 SV=1
comp150941_c0	comp150941_c0_seq1	tr|E7F9S8|E7F9S8_DANRE	75	152	38	0	457	2	354	505	8e-51	172	152	28.41	Protein tweety homolog OS=Danio rerio GN=ttyh2 PE=3 SV=1
comp15102_c0	comp15102_c0_seq1	tr|B8JL33|B8JL33_DANRE	75.36	69	14	1	199	2	31	99	7e-28	103	69	24.73	Uncharacterized protein (Fragment) OS=Danio rerio GN=loxl4 PE=4 SV=2
comp15109_c0	comp15109_c0_seq1	tr|R4GDP6|R4GDP6_DANRE	52.94	119	56	0	3	359	28	146	2e-38	130	119	81.51	Uncharacterized protein OS=Danio rerio GN=si:dkey-13m3.2 PE=4 SV=1
comp15113_c0	comp15113_c0_seq1	tr|E7FEU3|E7FEU3_DANRE	72.5	80	22	0	188	427	15	94	5e-35	124	80	32	Uncharacterized protein OS=Danio rerio GN=LOC101887011 PE=4 SV=1
comp151173_c0	comp151173_c0_seq1	tr|F1QS09|F1QS09_DANRE	77.63	76	17	0	3	230	14	89	3e-34	120	76	28.36	Uncharacterized protein (Fragment) OS=Danio rerio GN=zmat4a PE=4 SV=1
comp151188_c0	comp151188_c0_seq1	sp|Q92050|WNT5B_DANRE	91.14	79	7	0	239	3	236	314	2e-45	152	79	21.76	Protein Wnt-5b OS=Danio rerio GN=wnt5b PE=2 SV=1
comp151199_c0	comp151199_c0_seq1	tr|Q6ZM39|Q6ZM39_DANRE	86.76	68	9	0	2	205	148	215	5e-36	125	68	25.28	Novel protein similar to zebrafish lady bird-like homeobox 1 Drosophila homolog (Lbx1h) OS=Danio rerio GN=lbx1a PE=3 SV=1
comp151218_c0	comp151218_c0_seq1	tr|F1Q5E3|F1Q5E3_DANRE	97.33	75	2	0	227	3	123	197	1e-46	154	75	22.59	Uncharacterized protein OS=Danio rerio GN=itpr3 PE=4 SV=1
comp151429_c0	comp151429_c0_seq1	sp|Q68EL6|NFIL3_DANRE	48.85	131	60	2	26	397	12	142	2e-27	107	131	28.35	Nuclear factor interleukin-3-regulated protein OS=Danio rerio GN=nfil3 PE=2 SV=1
comp151493_c0	comp151493_c0_seq1	tr|F1QWX3|F1QWX3_DANRE	55.56	117	52	0	35	385	297	413	2e-41	145	117	27.99	Uncharacterized protein OS=Danio rerio GN=gpr22 PE=4 SV=1
comp15162_c0	comp15162_c0_seq1	tr|Q6AXI7|Q6AXI7_DANRE	52.21	113	54	0	3	341	233	345	6e-28	106	113	27.9	Acyl-Coenzyme A dehydrogenase, C-2 to C-3 short chain OS=Danio rerio GN=acads PE=2 SV=1
comp151649_c0	comp151649_c0_seq1	tr|R4GEH0|R4GEH0_DANRE	83.5	103	17	0	1	309	64	166	5e-60	188	103	40.23	Cytochrome P450 26A1 OS=Danio rerio GN=cyp26a1 PE=4 SV=1
comp15171_c0	comp15171_c0_seq1	tr|A9JRP8|A9JRP8_DANRE	79.46	112	23	0	788	453	246	357	2e-57	191	112	31.37	Uncharacterized protein OS=Danio rerio GN=zgc:86896 PE=2 SV=1
comp151790_c0	comp151790_c0_seq1	tr|K7DYE7|K7DYE7_DANRE	30.15	136	85	4	101	505	8	134	9e-11	58.2	127	88.19	Uncharacterized protein (Fragment) OS=Danio rerio GN=si:dkeyp-82h4.1 PE=4 SV=1
comp15210_c0	comp15210_c0_seq1	tr|F1R9K8|F1R9K8_DANRE	59.52	84	31	2	3	254	168	248	6e-22	88.2	81	25.63	Uncharacterized protein OS=Danio rerio GN=rnf183 PE=4 SV=1
comp152138_c0	comp152138_c0_seq1	tr|E7F1N5|E7F1N5_DANRE	44.35	124	66	3	2	370	448	569	7e-31	116	122	21.29	Uncharacterized protein OS=Danio rerio GN=CABZ01030094.1 PE=4 SV=1
comp152448_c0	comp152448_c0_seq1	tr|F1QWD9|F1QWD9_DANRE	79.53	127	25	1	3	380	15	141	2e-70	222	127	26.13	Uncharacterized protein (Fragment) OS=Danio rerio GN=tmem151a PE=4 SV=1
comp152477_c0	comp152477_c0_seq1	tr|B0R168|B0R168_DANRE	65.08	63	22	0	192	4	4	66	3e-21	86.7	63	20.59	Uncharacterized protein OS=Danio rerio GN=rem2 PE=4 SV=1
comp152515_c0	comp152515_c0_seq1	tr|F1QDN9|F1QDN9_DANRE	84.06	138	22	0	2	415	314	451	3e-57	189	138	26.29	Phosphatase and actin regulator OS=Danio rerio GN=phactr3a PE=3 SV=1
comp152553_c0	comp152553_c0_seq1	tr|E7F402|E7F402_DANRE	55	100	27	3	286	41	300	399	8e-23	91.7	100	24.88	Uncharacterized protein OS=Danio rerio GN=CR352260.1 PE=4 SV=1
comp152573_c0	comp152573_c0_seq1	tr|F1QJ78|F1QJ78_DANRE	88.11	143	17	0	437	9	248	390	9e-89	273	143	24.49	Uncharacterized protein OS=Danio rerio GN=lrfn1 PE=4 SV=1
comp152635_c0	comp152635_c0_seq1	tr|F1QHN1|F1QHN1_DANRE	75.56	45	11	0	1	135	156	200	3e-17	76.3	45	22.28	Spindle assembly checkpoint protein Mad2 OS=Danio rerio GN=mad2l1 PE=2 SV=1
comp152873_c0	comp152873_c0_seq1	sp|Q6AZB8|HARB1_DANRE	43.9	82	46	0	263	18	68	149	1e-14	68.9	82	23.5	Putative nuclease HARBI1 OS=Danio rerio GN=harbi1 PE=2 SV=1
comp153011_c0	comp153011_c0_seq1	tr|E7FBV3|E7FBV3_DANRE	45.76	59	32	0	23	199	116	174	1e-12	61.2	59	23.89	Uncharacterized protein OS=Danio rerio PE=4 SV=1
comp153047_c0	comp153047_c0_seq1	tr|F1R3B2|F1R3B2_DANRE	46.25	80	36	2	58	288	47	122	2e-18	78.6	76	25.42	Uncharacterized protein (Fragment) OS=Danio rerio PE=4 SV=1
comp153092_c0	comp153092_c0_seq1	tr|Q6PC89|Q6PC89_DANRE	48.87	133	61	3	3	386	130	260	1e-37	134	131	30.25	Uncharacterized protein OS=Danio rerio GN=eno1b PE=2 SV=1
comp153185_c0	comp153185_c0_seq1	tr|A2RV22|A2RV22_DANRE	67.65	68	21	1	354	151	1	67	1e-24	95.9	67	34.9	Uncharacterized protein OS=Danio rerio GN=zgc:158654 PE=2 SV=1
comp153296_c0	comp153296_c0_seq1	tr|X1WBT7|X1WBT7_DANRE	44.05	84	30	1	44	244	1	84	8e-16	70.1	84	43.08	Uncharacterized protein OS=Danio rerio GN=si:dkey-97l21.2 PE=4 SV=1
comp153382_c0	comp153382_c0_seq1	tr|F1R290|F1R290_DANRE	72.87	188	51	0	604	41	36	223	8e-100	292	188	84.3	Uncharacterized protein (Fragment) OS=Danio rerio GN=scn1bb PE=4 SV=1
comp153548_c0	comp153548_c0_seq1	tr|F1QJ81|F1QJ81_DANRE	57.78	135	51	2	388	2	1	135	1e-44	150	135	56.72	Uncharacterized protein OS=Danio rerio GN=tmem91 PE=4 SV=1
comp153561_c0	comp153561_c0_seq1	sp|A8WFR0|LAMP5_DANRE	67.03	91	23	3	2	256	96	185	2e-33	119	90	32.73	Lysosome-associated membrane glycoprotein 5 OS=Danio rerio GN=lamp5 PE=2 SV=1
comp153653_c0	comp153653_c0_seq1	tr|F1RCL4|F1RCL4_DANRE	64.86	74	26	0	227	6	1	74	5e-26	100	74	20.16	Uncharacterized protein OS=Danio rerio GN=haus4 PE=4 SV=1
comp153693_c0	comp153693_c0_seq1	tr|F1RDC1|F1RDC1_DANRE	94.03	67	4	0	203	3	140	206	4e-40	136	67	20.94	Aurora kinase B OS=Danio rerio GN=aurkb PE=4 SV=1
comp153858_c0	comp153858_c0_seq1	tr|E7F8S8|E7F8S8_DANRE	59.14	93	37	1	68	346	93	184	1e-30	112	92	32.97	Uncharacterized protein OS=Danio rerio PE=4 SV=1
comp153906_c0	comp153906_c0_seq1	tr|E9QFX6|E9QFX6_DANRE	87.8	82	10	0	246	1	67	148	7e-43	145	82	29.93	Uncharacterized protein OS=Danio rerio GN=hnf4a PE=3 SV=1
comp153934_c0	comp153934_c0_seq1	tr|A2CEI8|A2CEI8_DANRE	91.74	109	9	0	348	22	4	112	1e-54	170	109	97.32	Uncharacterized protein (Fragment) OS=Danio rerio GN=si:ch211-10p21.1 PE=4 SV=2
comp154089_c0	comp154089_c0_seq1	tr|E7FFI9|E7FFI9_DANRE	45.56	90	46	2	1	267	176	263	5e-17	75.1	88	25.51	Uncharacterized protein OS=Danio rerio GN=rassf1 PE=4 SV=1
comp154189_c0	comp154189_c0_seq1	tr|Q0KIZ7|Q0KIZ7_DANRE	75.34	73	17	1	2	217	94	166	1e-23	93.6	73	20.17	Inwardly rectifying potassium channel 7.1 OS=Danio rerio GN=kcnj13 PE=2 SV=1
comp154367_c0	comp154367_c0_seq1	tr|E7FG35|E7FG35_DANRE	43.43	99	47	3	15	284	152	250	8e-14	66.6	99	29.29	Uncharacterized protein OS=Danio rerio PE=4 SV=1
comp154376_c0	comp154376_c0_seq1	tr|E9QF42|E9QF42_DANRE	73.21	56	11	1	41	208	1	52	2e-22	86.3	52	35.62	Uncharacterized protein OS=Danio rerio GN=abch1 PE=4 SV=1
comp154508_c0	comp154508_c0_seq1	tr|F1R238|F1R238_DANRE	66.1	59	20	0	150	326	5	63	7e-22	89	59	20.07	Uncharacterized protein OS=Danio rerio GN=sfrp2 PE=4 SV=1
comp154511_c0	comp154511_c0_seq1	tr|F1R631|F1R631_DANRE	72.11	147	26	1	443	3	132	263	3e-53	176	132	31.96	Uncharacterized protein (Fragment) OS=Danio rerio GN=si:ch211-264f5.8 PE=4 SV=1
comp15463_c0	comp15463_c0_seq1	tr|E7F0F5|E7F0F5_DANRE	52.9	155	73	0	3	467	511	665	6e-42	150	155	21.47	Uncharacterized protein OS=Danio rerio GN=si:dkey-25f1.2 PE=4 SV=1
comp154697_c0	comp154697_c0_seq1	tr|E7EXW3|E7EXW3_DANRE	86.67	120	16	0	382	23	11	130	2e-77	230	120	75	Uncharacterized protein OS=Danio rerio GN=CABZ01102518.1 PE=4 SV=1
comp154846_c0	comp154846_c0_seq1	tr|H9GYD8|H9GYD8_DANRE	66.13	124	42	0	1	372	117	240	2e-50	171	124	20.53	Uncharacterized protein OS=Danio rerio GN=LOC100534673 PE=4 SV=1
comp154874_c0	comp154874_c0_seq1	tr|E7F3G4|E7F3G4_DANRE	45.05	111	57	2	2	328	204	312	4e-27	103	109	31.59	Uncharacterized protein OS=Danio rerio GN=CR855327.1 PE=4 SV=1
comp15491_c0	comp15491_c0_seq1	tr|F1QSE7|F1QSE7_DANRE	79.41	68	14	0	2	205	106	173	5e-34	120	68	27.87	Uncharacterized protein (Fragment) OS=Danio rerio GN=uap1 PE=4 SV=1
comp155086_c0	comp155086_c0_seq1	tr|I3ITD8|I3ITD8_DANRE	84.72	72	11	0	285	70	92	163	2e-33	118	72	30.51	Uncharacterized protein OS=Danio rerio GN=pax6l PE=3 SV=2
comp155186_c0	comp155186_c0_seq1	tr|E7FBV3|E7FBV3_DANRE	45.45	66	35	1	246	52	103	168	9e-12	60.1	66	26.72	Uncharacterized protein OS=Danio rerio PE=4 SV=1
comp155354_c0	comp155354_c0_seq1	tr|F1QIG2|F1QIG2_DANRE	43.84	73	38	2	215	3	1	72	4e-14	67	72	21.36	Uncharacterized protein (Fragment) OS=Danio rerio GN=zgc:113271 PE=4 SV=1
comp155372_c0	comp155372_c0_seq1	tr|E7F6F0|E7F6F0_DANRE	57.75	71	30	0	1	213	11	81	2e-21	85.9	71	23.2	Uncharacterized protein OS=Danio rerio GN=LOC101885923 PE=4 SV=1
comp155471_c0	comp155471_c0_seq1	tr|X1WBK4|X1WBK4_DANRE	43.8	121	63	1	364	2	401	516	4e-21	89.4	116	22.48	Uncharacterized protein OS=Danio rerio GN=cdhr5b PE=4 SV=1
comp155574_c0	comp155574_c0_seq1	tr|A5WWC0|A5WWC0_DANRE	69.47	95	29	0	1	285	114	208	5e-44	148	95	30.74	Uncharacterized protein (Fragment) OS=Danio rerio GN=avpr2l PE=3 SV=1
comp155706_c0	comp155706_c0_seq1	tr|F1R4A5|F1R4A5_DANRE	66.67	75	25	0	6	230	66	140	2e-21	85.5	75	50.68	Uncharacterized protein (Fragment) OS=Danio rerio GN=LOC101886421 PE=4 SV=1
comp15580_c0	comp15580_c0_seq1	tr|A8DZG3|A8DZG3_DANRE	46.4	125	60	3	67	429	178	299	1e-20	89	122	23.24	Phosphatase and actin regulator OS=Danio rerio GN=phactr3b PE=3 SV=1
comp156052_c0	comp156052_c0_seq1	tr|X1WGI1|X1WGI1_DANRE	72.22	72	20	0	216	1	1	72	3e-34	118	72	43.37	Uncharacterized protein OS=Danio rerio GN=zgc:112484 PE=4 SV=1
comp156085_c0	comp156085_c0_seq1	tr|F1QZV9|F1QZV9_DANRE	84.17	120	19	0	1	360	403	522	1e-67	216	120	22.26	Uncharacterized protein OS=Danio rerio GN=si:rp71-39b20.4 PE=4 SV=1
comp156089_c0	comp156089_c0_seq1	tr|F1QF47|F1QF47_DANRE	44.16	77	39	1	1	219	154	230	6e-12	60.8	77	22.58	Uncharacterized protein OS=Danio rerio PE=4 SV=1
comp156311_c0	comp156311_c0_seq1	tr|F1QU76|F1QU76_DANRE	82.21	163	29	0	491	3	329	491	1e-91	279	163	31.84	Uncharacterized protein OS=Danio rerio GN=cyp7a1a PE=3 SV=1
comp156337_c0	comp156337_c0_seq1	tr|F1QH96|F1QH96_DANRE	60.14	138	55	0	2	415	190	327	1e-27	107	138	27.77	Uncharacterized protein OS=Danio rerio GN=ccdc19 PE=4 SV=1
comp15636_c1	comp15636_c1_seq1	tr|F1QHU7|F1QHU7_DANRE	75.23	222	50	2	1	666	66	282	2e-111	331	217	51.54	Uncharacterized protein (Fragment) OS=Danio rerio PE=4 SV=1
comp156415_c0	comp156415_c0_seq1	tr|X1WI04|X1WI04_DANRE	100	61	0	0	372	190	128	188	3e-38	130	61	32.45	Uncharacterized protein (Fragment) OS=Danio rerio GN=gphna PE=4 SV=1
comp156446_c0	comp156446_c0_seq1	tr|E9QHE1|E9QHE1_DANRE	87.1	93	12	0	279	1	1	93	2e-52	169	93	35.36	Serine/threonine-protein phosphatase 2A 55 kDa regulatory subunit B OS=Danio rerio GN=ppp2r2bb PE=3 SV=1
comp156468_c0	comp156468_c0_seq1	tr|B0V3G0|B0V3G0_DANRE	82.98	47	8	0	223	363	66	112	1e-13	64.7	47	35.07	Uncharacterized protein OS=Danio rerio GN=cabp4 PE=4 SV=1
comp156499_c0	comp156499_c0_seq1	tr|Q6P5J7|Q6P5J7_DANRE	67.65	68	22	0	2	205	152	219	6e-28	102	68	28.45	Chloride intracellular channel a OS=Danio rerio GN=clica PE=2 SV=1
comp15650_c1	comp15650_c1_seq1	tr|E7F6Z0|E7F6Z0_DANRE	35.21	71	46	0	23	235	178	248	2e-11	58.5	71	24.32	Uncharacterized protein OS=Danio rerio GN=c1qtnf2 PE=4 SV=1
comp156513_c0	comp156513_c0_seq1	tr|F1QA75|F1QA75_DANRE	90.41	73	7	0	220	2	205	277	7e-42	141	73	24.09	Uncharacterized protein OS=Danio rerio GN=si:ch211-138k19.2 PE=4 SV=2
comp156565_c0	comp156565_c0_seq1	tr|H0WEY1|H0WEY1_DANRE	43.11	167	82	5	493	11	14	173	2e-32	124	160	22.73	Uncharacterized protein OS=Danio rerio GN=si:dkey-51d8.9 PE=4 SV=1
comp15678_c0	comp15678_c0_seq1	tr|C4P342|C4P342_DANRE	89.38	273	22	4	1	801	693	964	5e-141	428	272	23.92	Protocadherin-17 OS=Danio rerio GN=pcdh17 PE=2 SV=1
comp156786_c0	comp156786_c0_seq1	tr|X1WHM4|X1WHM4_DANRE	78.1	105	23	0	315	1	373	477	2e-58	190	105	21.34	Uncharacterized protein OS=Danio rerio GN=zgc:194282 PE=4 SV=1
comp156896_c0	comp156896_c0_seq1	tr|F1QU00|F1QU00_DANRE	60.61	66	26	0	82	279	124	189	4e-20	82.8	66	29.2	Uncharacterized protein (Fragment) OS=Danio rerio GN=si:ch211-131e11.14 PE=4 SV=1
comp156931_c0	comp156931_c0_seq1	tr|E7FEH3|E7FEH3_DANRE	67.05	88	29	0	57	320	24	111	1e-32	118	88	26.75	Uncharacterized protein OS=Danio rerio GN=LOC100330288 PE=4 SV=1
comp157029_c0	comp157029_c0_seq1	tr|F1RC63|F1RC63_DANRE	50	110	49	2	1	315	168	276	6e-31	113	109	37.59	Uncharacterized protein (Fragment) OS=Danio rerio PE=4 SV=1
comp157033_c0	comp157033_c0_seq1	tr|Q803I7|Q803I7_DANRE	47.32	112	57	1	337	2	3	112	2e-28	108	110	29.89	Phosphoserine aminotransferase OS=Danio rerio GN=psat1 PE=2 SV=1
comp157109_c0	comp157109_c0_seq1	tr|E7FH59|E7FH59_DANRE	75.38	65	14	1	23	211	47	111	4e-21	83.6	65	38.46	Uncharacterized protein OS=Danio rerio GN=fam163b PE=4 SV=1
comp157133_c0	comp157133_c0_seq1	tr|E7F1F7|E7F1F7_DANRE	72.45	98	22	1	295	2	40	132	5e-29	110	93	26.42	Uncharacterized protein OS=Danio rerio GN=si:ch1073-403a9.2 PE=4 SV=1
comp157136_c0	comp157136_c0_seq1	tr|F1QHW5|F1QHW5_DANRE	83.64	110	18	0	2	331	90	199	3e-65	200	110	50.23	Uncharacterized protein (Fragment) OS=Danio rerio PE=4 SV=1
comp15720_c0	comp15720_c0_seq1	tr|F1QR84|F1QR84_DANRE	35.78	109	57	4	601	906	38	140	1e-12	68.2	103	25.75	Uncharacterized protein (Fragment) OS=Danio rerio PE=4 SV=1
comp157218_c0	comp157218_c0_seq1	tr|H9GX87|H9GX87_DANRE	43.56	101	57	0	422	120	234	334	1e-24	99.8	101	20.82	Uncharacterized protein (Fragment) OS=Danio rerio GN=LOC101884421 PE=4 SV=1
comp15730_c0	comp15730_c0_seq1	tr|F1QZF4|F1QZF4_DANRE	68.71	163	51	0	490	2	20	182	1e-82	247	163	69.07	Sulfurtransferase OS=Danio rerio GN=zgc:162544 PE=4 SV=1
comp15736_c0	comp15736_c0_seq1	tr|F1QGU4|F1QGU4_DANRE	37.35	83	51	1	246	1	188	270	3e-14	66.6	83	29.02	Uncharacterized protein (Fragment) OS=Danio rerio PE=4 SV=1
comp157379_c0	comp157379_c0_seq1	tr|F1QPF3|F1QPF3_DANRE	86.36	110	15	0	2	331	10	119	2e-64	203	110	28.72	Uncharacterized protein OS=Danio rerio GN=cers6 PE=3 SV=2
comp157559_c0	comp157559_c0_seq1	tr|E7FEQ3|E7FEQ3_DANRE	32.94	85	56	1	4	255	61	145	1e-12	62	85	53.46	Molybdopterin synthase catalytic subunit OS=Danio rerio GN=mocs2 PE=3 SV=1
comp157738_c0	comp157738_c0_seq1	tr|Q6PBJ8|Q6PBJ8_DANRE	55.56	54	24	0	6	167	54	107	2e-14	65.1	54	50	Peptidyl-prolyl cis-trans isomerase OS=Danio rerio GN=fkbp1aa PE=2 SV=1
comp157771_c0	comp157771_c0_seq1	tr|E9QFZ0|E9QFZ0_DANRE	61.64	73	28	0	1	219	72	144	3e-25	94	73	50	Uncharacterized protein OS=Danio rerio GN=si:ch73-366i20.1 PE=4 SV=1
comp157803_c0	comp157803_c0_seq1	tr|E7FET0|E7FET0_DANRE	95.77	71	3	0	2	214	93	163	2e-40	138	71	21.19	Uncharacterized protein OS=Danio rerio GN=LOC100003245 PE=4 SV=1
comp157829_c0	comp157829_c0_seq1	tr|E7F2D7|E7F2D7_DANRE	53.45	58	27	0	239	66	1	58	1e-12	61.2	58	34.73	Uncharacterized protein OS=Danio rerio PE=4 SV=1
comp15792_c0	comp15792_c0_seq1	tr|F1R8G1|F1R8G1_DANRE	57.89	114	44	1	5	334	122	235	4e-18	79	114	35.08	Uncharacterized protein (Fragment) OS=Danio rerio PE=4 SV=1
comp157968_c0	comp157968_c0_seq1	tr|E7F538|E7F538_DANRE	72.95	122	33	0	13	378	208	329	2e-61	201	122	24.06	Uncharacterized protein OS=Danio rerio GN=LOC101885043 PE=4 SV=1
comp158008_c0	comp158008_c0_seq1	tr|Q6DGM5|Q6DGM5_DANRE	80.56	36	7	0	223	116	90	125	1e-12	60.5	36	28.8	Olfactomedin 1a OS=Danio rerio GN=olfm1a PE=2 SV=1
comp158043_c0	comp158043_c0_seq1	tr|F1Q641|F1Q641_DANRE	41.48	135	70	2	13	405	16	145	3e-22	91.3	130	35.71	Uncharacterized protein OS=Danio rerio GN=zgc:158260 PE=4 SV=1
comp158113_c0	comp158113_c0_seq1	tr|A5WUN3|A5WUN3_DANRE	96.67	60	2	0	181	2	2	61	2e-38	127	60	51.72	Uncharacterized protein OS=Danio rerio GN=si:dkeyp-106c3.2 PE=4 SV=1
comp158270_c0	comp158270_c0_seq1	sp|Q503N2|SPC24_DANRE	66.67	66	22	0	1	198	137	202	2e-26	99.4	66	32.67	Kinetochore protein Spc24 OS=Danio rerio GN=spc24 PE=2 SV=2
comp158390_c0	comp158390_c0_seq1	tr|Q6NZZ8|Q6NZZ8_DANRE	63.78	127	42	2	373	5	311	437	4e-46	157	127	26.96	Uncharacterized protein OS=Danio rerio GN=chia.3 PE=2 SV=1
comp158513_c0	comp158513_c0_seq1	tr|F1R829|F1R829_DANRE	95.89	73	3	0	219	1	155	227	1e-46	152	73	27.24	Uncharacterized protein (Fragment) OS=Danio rerio GN=ctnnd2b PE=4 SV=1
comp158569_c0	comp158569_c0_seq1	tr|E7F1I4|E7F1I4_DANRE	58.14	43	18	0	127	255	1	43	1e-12	60.1	43	82.69	Uncharacterized protein OS=Danio rerio GN=CU993820.1 PE=4 SV=1
comp158753_c0	comp158753_c0_seq1	tr|F1RBM9|F1RBM9_DANRE	62	50	15	1	182	33	8	53	3e-13	64.3	46	20.81	Uncharacterized protein (Fragment) OS=Danio rerio GN=arhgap20b PE=4 SV=1
comp158771_c0	comp158771_c0_seq1	tr|X1WBB3|X1WBB3_DANRE	74.31	109	28	0	3	329	92	200	2e-60	189	109	45.23	Uncharacterized protein OS=Danio rerio GN=c1qtnf6a PE=4 SV=1
comp158848_c0	comp158848_c0_seq1	tr|Z4YIX0|Z4YIX0_DANRE	42.98	114	50	1	297	1	124	237	5e-24	94	114	47.5	Allantoicase (Fragment) OS=Danio rerio GN=allc PE=4 SV=1
comp158998_c0	comp158998_c0_seq1	tr|E7F8M4|E7F8M4_DANRE	45.98	87	39	1	270	34	138	224	3e-18	78.6	87	26.69	Uncharacterized protein OS=Danio rerio PE=4 SV=1
comp1592_c0	comp1592_c0_seq1	tr|E7F8X0|E7F8X0_DANRE	63.12	141	51	1	1	423	108	247	8e-56	184	140	30.43	Uncharacterized protein OS=Danio rerio GN=srpx2 PE=4 SV=1
comp1592_c1	comp1592_c1_seq1	tr|E7F8X0|E7F8X0_DANRE	47.11	121	56	3	339	1	1	121	4e-28	109	121	26.3	Uncharacterized protein OS=Danio rerio GN=srpx2 PE=4 SV=1
comp159221_c0	comp159221_c0_seq1	tr|Q3B745|Q3B745_DANRE	82.76	87	15	0	281	21	85	171	1e-51	163	87	50.88	Uncharacterized protein OS=Danio rerio GN=ube2c PE=2 SV=1
comp159279_c0	comp159279_c0_seq1	tr|Q6NYQ4|Q6NYQ4_DANRE	37.89	95	46	2	1	264	120	208	5e-15	68.6	89	41.78	Rab32 protein OS=Danio rerio GN=rab32a PE=2 SV=1
comp159355_c0	comp159355_c0_seq1	tr|Q5XJ29|Q5XJ29_DANRE	69.39	49	15	0	2	148	150	198	3e-17	74.3	49	24.62	Adcyap1a protein OS=Danio rerio GN=adcyap1a PE=2 SV=1
comp159647_c0	comp159647_c0_seq1	tr|E7FBF5|E7FBF5_DANRE	81.31	107	20	0	321	1	84	190	3e-57	180	107	44.4	Uncharacterized protein OS=Danio rerio GN=LOC101885783 PE=4 SV=1
comp159739_c0	comp159739_c0_seq1	tr|F1R758|F1R758_DANRE	93.65	63	4	0	206	18	40	102	7e-37	122	63	56.76	Uncharacterized protein OS=Danio rerio GN=s100t PE=4 SV=1
comp159785_c0	comp159785_c0_seq1	tr|F1RE87|F1RE87_DANRE	93.41	91	6	0	273	1	57	147	5e-58	179	91	58.71	Uncharacterized protein (Fragment) OS=Danio rerio GN=gria2a PE=4 SV=1
comp159788_c0	comp159788_c0_seq1	tr|A2BG51|A2BG51_DANRE	69.85	136	41	0	408	1	223	358	2e-53	180	136	23.86	Uncharacterized protein OS=Danio rerio GN=prdm8b PE=4 SV=1
comp16_c0	comp16_c0_seq1	tr|B3DJ32|B3DJ32_DANRE	50	208	104	0	9	632	314	521	1e-65	216	208	34.32	Secreted acidic cysteine rich glycoprotein-like OS=Danio rerio GN=sparcl1 PE=2 SV=1
comp1600_c0	comp1600_c0_seq1	tr|F1QMB3|F1QMB3_DANRE	66.23	154	51	1	8	466	158	311	3e-32	120	154	35.16	Uncharacterized protein OS=Danio rerio GN=fam131ba PE=4 SV=1
comp160043_c0	comp160043_c0_seq1	tr|F8W3E0|F8W3E0_DANRE	32.81	128	69	6	8	391	68	178	2e-12	62.4	111	52.86	Uncharacterized protein OS=Danio rerio GN=acadsb PE=4 SV=1
comp16007_c0	comp16007_c0_seq1	tr|F1RDG8|F1RDG8_DANRE	95.12	82	4	0	246	1	96	177	4e-50	160	82	39.42	Uncharacterized protein OS=Danio rerio GN=rab6ba PE=3 SV=1
comp16007_c1	comp16007_c1_seq1	tr|F1RDG8|F1RDG8_DANRE	88.1	42	5	0	391	266	167	208	1e-19	82.8	42	20.19	Uncharacterized protein OS=Danio rerio GN=rab6ba PE=3 SV=1
comp16018_c0	comp16018_c0_seq1	tr|B8A4K2|B8A4K2_DANRE	91.22	148	13	0	2	445	151	298	3e-97	287	148	49.66	Uncharacterized protein OS=Danio rerio GN=gck PE=3 SV=1
comp160202_c0	comp160202_c0_seq1	tr|F1R856|F1R856_DANRE	44.44	90	50	0	1	270	118	207	4e-23	92.8	90	21.43	Uncharacterized protein OS=Danio rerio GN=syt13 PE=4 SV=1
comp160215_c0	comp160215_c0_seq1	tr|X1WEW7|X1WEW7_DANRE	52.21	113	49	2	326	3	75	187	2e-25	99	113	36.1	Uncharacterized protein (Fragment) OS=Danio rerio GN=si:ch211-219a15.3 PE=4 SV=1
comp160301_c0	comp160301_c0_seq1	tr|E7F1X2|E7F1X2_DANRE	87.36	87	11	0	32	292	1	87	1e-51	163	87	55.41	Uncharacterized protein OS=Danio rerio GN=LOC101885454 PE=4 SV=1
comp160356_c0	comp160356_c0_seq1	tr|F1QNK8|F1QNK8_DANRE	38.89	144	83	2	417	1	20	163	6e-24	95.5	144	52.17	Hydroxypyruvate isomerase OS=Danio rerio GN=hyi PE=3 SV=1
comp16048_c0	comp16048_c0_seq1	tr|E7F0F0|E7F0F0_DANRE	56.03	116	51	0	349	2	170	285	9e-24	94.7	116	33.33	Uncharacterized protein OS=Danio rerio GN=CABZ01058422.1 PE=4 SV=1
comp160489_c0	comp160489_c0_seq1	tr|F1QEL9|F1QEL9_DANRE	79.49	78	16	0	237	4	97	174	5e-29	104	78	44.83	Uncharacterized protein (Fragment) OS=Danio rerio GN=nlrc3 PE=4 SV=1
comp160492_c0	comp160492_c0_seq1	tr|F1QS68|F1QS68_DANRE	53.66	82	37	1	1	243	153	234	1e-21	87	82	27.33	Uncharacterized protein OS=Danio rerio GN=mettl24 PE=4 SV=1
comp160563_c0	comp160563_c0_seq1	tr|X1WE84|X1WE84_DANRE	93.58	109	7	0	327	1	15	123	1e-67	206	109	49.77	Uncharacterized protein OS=Danio rerio GN=si:dkeyp-108d9.1 PE=4 SV=1
comp1606_c1	comp1606_c1_seq1	tr|E9QI74|E9QI74_DANRE	38.27	81	47	2	192	425	139	219	2e-11	60.1	81	35.68	Uncharacterized protein OS=Danio rerio GN=si:dkey-96f10.1 PE=4 SV=1
comp160646_c0	comp160646_c0_seq1	tr|E7F6K4|E7F6K4_DANRE	42.57	101	34	1	235	5	38	138	1e-15	71.2	101	28.37	Uncharacterized protein OS=Danio rerio GN=LOC101883439 PE=4 SV=1
comp160663_c0	comp160663_c0_seq1	tr|F1QW28|F1QW28_DANRE	44.97	189	97	3	2	562	78	261	6e-43	152	184	35.66	Uncharacterized protein OS=Danio rerio GN=hel_dr4 PE=4 SV=1
comp160740_c0	comp160740_c0_seq1	tr|E9QJ91|E9QJ91_DANRE	66.67	51	16	1	16	168	67	116	5e-12	59.3	50	43.1	Uncharacterized protein OS=Danio rerio GN=si:dkeyp-12a9.5 PE=4 SV=1
comp160783_c0	comp160783_c0_seq1	tr|F1Q707|F1Q707_DANRE	71.74	92	26	0	277	2	89	180	2e-29	110	92	24.02	Uncharacterized protein (Fragment) OS=Danio rerio GN=LOC100330681 PE=3 SV=1
comp1608_c0	comp1608_c0_seq2	tr|F1QBL2|F1QBL2_DANRE	94.79	192	6	2	3	575	75	263	6e-129	380	189	29.91	Uncharacterized protein OS=Danio rerio GN=ptprt PE=4 SV=2
comp1608_c0	comp1608_c0_seq1	tr|F1QBL2|F1QBL2_DANRE	97.16	141	3	1	89	508	123	263	8e-94	289	141	22.31	Uncharacterized protein OS=Danio rerio GN=ptprt PE=4 SV=2
comp16083_c0	comp16083_c0_seq1	tr|E7F0L4|E7F0L4_DANRE	48.18	137	56	2	379	2	1	133	4e-38	132	133	54.29	Uncharacterized protein OS=Danio rerio GN=CU694385.1 PE=4 SV=1
comp160886_c0	comp160886_c0_seq1	tr|E7F227|E7F227_DANRE	46.97	66	35	0	1	198	100	165	1e-13	64.3	66	22.15	Uncharacterized protein OS=Danio rerio GN=si:dkey-94e7.1 PE=4 SV=1
comp161012_c0	comp161012_c0_seq1	tr|E9QHB9|E9QHB9_DANRE	52.69	93	44	0	279	1	19	111	1e-29	107	93	47.69	Uncharacterized protein OS=Danio rerio GN=fam113 PE=4 SV=2
comp161152_c0	comp161152_c0_seq1	tr|Q5RIX1|Q5RIX1_DANRE	100	58	0	0	282	455	1	58	2e-35	121	58	74.36	Rhombotin-1 OS=Danio rerio GN=lmo1 PE=4 SV=1
comp161429_c0	comp161429_c0_seq1	tr|F1QZB0|F1QZB0_DANRE	83.33	42	7	0	224	99	165	206	2e-19	80.1	42	20.39	Uncharacterized protein OS=Danio rerio GN=crip2 PE=4 SV=1
comp161516_c0	comp161516_c0_seq1	tr|E7FCZ0|E7FCZ0_DANRE	76.92	52	12	0	345	190	200	251	1e-23	94.4	52	20.72	Uncharacterized protein OS=Danio rerio GN=LOC565078 PE=3 SV=1
comp161544_c0	comp161544_c0_seq1	tr|E7FFR6|E7FFR6_DANRE	47.27	110	57	1	331	2	117	225	9e-23	91.7	109	31.23	Uncharacterized protein OS=Danio rerio PE=4 SV=1
comp161596_c0	comp161596_c0_seq1	tr|Z4YIX0|Z4YIX0_DANRE	76.92	91	21	0	275	3	133	223	1e-48	158	91	37.92	Allantoicase (Fragment) OS=Danio rerio GN=allc PE=4 SV=1
comp16162_c0	comp16162_c0_seq1	tr|F1QV34|F1QV34_DANRE	81.15	244	46	0	732	1	1	244	2e-145	435	244	29.65	Uncharacterized protein OS=Danio rerio GN=kif17 PE=3 SV=1
comp161636_c0	comp161636_c0_seq1	tr|F1R0D0|F1R0D0_DANRE	45.83	72	39	0	4	219	72	143	1e-12	61.2	72	29.75	Uncharacterized protein (Fragment) OS=Danio rerio PE=4 SV=1
comp161647_c0	comp161647_c0_seq1	tr|F1QP91|F1QP91_DANRE	68.97	116	34	1	73	414	195	310	4e-55	181	116	29.74	Uncharacterized protein (Fragment) OS=Danio rerio GN=si:ch211-247l8.7 PE=3 SV=1
comp161845_c0	comp161845_c0_seq1	tr|F1RB30|F1RB30_DANRE	92.47	93	7	0	315	37	343	435	2e-51	170	93	20.99	Nuclear receptor subfamily 6 group A member 1-A (Fragment) OS=Danio rerio GN=nr6a1a PE=3 SV=2
comp161872_c0	comp161872_c0_seq1	tr|E7F8M4|E7F8M4_DANRE	56.52	69	30	0	208	2	56	124	1e-21	86.7	69	21.17	Uncharacterized protein OS=Danio rerio PE=4 SV=1
comp1621_c0	comp1621_c0_seq1	tr|E7F1F9|E7F1F9_DANRE	79.55	176	33	1	529	2	40	212	2e-99	293	173	61.79	Uncharacterized protein OS=Danio rerio GN=ptk2ab PE=4 SV=1
comp162162_c0	comp162162_c0_seq1	tr|E7FGW7|E7FGW7_DANRE	76.6	94	22	0	283	2	144	237	4e-48	157	94	36.58	Uncharacterized protein OS=Danio rerio GN=lck PE=4 SV=1
comp162252_c0	comp162252_c0_seq1	tr|Q2PRG0|Q2PRG0_DANRE	46.27	67	36	0	10	210	68	134	3e-17	74.3	67	21.9	Odorant receptor OS=Danio rerio GN=or128-5 PE=3 SV=1
comp162291_c0	comp162291_c0_seq1	tr|A2CE97|A2CE97_DANRE	84.76	105	16	0	1	315	142	246	2e-64	201	105	34.31	Uncharacterized protein OS=Danio rerio GN=st6galnac3 PE=4 SV=2
comp162459_c0	comp162459_c0_seq1	tr|B8A4K2|B8A4K2_DANRE	79.13	115	24	0	1	345	8	122	4e-49	161	115	38.59	Uncharacterized protein OS=Danio rerio GN=gck PE=3 SV=1
comp162465_c0	comp162465_c0_seq1	tr|E7F8M4|E7F8M4_DANRE	56.99	93	32	3	3	263	233	323	2e-26	101	91	27.91	Uncharacterized protein OS=Danio rerio PE=4 SV=1
comp162618_c0	comp162618_c0_seq1	tr|E7F659|E7F659_DANRE	52.44	82	34	2	331	92	29	107	8e-17	73.2	79	55.24	Uncharacterized protein OS=Danio rerio GN=si:dkey-11p10.10 PE=4 SV=1
comp16271_c1	comp16271_c1_seq1	tr|B8JK99|B8JK99_DANRE	47.34	207	107	2	619	2	23	228	5e-53	175	206	74.91	Uncharacterized protein OS=Danio rerio GN=cenpk PE=4 SV=1
comp16273_c0	comp16273_c0_seq1	tr|F1QJJ1|F1QJJ1_DANRE	31.77	299	163	9	801	7	564	855	1e-24	105	292	20.55	Uncharacterized protein (Fragment) OS=Danio rerio GN=shroom1 PE=4 SV=2
comp162776_c0	comp162776_c0_seq1	tr|F1R8S9|F1R8S9_DANRE	46.67	90	47	1	267	1	1	90	9e-12	61.6	90	27.36	Uncharacterized protein OS=Danio rerio GN=si:dkey-172o19.2 PE=4 SV=1
comp162924_c0	comp162924_c0_seq1	tr|E9QCE6|E9QCE6_DANRE	64.84	91	32	0	69	341	1	91	4e-33	119	91	32.85	Uncharacterized protein OS=Danio rerio GN=uap1 PE=4 SV=1
comp162969_c0	comp162969_c0_seq1	tr|Q6P0T0|Q6P0T0_DANRE	75.47	53	13	0	161	3	74	126	2e-21	85.5	53	25.24	NADH dehydrogenase (Ubiquinone) Fe-S protein 8, (NADH-coenzyme Q reductase) OS=Danio rerio GN=ndufs8a PE=2 SV=1
comp1632_c1	comp1632_c1_seq1	tr|E7F2N1|E7F2N1_DANRE	40	105	59	2	6	320	15	115	2e-19	82.4	101	35.56	Uncharacterized protein OS=Danio rerio GN=CU571169.5 PE=4 SV=1
comp163317_c0	comp163317_c0_seq1	tr|Q6P3I8|Q6P3I8_DANRE	66.02	103	35	0	362	54	336	438	4e-42	147	103	23.36	Glutaryl-Coenzyme A dehydrogenase OS=Danio rerio GN=gcdh PE=2 SV=1
comp163389_c0	comp163389_c0_seq1	sp|Q8AXV5|HEYL_DANRE	93.06	72	5	0	1	216	77	148	5e-42	141	72	23.23	Hairy/enhancer-of-split related with YRPW motif-like protein OS=Danio rerio GN=heyl PE=2 SV=2
comp163401_c0	comp163401_c0_seq1	sp|A4QNX2|S247B_DANRE	72.15	79	22	0	2	238	197	275	3e-38	131	79	27.43	Solute carrier family 25 member 47-B OS=Danio rerio GN=slc25a47b PE=2 SV=1
comp163499_c0	comp163499_c0_seq1	tr|E7EXU4|E7EXU4_DANRE	94.74	95	5	0	287	3	22	116	2e-58	188	95	21.11	Uncharacterized protein OS=Danio rerio GN=CABZ01078431.1 PE=4 SV=1
comp163668_c0	comp163668_c0_seq1	tr|B8JJJ6|B8JJJ6_DANRE	50.88	57	28	0	11	181	34	90	5e-14	64.7	57	28.93	Uncharacterized protein OS=Danio rerio GN=guk1b PE=3 SV=1
comp164328_c0	comp164328_c0_seq1	tr|F1R8R9|F1R8R9_DANRE	49.38	81	36	1	34	261	22	102	6e-19	79.3	81	38.03	Uncharacterized protein OS=Danio rerio GN=epdl2 PE=4 SV=1
comp164360_c0	comp164360_c0_seq1	tr|E7EYE5|E7EYE5_DANRE	54.41	68	27	2	4	207	20	83	1e-13	64.3	64	34.59	Phosphatase and actin regulator OS=Danio rerio GN=CABZ01084952.1 PE=3 SV=1
comp164583_c0	comp164583_c0_seq1	tr|E7F941|E7F941_DANRE	31.76	85	58	0	261	7	59	143	4e-11	58.9	85	24.43	Uncharacterized protein OS=Danio rerio PE=4 SV=1
comp164591_c0	comp164591_c0_seq1	tr|B0UXK3|B0UXK3_DANRE	53.85	65	29	1	3	197	106	169	2e-11	58.5	64	21.84	Uncharacterized protein OS=Danio rerio GN=traf1 PE=4 SV=1
comp164657_c0	comp164657_c0_seq1	tr|E7F105|E7F105_DANRE	35.71	98	61	2	42	329	33	130	2e-11	58.5	98	68.06	Uncharacterized protein OS=Danio rerio GN=BX296538.3 PE=4 SV=1
comp164660_c0	comp164660_c0_seq1	tr|X1WEW9|X1WEW9_DANRE	60.48	124	49	0	3	374	168	291	6e-49	167	124	21.79	Uncharacterized protein OS=Danio rerio GN=si:ch211-167j9.4 PE=4 SV=1
comp164783_c0	comp164783_c0_seq1	tr|E7FGW7|E7FGW7_DANRE	78.48	79	17	0	3	239	69	147	7e-40	135	79	30.74	Uncharacterized protein OS=Danio rerio GN=lck PE=4 SV=1
comp16510_c0	comp16510_c0_seq2	tr|D3GDN2|D3GDN2_DANRE	73.68	57	13	1	219	49	25	79	6e-22	89.4	55	51.4	Prokineticin OS=Danio rerio GN=prok2 PE=2 SV=1
comp16510_c0	comp16510_c0_seq1	tr|D3GDN2|D3GDN2_DANRE	90	50	5	0	150	1	25	74	3e-26	100	50	46.73	Prokineticin OS=Danio rerio GN=prok2 PE=2 SV=1
comp1654_c0	comp1654_c0_seq1	tr|F1Q8J3|F1Q8J3_DANRE	43.24	111	63	0	2	334	50	160	1e-26	103	111	24.45	Uncharacterized protein (Fragment) OS=Danio rerio PE=4 SV=1
comp165438_c0	comp165438_c0_seq1	tr|B0S5E2|B0S5E2_DANRE	61.11	90	35	0	273	4	51	140	2e-33	116	90	56.6	Uncharacterized protein (Fragment) OS=Danio rerio GN=pcca PE=4 SV=1
comp165447_c0	comp165447_c0_seq1	tr|Q5SPG0|Q5SPG0_DANRE	71.08	83	24	0	251	3	81	163	3e-24	94.7	83	24.2	Uncharacterized protein OS=Danio rerio GN=slc10a1 PE=4 SV=2
comp165512_c0	comp165512_c0_seq1	tr|F1QBG7|F1QBG7_DANRE	43.86	114	52	2	312	7	238	351	3e-23	93.6	114	26.33	Uncharacterized protein OS=Danio rerio GN=aars PE=3 SV=1
comp165711_c0	comp165711_c0_seq1	tr|E7FFW9|E7FFW9_DANRE	71.43	42	12	0	154	29	96	137	4e-18	75.9	42	26.09	Gig2-like protein DreL OS=Danio rerio GN=gig2l PE=2 SV=1
comp165877_c0	comp165877_c0_seq1	tr|F1Q8D0|F1Q8D0_DANRE	79.57	93	19	0	15	293	51	143	1e-49	159	93	52.54	Uncharacterized protein (Fragment) OS=Danio rerio GN=si:dkey-11f4.7 PE=4 SV=1
comp165992_c0	comp165992_c0_seq1	tr|Q5RIV5|Q5RIV5_DANRE	66.07	56	19	0	268	101	173	228	1e-20	84.7	56	23.63	Uncharacterized protein OS=Danio rerio GN=aig1 PE=4 SV=2
comp166283_c0	comp166283_c0_seq1	tr|X1WHC8|X1WHC8_DANRE	56.92	65	24	1	293	99	103	163	1e-18	79.3	61	21.86	Uncharacterized protein OS=Danio rerio GN=zgc:109949 PE=4 SV=1
comp166344_c0	comp166344_c0_seq1	tr|F6P2R4|F6P2R4_DANRE	46.23	106	57	0	3	320	246	351	3e-16	74.3	106	24.59	Uncharacterized protein OS=Danio rerio GN=gcat PE=3 SV=1
comp166350_c0	comp166350_c0_seq1	tr|Q58EQ3|Q58EQ3_DANRE	60.2	98	39	0	3	296	108	205	3e-37	132	98	23.61	Uncharacterized protein OS=Danio rerio GN=zgc:113227 PE=2 SV=1
comp16636_c0	comp16636_c0_seq1	tr|Q5TZ59|Q5TZ59_DANRE	79.83	119	24	0	2	358	127	245	8e-63	199	119	30.51	Uncharacterized protein OS=Danio rerio GN=kcnk3a PE=3 SV=1
comp166390_c0	comp166390_c0_seq1	tr|F1QUA4|F1QUA4_DANRE	56.06	66	29	0	4	201	142	207	3e-20	83.2	66	28.95	Uncharacterized protein (Fragment) OS=Danio rerio PE=4 SV=1
comp166392_c0	comp166392_c0_seq1	tr|A2AR72|A2AR72_DANRE	50.7	71	35	0	1	213	199	269	8e-15	68.2	71	21.91	Uncharacterized protein OS=Danio rerio GN=wisp2 PE=4 SV=1
comp166434_c0	comp166434_c0_seq1	tr|F8W3R8|F8W3R8_DANRE	48.48	66	34	0	214	17	205	270	4e-17	74.3	66	21.78	Uncharacterized protein (Fragment) OS=Danio rerio GN=dpys PE=4 SV=1
comp166450_c0	comp166450_c0_seq1	tr|F1QH94|F1QH94_DANRE	85.92	71	10	0	4	216	167	237	5e-37	128	71	24.07	Uncharacterized protein OS=Danio rerio GN=matn3a PE=4 SV=1
comp166481_c0	comp166481_c0_seq1	tr|F1QC33|F1QC33_DANRE	65.79	76	26	0	229	2	135	210	2e-29	107	76	26.03	Uncharacterized protein (Fragment) OS=Danio rerio GN=slc23a3 PE=4 SV=1
comp166498_c0	comp166498_c0_seq1	tr|F8W4V5|F8W4V5_DANRE	63.41	41	15	0	128	250	23	63	1e-13	63.2	41	38.68	Uncharacterized protein (Fragment) OS=Danio rerio GN=iscub PE=4 SV=1
comp166556_c0	comp166556_c0_seq1	tr|E9QBC1|E9QBC1_DANRE	82.76	87	15	0	3	263	26	112	2e-50	159	87	59.18	Uncharacterized protein OS=Danio rerio GN=irf10 PE=4 SV=1
comp166593_c0	comp166593_c0_seq1	sp|A2BF66|HORM1_DANRE	70.24	84	25	0	253	2	113	196	3e-36	127	84	23.6	HORMA domain-containing protein 1 OS=Danio rerio GN=hormad1 PE=2 SV=1
comp166867_c0	comp166867_c0_seq1	tr|Q502B2|Q502B2_DANRE	70.77	65	19	0	309	115	1	65	6e-29	105	65	37.14	Uncharacterized protein OS=Danio rerio GN=vkorc1l1 PE=2 SV=1
comp16698_c0	comp16698_c0_seq1	tr|Q7T2E7|Q7T2E7_DANRE	48.39	62	27	1	1	186	166	222	2e-11	58.2	57	25.68	Claudin OS=Danio rerio GN=cldn15a PE=2 SV=1
comp167021_c0	comp167021_c0_seq1	tr|F1QCD0|F1QCD0_DANRE	61.64	73	28	0	222	4	63	135	3e-22	88.6	73	21.79	Uncharacterized protein (Fragment) OS=Danio rerio GN=LOC100536406 PE=3 SV=1
comp167043_c0	comp167043_c0_seq1	sp|Q9YGW7|DAZL_DANRE	61.84	76	26	2	2	229	115	187	5e-24	94	73	31.88	Deleted in azoospermia-like OS=Danio rerio GN=dazl PE=1 SV=1
comp167066_c0	comp167066_c0_seq1	tr|Q6P5J7|Q6P5J7_DANRE	91.14	79	7	0	3	239	79	157	9e-47	152	79	33.05	Chloride intracellular channel a OS=Danio rerio GN=clica PE=2 SV=1
comp167250_c0	comp167250_c0_seq1	tr|A5PMA7|A5PMA7_DANRE	41.03	78	46	0	7	240	80	157	2e-17	74.3	78	46.71	Novel protein (Zgc:63972) OS=Danio rerio GN=DKEY-10N19.1 PE=4 SV=1
comp16731_c0	comp16731_c0_seq1	tr|F1QSJ6|F1QSJ6_DANRE	79.46	185	34	2	550	5	13	196	4e-71	232	184	26.4	Sodium/hydrogen exchanger OS=Danio rerio GN=slc9a6a PE=3 SV=1
comp16731_c1	comp16731_c1_seq1	tr|F1QSJ6|F1QSJ6_DANRE	79.45	146	30	0	438	1	210	355	4e-62	205	146	20.95	Sodium/hydrogen exchanger OS=Danio rerio GN=slc9a6a PE=3 SV=1
comp16752_c0	comp16752_c0_seq1	tr|E7EZQ3|E7EZQ3_DANRE	70.73	164	43	3	106	594	201	360	9e-41	147	160	24.65	Uncharacterized protein OS=Danio rerio GN=LOC100005000 PE=4 SV=1
comp167533_c0	comp167533_c0_seq1	tr|A9C3Q7|A9C3Q7_DANRE	40	95	55	2	284	3	43	136	2e-16	74.3	94	22.98	Aminomethyltransferase OS=Danio rerio GN=amt PE=3 SV=1
comp167672_c0	comp167672_c0_seq1	tr|E7F2E9|E7F2E9_DANRE	85.96	57	7	1	216	49	173	229	9e-16	69.7	57	23.55	Uncharacterized protein OS=Danio rerio GN=si:ch73-167i17.6 PE=4 SV=1
comp167822_c0	comp167822_c0_seq1	tr|F1R2L9|F1R2L9_DANRE	74.36	78	20	0	234	1	26	103	3e-39	134	78	26.17	Uncharacterized protein (Fragment) OS=Danio rerio GN=LOC100535716 PE=4 SV=1
comp167859_c0	comp167859_c0_seq1	tr|A8WGP7|A8WGP7_DANRE	36.36	121	69	3	1	342	10	129	9e-18	79.3	120	24.34	UDP-glucose 6-dehydrogenase OS=Danio rerio GN=ugdh PE=2 SV=1
comp167931_c0	comp167931_c0_seq1	tr|F1R6D8|F1R6D8_DANRE	49.4	83	33	3	237	4	158	236	6e-13	62.4	79	33.47	Transcription factor E2F8 (Fragment) OS=Danio rerio GN=e2f8 PE=4 SV=1
comp168035_c0	comp168035_c0_seq1	tr|F1QAH0|F1QAH0_DANRE	59.65	114	46	0	343	2	35	148	4e-43	147	114	32.66	Uncharacterized protein (Fragment) OS=Danio rerio GN=LOC100535037 PE=3 SV=1
comp168074_c0	comp168074_c0_seq1	tr|F8W5E3|F8W5E3_DANRE	96.1	77	3	0	3	233	64	140	1e-49	158	77	38.89	Uncharacterized protein OS=Danio rerio GN=pax7a PE=3 SV=1
comp168150_c0	comp168150_c0_seq1	tr|B0S730|B0S730_DANRE	91.92	99	8	0	3	299	90	188	2e-50	164	99	33.22	Solute carrier family 25 (Mitochondrial carrier adenine nucleotide translocator), member 6 OS=Danio rerio GN=slc25a6 PE=2 SV=1
comp168242_c0	comp168242_c0_seq1	tr|H9GZ69|H9GZ69_DANRE	48.33	60	31	0	308	129	70	129	1e-15	69.7	60	46.15	Uncharacterized protein OS=Danio rerio PE=4 SV=1
comp168344_c0	comp168344_c0_seq1	tr|B0UXI3|B0UXI3_DANRE	60	95	38	0	289	5	316	410	3e-28	107	95	22.51	Forkhead box E3 OS=Danio rerio GN=foxe3 PE=2 SV=1
comp168376_c0	comp168376_c0_seq1	tr|A7MCR1|A7MCR1_DANRE	34.85	132	59	5	15	404	167	273	7e-19	81.3	107	39.19	Cytochrome b-c1 complex subunit Rieske, mitochondrial OS=Danio rerio GN=uqcrfs1 PE=2 SV=1
comp168639_c0	comp168639_c0_seq1	tr|F1QSU6|F1QSU6_DANRE	61.18	85	30	1	1	246	59	143	3e-30	111	85	23.35	Uncharacterized protein OS=Danio rerio GN=tmeff1b PE=4 SV=1
comp168692_c0	comp168692_c0_seq1	tr|E7F3W8|E7F3W8_DANRE	85.14	148	22	0	446	3	120	267	7e-87	266	148	29.72	Uncharacterized protein OS=Danio rerio GN=LOC100151597 PE=4 SV=1
comp168720_c0	comp168720_c0_seq1	tr|R4GDR5|R4GDR5_DANRE	78.48	79	17	0	242	6	91	169	1e-36	129	79	21.76	Uncharacterized protein (Fragment) OS=Danio rerio GN=si:dkey-52j6.3 PE=4 SV=1
comp168742_c0	comp168742_c0_seq1	tr|B8A514|B8A514_DANRE	92.17	115	9	0	345	1	123	237	3e-72	223	115	31.34	Uncharacterized protein OS=Danio rerio GN=gdap1l1 PE=4 SV=1
comp168800_c0	comp168800_c0_seq1	tr|Q0GH74|Q0GH74_DANRE	71.23	146	36	2	3	428	262	405	7e-68	215	144	32.51	Serotonin receptor 2B OS=Danio rerio GN=htr2b PE=2 SV=1
comp16902_c0	comp16902_c0_seq1	tr|F1R5A4|F1R5A4_DANRE	51.76	85	41	0	5	259	152	236	5e-12	60.8	85	30.36	Uncharacterized protein OS=Danio rerio GN=stoml3b PE=4 SV=1
comp16902_c1	comp16902_c1_seq1	tr|F1R5A4|F1R5A4_DANRE	46.88	64	34	0	12	203	73	136	4e-16	70.9	64	22.86	Uncharacterized protein OS=Danio rerio GN=stoml3b PE=4 SV=1
comp16910_c0	comp16910_c0_seq1	tr|E7F941|E7F941_DANRE	33.05	118	78	1	378	25	18	134	3e-19	83.6	117	33.62	Uncharacterized protein OS=Danio rerio PE=4 SV=1
comp169112_c0	comp169112_c0_seq1	tr|Q6IQG6|Q6IQG6_DANRE	78.9	109	22	1	355	29	28	135	3e-54	173	108	48	Phosphoribosyl transferase domain containing 1 OS=Danio rerio GN=prtfdc1 PE=2 SV=1
comp16928_c0	comp16928_c0_seq1	tr|H9GY56|H9GY56_DANRE	52.25	289	101	9	872	60	269	538	2e-50	181	270	36.49	Uncharacterized protein OS=Danio rerio GN=LOC101884715 PE=4 SV=1
comp169324_c0	comp169324_c0_seq1	tr|A5WUM7|A5WUM7_DANRE	92.77	83	6	0	1	249	146	228	7e-52	166	83	32.17	Uncharacterized protein OS=Danio rerio GN=dhrs11a PE=3 SV=1
comp169399_c0	comp169399_c0_seq1	tr|E7F1L5|E7F1L5_DANRE	61.9	42	16	0	126	1	57	98	7e-12	58.5	42	23.2	Uncharacterized protein OS=Danio rerio GN=CU633981.2 PE=4 SV=1
comp16956_c0	comp16956_c0_seq1	tr|F1Q734|F1Q734_DANRE	69.51	223	58	4	794	132	113	327	2e-98	297	215	58.27	Uncharacterized protein OS=Danio rerio GN=lpar2b PE=4 SV=1
comp169615_c0	comp169615_c0_seq1	tr|F1RCL5|F1RCL5_DANRE	44.74	76	39	2	4	225	44	118	1e-17	74.7	75	43.1	Uncharacterized protein OS=Danio rerio GN=gcsha PE=3 SV=1
comp16962_c0	comp16962_c0_seq1	tr|E7FFL8|E7FFL8_DANRE	55.28	123	55	0	377	9	107	229	4e-40	140	123	30.67	Uncharacterized protein OS=Danio rerio GN=si:dkey-46g23.2 PE=4 SV=1
comp169657_c0	comp169657_c0_seq1	tr|F1RA03|F1RA03_DANRE	90.14	71	7	0	78	290	6	76	2e-38	131	71	29.58	Uncharacterized protein (Fragment) OS=Danio rerio GN=LOC101882408 PE=3 SV=1
comp169785_c0	comp169785_c0_seq1	sp|Q5MJ86|G3P2_DANRE	74.63	67	17	0	22	222	146	212	5e-29	107	67	20	Glyceraldehyde-3-phosphate dehydrogenase 2 OS=Danio rerio GN=gapdh-2 PE=2 SV=1
comp169792_c0	comp169792_c0_seq1	tr|U3JAP8|U3JAP8_DANRE	41.67	72	41	1	216	1	74	144	2e-14	66.6	71	27.73	Uncharacterized protein OS=Danio rerio GN=si:dkeyp-104f11.9 PE=4 SV=1
comp170048_c0	comp170048_c0_seq1	tr|F1QZS8|F1QZS8_DANRE	80.15	136	27	0	1	408	120	255	1e-72	223	136	46.58	Uncharacterized protein OS=Danio rerio GN=sgcd PE=4 SV=1
comp170213_c0	comp170213_c0_seq1	tr|H2L2P8|H2L2P8_DANRE	64.86	74	26	0	3	224	265	338	5e-29	110	74	20.27	Uncharacterized protein OS=Danio rerio GN=si:dkey-22o12.5 PE=3 SV=1
comp170526_c0	comp170526_c0_seq1	tr|Q6PBI0|Q6PBI0_DANRE	66.94	121	40	0	364	2	312	432	1e-47	162	121	25.97	Succinate-CoA ligase, ADP-forming, beta subunit OS=Danio rerio GN=sucla2 PE=2 SV=1
comp170779_c0	comp170779_c0_seq1	tr|Q66IA6|Q66IA6_DANRE	60.87	69	27	0	2	208	101	169	2e-22	88.2	69	39.66	LY6/PLAUR domain containing 6 OS=Danio rerio GN=lypd6 PE=2 SV=1
comp170863_c0	comp170863_c0_seq1	tr|E7FCZ0|E7FCZ0_DANRE	80.39	51	10	0	5	157	18	68	8e-24	92.8	51	20.32	Uncharacterized protein OS=Danio rerio GN=LOC565078 PE=3 SV=1
comp170997_c0	comp170997_c0_seq1	tr|E7F0B0|E7F0B0_DANRE	87.72	57	7	0	171	1	1	57	2e-13	63.2	57	49.57	Uncharacterized protein OS=Danio rerio GN=LOC101884899 PE=4 SV=1
comp171000_c0	comp171000_c0_seq1	tr|B0UXQ2|B0UXQ2_DANRE	68.7	115	35	1	347	3	145	258	6e-49	165	114	24.41	Uncharacterized protein (Fragment) OS=Danio rerio GN=slc2a6 PE=3 SV=1
comp171026_c0	comp171026_c0_seq1	tr|A2CF00|A2CF00_DANRE	86.44	59	8	0	107	283	22	80	8e-33	117	59	22.87	Uncharacterized protein OS=Danio rerio GN=shisa2 PE=4 SV=1
comp17111_c1	comp17111_c1_seq1	tr|Q56P19|Q56P19_DANRE	56.86	51	22	0	180	332	75	125	1e-11	61.6	51	27.27	Spermatogenesis related gene OS=Danio rerio GN=syce2 PE=2 SV=1
comp17119_c0	comp17119_c0_seq1	tr|E7F3G4|E7F3G4_DANRE	36.17	94	60	0	43	324	191	284	9e-14	67.4	94	27.25	Uncharacterized protein OS=Danio rerio GN=CR855327.1 PE=4 SV=1
comp171218_c0	comp171218_c0_seq1	tr|F1QHP8|F1QHP8_DANRE	80.72	83	16	0	252	4	270	352	4e-25	97.8	83	20.19	Uncharacterized protein OS=Danio rerio GN=zgc:91960 PE=4 SV=1
comp171330_c0	comp171330_c0_seq1	sp|Q7T3H9|HYI_DANRE	34.97	143	88	2	4	417	26	168	2e-12	63.5	143	51.81	Putative hydroxypyruvate isomerase OS=Danio rerio GN=hyi PE=2 SV=2
comp171332_c0	comp171332_c0_seq1	tr|F1QW13|F1QW13_DANRE	46.48	71	29	3	280	71	23	85	6e-12	59.3	63	67.02	Gonadoliberin OS=Danio rerio GN=gnrh3 PE=3 SV=1
comp1714_c1	comp1714_c1_seq1	tr|Q7T3E9|Q7T3E9_DANRE	67.85	395	120	3	403	1584	25	413	0	570	389	94.19	G protein-coupled receptor 19 OS=Danio rerio GN=gpr19 PE=2 SV=1
comp171473_c0	comp171473_c0_seq1	tr|F1RBB0|F1RBB0_DANRE	70.42	71	21	0	3	215	131	201	2e-29	106	71	33.81	Uncharacterized protein OS=Danio rerio GN=zgc:171927 PE=3 SV=1
comp171514_c0	comp171514_c0_seq1	tr|F8W361|F8W361_DANRE	86.25	80	11	0	241	2	112	191	1e-46	151	80	36.7	Pachytene checkpoint protein 2 homolog OS=Danio rerio GN=trip13 PE=4 SV=2
comp17167_c1	comp17167_c1_seq1	tr|E9QIP8|E9QIP8_DANRE	44.97	169	92	1	26	529	19	187	9e-36	130	169	65	Uncharacterized protein OS=Danio rerio GN=sorbs3 PE=4 SV=2
comp171792_c0	comp171792_c0_seq1	sp|P35359|OPSD_DANRE	79.44	107	22	0	322	2	4	110	2e-56	182	107	30.23	Rhodopsin OS=Danio rerio GN=rho PE=2 SV=2
comp17186_c0	comp17186_c0_seq1	tr|E7F288|E7F288_DANRE	40	100	55	2	289	5	247	346	3e-14	68.9	100	20.88	Uncharacterized protein (Fragment) OS=Danio rerio GN=caps2 PE=4 SV=2
comp171876_c0	comp171876_c0_seq1	tr|E7EY25|E7EY25_DANRE	72.37	76	12	1	3	230	51	117	5e-19	77.8	67	54.47	Uncharacterized protein OS=Danio rerio GN=CABZ01112548.1 PE=4 SV=1
comp17188_c0	comp17188_c0_seq1	tr|A2BIK9|A2BIK9_DANRE	54.17	72	32	1	213	1	83	154	2e-21	85.9	72	26.87	Uncharacterized protein (Fragment) OS=Danio rerio GN=si:dkey-26m3.1 PE=4 SV=1
comp172016_c0	comp172016_c0_seq1	tr|E7F941|E7F941_DANRE	38.3	94	57	1	47	328	3	95	1e-14	69.7	93	26.72	Uncharacterized protein OS=Danio rerio PE=4 SV=1
comp17205_c0	comp17205_c0_seq1	tr|Q1LYJ7|Q1LYJ7_DANRE	33.63	113	47	2	9	347	221	305	6e-11	60.1	85	25.68	Uncharacterized protein OS=Danio rerio GN=kng1 PE=4 SV=1
comp172126_c0	comp172126_c0_seq1	tr|B3DIG3|B3DIG3_DANRE	74.44	90	23	0	5	274	1	90	4e-42	142	90	31.58	Potassium channel tetramerisation domain containing 16a OS=Danio rerio GN=kctd16a PE=2 SV=1
comp172148_c0	comp172148_c0_seq1	tr|E9QJ85|E9QJ85_DANRE	74.19	93	24	0	3	281	319	411	4e-46	156	93	20.58	Uncharacterized protein OS=Danio rerio GN=si:ch211-274f20.2 PE=3 SV=1
comp17216_c0	comp17216_c0_seq1	tr|F1QN84|F1QN84_DANRE	81.97	122	22	0	366	1	214	335	8e-61	195	122	29.61	Uncharacterized protein (Fragment) OS=Danio rerio GN=cntn2 PE=4 SV=1
comp172195_c0	comp172195_c0_seq1	tr|E7FCI3|E7FCI3_DANRE	41.67	72	42	0	218	3	82	153	1e-13	63.9	72	36.73	Uncharacterized protein OS=Danio rerio PE=4 SV=1
comp172254_c0	comp172254_c0_seq1	tr|F1QA95|F1QA95_DANRE	45.59	68	37	0	225	22	85	152	1e-12	63.2	68	21.12	Uncharacterized protein OS=Danio rerio GN=ncapg2 PE=4 SV=1
comp172392_c0	comp172392_c0_seq1	tr|G1K2K8|G1K2K8_DANRE	37.66	77	46	1	1	231	62	136	6e-11	56.2	75	45.45	Uncharacterized protein OS=Danio rerio GN=si:ch211-163l21.7 PE=4 SV=1
comp172414_c0	comp172414_c0_seq1	tr|F1R8F5|F1R8F5_DANRE	44.09	93	51	1	31	306	179	271	2e-23	93.6	93	24.87	Uncharacterized protein (Fragment) OS=Danio rerio GN=si:ch211-173p18.3 PE=4 SV=1
comp172429_c0	comp172429_c0_seq1	tr|E7FEU3|E7FEU3_DANRE	81.69	71	13	0	3	215	89	159	5e-38	129	71	28.4	Uncharacterized protein OS=Danio rerio GN=LOC101887011 PE=4 SV=1
comp172480_c0	comp172480_c0_seq1	sp|Q6DHB5|LHPL3_DANRE	93.55	62	4	0	63	248	135	196	2e-35	122	62	28.7	Lipoma HMGIC fusion partner-like 3 protein OS=Danio rerio GN=lhfpl3 PE=2 SV=1
comp172524_c0	comp172524_c0_seq1	tr|E7F5U8|E7F5U8_DANRE	96.19	105	4	0	315	1	173	277	4e-67	209	105	29.58	Uncharacterized protein OS=Danio rerio PE=4 SV=1
comp172620_c0	comp172620_c0_seq1	tr|E7FFB8|E7FFB8_DANRE	67.95	78	25	0	3	236	146	223	2e-35	125	78	34.98	Uncharacterized protein OS=Danio rerio GN=LOC100333103 PE=4 SV=1
comp172621_c0	comp172621_c0_seq1	tr|E7FCI3|E7FCI3_DANRE	43.53	85	48	0	262	8	43	127	1e-17	75.5	85	43.37	Uncharacterized protein OS=Danio rerio PE=4 SV=1
comp172686_c0	comp172686_c0_seq1	tr|H9GYB0|H9GYB0_DANRE	50.32	155	31	1	3	329	115	269	1e-40	141	155	39.74	Uncharacterized protein OS=Danio rerio GN=LOC101885701 PE=4 SV=1
comp172869_c0	comp172869_c0_seq1	tr|Q7ZZ04|Q7ZZ04_DANRE	56	75	33	0	343	119	217	291	6e-21	86.7	75	25.77	Uncharacterized protein OS=Danio rerio GN=echs1 PE=3 SV=1
comp173031_c0	comp173031_c0_seq1	tr|F1QZY9|F1QZY9_DANRE	35.42	144	86	4	1	417	229	370	7e-16	74.3	142	36.69	Reticulon-4-interacting protein 1 homolog, mitochondrial OS=Danio rerio GN=rtn4ip1 PE=4 SV=1
comp173129_c0	comp173129_c0_seq1	tr|E7F9H9|E7F9H9_DANRE	41.49	94	52	1	3	284	82	172	1e-17	75.5	91	46.43	Uncharacterized protein OS=Danio rerio GN=LOC100004358 PE=4 SV=1
comp173167_c0	comp173167_c0_seq1	tr|E7FDR3|E7FDR3_DANRE	54.72	53	24	0	1	159	183	235	6e-12	60.5	53	21.99	Uncharacterized protein OS=Danio rerio GN=si:ch211-131e11.21 PE=4 SV=2
comp17336_c0	comp17336_c0_seq1	tr|F1RAQ4|F1RAQ4_DANRE	59.76	82	32	1	1	243	87	168	2e-26	100	82	20.97	Uncharacterized protein (Fragment) OS=Danio rerio GN=LOC100537974 PE=4 SV=1
comp173382_c0	comp173382_c0_seq1	tr|E7FGD6|E7FGD6_DANRE	34.83	89	58	0	288	22	184	272	3e-12	62.8	89	23.8	Uncharacterized protein OS=Danio rerio GN=si:ch211-149k12.3 PE=4 SV=1
comp173405_c0	comp173405_c0_seq1	tr|E9QFX6|E9QFX6_DANRE	84.29	70	11	0	5	214	75	144	3e-36	125	70	25.55	Uncharacterized protein OS=Danio rerio GN=hnf4a PE=3 SV=1
comp173408_c0	comp173408_c0_seq1	tr|F1R0I6|F1R0I6_DANRE	75.71	70	17	0	212	3	1	70	1e-31	115	70	22.95	Uncharacterized protein OS=Danio rerio GN=fam43b PE=4 SV=1
comp173554_c0	comp173554_c0_seq1	tr|F1QW85|F1QW85_DANRE	42.16	102	55	3	299	3	212	312	9e-12	61.2	101	29.36	Uncharacterized protein OS=Danio rerio GN=zgc:136493 PE=3 SV=1
comp17372_c0	comp17372_c0_seq1	tr|Q5RG54|Q5RG54_DANRE	45.14	144	79	0	48	479	319	462	2e-35	130	144	28.35	Amidophosphoribosyltransferase OS=Danio rerio GN=ppat PE=2 SV=1
comp17381_c0	comp17381_c0_seq1	tr|F1QG51|F1QG51_DANRE	79.55	88	18	0	402	139	255	342	2e-40	141	88	25.73	Uncharacterized protein OS=Danio rerio GN=fmoda PE=4 SV=1
comp17381_c1	comp17381_c1_seq1	tr|F1QG51|F1QG51_DANRE	66.33	98	33	0	10	303	160	257	2e-29	110	98	28.65	Uncharacterized protein OS=Danio rerio GN=fmoda PE=4 SV=1
comp173935_c0	comp173935_c0_seq1	tr|E7FAD1|E7FAD1_DANRE	41.3	138	78	1	48	452	48	185	5e-29	110	138	38.55	Uncharacterized protein OS=Danio rerio PE=4 SV=1
comp17396_c0	comp17396_c0_seq1	tr|K7DY90|K7DY90_DANRE	85.42	96	12	1	282	1	140	235	5e-52	169	96	27.67	Uncharacterized protein (Fragment) OS=Danio rerio GN=asic4a PE=3 SV=1
comp174233_c0	comp174233_c0_seq1	tr|F1RCQ8|F1RCQ8_DANRE	44.44	144	76	3	12	431	11	154	9e-33	119	144	61.54	Uncharacterized protein (Fragment) OS=Danio rerio GN=si:ch73-137d22.1 PE=4 SV=1
comp174318_c0	comp174318_c0_seq1	tr|E7F3G4|E7F3G4_DANRE	41.98	81	47	0	243	1	43	123	2e-16	73.6	81	23.48	Uncharacterized protein OS=Danio rerio GN=CR855327.1 PE=4 SV=1
comp174371_c0	comp174371_c0_seq1	sp|Q1L8D2|MANEL_DANRE	77.53	89	20	0	2	268	206	294	1e-44	152	89	20.14	Glycoprotein endo-alpha-1,2-mannosidase-like protein OS=Danio rerio GN=maneal PE=3 SV=1
comp174658_c0	comp174658_c0_seq1	tr|E9QGS9|E9QGS9_DANRE	67.8	59	19	0	6	182	147	205	2e-24	94	59	28.78	DNA-directed primase/polymerase protein OS=Danio rerio GN=primpol PE=4 SV=1
comp17473_c0	comp17473_c0_seq1	tr|Q567Y2|Q567Y2_DANRE	81.61	87	16	0	54	314	29	115	4e-45	150	87	29.49	Uncharacterized protein OS=Danio rerio GN=rgra PE=2 SV=1
comp174819_c0	comp174819_c0_seq1	tr|E9QBY4|E9QBY4_DANRE	51.22	82	39	1	250	5	144	224	1e-23	92.4	81	29.24	Uncharacterized protein OS=Danio rerio GN=acad11 PE=4 SV=1
comp174827_c0	comp174827_c0_seq1	tr|E9QD82|E9QD82_DANRE	90	70	7	0	2	211	15	84	5e-28	101	70	46.36	Uncharacterized protein OS=Danio rerio GN=si:dkey-247m21.3 PE=3 SV=1
comp174838_c0	comp174838_c0_seq1	tr|E7F2D7|E7F2D7_DANRE	56.82	44	19	0	322	191	2	45	4e-13	48.5	44	26.35	Uncharacterized protein OS=Danio rerio PE=4 SV=1
comp174923_c0	comp174923_c0_seq1	tr|Q4ZJI3|Q4ZJI3_DANRE	78.69	61	13	0	209	27	203	263	2e-23	91.7	61	23.19	Aquaporin-0b OS=Danio rerio GN=mipb PE=2 SV=1
comp175003_c0	comp175003_c0_seq1	tr|F1RBM9|F1RBM9_DANRE	55.56	90	40	0	2	271	89	178	5e-28	103	90	40.72	Uncharacterized protein (Fragment) OS=Danio rerio GN=arhgap20b PE=4 SV=1
comp17501_c0	comp17501_c0_seq1	tr|Q0GH74|Q0GH74_DANRE	83.8	142	22	1	426	1	29	169	9e-56	184	141	31.83	Serotonin receptor 2B OS=Danio rerio GN=htr2b PE=2 SV=1
comp17501_c1	comp17501_c1_seq1	tr|Q0GH74|Q0GH74_DANRE	48.54	103	49	1	309	1	172	270	1e-19	84	99	22.35	Serotonin receptor 2B OS=Danio rerio GN=htr2b PE=2 SV=1
comp17509_c0	comp17509_c0_seq1	tr|X1WBW6|X1WBW6_DANRE	89.02	82	9	0	248	3	69	150	3e-49	157	82	47.4	Uncharacterized protein OS=Danio rerio GN=si:ch211-129o13.1 PE=4 SV=1
comp175157_c0	comp175157_c0_seq1	tr|F1R414|F1R414_DANRE	30	150	93	3	429	16	37	186	2e-11	62.8	150	23.81	Uncharacterized protein (Fragment) OS=Danio rerio GN=LOC101883220 PE=4 SV=1
comp175331_c0	comp175331_c0_seq1	tr|A2BFD3|A2BFD3_DANRE	68.54	178	56	0	536	3	297	474	4e-81	252	178	36.63	Adenylate kinase 8 OS=Danio rerio GN=ak8 PE=3 SV=1
comp17554_c0	comp17554_c0_seq1	tr|Q4U3K9|Q4U3K9_DANRE	81.77	373	65	1	61	1170	1	373	0	603	373	39.68	Aryl hydrocarbon receptor 1B OS=Danio rerio GN=ahr1b PE=2 SV=1
comp175607_c0	comp175607_c0_seq1	tr|A3KQL1|A3KQL1_DANRE	67.98	178	12	1	64	462	1	178	3e-48	164	178	41.59	Uncharacterized protein OS=Danio rerio GN=necab2 PE=4 SV=2
comp175650_c0	comp175650_c0_seq1	tr|R4GDR5|R4GDR5_DANRE	71.23	73	21	0	2	220	227	299	5e-34	121	73	20.11	Uncharacterized protein (Fragment) OS=Danio rerio GN=si:dkey-52j6.3 PE=4 SV=1
comp175845_c0	comp175845_c0_seq1	tr|Q5YLG6|Q5YLG6_DANRE	89.36	94	10	0	283	2	48	141	1e-58	183	94	40	Novel protein similar to vertebrate ras homolog gene family, member V (RHOV) OS=Danio rerio GN=rhov PE=2 SV=1
comp175856_c0	comp175856_c0_seq1	tr|E7F7E1|E7F7E1_DANRE	83.33	96	16	0	1	288	108	203	3e-52	171	96	25.26	Uncharacterized protein OS=Danio rerio GN=LOC559133 PE=3 SV=1
comp176_c0	comp176_c0_seq1	tr|F1QC25|F1QC25_DANRE	73.91	92	24	0	277	2	200	291	1e-32	119	92	23.65	Uncharacterized protein (Fragment) OS=Danio rerio GN=LOC100331465 PE=3 SV=1
comp176172_c0	comp176172_c0_seq1	tr|A2BIK9|A2BIK9_DANRE	47.89	71	37	0	215	3	18	88	8e-15	67.8	71	26.49	Uncharacterized protein (Fragment) OS=Danio rerio GN=si:dkey-26m3.1 PE=4 SV=1
comp17651_c0	comp17651_c0_seq1	tr|A9JRA8|A9JRA8_DANRE	80.56	216	42	0	3	650	367	582	2e-107	328	216	31.35	Si:ch211-61f14.1 protein OS=Danio rerio GN=kif2c PE=2 SV=1
comp176554_c0	comp176554_c0_seq1	tr|E7F6J3|E7F6J3_DANRE	73.68	133	35	0	401	3	239	371	1e-64	207	133	27.2	Uncharacterized protein OS=Danio rerio GN=LOC100534735 PE=4 SV=1
comp176573_c0	comp176573_c0_seq1	tr|Q6EV31|Q6EV31_DANRE	58.97	78	32	0	236	3	59	136	5e-26	100	78	20.86	Alpha 2,3-sialyltransferase ST3Gal II OS=Danio rerio GN=st3gal2 PE=2 SV=1
comp176687_c0	comp176687_c0_seq1	tr|E7FA24|E7FA24_DANRE	57.32	82	34	1	3	248	150	230	1e-27	102	81	31.76	Uncharacterized protein OS=Danio rerio PE=4 SV=1
comp17676_c0	comp17676_c0_seq1	tr|Q7ZV93|Q7ZV93_DANRE	87.6	129	14	1	2	382	200	328	1e-64	209	129	39.33	GAIP c-terminus interacting protein 2 OS=Danio rerio GN=gipc2 PE=2 SV=1
comp17686_c0	comp17686_c0_seq1	tr|F1QUA2|F1QUA2_DANRE	57.14	63	21	2	200	27	118	179	1e-17	75.9	62	23.13	Uncharacterized protein OS=Danio rerio GN=tnfsf13b PE=4 SV=1
comp17686_c1	comp17686_c1_seq1	tr|F1QUA2|F1QUA2_DANRE	62.22	90	34	0	8	277	179	268	9e-38	130	90	33.58	Uncharacterized protein OS=Danio rerio GN=tnfsf13b PE=4 SV=1
comp176886_c0	comp176886_c0_seq1	sp|P53405|ISL1_DANRE	96.47	85	3	0	257	3	226	310	6e-53	171	85	24.36	Insulin gene enhancer protein isl-1 OS=Danio rerio GN=isl1 PE=2 SV=1
comp176948_c0	comp176948_c0_seq1	tr|E7F0L4|E7F0L4_DANRE	44.59	74	41	0	227	6	51	124	6e-14	65.5	74	30.2	Uncharacterized protein OS=Danio rerio GN=CU694385.1 PE=4 SV=1
comp176959_c0	comp176959_c0_seq1	tr|F1Q707|F1Q707_DANRE	53.33	90	39	2	268	2	6	93	2e-15	72.8	88	22.98	Uncharacterized protein (Fragment) OS=Danio rerio GN=LOC100330681 PE=3 SV=1
comp1770_c0	comp1770_c0_seq1	tr|B8A687|B8A687_DANRE	85.31	143	21	0	431	3	81	223	1e-85	261	143	32.72	Novel protein similar to H.sapiens CNNM2, cyclin M2 (CNNM2) (Fragment) OS=Danio rerio GN=cnnm1 PE=4 SV=1
comp177031_c0	comp177031_c0_seq1	tr|G1K2G5|G1K2G5_DANRE	60.38	53	21	0	239	81	105	157	7e-15	67	53	33.33	Uncharacterized protein OS=Danio rerio GN=si:dkey-27p23.3 PE=4 SV=1
comp17715_c1	comp17715_c1_seq1	tr|F1QR96|F1QR96_DANRE	79.87	149	30	0	2	448	192	340	4e-85	263	149	27.95	Coronin OS=Danio rerio GN=coro2a PE=3 SV=1
comp177177_c0	comp177177_c0_seq1	tr|F1QGU4|F1QGU4_DANRE	37.39	115	67	2	336	7	134	248	5e-18	78.2	115	40.21	Uncharacterized protein (Fragment) OS=Danio rerio PE=4 SV=1
comp177186_c0	comp177186_c0_seq1	tr|F1QF47|F1QF47_DANRE	57.29	96	33	2	281	18	161	256	1e-27	104	96	28.15	Uncharacterized protein OS=Danio rerio PE=4 SV=1
comp177315_c0	comp177315_c0_seq1	tr|Q5QKM9|Q5QKM9_DANRE	81.16	69	13	0	1	207	154	222	7e-37	127	69	26.14	Deoxycytidine kinase 2 OS=Danio rerio GN=DCK2 PE=2 SV=1
comp177467_c0	comp177467_c0_seq1	tr|F1QJW7|F1QJW7_DANRE	84.52	84	13	0	254	3	25	108	5e-37	125	84	53.85	Uncharacterized protein (Fragment) OS=Danio rerio GN=si:dkey-11f4.7 PE=4 SV=1
comp177753_c0	comp177753_c0_seq1	tr|F1QWP9|F1QWP9_DANRE	72.62	84	23	0	253	2	119	202	3e-27	103	84	28.09	Uncharacterized protein (Fragment) OS=Danio rerio GN=slc35d2 PE=4 SV=2
comp177792_c0	comp177792_c0_seq1	tr|E7FD86|E7FD86_DANRE	38.6	114	52	4	298	2	106	216	2e-16	75.1	111	21.43	Uncharacterized protein OS=Danio rerio GN=LOC799479 PE=4 SV=1
comp17802_c0	comp17802_c0_seq1	tr|Q1LYP1|Q1LYP1_DANRE	64.1	117	42	0	581	231	31	147	9e-44	146	117	79.59	Novel protein similar to vertebrate urocortin 3 (Stresscopin) (UCN3) OS=Danio rerio GN=ucn3l PE=2 SV=1
comp178048_c0	comp178048_c0_seq1	tr|X1WFN8|X1WFN8_DANRE	53.41	88	40	1	269	6	1	87	4e-24	94.4	87	47.03	Uncharacterized protein (Fragment) OS=Danio rerio GN=si:ch1073-296i8.2 PE=4 SV=1
comp17806_c0	comp17806_c0_seq1	tr|A2BIP2|A2BIP2_DANRE	56.34	142	45	4	417	1	2	129	3e-36	133	128	26.61	Uncharacterized protein OS=Danio rerio GN=camkk1 PE=4 SV=1
comp178367_c0	comp178367_c0_seq1	tr|X1WB95|X1WB95_DANRE	38.83	103	62	1	308	3	40	142	1e-14	68.6	103	32.59	Uncharacterized protein OS=Danio rerio GN=si:dkey-7k24.6 PE=3 SV=1
comp178430_c0	comp178430_c0_seq1	tr|X1WEH4|X1WEH4_DANRE	77.17	92	21	0	276	1	40	131	2e-48	155	92	48.94	Uncharacterized protein (Fragment) OS=Danio rerio GN=rhoh PE=3 SV=1
comp178590_c0	comp178590_c0_seq1	tr|F1RBV2|F1RBV2_DANRE	52.63	57	27	0	281	111	57	113	2e-14	67.4	57	20.65	Borealin OS=Danio rerio GN=cdca8 PE=4 SV=1
comp178665_c0	comp178665_c0_seq1	tr|H0WEA9|H0WEA9_DANRE	89.29	28	3	0	267	184	103	130	5e-11	56.2	28	21.54	Uncharacterized protein OS=Danio rerio GN=si:ch211-117l17.4 PE=4 SV=1
comp17867_c0	comp17867_c0_seq1	tr|F1R4T6|F1R4T6_DANRE	75.25	101	25	0	303	1	15	115	9e-52	166	101	46.54	Uncharacterized protein OS=Danio rerio GN=nme5 PE=3 SV=1
comp178738_c0	comp178738_c0_seq1	tr|E7F403|E7F403_DANRE	43.96	91	43	1	3	251	168	258	1e-15	71.2	91	25	Uncharacterized protein OS=Danio rerio GN=CU855890.1 PE=4 SV=1
comp178776_c0	comp178776_c0_seq1	tr|E7F3B7|E7F3B7_DANRE	37.5	72	44	1	259	47	230	301	3e-11	58.9	72	23.23	Uncharacterized protein OS=Danio rerio GN=CR356223.2 PE=4 SV=1
comp178786_c0	comp178786_c0_seq1	tr|F1QY42|F1QY42_DANRE	58.76	97	38	1	1	285	47	143	4e-23	91.3	97	41.81	Uncharacterized protein (Fragment) OS=Danio rerio GN=rnf220a PE=4 SV=1
comp178798_c0	comp178798_c0_seq1	tr|Q568T5|Q568T5_DANRE	72.46	69	19	0	207	1	145	213	2e-30	110	69	23.31	Chondrolectin OS=Danio rerio GN=chodl PE=2 SV=1
comp178939_c0	comp178939_c0_seq1	tr|H9GXM1|H9GXM1_DANRE	95.33	107	5	0	1	321	77	183	1e-72	221	107	37.68	Uncharacterized protein OS=Danio rerio GN=sult4a1 PE=4 SV=1
comp178965_c0	comp178965_c0_seq1	tr|F1QDI5|F1QDI5_DANRE	76.47	68	16	0	204	1	40	107	9e-34	119	68	22.82	Uncharacterized protein (Fragment) OS=Danio rerio GN=traf1 PE=4 SV=1
comp179215_c0	comp179215_c0_seq1	sp|P53405|ISL1_DANRE	97	100	3	0	1	300	103	202	3e-66	207	100	28.65	Insulin gene enhancer protein isl-1 OS=Danio rerio GN=isl1 PE=2 SV=1
comp179219_c0	comp179219_c0_seq1	sp|P57102|HAND2_DANRE	91.67	60	5	0	26	205	3	62	5e-23	89.4	60	28.85	Heart- and neural crest derivatives-expressed protein 2 OS=Danio rerio GN=hand2 PE=2 SV=1
comp179237_c0	comp179237_c0_seq1	tr|F6NXI2|F6NXI2_DANRE	66.99	103	34	0	1	309	174	276	3e-45	154	103	21.24	Uncharacterized protein OS=Danio rerio GN=enpp7 PE=4 SV=1
comp179689_c0	comp179689_c0_seq1	tr|F1RAG0|F1RAG0_DANRE	60.34	58	19	2	62	235	6	59	3e-14	65.9	54	22.59	Uncharacterized protein (Fragment) OS=Danio rerio GN=tcf7 PE=4 SV=2
comp179753_c0	comp179753_c0_seq1	tr|E7F7P5|E7F7P5_DANRE	62.5	128	43	2	378	4	125	250	2e-40	138	126	48.28	Uncharacterized protein OS=Danio rerio GN=si:dkey-84h14.1 PE=4 SV=1
comp17976_c0	comp17976_c0_seq1	tr|E7F8C5|E7F8C5_DANRE	52.51	179	73	2	537	1	1	167	3e-48	167	167	53.02	Uncharacterized protein OS=Danio rerio GN=LOC100330289 PE=3 SV=1
comp17982_c0	comp17982_c0_seq1	tr|F1QL89|F1QL89_DANRE	70.1	194	58	0	1104	523	103	296	8e-96	293	194	58.43	Membrane progestin receptor gamma-B OS=Danio rerio GN=paqr5b PE=4 SV=1
comp179866_c0	comp179866_c0_seq1	tr|F1QSY0|F1QSY0_DANRE	59.74	77	22	2	3	209	8	83	6e-19	79	76	25.33	Uncharacterized protein OS=Danio rerio GN=tlx3b PE=3 SV=1
comp179890_c0	comp179890_c0_seq1	sp|F8W4H9|MRP2A_DANRE	68.09	47	15	0	159	19	41	87	2e-16	72	47	21.66	Melanocortin-2 receptor aCCessory protein 2A OS=Danio rerio GN=mrap2a PE=1 SV=1
comp17991_c0	comp17991_c0_seq1	tr|B0S6I8|B0S6I8_DANRE	79.7	197	36	1	29	619	1	193	2e-102	305	193	52.45	Sp5 protein OS=Danio rerio GN=sp5a PE=2 SV=1
comp17992_c0	comp17992_c0_seq1	sp|P09015|HME2A_DANRE	92.31	78	6	0	1	234	177	254	5e-45	150	78	29.43	Homeobox protein engrailed-2a OS=Danio rerio GN=eng2a PE=2 SV=2
comp179989_c0	comp179989_c0_seq1	tr|Q7ZT21|Q7ZT21_DANRE	77.08	96	22	0	290	3	24	119	1e-50	160	96	67.13	Embryonic alpha globin e1 OS=Danio rerio GN=OTTDARP00000001843 PE=2 SV=1
comp180026_c0	comp180026_c0_seq1	tr|E7F8I7|E7F8I7_DANRE	68.12	69	22	0	4	210	179	247	2e-18	78.2	69	21.17	Uncharacterized protein OS=Danio rerio PE=4 SV=1
comp180048_c0	comp180048_c0_seq1	tr|Q58EQ3|Q58EQ3_DANRE	57.84	102	43	0	309	4	74	175	3e-35	127	102	24.58	Uncharacterized protein OS=Danio rerio GN=zgc:113227 PE=2 SV=1
comp18033_c0	comp18033_c0_seq1	tr|Q6GMI6|Q6GMI6_DANRE	85.96	114	16	0	581	240	145	258	3e-64	202	114	44.19	Uncharacterized protein OS=Danio rerio GN=kctd4 PE=2 SV=1
comp180363_c0	comp180363_c0_seq1	tr|F1R4T9|F1R4T9_DANRE	80	80	16	0	244	5	217	296	7e-42	142	80	25.48	Uncharacterized protein OS=Danio rerio GN=zgc:171566 PE=4 SV=1
comp180441_c0	comp180441_c0_seq1	tr|E7EXQ1|E7EXQ1_DANRE	68.52	54	17	0	173	12	45	98	3e-21	83.6	54	42.52	Uncharacterized protein OS=Danio rerio GN=LOC101886280 PE=4 SV=1
comp180494_c0	comp180494_c0_seq1	tr|F1QEN3|F1QEN3_DANRE	34	100	65	1	311	15	107	206	2e-12	62.4	100	34.36	Fumarylacetoacetate hydrolase domain containing 2A OS=Danio rerio GN=fahd2a PE=4 SV=1
comp180543_c0	comp180543_c0_seq1	tr|F1QE89|F1QE89_DANRE	58.04	112	47	0	6	341	110	221	1e-44	152	112	26.29	Uncharacterized protein OS=Danio rerio GN=aldh5a1 PE=3 SV=1
comp18056_c1	comp18056_c1_seq1	tr|F1QUF1|F1QUF1_DANRE	87.25	149	19	0	3	449	265	413	2e-87	269	149	34.17	Uncharacterized protein (Fragment) OS=Danio rerio PE=4 SV=1
comp180572_c0	comp180572_c0_seq1	tr|H9GZ34|H9GZ34_DANRE	41.77	79	40	1	14	232	42	120	1e-17	75.5	79	30.62	Uncharacterized protein OS=Danio rerio GN=LOC100332108 PE=4 SV=1
comp18059_c1	comp18059_c1_seq1	tr|F1QWS5|F1QWS5_DANRE	59.17	338	118	5	986	6	29	357	6e-121	382	329	24.24	Uncharacterized protein (Fragment) OS=Danio rerio GN=si:ch211-166a6.5 PE=3 SV=2
comp180608_c0	comp180608_c0_seq1	tr|Q1LX61|Q1LX61_DANRE	76.74	86	20	0	3	260	24	109	2e-30	112	86	20.57	Uncharacterized protein OS=Danio rerio GN=pstpip1a PE=4 SV=1
comp180691_c0	comp180691_c0_seq1	tr|F1QJS9|F1QJS9_DANRE	50	82	38	3	244	5	57	137	9e-16	70.5	81	35.68	Uncharacterized protein OS=Danio rerio GN=her5 PE=3 SV=1
comp180755_c0	comp180755_c0_seq1	tr|F1QUL5|F1QUL5_DANRE	72.31	65	18	0	239	45	170	234	1e-27	103	65	25.9	Homeobox protein MSH-D (Fragment) OS=Danio rerio GN=msxd PE=3 SV=1
comp181082_c0	comp181082_c0_seq1	tr|F1R0K0|F1R0K0_DANRE	39.42	104	61	2	19	327	254	356	5e-15	71.2	103	21.41	Uncharacterized protein (Fragment) OS=Danio rerio PE=4 SV=1
comp18142_c0	comp18142_c0_seq1	tr|F1R3M1|F1R3M1_DANRE	69.7	264	79	1	919	131	279	542	5e-151	380	264	42.86	Uncharacterized protein OS=Danio rerio GN=itk PE=4 SV=1
comp18142_c0	comp18142_c0_seq2	tr|F1R3M1|F1R3M1_DANRE	54.97	171	74	1	712	200	111	278	2e-62	209	168	27.27	Uncharacterized protein OS=Danio rerio GN=itk PE=4 SV=1
comp181425_c0	comp181425_c0_seq1	tr|F1QA56|F1QA56_DANRE	96.55	116	4	0	52	399	21	136	4e-59	194	116	21.05	Uncharacterized protein OS=Danio rerio GN=si:dkey-263f15.2 PE=3 SV=1
comp1815_c1	comp1815_c1_seq1	tr|F1QI18|F1QI18_DANRE	62.16	74	21	3	78	284	4	75	2e-18	77.4	72	50.35	Uncharacterized protein OS=Danio rerio GN=cited1 PE=4 SV=1
comp18159_c0	comp18159_c0_seq1	tr|F1R8T6|F1R8T6_DANRE	87.02	131	17	0	395	3	92	222	4e-76	237	131	27.23	Uncharacterized protein OS=Danio rerio GN=adra1bb PE=3 SV=1
comp181685_c0	comp181685_c0_seq1	tr|E7F0J2|E7F0J2_DANRE	50	78	39	0	2	235	63	140	3e-13	64.3	78	22.35	Uncharacterized protein OS=Danio rerio GN=CABZ01058041.1 PE=4 SV=1
comp18194_c1	comp18194_c1_seq1	tr|E7FF82|E7FF82_DANRE	54.97	151	67	1	43	492	2	152	2e-40	142	151	39.95	Uncharacterized protein OS=Danio rerio GN=LOC101885564 PE=4 SV=1
comp182112_c0	comp182112_c0_seq1	sp|B0UXH9|CI116_DANRE	43.55	62	35	0	197	12	51	112	4e-11	57.4	62	45.26	UPF0691 protein C9orf116 homolog OS=Danio rerio GN=si:ch211-248e11.2 PE=3 SV=1
comp18232_c1	comp18232_c1_seq1	tr|E7F437|E7F437_DANRE	46.81	141	74	1	423	1	40	179	1e-38	138	140	31.75	Uncharacterized protein OS=Danio rerio GN=spam1 PE=4 SV=2
comp182370_c0	comp182370_c0_seq1	tr|E7F784|E7F784_DANRE	41.41	99	58	0	317	21	55	153	4e-18	77.8	99	41.25	Uncharacterized protein OS=Danio rerio GN=LOC100331227 PE=3 SV=1
comp182563_c0	comp182563_c0_seq1	tr|A8Y5S9|A8Y5S9_DANRE	61.19	67	26	0	269	69	63	129	5e-21	85.9	67	21.68	Uncharacterized protein (Fragment) OS=Danio rerio GN=si:ch211-163l21.8 PE=4 SV=1
comp182858_c0	comp182858_c0_seq1	tr|E7FBC2|E7FBC2_DANRE	69.66	89	27	0	268	2	289	377	2e-39	137	89	22.94	Uncharacterized protein OS=Danio rerio GN=slc30a8 PE=4 SV=1
comp182920_c0	comp182920_c0_seq1	tr|B7ZDB1|B7ZDB1_DANRE	72.86	70	19	0	210	1	151	220	4e-24	93.6	70	21.47	Uncharacterized protein OS=Danio rerio GN=lrrc23 PE=4 SV=1
comp182931_c0	comp182931_c0_seq1	tr|E7F258|E7F258_DANRE	58.26	115	21	1	3	266	45	159	9e-38	130	115	44.06	Uncharacterized protein OS=Danio rerio GN=CU928070.1 PE=4 SV=1
comp183044_c0	comp183044_c0_seq1	tr|E9QE66|E9QE66_DANRE	66.67	72	24	0	221	6	266	337	3e-31	113	72	20.81	Uncharacterized protein OS=Danio rerio GN=si:ch211-269m17.1 PE=4 SV=1
comp183047_c0	comp183047_c0_seq1	tr|E9QD78|E9QD78_DANRE	62.5	56	21	0	170	3	1	56	1e-18	75.1	56	58.95	Protein FAM83D OS=Danio rerio GN=fam83d PE=4 SV=1
comp183212_c0	comp183212_c0_seq1	tr|A5WWB9|A5WWB9_DANRE	57.45	47	18	1	142	8	18	64	1e-12	61.6	47	23.62	Uncharacterized protein OS=Danio rerio GN=dnajb9b PE=4 SV=1
comp183280_c0	comp183280_c0_seq1	tr|Q1RLN7|Q1RLN7_DANRE	58.62	116	48	0	348	1	69	184	1e-41	142	116	37.54	LOC559377 protein (Fragment) OS=Danio rerio GN=LOC559377 PE=2 SV=1
comp183419_c0	comp183419_c0_seq1	tr|F1QLC2|F1QLC2_DANRE	89.06	64	7	0	15	206	1	64	2e-34	120	64	23.02	Uncharacterized protein OS=Danio rerio GN=nkx6.2 PE=3 SV=1
comp183500_c0	comp183500_c0_seq1	tr|F8W5N0|F8W5N0_DANRE	70.42	71	21	0	214	2	1	71	6e-30	109	71	23.13	Uncharacterized protein OS=Danio rerio GN=tbx19 PE=3 SV=2
comp183543_c0	comp183543_c0_seq1	tr|F1RCG4|F1RCG4_DANRE	72.37	76	21	0	3	230	202	277	2e-32	116	76	26.12	Uncharacterized protein OS=Danio rerio GN=bgnb PE=4 SV=1
comp183712_c0	comp183712_c0_seq1	tr|F1RC92|F1RC92_DANRE	70.27	74	22	0	3	224	135	208	2e-27	103	74	21.45	Uncharacterized protein OS=Danio rerio GN=ccdc19 PE=4 SV=1
comp183741_c0	comp183741_c0_seq1	tr|Q6P6Y0|Q6P6Y0_DANRE	54.67	75	34	0	284	60	253	327	7e-19	80.1	75	22.26	Transaldolase OS=Danio rerio GN=taldo1 PE=2 SV=1
comp183742_c0	comp183742_c0_seq1	tr|E7FEC7|E7FEC7_DANRE	61.76	68	25	1	203	3	58	125	6e-23	89	68	33.01	Uncharacterized protein OS=Danio rerio GN=fgfbp1b PE=4 SV=1
comp1840_c1	comp1840_c1_seq1	tr|F1QPH3|F1QPH3_DANRE	74.44	90	22	1	2	268	110	199	2e-41	139	90	45.23	Uncharacterized protein (Fragment) OS=Danio rerio GN=si:dkey-20i10.4 PE=4 SV=1
comp18481_c0	comp18481_c0_seq1	tr|E7F3H4|E7F3H4_DANRE	87.98	183	22	0	550	2	1	183	2e-114	337	183	80.26	Claudin OS=Danio rerio GN=FP102191.1 PE=3 SV=1
comp1855_c0	comp1855_c0_seq1	tr|B8JIL3|B8JIL3_DANRE	45.08	264	140	2	779	3	201	464	2e-53	187	264	29.24	Uncharacterized protein OS=Danio rerio GN=tlr3 PE=4 SV=1
comp18559_c0	comp18559_c0_seq1	tr|Q1LX17|Q1LX17_DANRE	79.41	68	14	0	2	205	11	78	3e-33	115	68	87.18	Cyclin-dependent kinases regulatory subunit OS=Danio rerio GN=cks2 PE=3 SV=1
comp18632_c0	comp18632_c0_seq1	tr|E7F8B2|E7F8B2_DANRE	53.3	182	72	4	20	541	2	178	5e-39	139	177	45.38	Uncharacterized protein OS=Danio rerio GN=LOC798092 PE=4 SV=1
comp18663_c0	comp18663_c0_seq1	sp|Q7ZVM9|RMI1_DANRE	64.29	140	50	0	5	424	36	175	3e-56	186	140	26.97	RecQ-mediated genome instability protein 1 OS=Danio rerio GN=rmi1 PE=2 SV=1
comp18836_c1	comp18836_c1_seq1	tr|E7FF70|E7FF70_DANRE	72.6	219	60	0	177	833	1	219	5e-99	310	219	31.74	Uncharacterized protein OS=Danio rerio GN=rps6kl1 PE=4 SV=1
comp1887_c0	comp1887_c0_seq1	tr|F1Q5W1|F1Q5W1_DANRE	89.32	103	11	0	431	739	1	103	1e-37	138	103	27.54	Uncharacterized protein OS=Danio rerio GN=si:dkey-34e4.1 PE=4 SV=1
comp1889_c0	comp1889_c0_seq1	sp|Q90W33|HIC2_DANRE	60	290	97	7	3	857	40	315	8e-92	286	276	49.29	Hypermethylated in cancer 2 protein OS=Danio rerio GN=hic2 PE=2 SV=1
comp1905_c0	comp1905_c0_seq1	tr|B0V2X7|B0V2X7_DANRE	90.79	76	7	0	228	1	111	186	6e-42	140	76	27.34	Protein FAM46C OS=Danio rerio GN=fam46c PE=4 SV=1
comp1905_c1	comp1905_c1_seq1	tr|B0V2X8|B0V2X8_DANRE	80.19	106	21	0	318	1	184	289	1e-48	162	106	27.11	Protein FAM46C OS=Danio rerio GN=fam46c PE=4 SV=1
comp19051_c0	comp19051_c0_seq1	sp|A5WW21|RASEF_DANRE	62.34	231	76	3	811	131	305	528	9e-72	236	224	33.79	Ras and EF-hand domain-containing protein OS=Danio rerio GN=rasef PE=2 SV=1
comp19051_c0	comp19051_c0_seq2	sp|A5WW21|RASEF_DANRE	69.57	161	46	1	604	131	368	528	2e-58	198	161	24.28	Ras and EF-hand domain-containing protein OS=Danio rerio GN=rasef PE=2 SV=1
comp19097_c0	comp19097_c0_seq1	tr|F1QF83|F1QF83_DANRE	51.49	101	49	0	1	303	302	402	1e-32	120	101	21.26	Uncharacterized protein (Fragment) OS=Danio rerio GN=LOC100150811 PE=4 SV=1
comp19187_c0	comp19187_c0_seq1	tr|E7F1N7|E7F1N7_DANRE	62.88	132	49	0	423	28	162	293	1e-47	160	132	34.38	Uncharacterized protein OS=Danio rerio GN=ca9 PE=4 SV=1
comp19225_c0	comp19225_c0_seq1	tr|B0V362|B0V362_DANRE	37.74	106	65	1	390	73	17	121	2e-16	76.6	105	29.91	Uncharacterized protein OS=Danio rerio GN=zgc:162945 PE=4 SV=1
comp19241_c0	comp19241_c0_seq2	tr|Q1LV74|Q1LV74_DANRE	67.92	106	33	1	317	3	27	132	1e-48	158	106	50.48	Uncharacterized protein OS=Danio rerio GN=si:dkeyp-59c12.1 PE=4 SV=1
comp19241_c0	comp19241_c0_seq1	tr|Q1LV74|Q1LV74_DANRE	62.5	64	24	0	194	3	69	132	5e-22	90.5	64	30.48	Uncharacterized protein OS=Danio rerio GN=si:dkeyp-59c12.1 PE=4 SV=1
comp1925_c0	comp1925_c0_seq1	tr|F1RAN7|F1RAN7_DANRE	74.38	121	31	0	3	365	98	218	4e-50	169	121	34.67	Uncharacterized protein (Fragment) OS=Danio rerio GN=LOC100331840 PE=4 SV=1
comp1925_c1	comp1925_c1_seq1	tr|F1RAN7|F1RAN7_DANRE	70.27	111	33	0	667	335	239	349	1e-49	169	111	31.81	Uncharacterized protein (Fragment) OS=Danio rerio GN=LOC100331840 PE=4 SV=1
comp19278_c0	comp19278_c0_seq1	tr|X1WEH4|X1WEH4_DANRE	70.87	103	30	0	3	311	42	144	5e-51	162	103	54.79	Uncharacterized protein (Fragment) OS=Danio rerio GN=rhoh PE=3 SV=1
comp19326_c1	comp19326_c1_seq1	tr|F1RCW3|F1RCW3_DANRE	38.28	128	62	4	360	28	244	371	6e-11	60.1	128	21.69	Uncharacterized protein OS=Danio rerio GN=si:zfos-1404b8.2 PE=4 SV=1
comp19344_c0	comp19344_c0_seq1	tr|F1R0Y9|F1R0Y9_DANRE	59.41	170	63	3	495	1	274	442	3e-55	188	169	20.02	Uncharacterized protein OS=Danio rerio GN=tmtc2 PE=4 SV=1
comp1935_c0	comp1935_c0_seq1	tr|E7FET7|E7FET7_DANRE	62.63	99	37	0	297	1	20	118	5e-27	106	99	29.55	Uncharacterized protein OS=Danio rerio GN=p2ry13 PE=3 SV=1
comp1935_c1	comp1935_c1_seq1	tr|F1QFQ8|F1QFQ8_DANRE	38.97	136	75	5	396	1	117	248	2e-18	80.1	132	42.86	Uncharacterized protein (Fragment) OS=Danio rerio PE=3 SV=1
comp19420_c0	comp19420_c0_seq2	tr|F1QYD1|F1QYD1_DANRE	69.23	182	56	0	140	685	305	486	1e-81	257	182	37.07	Uncharacterized protein OS=Danio rerio GN=cyp2x9 PE=3 SV=1
comp19420_c0	comp19420_c0_seq1	tr|F1QYD1|F1QYD1_DANRE	72.19	169	47	0	261	767	318	486	2e-80	254	169	34.42	Uncharacterized protein OS=Danio rerio GN=cyp2x9 PE=3 SV=1
comp1943_c1	comp1943_c1_seq1	tr|B8A5K9|B8A5K9_DANRE	83.87	248	37	2	916	173	955	1199	3e-122	382	245	20.43	Uncharacterized protein OS=Danio rerio GN=smc2 PE=4 SV=1
comp19494_c0	comp19494_c0_seq1	tr|E7F608|E7F608_DANRE	35.83	240	147	4	727	11	275	508	2e-33	128	234	41.05	Uncharacterized protein OS=Danio rerio GN=si:dkey-187k19.2 PE=4 SV=1
comp19532_c0	comp19532_c0_seq1	tr|F1QZ33|F1QZ33_DANRE	33.75	240	146	3	53	742	148	384	2e-36	138	237	33.19	Uncharacterized protein (Fragment) OS=Danio rerio PE=4 SV=1
comp19585_c0	comp19585_c0_seq1	tr|E7FH22|E7FH22_DANRE	66.67	75	14	1	357	133	77	140	2e-24	94	64	40.51	Uncharacterized protein OS=Danio rerio PE=4 SV=1
comp19599_c0	comp19599_c0_seq1	tr|A2BHJ5|A2BHJ5_DANRE	86.96	46	6	0	139	2	14	59	7e-22	84.7	46	49.46	Uncharacterized protein OS=Danio rerio GN=si:dkey-58f10.4 PE=4 SV=1
comp19717_c0	comp19717_c0_seq1	tr|F1R3L9|F1R3L9_DANRE	88.79	116	13	0	349	2	37	152	3e-68	214	116	27.36	Uncharacterized protein OS=Danio rerio GN=ap1m2 PE=4 SV=1
comp19902_c0	comp19902_c0_seq1	tr|Q6DRC0|Q6DRC0_DANRE	35.94	192	111	5	1	564	142	325	6e-29	113	184	35.73	Seryl-tRNA synthetase OS=Danio rerio GN=sars PE=2 SV=1
comp19903_c1	comp19903_c1_seq1	tr|A5WVM1|A5WVM1_DANRE	82.16	213	35	1	650	12	341	550	3e-118	354	210	32.61	Uncharacterized protein OS=Danio rerio GN=lrrc4.2 PE=4 SV=1
comp19991_c0	comp19991_c0_seq1	tr|E7EYM1|E7EYM1_DANRE	41.43	140	82	0	443	24	22	161	9e-36	135	140	26.87	Uncharacterized protein OS=Danio rerio GN=CU694254.1 PE=4 SV=1
comp20106_c0	comp20106_c0_seq1	tr|E7F0H1|E7F0H1_DANRE	70.27	37	11	0	86	196	58	94	9e-11	55.8	37	25	Uncharacterized protein OS=Danio rerio GN=zp3a.1 PE=4 SV=1
comp20138_c0	comp20138_c0_seq1	tr|I3ITM8|I3ITM8_DANRE	94.01	167	10	0	34	534	1	167	4e-112	333	167	33.33	Uncharacterized protein OS=Danio rerio GN=si:ch73-362m14.4 PE=4 SV=1
comp20240_c1	comp20240_c1_seq1	tr|A2BF91|A2BF91_DANRE	39.18	97	55	1	279	1	12	108	8e-13	65.9	97	36.6	Uncharacterized protein OS=Danio rerio GN=zgc:101858 PE=4 SV=1
comp2028_c1	comp2028_c1_seq1	tr|F8W4G2|F8W4G2_DANRE	87.28	173	22	0	519	1	413	585	5e-108	329	173	22.44	Uncharacterized protein OS=Danio rerio GN=adam23a PE=4 SV=1
comp20432_c0	comp20432_c0_seq1	tr|X1WCD6|X1WCD6_DANRE	41.28	109	59	3	22	348	26	129	3e-18	79	104	40.47	Uncharacterized protein OS=Danio rerio GN=dicp3.1 PE=4 SV=1
comp20461_c0	comp20461_c0_seq1	tr|H9GZ09|H9GZ09_DANRE	35.64	101	63	1	532	236	194	294	3e-13	67.4	101	34.35	Uncharacterized protein OS=Danio rerio PE=4 SV=1
comp20488_c0	comp20488_c0_seq1	tr|E7FDA5|E7FDA5_DANRE	34.71	170	110	1	642	136	571	740	2e-19	87.8	170	22.88	Uncharacterized protein OS=Danio rerio PE=4 SV=1
comp20564_c0	comp20564_c0_seq1	sp|E7F1C4|SMRDB_DANRE	71.23	212	61	0	640	5	627	838	3e-98	312	212	22.22	SWI/SNF-related matrix-associated actin-dependent regulator of chromatin subfamily A containing DEAD/H box 1B OS=Danio rerio GN=smarcad1b PE=3 SV=1
comp20657_c0	comp20657_c0_seq1	tr|E7F5U4|E7F5U4_DANRE	68.57	70	22	0	4	213	19	88	2e-28	105	70	23.03	Uncharacterized protein OS=Danio rerio PE=4 SV=1
comp20663_c1	comp20663_c1_seq1	tr|F1R613|F1R613_DANRE	69.41	85	25	1	257	3	164	247	2e-24	94.7	84	29.37	Uncharacterized protein (Fragment) OS=Danio rerio GN=LOC100001479 PE=3 SV=1
comp20690_c0	comp20690_c0_seq1	tr|F1QR36|F1QR36_DANRE	75	64	15	1	15	203	174	237	2e-27	102	64	26.34	Uncharacterized protein OS=Danio rerio GN=ntf3 PE=3 SV=1
comp20751_c0	comp20751_c0_seq1	tr|F1QHK5|F1QHK5_DANRE	47.42	97	50	1	54	341	251	347	3e-22	92	97	20.04	Uncharacterized protein (Fragment) OS=Danio rerio GN=agxt2 PE=3 SV=1
comp20899_c1	comp20899_c1_seq1	tr|H0WF84|H0WF84_DANRE	47.58	124	63	1	39	404	78	201	3e-33	122	124	26.33	Uncharacterized protein (Fragment) OS=Danio rerio GN=si:ch211-212k5.3 PE=4 SV=1
comp20916_c0	comp20916_c0_seq1	tr|A5WVN8|A5WVN8_DANRE	68.89	90	28	0	295	26	154	243	8e-40	135	90	37.04	Uncharacterized protein OS=Danio rerio GN=si:dkey-238o13.4 PE=4 SV=1
comp20949_c0	comp20949_c0_seq2	tr|D2XZ47|D2XZ47_DANRE	39.35	310	173	5	893	6	1	309	3e-40	151	309	47.91	Augmin-like complex subunit 3-like protein beta OS=Danio rerio GN=haus3 PE=2 SV=1
comp20999_c0	comp20999_c0_seq1	tr|F1QQK8|F1QQK8_DANRE	67.12	73	24	0	2	220	255	327	6e-29	107	73	20.68	Uncharacterized protein (Fragment) OS=Danio rerio GN=ntng1a PE=4 SV=1
comp21061_c1	comp21061_c1_seq1	tr|E7FD93|E7FD93_DANRE	44.44	180	82	4	696	160	7	169	5e-42	153	163	24.59	Uncharacterized protein OS=Danio rerio GN=si:ch73-115d3.4 PE=4 SV=1
comp2123_c0	comp2123_c0_seq2	tr|Q1LV74|Q1LV74_DANRE	80.95	84	16	0	401	150	127	210	3e-43	144	84	40	Uncharacterized protein OS=Danio rerio GN=si:dkeyp-59c12.1 PE=4 SV=1
comp2123_c0	comp2123_c0_seq1	tr|Q1LV74|Q1LV74_DANRE	80.95	84	16	0	548	297	127	210	2e-42	144	84	40	Uncharacterized protein OS=Danio rerio GN=si:dkeyp-59c12.1 PE=4 SV=1
comp21243_c0	comp21243_c0_seq1	sp|Q503N2|SPC24_DANRE	54.84	62	28	0	134	319	12	73	8e-15	68.2	62	30.69	Kinetochore protein Spc24 OS=Danio rerio GN=spc24 PE=2 SV=2
comp2128_c1	comp2128_c1_seq1	tr|F6P406|F6P406_DANRE	68.1	163	52	0	727	239	130	292	3e-70	221	163	53.44	Contactin-5 (Fragment) OS=Danio rerio GN=cntn5 PE=4 SV=1
comp2130_c0	comp2130_c0_seq1	tr|Q1LYJ6|Q1LYJ6_DANRE	81.67	60	11	0	476	655	48	107	1e-28	107	60	54.55	Uncharacterized protein (Fragment) OS=Danio rerio GN=cart1 PE=4 SV=1
comp21302_c0	comp21302_c0_seq1	tr|Q6KC03|Q6KC03_DANRE	86.3	73	10	0	220	2	256	328	4e-43	145	73	20.39	Alpha-2,8-sialyltransferase ST8Sia IV (Fragment) OS=Danio rerio GN=st8sia4 PE=2 SV=1
comp21302_c1	comp21302_c1_seq1	tr|Q6KC03|Q6KC03_DANRE	75.47	106	26	0	3	320	156	261	2e-52	171	106	29.61	Alpha-2,8-sialyltransferase ST8Sia IV (Fragment) OS=Danio rerio GN=st8sia4 PE=2 SV=1
comp21345_c0	comp21345_c0_seq1	tr|F8W4F0|F8W4F0_DANRE	86.46	192	26	0	582	7	19	210	2e-121	347	192	88.07	Uncharacterized protein OS=Danio rerio GN=zgc:86896 PE=4 SV=1
comp21345_c0	comp21345_c0_seq2	tr|F8W4F0|F8W4F0_DANRE	92.92	113	8	0	386	48	19	131	5e-72	218	113	51.83	Uncharacterized protein OS=Danio rerio GN=zgc:86896 PE=4 SV=1
comp21388_c0	comp21388_c0_seq1	tr|E7F1W1|E7F1W1_DANRE	45.92	98	53	0	2	295	125	222	4e-25	98.2	98	26.13	Uncharacterized protein OS=Danio rerio GN=CABZ01085657.1 PE=4 SV=1
comp2142_c0	comp2142_c0_seq1	tr|F1QCL3|F1QCL3_DANRE	63.5	137	50	0	34	444	270	406	4e-55	185	137	23.62	Uncharacterized protein OS=Danio rerio GN=zgc:86764 PE=4 SV=1
comp21424_c0	comp21424_c0_seq1	tr|E7F319|E7F319_DANRE	90.48	42	4	0	139	264	1	42	4e-22	85.9	42	36.84	Uncharacterized protein OS=Danio rerio GN=si:dkey-13m3.2 PE=4 SV=1
comp21424_c1	comp21424_c1_seq1	tr|F1QMA0|F1QMA0_DANRE	91.89	74	6	0	223	2	37	110	2e-43	140	74	53.24	Uncharacterized protein (Fragment) OS=Danio rerio PE=4 SV=1
comp21427_c0	comp21427_c0_seq1	tr|E7F6J8|E7F6J8_DANRE	56.43	241	101	3	2	718	419	657	8e-77	251	239	29.18	Uncharacterized protein OS=Danio rerio GN=adam8b PE=4 SV=1
comp21625_c0	comp21625_c0_seq1	tr|F1QFS4|F1QFS4_DANRE	88.72	133	15	0	406	8	475	607	2e-82	257	133	21.63	Uncharacterized protein (Fragment) OS=Danio rerio PE=4 SV=1
comp2163_c0	comp2163_c0_seq1	tr|F1Q814|F1Q814_DANRE	52.81	89	42	0	2	268	95	183	3e-27	101	89	39.91	Uncharacterized protein OS=Danio rerio GN=zgc:173962 PE=4 SV=1
comp21639_c0	comp21639_c0_seq1	tr|Q9DDU5|Q9DDU5_DANRE	69.42	121	37	0	3	365	73	193	2e-59	186	121	58.17	Glutathione S-transferase pi OS=Danio rerio GN=gstp1 PE=2 SV=1
comp21692_c0	comp21692_c0_seq2	tr|H9GZ09|H9GZ09_DANRE	32.28	127	81	2	91	468	145	267	5e-14	68.6	123	41.84	Uncharacterized protein OS=Danio rerio PE=4 SV=1
comp21898_c0	comp21898_c0_seq2	tr|D7RVR6|D7RVR6_DANRE	63.48	115	42	0	368	24	74	188	7e-41	144	115	21.78	Excitatory amino acid transporter SLC1A1 OS=Danio rerio GN=slc1a1 PE=2 SV=1
comp21923_c0	comp21923_c0_seq1	tr|E7FDA5|E7FDA5_DANRE	25	164	121	1	528	43	489	652	7e-12	63.9	164	22.07	Uncharacterized protein OS=Danio rerio PE=4 SV=1
comp2193_c1	comp2193_c1_seq1	tr|E7FAT3|E7FAT3_DANRE	79.75	79	16	0	1	237	4	82	7e-44	142	79	95.18	Uncharacterized protein OS=Danio rerio GN=si:ch1073-140o9.2 PE=4 SV=1
comp21980_c0	comp21980_c0_seq1	tr|A3KQ86|A3KQ86_DANRE	55.29	85	35	1	24	278	91	172	4e-23	92	82	47.4	Novel protein similar to vertebrate transmembrane 4 superfamily member 11 (Plasmolipin) (TM4SF11) OS=Danio rerio GN=si:dkey-73n10.4 PE=4 SV=1
comp22178_c0	comp22178_c0_seq1	tr|E7FA66|E7FA66_DANRE	55.63	293	127	2	871	2	217	509	8e-119	357	293	50.52	Uncharacterized protein OS=Danio rerio GN=prf1.1 PE=4 SV=1
comp22183_c1	comp22183_c1_seq1	sp|A5WW21|RASEF_DANRE	53.04	247	110	4	1	723	39	285	3e-63	211	247	37.25	Ras and EF-hand domain-containing protein OS=Danio rerio GN=rasef PE=2 SV=1
comp22279_c0	comp22279_c0_seq1	tr|B8JI55|B8JI55_DANRE	97.22	360	9	1	1	1080	2	360	0	691	359	63.65	Uncharacterized protein OS=Danio rerio GN=bai3 PE=4 SV=1
comp22283_c0	comp22283_c0_seq1	tr|B0UYT7|B0UYT7_DANRE	70.27	74	22	0	222	1	63	136	3e-32	114	74	30.71	Uncharacterized protein OS=Danio rerio GN=got1l1 PE=4 SV=1
comp22306_c0	comp22306_c0_seq1	tr|F1QMY8|F1QMY8_DANRE	68.48	92	29	0	289	14	11	102	2e-41	138	92	45.77	Uncharacterized protein (Fragment) OS=Danio rerio GN=LOC101883831 PE=4 SV=1
comp22362_c0	comp22362_c0_seq1	tr|E7F2H1|E7F2H1_DANRE	89.03	155	17	0	735	271	526	680	1e-94	295	155	22.53	Uncharacterized protein OS=Danio rerio GN=dner PE=4 SV=1
comp22388_c0	comp22388_c0_seq1	tr|Q6DBR8|Q6DBR8_DANRE	66	300	100	2	404	1297	1	300	1e-129	383	300	96.77	Calcium homeostasis modulator 2 OS=Danio rerio GN=calhm2 PE=2 SV=1
comp22415_c0	comp22415_c0_seq1	tr|E7F8M5|E7F8M5_DANRE	40.18	112	44	2	315	37	302	409	5e-11	59.3	108	26.34	Uncharacterized protein OS=Danio rerio GN=LOC560573 PE=3 SV=1
comp22419_c0	comp22419_c0_seq1	tr|F1QDW8|F1QDW8_DANRE	92.38	105	7	1	1	315	55	158	1e-57	181	104	46.22	Uncharacterized protein (Fragment) OS=Danio rerio GN=kcng1 PE=4 SV=1
comp2256_c0	comp2256_c0_seq1	tr|F1QRU7|F1QRU7_DANRE	63.12	141	52	0	497	75	52	192	2e-66	205	141	72.31	Uncharacterized protein OS=Danio rerio GN=zgc:153031 PE=4 SV=1
comp22590_c0	comp22590_c0_seq1	tr|E7FFK7|E7FFK7_DANRE	92.47	93	7	0	14	292	79	171	3e-36	127	93	30.9	Uncharacterized protein OS=Danio rerio GN=sh3bp5lb PE=4 SV=1
comp22590_c1	comp22590_c1_seq1	tr|F1R096|F1R096_DANRE	92.17	115	9	0	2	346	182	296	2e-57	187	115	24.73	Uncharacterized protein OS=Danio rerio GN=sh3bp5lb PE=4 SV=2
comp22702_c0	comp22702_c0_seq1	tr|E7FFA1|E7FFA1_DANRE	82.42	91	16	0	273	1	122	212	4e-51	164	91	36.69	Uncharacterized protein OS=Danio rerio GN=rapgef4 PE=4 SV=1
comp22722_c1	comp22722_c1_seq1	tr|F1R5M4|F1R5M4_DANRE	92.35	183	12	2	1	543	676	858	6e-112	352	183	21.33	Uncharacterized protein (Fragment) OS=Danio rerio GN=LOC100334261 PE=4 SV=1
comp22812_c0	comp22812_c0_seq1	tr|A2BEF7|A2BEF7_DANRE	55.68	176	62	3	665	183	326	500	2e-34	129	175	32.59	Uncharacterized protein OS=Danio rerio GN=dab1a PE=4 SV=2
comp2292_c0	comp2292_c0_seq1	tr|E9QCG9|E9QCG9_DANRE	71.3	108	28	2	1	315	39	146	2e-44	153	108	20.97	Uncharacterized protein OS=Danio rerio GN=zbtb46 PE=4 SV=1
comp2292_c1	comp2292_c1_seq1	tr|E9QCG9|E9QCG9_DANRE	49.64	137	52	2	3	362	183	319	5e-22	91.7	137	26.6	Uncharacterized protein OS=Danio rerio GN=zbtb46 PE=4 SV=1
comp22955_c0	comp22955_c0_seq1	tr|E7FFS3|E7FFS3_DANRE	54.35	333	150	2	993	1	968	1300	3e-122	387	333	21.62	Uncharacterized protein OS=Danio rerio PE=4 SV=1
comp2303_c1	comp2303_c1_seq1	tr|F1Q7L4|F1Q7L4_DANRE	85.98	371	52	0	300	1412	1	371	0	659	371	100	Uncharacterized protein OS=Danio rerio GN=gpr27 PE=4 SV=1
comp23110_c0	comp23110_c0_seq1	tr|B3DIR8|B3DIR8_DANRE	86.79	106	14	0	31	348	1	106	3e-54	175	106	35.45	Gap junction protein OS=Danio rerio GN=cx34.4 PE=2 SV=1
comp23110_c1	comp23110_c1_seq1	tr|B3DIR8|B3DIR8_DANRE	68	100	32	0	3	302	135	234	6e-45	151	100	33.44	Gap junction protein OS=Danio rerio GN=cx34.4 PE=2 SV=1
comp23197_c0	comp23197_c0_seq1	tr|X1WBT6|X1WBT6_DANRE	76.83	82	19	0	248	3	14	95	3e-39	130	82	79.61	Uncharacterized protein OS=Danio rerio GN=shroom3 PE=4 SV=1
comp2320_c1	comp2320_c1_seq1	tr|B0R0N8|B0R0N8_DANRE	43.71	167	80	6	901	437	126	290	4e-31	120	165	55.18	Uncharacterized protein OS=Danio rerio GN=si:ch211-133n4.9 PE=4 SV=1
comp23202_c0	comp23202_c0_seq1	tr|E7F790|E7F790_DANRE	67.01	97	32	0	9	299	179	275	6e-42	145	97	25.06	Uncharacterized protein OS=Danio rerio GN=si:dkey-21o19.2 PE=4 SV=1
comp23450_c0	comp23450_c0_seq1	tr|F1QK85|F1QK85_DANRE	90.07	141	14	0	2	424	230	370	6e-85	258	141	36.06	Uncharacterized protein (Fragment) OS=Danio rerio GN=si:ch73-63i19.1 PE=4 SV=1
comp23464_c0	comp23464_c0_seq1	tr|F1QXM4|F1QXM4_DANRE	87.5	56	7	0	118	285	1	56	4e-30	109	56	26.54	Uncharacterized protein OS=Danio rerio GN=gins3 PE=4 SV=1
comp23464_c1	comp23464_c1_seq1	tr|X1WHX5|X1WHX5_DANRE	85.9	78	11	0	289	56	2	79	6e-46	147	78	87.64	Uncharacterized protein OS=Danio rerio GN=gins3 PE=4 SV=1
comp23524_c0	comp23524_c0_seq1	tr|F1Q929|F1Q929_DANRE	85.03	167	22	3	618	124	332	497	9e-94	286	166	33.4	Uncharacterized protein (Fragment) OS=Danio rerio GN=kcna4 PE=4 SV=1
comp2353_c0	comp2353_c0_seq1	tr|E7F5P3|E7F5P3_DANRE	75	284	71	0	48	899	59	342	1e-140	428	284	25.89	Phosphoinositide phospholipase C OS=Danio rerio GN=plcl2 PE=4 SV=1
comp23589_c1	comp23589_c1_seq1	tr|H9GY39|H9GY39_DANRE	65.22	69	17	4	69	266	37	101	4e-20	83.2	65	23.72	Uncharacterized protein OS=Danio rerio GN=LOC792553 PE=4 SV=1
comp23591_c0	comp23591_c0_seq1	tr|E9QEZ6|E9QEZ6_DANRE	90.39	406	39	0	1327	110	72	477	0	787	406	85.12	Alpha-1,3-mannosyl-glycoprotein 4-beta-N-acetylglucosaminyltransferase C OS=Danio rerio GN=mgat4c PE=4 SV=1
comp23612_c0	comp23612_c0_seq1	sp|Q6YBR5|NGF_DANRE	62.89	97	36	0	297	7	78	174	3e-39	132	97	50	Nerve growth factor OS=Danio rerio GN=ngf PE=2 SV=1
comp23624_c0	comp23624_c0_seq1	tr|X1WCX1|X1WCX1_DANRE	72.88	59	16	0	233	57	99	157	5e-23	89.7	59	29.65	Uncharacterized protein OS=Danio rerio GN=si:ch73-315f9.1 PE=4 SV=1
comp2366_c0	comp2366_c0_seq1	tr|A2ATX9|A2ATX9_DANRE	82.73	110	19	0	330	1	353	462	2e-62	201	110	21.19	Uncharacterized protein OS=Danio rerio GN=cyp17a1 PE=3 SV=1
comp2366_c1	comp2366_c1_seq1	tr|A2ATX9|A2ATX9_DANRE	82.5	160	28	0	3	482	196	355	3e-91	279	160	30.83	Uncharacterized protein OS=Danio rerio GN=cyp17a1 PE=3 SV=1
comp23742_c0	comp23742_c0_seq1	tr|F1QG28|F1QG28_DANRE	33.07	251	162	3	26	760	35	285	2e-30	120	251	56.79	Uncharacterized protein OS=Danio rerio GN=igsf11 PE=4 SV=1
comp23767_c0	comp23767_c0_seq1	tr|F1QRF7|F1QRF7_DANRE	42.53	562	212	26	16	1560	196	693	3e-83	279	498	59.78	Uncharacterized protein (Fragment) OS=Danio rerio GN=si:ch1073-189o9.1 PE=4 SV=1
comp23825_c0	comp23825_c0_seq1	tr|F1R9F5|F1R9F5_DANRE	50.72	69	29	1	3	194	188	256	6e-15	67.8	69	26.44	Uncharacterized protein OS=Danio rerio GN=bhlhe22 PE=4 SV=1
comp23952_c0	comp23952_c0_seq1	tr|E7EXZ8|E7EXZ8_DANRE	71.93	57	16	0	171	1	1	57	6e-16	71.2	57	20	Uncharacterized protein OS=Danio rerio GN=BX927237.2 PE=4 SV=1
comp2396_c0	comp2396_c0_seq1	tr|E7F3X8|E7F3X8_DANRE	53.19	282	108	6	2	829	26	289	4e-58	202	264	26.48	Uncharacterized protein OS=Danio rerio GN=si:dkey-7e14.7 PE=4 SV=1
comp24090_c0	comp24090_c0_seq1	tr|F1QD62|F1QD62_DANRE	63.56	118	41	1	102	449	224	341	9e-39	139	118	21.42	Uncharacterized protein OS=Danio rerio GN=bora PE=4 SV=1
comp24094_c0	comp24094_c0_seq1	tr|E7FH16|E7FH16_DANRE	56.41	78	34	0	126	359	188	265	4e-28	96.3	78	24.61	Uncharacterized protein OS=Danio rerio PE=4 SV=1
comp241_c0	comp241_c0_seq1	tr|K7DYG6|K7DYG6_DANRE	59.38	64	26	0	49	240	146	209	4e-18	77.8	64	30.62	Uncharacterized protein OS=Danio rerio GN=ndufs8b PE=3 SV=1
comp24179_c1	comp24179_c1_seq1	tr|F1R3B2|F1R3B2_DANRE	69.12	68	21	0	12	215	139	206	4e-28	104	68	22.74	Uncharacterized protein (Fragment) OS=Danio rerio PE=4 SV=1
comp2425_c0	comp2425_c0_seq1	tr|E7F0R1|E7F0R1_DANRE	39.29	196	115	3	582	1	8	201	6e-26	105	194	38.34	Uncharacterized protein OS=Danio rerio GN=CR396586.2 PE=4 SV=1
comp2425_c1	comp2425_c1_seq1	tr|E7F0R1|E7F0R1_DANRE	55.91	127	56	0	70	450	219	345	1e-38	139	127	25.1	Uncharacterized protein OS=Danio rerio GN=CR396586.2 PE=4 SV=1
comp24329_c0	comp24329_c0_seq1	tr|Q5SPK3|Q5SPK3_DANRE	70	50	12	3	351	205	111	158	1e-13	65.5	48	24.24	Parathyroid hormone-like hormone OS=Danio rerio GN=pthlha PE=2 SV=1
comp24380_c0	comp24380_c0_seq1	sp|Q6DHP1|CLD7A_DANRE	74.24	66	17	0	207	10	126	191	6e-32	112	66	31.13	Claudin-7-A OS=Danio rerio GN=cldn7a PE=2 SV=1
comp244_c0	comp244_c0_seq1	sp|Q6NY77|HOGA1_DANRE	73.12	93	25	0	509	231	232	324	2e-40	142	93	28.7	4-hydroxy-2-oxoglutarate aldolase, mitochondrial OS=Danio rerio GN=zgc:77082 PE=2 SV=1
comp24419_c0	comp24419_c0_seq1	tr|F1R5K8|F1R5K8_DANRE	57.5	280	114	3	956	129	5	283	1e-116	345	279	98.59	Uncharacterized protein OS=Danio rerio GN=tprg1 PE=4 SV=1
comp24419_c0	comp24419_c0_seq2	tr|F1R5K8|F1R5K8_DANRE	51.15	217	101	3	684	46	5	220	3e-78	244	216	76.33	Uncharacterized protein OS=Danio rerio GN=tprg1 PE=4 SV=1
comp24468_c0	comp24468_c0_seq1	tr|F1QTH4|F1QTH4_DANRE	34.42	154	95	3	3	452	10	161	7e-22	92.4	152	30.71	Uncharacterized protein (Fragment) OS=Danio rerio PE=4 SV=1
comp2447_c0	comp2447_c0_seq1	tr|F1QAC7|F1QAC7_DANRE	84.55	110	15	1	353	30	416	525	6e-42	147	110	20.95	Uncharacterized protein (Fragment) OS=Danio rerio PE=4 SV=1
comp24522_c0	comp24522_c0_seq1	tr|B0V329|B0V329_DANRE	52.7	74	35	0	229	8	29	102	7e-21	86.7	74	27.82	Uncharacterized protein OS=Danio rerio GN=zgc:153759 PE=4 SV=1
comp24551_c0	comp24551_c0_seq1	tr|E7FBR0|E7FBR0_DANRE	52.3	174	80	1	987	475	558	731	1e-30	124	174	23.64	Uncharacterized protein OS=Danio rerio GN=pkp1b PE=4 SV=1
comp24565_c0	comp24565_c0_seq1	tr|E7FCA4|E7FCA4_DANRE	65.17	178	61	1	532	2	355	532	3e-77	251	178	22.85	Uncharacterized protein OS=Danio rerio PE=4 SV=1
comp24594_c0	comp24594_c0_seq1	tr|F1RB85|F1RB85_DANRE	79.65	113	23	0	340	2	28	140	7e-60	196	113	24.78	Uncharacterized protein OS=Danio rerio GN=lrrtm4l1 PE=4 SV=1
comp2460_c0	comp2460_c0_seq2	tr|E7FDA5|E7FDA5_DANRE	28.85	208	130	7	235	810	384	589	9e-33	92	206	27.73	Uncharacterized protein OS=Danio rerio PE=4 SV=1
comp24630_c0	comp24630_c0_seq1	tr|E7FFT4|E7FFT4_DANRE	40.88	137	70	5	454	50	388	515	5e-11	60.8	128	24.43	Uncharacterized protein OS=Danio rerio GN=LOC570350 PE=4 SV=1
comp2470_c1	comp2470_c1_seq1	tr|F1QKY9|F1QKY9_DANRE	75.68	74	18	0	224	3	26	99	1e-16	71.2	74	60.16	Septin-8-B (Fragment) OS=Danio rerio GN=sept8b PE=4 SV=1
comp24778_c0	comp24778_c0_seq2	tr|B3DGN0|B3DGN0_DANRE	87.5	88	11	0	266	3	93	180	5e-50	164	88	23.34	Opioid receptor, kappa 1 OS=Danio rerio GN=oprk1 PE=2 SV=1
comp24778_c0	comp24778_c0_seq1	tr|B3DGN0|B3DGN0_DANRE	97.37	76	2	0	229	2	93	168	3e-47	157	76	20.16	Opioid receptor, kappa 1 OS=Danio rerio GN=oprk1 PE=2 SV=1
comp24785_c0	comp24785_c0_seq1	tr|F1QS10|F1QS10_DANRE	59.38	96	39	0	391	104	249	344	1e-32	120	96	24.24	Uncharacterized protein (Fragment) OS=Danio rerio GN=clpxa PE=4 SV=1
comp2480_c0	comp2480_c0_seq1	tr|E7FBQ9|E7FBQ9_DANRE	57.98	119	34	2	395	63	1	111	2e-28	112	111	21.76	Uncharacterized protein OS=Danio rerio GN=trim35-12 PE=4 SV=1
comp24900_c0	comp24900_c0_seq1	tr|F1QKP0|F1QKP0_DANRE	79.29	140	29	0	576	157	142	281	4e-58	196	140	21.34	Multidrug and toxin extrusion protein OS=Danio rerio GN=slc47a1 PE=3 SV=1
comp24989_c0	comp24989_c0_seq1	tr|F1RDL1|F1RDL1_DANRE	42.61	115	65	1	343	2	209	323	3e-25	101	115	20.18	Uncharacterized protein OS=Danio rerio GN=klhl10a PE=4 SV=2
comp2500_c0	comp2500_c0_seq1	tr|E7F4P3|E7F4P3_DANRE	76.92	52	12	0	49	204	111	162	4e-20	83.2	52	25.74	Uncharacterized protein OS=Danio rerio GN=si:ch211-286k11.4 PE=4 SV=1
comp25058_c0	comp25058_c0_seq2	tr|K7DYE7|K7DYE7_DANRE	35.94	128	74	5	33	410	3	124	2e-13	65.5	122	84.72	Uncharacterized protein (Fragment) OS=Danio rerio GN=si:dkeyp-82h4.1 PE=4 SV=1
comp25076_c0	comp25076_c0_seq2	tr|F1RAD9|F1RAD9_DANRE	86.78	121	14	1	1	357	65	185	1e-74	224	121	61.73	Uncharacterized protein OS=Danio rerio GN=gins1 PE=4 SV=1
comp25076_c0	comp25076_c0_seq1	tr|F1RAD9|F1RAD9_DANRE	86.67	105	12	1	51	359	81	185	8e-62	191	105	53.57	Uncharacterized protein OS=Danio rerio GN=gins1 PE=4 SV=1
comp25217_c0	comp25217_c0_seq1	tr|E9QC76|E9QC76_DANRE	38.05	205	127	0	2	616	151	355	1e-44	158	205	39.65	Uncharacterized protein OS=Danio rerio GN=LOC793259 PE=4 SV=1
comp2523_c0	comp2523_c0_seq1	tr|F1QAR0|F1QAR0_DANRE	79.48	385	79	0	744	1898	1	385	0	679	385	75.64	Uncharacterized protein (Fragment) OS=Danio rerio GN=cdcp2 PE=4 SV=2
comp2523_c1	comp2523_c1_seq1	tr|F8W2N6|F8W2N6_DANRE	64.96	117	39	1	353	3	390	504	7e-36	129	115	22.16	Uncharacterized protein (Fragment) OS=Danio rerio GN=cdcp2 PE=4 SV=2
comp25283_c0	comp25283_c0_seq1	sp|P79739|CP26A_DANRE	91.09	101	9	0	355	53	38	138	4e-62	200	101	20.53	Cytochrome P450 26A1 OS=Danio rerio GN=cyp26a1 PE=2 SV=1
comp25366_c0	comp25366_c0_seq1	tr|B0R0S7|B0R0S7_DANRE	76.96	230	53	0	1	690	512	741	5e-129	391	230	24.29	Uncharacterized protein OS=Danio rerio GN=si:ch211-149p5.1 PE=4 SV=1
comp2541_c0	comp2541_c0_seq1	tr|E7FG35|E7FG35_DANRE	44.59	74	41	0	628	849	141	214	4e-14	72	74	21.89	Uncharacterized protein OS=Danio rerio PE=4 SV=1
comp2542_c0	comp2542_c0_seq1	tr|Q6VUB8|Q6VUB8_DANRE	86.75	151	20	0	3	455	347	497	4e-91	279	151	30.38	Uncharacterized protein OS=Danio rerio GN=zic5 PE=2 SV=1
comp255_c0	comp255_c0_seq1	tr|F1R1Q4|F1R1Q4_DANRE	70.45	132	39	0	396	1	1	132	1e-52	172	132	49.07	Uncharacterized protein OS=Danio rerio GN=lrrc10 PE=4 SV=1
comp25716_c0	comp25716_c0_seq1	tr|Q4V8Y8|Q4V8Y8_DANRE	62.03	79	30	0	288	52	113	191	1e-29	109	79	30.04	Uncharacterized protein OS=Danio rerio GN=dcbld1 PE=2 SV=1
comp2573_c0	comp2573_c0_seq2	tr|E7F1G2|E7F1G2_DANRE	41.4	430	217	10	6	1259	263	669	4e-78	260	407	58.73	Uncharacterized protein OS=Danio rerio GN=ccdc170 PE=4 SV=1
comp2573_c0	comp2573_c0_seq1	tr|E7F1G2|E7F1G2_DANRE	42.44	344	175	5	33	1049	344	669	1e-69	235	326	47.04	Uncharacterized protein OS=Danio rerio GN=ccdc170 PE=4 SV=1
comp25744_c1	comp25744_c1_seq1	tr|F1Q809|F1Q809_DANRE	75.73	342	83	0	3	1028	122	463	3e-147	428	342	72.46	Uncharacterized protein (Fragment) OS=Danio rerio GN=rtn4r PE=4 SV=2
comp2578_c0	comp2578_c0_seq1	tr|H9GXF7|H9GXF7_DANRE	95.95	148	6	0	2	445	219	366	3e-103	305	148	36.82	Uncharacterized protein OS=Danio rerio GN=pde1c PE=3 SV=1
comp2578_c1	comp2578_c1_seq1	tr|F1QVR5|F1QVR5_DANRE	68.28	145	44	2	980	549	341	484	3e-57	196	144	29.57	Uncharacterized protein (Fragment) OS=Danio rerio PE=4 SV=1
comp25787_c0	comp25787_c0_seq1	tr|E7FDE8|E7FDE8_DANRE	67.61	71	22	1	293	81	36	105	6e-22	89	70	42.17	Uncharacterized protein OS=Danio rerio GN=si:ch1073-174d20.1 PE=4 SV=1
comp25797_c0	comp25797_c0_seq1	tr|F1QV70|F1QV70_DANRE	44.23	156	84	2	3	464	23	177	2e-39	139	155	48.9	Uncharacterized protein (Fragment) OS=Danio rerio PE=4 SV=1
comp2580_c0	comp2580_c0_seq1	tr|F1QA68|F1QA68_DANRE	29.79	329	189	13	1052	117	80	383	6e-22	96.3	304	79.37	Uncharacterized protein (Fragment) OS=Danio rerio GN=LOC100334281 PE=4 SV=1
comp2580_c0	comp2580_c0_seq2	tr|F1QA68|F1QA68_DANRE	28.72	282	166	12	1020	226	80	343	3e-16	79.7	264	68.93	Uncharacterized protein (Fragment) OS=Danio rerio GN=LOC100334281 PE=4 SV=1
comp25919_c0	comp25919_c0_seq1	tr|F1QYB3|F1QYB3_DANRE	47.62	105	55	0	2	316	111	215	1e-26	102	105	31.72	Uncharacterized protein (Fragment) OS=Danio rerio GN=si:zfos-1425h8.1 PE=4 SV=1
comp26030_c0	comp26030_c0_seq1	tr|F1RAG8|F1RAG8_DANRE	61.6	125	45	1	509	135	89	210	2e-43	147	122	56.74	Uncharacterized protein OS=Danio rerio GN=zgc:162267 PE=4 SV=1
comp2609_c0	comp2609_c0_seq1	tr|Q7T386|Q7T386_DANRE	29.61	206	102	4	560	69	85	289	2e-16	75.9	205	70.93	Ankyrin repeat and SOCS box-containing 8 OS=Danio rerio GN=asb8 PE=2 SV=1
comp2613_c0	comp2613_c0_seq1	tr|F6NHV1|F6NHV1_DANRE	71.43	273	78	0	165	983	41	313	6e-141	418	273	43.26	Uncharacterized protein (Fragment) OS=Danio rerio GN=mxg PE=3 SV=1
comp26233_c0	comp26233_c0_seq1	tr|I3IST9|I3IST9_DANRE	34.57	81	51	1	267	31	72	152	7e-12	59.3	81	43.55	Kynurenine--oxoglutarate transaminase 3 OS=Danio rerio GN=ccbl2 PE=4 SV=1
comp26375_c0	comp26375_c0_seq1	tr|Q6P697|Q6P697_DANRE	89.77	88	9	0	5	268	32	119	9e-56	175	88	44.22	Uncharacterized protein OS=Danio rerio GN=tagln3b PE=2 SV=1
comp26375_c0	comp26375_c0_seq2	tr|Q6P697|Q6P697_DANRE	91.53	59	5	0	118	294	61	119	1e-33	118	59	29.65	Uncharacterized protein OS=Danio rerio GN=tagln3b PE=2 SV=1
comp2640_c0	comp2640_c0_seq2	tr|F1Q7B7|F1Q7B7_DANRE	59.38	160	60	3	3	467	199	358	1e-50	171	160	37.21	Uncharacterized protein (Fragment) OS=Danio rerio GN=tbx19 PE=3 SV=1
comp26408_c0	comp26408_c0_seq1	tr|E7FD86|E7FD86_DANRE	51.96	179	83	2	52	585	311	487	6e-56	192	177	34.17	Uncharacterized protein OS=Danio rerio GN=LOC799479 PE=4 SV=1
comp2646_c0	comp2646_c0_seq1	tr|B0S5T5|B0S5T5_DANRE	75.15	338	83	1	1013	3	1	338	0	534	338	73.16	Uncharacterized protein OS=Danio rerio GN=ppp2r3b PE=4 SV=2
comp26472_c0	comp26472_c0_seq1	tr|H9GXV3|H9GXV3_DANRE	67.03	273	79	3	2	805	216	482	1e-121	366	267	38.81	Uncharacterized protein OS=Danio rerio GN=LOC558743 PE=4 SV=1
comp2649_c0	comp2649_c0_seq1	tr|F1QMT0|F1QMT0_DANRE	76.61	248	56	2	3	743	111	357	4e-130	379	247	58.95	Uncharacterized protein (Fragment) OS=Danio rerio GN=dct PE=4 SV=1
comp2649_c1	comp2649_c1_seq1	tr|F1QRR2|F1QRR2_DANRE	85.34	116	17	0	26	373	95	210	4e-69	216	116	28.71	Uncharacterized protein OS=Danio rerio GN=dct PE=4 SV=1
comp2650_c0	comp2650_c0_seq2	tr|E7F7K8|E7F7K8_DANRE	69.08	346	94	3	1007	3	93	436	4e-141	433	344	28.48	Uncharacterized protein OS=Danio rerio GN=si:dkey-240h6.1 PE=4 SV=1
comp26504_c0	comp26504_c0_seq1	tr|Q7T3L3|Q7T3L3_DANRE	45.99	187	91	3	12	569	409	586	7e-47	165	178	22.45	Chaperone protein GP96 OS=Danio rerio GN=hsp90b1 PE=2 SV=1
comp26518_c0	comp26518_c0_seq1	tr|E9QEZ3|E9QEZ3_DANRE	75.51	98	24	0	138	431	1	98	2e-48	159	98	40.83	Uncharacterized protein OS=Danio rerio GN=asl PE=4 SV=1
comp266_c1	comp266_c1_seq1	sp|A9C3R8|RP65C_DANRE	77.52	129	29	0	1	387	205	333	3e-72	230	129	24.25	Retinal Mueller cells isomerohydrolase OS=Danio rerio GN=rpe65c PE=1 SV=1
comp2665_c1	comp2665_c1_seq1	tr|X1WHG8|X1WHG8_DANRE	72.92	96	26	0	2	289	101	196	3e-45	149	96	37.94	Uncharacterized protein OS=Danio rerio GN=si:ch73-383g2.1 PE=4 SV=1
comp26741_c0	comp26741_c0_seq1	tr|Q5U3V3|Q5U3V3_DANRE	99	100	1	0	300	1	78	177	3e-68	212	100	27.32	Uncharacterized protein OS=Danio rerio GN=prdm12b PE=2 SV=1
comp26942_c0	comp26942_c0_seq1	tr|H9GZF1|H9GZF1_DANRE	55.66	106	40	2	352	38	11	110	1e-32	114	100	90.91	Uncharacterized protein OS=Danio rerio PE=4 SV=1
comp27017_c0	comp27017_c0_seq1	sp|P47792|SX19A_DANRE	63.04	92	34	0	2	277	179	270	4e-31	113	92	30.98	Transcription factor Sox-19a OS=Danio rerio GN=sox19a PE=1 SV=2
comp2703_c1	comp2703_c1_seq1	tr|X1WF40|X1WF40_DANRE	91.26	206	17	1	2	619	88	292	3e-130	383	205	35.1	Uncharacterized protein (Fragment) OS=Danio rerio GN=gtpbp2 PE=4 SV=1
comp27072_c0	comp27072_c0_seq1	tr|F1Q754|F1Q754_DANRE	57.83	249	90	4	844	128	358	601	8e-62	211	244	31.69	Uncharacterized protein OS=Danio rerio GN=npas3b PE=4 SV=1
comp27178_c0	comp27178_c0_seq1	tr|E7FGY3|E7FGY3_DANRE	60.26	156	57	5	707	243	137	288	6e-57	187	152	52.78	Uncharacterized protein OS=Danio rerio GN=LOC558290 PE=4 SV=1
comp27181_c0	comp27181_c0_seq1	tr|E7F8P8|E7F8P8_DANRE	85.28	163	24	0	490	2	421	583	1e-92	289	163	20.79	Uncharacterized protein OS=Danio rerio GN=LOC562570 PE=4 SV=1
comp27205_c1	comp27205_c1_seq1	tr|A3KPU0|A3KPU0_DANRE	41.13	124	70	2	9	374	59	181	1e-27	103	123	62.12	Uncharacterized protein OS=Danio rerio GN=il17ra2 PE=4 SV=1
comp27372_c0	comp27372_c0_seq1	tr|X1WF95|X1WF95_DANRE	55.71	70	31	0	1	210	148	217	1e-19	83.2	70	31.53	Uncharacterized protein (Fragment) OS=Danio rerio GN=mxg PE=4 SV=1
comp2745_c0	comp2745_c0_seq1	tr|E7EZZ4|E7EZZ4_DANRE	77.44	195	44	0	2	586	245	439	4e-102	317	195	22.6	Uncharacterized protein OS=Danio rerio GN=trpc4b PE=4 SV=1
comp2751_c0	comp2751_c0_seq1	tr|E7F2D7|E7F2D7_DANRE	55.71	70	29	2	5	208	1	70	9e-16	69.3	70	41.92	Uncharacterized protein OS=Danio rerio PE=4 SV=1
comp27601_c0	comp27601_c0_seq1	tr|B0V1F9|B0V1F9_DANRE	81.08	74	14	0	2	223	151	224	3e-38	131	74	26.33	Uncharacterized protein OS=Danio rerio GN=ca8 PE=4 SV=1
comp27601_c1	comp27601_c1_seq1	tr|B0V1F9|B0V1F9_DANRE	76.67	60	14	0	1	180	222	281	1e-26	101	60	21.35	Uncharacterized protein OS=Danio rerio GN=ca8 PE=4 SV=1
comp27636_c0	comp27636_c0_seq1	tr|X1WHJ3|X1WHJ3_DANRE	61.99	171	62	3	504	1	229	399	2e-56	187	171	33.93	Uncharacterized protein OS=Danio rerio GN=si:dkey-40g16.6 PE=4 SV=1
comp27657_c0	comp27657_c0_seq1	tr|F1QGU4|F1QGU4_DANRE	42.86	112	60	2	342	19	162	273	2e-22	92	112	39.16	Uncharacterized protein (Fragment) OS=Danio rerio PE=4 SV=1
comp27667_c0	comp27667_c0_seq1	tr|F1QIR3|F1QIR3_DANRE	54.55	99	44	1	2	298	120	217	6e-31	115	98	35.77	Uncharacterized protein OS=Danio rerio GN=zgc:113625 PE=4 SV=1
comp278_c1	comp278_c1_seq1	tr|F1R5Y4|F1R5Y4_DANRE	87.5	224	28	0	25	696	1	224	6e-142	417	224	32.75	Uncharacterized protein (Fragment) OS=Danio rerio GN=myo10l3 PE=4 SV=1
comp27810_c0	comp27810_c0_seq1	sp|Q1L8D2|MANEL_DANRE	90.35	114	11	0	342	1	304	417	2e-73	228	114	25.79	Glycoprotein endo-alpha-1,2-mannosidase-like protein OS=Danio rerio GN=maneal PE=3 SV=1
comp27880_c0	comp27880_c0_seq1	tr|E7EXJ9|E7EXJ9_DANRE	45.68	162	77	3	530	63	421	577	9e-41	146	157	26.43	Uncharacterized protein OS=Danio rerio GN=LOC570815 PE=4 SV=1
comp27946_c0	comp27946_c0_seq1	tr|F1QUY2|F1QUY2_DANRE	83.93	224	36	0	2	673	92	315	5e-141	405	224	58.03	Uncharacterized protein OS=Danio rerio GN=ccnb2 PE=3 SV=1
comp27957_c1	comp27957_c1_seq1	tr|X1WGB9|X1WGB9_DANRE	60.98	82	32	0	1	246	14	95	6e-29	108	82	28.77	Uncharacterized protein (Fragment) OS=Danio rerio GN=si:ch73-366i20.1 PE=4 SV=1
comp28_c0	comp28_c0_seq2	tr|F1RBB0|F1RBB0_DANRE	96.36	55	2	0	2	166	39	93	2e-31	112	55	26.19	Uncharacterized protein OS=Danio rerio GN=zgc:171927 PE=3 SV=1
comp28104_c0	comp28104_c0_seq1	tr|F1QUR1|F1QUR1_DANRE	77.5	160	36	0	482	3	278	437	2e-73	234	160	26.62	Contactin-5 (Fragment) OS=Danio rerio GN=cntn5 PE=4 SV=1
comp28104_c1	comp28104_c1_seq1	tr|F1QUR1|F1QUR1_DANRE	80	145	29	0	1	435	444	588	1e-61	202	145	24.13	Contactin-5 (Fragment) OS=Danio rerio GN=cntn5 PE=4 SV=1
comp28127_c0	comp28127_c0_seq1	tr|A3KGZ5|A3KGZ5_DANRE	71.64	67	19	0	2	202	43	109	2e-24	94.4	67	23.26	Uncharacterized protein OS=Danio rerio GN=vps37b PE=4 SV=1
comp28211_c0	comp28211_c0_seq1	tr|E9QBY4|E9QBY4_DANRE	47.44	78	41	0	234	1	56	133	5e-19	79.3	78	28.16	Uncharacterized protein OS=Danio rerio GN=acad11 PE=4 SV=1
comp2844_c0	comp2844_c0_seq2	tr|E7FDA5|E7FDA5_DANRE	32.99	194	123	1	600	19	23	209	7e-34	129	187	25.17	Uncharacterized protein OS=Danio rerio PE=4 SV=1
comp28480_c0	comp28480_c0_seq2	tr|X1WCE2|X1WCE2_DANRE	93.75	112	7	0	1	336	15	126	3e-74	223	112	57.44	Uncharacterized protein (Fragment) OS=Danio rerio GN=adcyap1r1a PE=4 SV=1
comp28480_c0	comp28480_c0_seq1	tr|F1QJJ6|F1QJJ6_DANRE	91.89	111	9	0	1	333	5	115	9e-71	214	111	54.95	Uncharacterized protein (Fragment) OS=Danio rerio GN=adcyap1r1a PE=4 SV=2
comp28485_c0	comp28485_c0_seq1	tr|F1QD86|F1QD86_DANRE	70.06	167	49	1	498	1	50	216	3e-82	248	167	61.4	Uncharacterized protein (Fragment) OS=Danio rerio GN=LOC563681 PE=4 SV=1
comp28836_c0	comp28836_c0_seq1	tr|F1QSX2|F1QSX2_DANRE	85.44	103	15	0	310	2	71	173	1e-63	204	103	20.08	Uncharacterized protein OS=Danio rerio GN=kcnk5a PE=3 SV=1
comp28852_c0	comp28852_c0_seq1	tr|E7FD76|E7FD76_DANRE	70.34	118	34	1	356	3	237	353	2e-52	175	117	22.63	Uncharacterized protein OS=Danio rerio GN=LOC558824 PE=4 SV=1
comp28854_c0	comp28854_c0_seq1	tr|A1L217|A1L217_DANRE	84.21	38	6	0	186	73	1	38	6e-17	72.8	38	26.21	Uncharacterized protein OS=Danio rerio GN=cbx4 PE=2 SV=1
comp28855_c0	comp28855_c0_seq1	tr|A2BIB1|A2BIB1_DANRE	44.44	216	96	7	632	6	47	245	3e-29	112	199	76.83	Uncharacterized protein OS=Danio rerio GN=cdca5 PE=4 SV=1
comp28896_c0	comp28896_c0_seq1	tr|F1QQH6|F1QQH6_DANRE	55.97	134	57	1	3	398	91	224	1e-49	164	134	42.01	Uncharacterized protein (Fragment) OS=Danio rerio GN=si:ch73-366i20.1 PE=4 SV=1
comp2890_c1	comp2890_c1_seq1	tr|E7EXN5|E7EXN5_DANRE	26.67	300	174	11	2	826	254	532	8e-12	66.2	279	29.78	Uncharacterized protein OS=Danio rerio GN=LOC101887178 PE=4 SV=1
comp28951_c0	comp28951_c0_seq1	tr|E7F3G4|E7F3G4_DANRE	42.67	75	43	0	226	2	1	75	6e-12	62	75	21.74	Uncharacterized protein OS=Danio rerio GN=CR855327.1 PE=4 SV=1
comp28968_c0	comp28968_c0_seq1	tr|E7EYM1|E7EYM1_DANRE	33.93	168	103	3	1	483	190	356	6e-23	95.9	167	32.05	Uncharacterized protein OS=Danio rerio GN=CU694254.1 PE=4 SV=1
comp28991_c1	comp28991_c1_seq1	tr|F1QXV7|F1QXV7_DANRE	43.33	90	51	0	273	4	65	154	5e-20	86.7	90	24.79	Uncharacterized protein (Fragment) OS=Danio rerio GN=LOC100003922 PE=3 SV=1
comp29027_c0	comp29027_c0_seq1	tr|A9JRH9|A9JRH9_DANRE	36.84	190	114	4	632	72	115	301	1e-21	94.7	187	26.19	Si:ch211-219a4.3 protein OS=Danio rerio GN=si:ch211-219a4.3 PE=2 SV=1
comp2906_c1	comp2906_c1_seq1	tr|F1QC72|F1QC72_DANRE	85	260	38	1	779	3	166	425	2e-165	477	260	41.34	Uncharacterized protein OS=Danio rerio GN=agps PE=4 SV=1
comp29065_c0	comp29065_c0_seq1	tr|E7F8A6|E7F8A6_DANRE	52.85	246	99	5	269	973	1	240	6e-65	210	240	99.59	Uncharacterized protein OS=Danio rerio GN=bcl10 PE=4 SV=1
comp29065_c0	comp29065_c0_seq2	tr|E7F8A6|E7F8A6_DANRE	52.85	246	99	5	247	951	1	240	5e-65	210	240	99.59	Uncharacterized protein OS=Danio rerio GN=bcl10 PE=4 SV=1
comp29073_c0	comp29073_c0_seq1	tr|F1R5L9|F1R5L9_DANRE	83.33	96	16	0	290	3	69	164	2e-52	170	96	30	Uncharacterized protein (Fragment) OS=Danio rerio GN=LOC100331387 PE=4 SV=1
comp29295_c0	comp29295_c0_seq1	tr|F1RCJ4|F1RCJ4_DANRE	73.61	144	38	0	27	458	386	529	1e-63	209	144	20.93	Uncharacterized protein OS=Danio rerio GN=capn9 PE=4 SV=1
comp2939_c0	comp2939_c0_seq2	tr|A7YY95|A7YY95_DANRE	55	180	79	2	60	593	41	220	3e-54	180	180	49.72	LOC100005699 protein (Fragment) OS=Danio rerio GN=fank1 PE=2 SV=1
comp2939_c0	comp2939_c0_seq1	tr|A7YY95|A7YY95_DANRE	57.04	135	58	0	48	452	86	220	7e-40	140	135	37.29	LOC100005699 protein (Fragment) OS=Danio rerio GN=fank1 PE=2 SV=1
comp29440_c0	comp29440_c0_seq1	tr|E9QIN9|E9QIN9_DANRE	91.8	61	5	0	1	183	155	215	2e-32	114	61	28.37	Uncharacterized protein OS=Danio rerio GN=stoml3b PE=4 SV=1
comp29440_c1	comp29440_c1_seq1	tr|F1R5A4|F1R5A4_DANRE	89.83	118	12	0	2	355	106	223	1e-56	181	118	42.14	Uncharacterized protein OS=Danio rerio GN=stoml3b PE=4 SV=1
comp29570_c0	comp29570_c0_seq1	tr|E9QGA2|E9QGA2_DANRE	85.37	164	24	0	613	122	99	262	3e-93	277	164	62.6	Uncharacterized protein OS=Danio rerio GN=tmem56a PE=4 SV=1
comp29793_c0	comp29793_c0_seq1	sp|Q6DHB5|LHPL3_DANRE	93.18	44	3	0	132	1	1	44	1e-22	89	44	20.37	Lipoma HMGIC fusion partner-like 3 protein OS=Danio rerio GN=lhfpl3 PE=2 SV=1
comp30000_c0	comp30000_c0_seq1	tr|A8WHV9|A8WHV9_DANRE	45.59	68	37	0	2	205	88	155	1e-15	70.1	68	30.09	Uncharacterized protein OS=Danio rerio GN=si:dkey-103d23.3 PE=4 SV=1
comp3016_c1	comp3016_c1_seq1	tr|B0UX50|B0UX50_DANRE	88.24	493	58	0	1	1479	551	1043	0	859	493	44.78	Uncharacterized protein OS=Danio rerio GN=pcdh7b PE=4 SV=1
comp30222_c0	comp30222_c0_seq1	tr|E9QDG6|E9QDG6_DANRE	66.18	68	17	1	206	3	1	62	1e-24	92.4	62	49.6	Uncharacterized protein OS=Danio rerio GN=si:dkeyp-72g9.4 PE=4 SV=2
comp30237_c0	comp30237_c0_seq1	tr|F8W3E7|F8W3E7_DANRE	77.27	88	20	0	265	2	73	160	2e-42	142	88	32.71	Uncharacterized protein OS=Danio rerio GN=gdf5 PE=3 SV=1
comp30237_c1	comp30237_c1_seq1	tr|F1QK08|F1QK08_DANRE	68.85	122	37	1	3	365	159	280	4e-51	171	122	25.74	Uncharacterized protein OS=Danio rerio GN=gdf5 PE=3 SV=1
comp30316_c1	comp30316_c1_seq1	tr|E7F4F6|E7F4F6_DANRE	70.13	154	46	0	89	550	1	154	3e-70	218	154	60.87	Uncharacterized protein OS=Danio rerio GN=si:ch211-167j9.5 PE=4 SV=1
comp3039_c0	comp3039_c0_seq1	tr|F1QL02|F1QL02_DANRE	78.35	97	18	1	1702	1412	26	119	7e-43	151	94	78.99	Uncharacterized protein (Fragment) OS=Danio rerio GN=gria3a PE=4 SV=1
comp30448_c0	comp30448_c0_seq1	tr|E7FC26|E7FC26_DANRE	90.16	61	6	0	44	226	222	282	2e-31	114	61	21.63	Uncharacterized protein OS=Danio rerio GN=LOC100536668 PE=4 SV=1
comp30479_c0	comp30479_c0_seq1	tr|A5WVL3|A5WVL3_DANRE	83.56	73	12	0	6	224	61	133	2e-38	133	73	20.51	Protein Wnt OS=Danio rerio GN=wnt16 PE=3 SV=1
comp30694_c0	comp30694_c0_seq1	tr|F1QKL3|F1QKL3_DANRE	53.85	117	45	3	6	341	344	456	2e-31	118	113	20.4	Uncharacterized protein (Fragment) OS=Danio rerio GN=si:ch211-51a6.2 PE=3 SV=1
comp30732_c0	comp30732_c0_seq1	sp|O57474-2|CXA1_DANRE	83.12	77	13	0	3	233	62	138	4e-35	123	77	27.3	Isoform 2 of Gap junction alpha-1 protein OS=Danio rerio GN=gja1
comp3077_c0	comp3077_c0_seq1	tr|F1R2G1|F1R2G1_DANRE	79.48	229	44	1	696	19	198	426	8e-115	339	229	53.76	Uncharacterized protein (Fragment) OS=Danio rerio GN=LOC100332608 PE=4 SV=1
comp3077_c1	comp3077_c1_seq1	tr|F1R2G1|F1R2G1_DANRE	81.06	132	23	1	392	3	65	196	2e-68	216	132	30.99	Uncharacterized protein (Fragment) OS=Danio rerio GN=LOC100332608 PE=4 SV=1
comp30803_c0	comp30803_c0_seq1	tr|E7F048|E7F048_DANRE	60.98	123	48	0	369	1	317	439	1e-48	166	123	20.71	Uncharacterized protein OS=Danio rerio GN=CR548630.2 PE=4 SV=1
comp3083_c0	comp3083_c0_seq1	tr|E7F7L6|E7F7L6_DANRE	98.98	98	1	0	294	1	180	277	1e-66	206	98	30.34	Serine/threonine-protein phosphatase OS=Danio rerio GN=ppp1cc PE=3 SV=1
comp31022_c0	comp31022_c0_seq1	tr|F1QXV7|F1QXV7_DANRE	35.54	121	78	0	192	554	56	176	3e-21	90.1	121	33.33	Uncharacterized protein (Fragment) OS=Danio rerio GN=LOC100003922 PE=3 SV=1
comp31205_c1	comp31205_c1_seq1	tr|E9QC82|E9QC82_DANRE	36.96	92	58	0	1	276	24	115	2e-15	69.7	92	51.98	Uncharacterized protein OS=Danio rerio GN=si:dkeyp-87d1.1 PE=4 SV=1
comp3125_c0	comp3125_c0_seq1	tr|F1QEK6|F1QEK6_DANRE	81.93	83	15	0	3	251	89	171	3e-39	137	83	35.32	Uncharacterized protein (Fragment) OS=Danio rerio GN=arhgef9b PE=4 SV=1
comp31324_c0	comp31324_c0_seq1	tr|F1R7S2|F1R7S2_DANRE	59.74	77	31	0	232	2	1	77	2e-14	67	77	34.84	Uncharacterized protein OS=Danio rerio GN=slco2a1 PE=4 SV=1
comp31324_c1	comp31324_c1_seq1	tr|F1Q9B1|F1Q9B1_DANRE	68.5	127	39	1	378	1	71	197	8e-42	147	127	20.32	Uncharacterized protein OS=Danio rerio GN=slco2a1 PE=4 SV=2
comp31431_c0	comp31431_c0_seq1	tr|E7FCV9|E7FCV9_DANRE	31.6	326	182	11	931	17	80	385	3e-30	123	306	23.08	Uncharacterized protein OS=Danio rerio GN=LOC101884062 PE=4 SV=1
comp31462_c0	comp31462_c0_seq1	tr|E7FDA5|E7FDA5_DANRE	34.1	173	108	4	544	38	429	599	9e-25	102	171	23.01	Uncharacterized protein OS=Danio rerio PE=4 SV=1
comp31721_c0	comp31721_c0_seq1	tr|H9GYL4|H9GYL4_DANRE	61.11	90	35	0	270	1	145	234	5e-27	102	90	33.46	Uncharacterized protein (Fragment) OS=Danio rerio PE=4 SV=1
comp31876_c0	comp31876_c0_seq1	sp|B0S6S9|RBM44_DANRE	43.27	208	103	3	624	43	741	947	3e-42	155	207	21.65	RNA-binding protein 44 OS=Danio rerio GN=rbm44 PE=3 SV=1
comp31943_c0	comp31943_c0_seq1	tr|F1QLT7|F1QLT7_DANRE	50	76	35	2	429	202	207	279	9e-19	81.6	73	25	Interleukin-12 subunit beta (Fragment) OS=Danio rerio GN=il12bb PE=3 SV=2
comp31982_c0	comp31982_c0_seq1	tr|B8A4F7|B8A4F7_DANRE	69.41	85	26	0	255	1	12	96	4e-35	127	85	32.95	Uncharacterized protein OS=Danio rerio GN=lrrc9 PE=4 SV=1
comp3200_c0	comp3200_c0_seq1	tr|F1Q6M7|F1Q6M7_DANRE	77.63	76	17	0	1	228	29	104	4e-39	130	76	52.78	Uncharacterized protein (Fragment) OS=Danio rerio GN=cabp4 PE=4 SV=1
comp32290_c0	comp32290_c0_seq1	tr|B8A666|B8A666_DANRE	98.48	66	1	0	2	199	75	140	6e-42	137	66	39.29	Uncharacterized protein OS=Danio rerio GN=rab3da PE=3 SV=1
comp32297_c0	comp32297_c0_seq1	tr|F1RCM2|F1RCM2_DANRE	59.42	276	109	1	819	1	215	490	6e-92	293	276	32.36	Uncharacterized protein OS=Danio rerio GN=prom1b PE=4 SV=1
comp32309_c0	comp32309_c0_seq1	tr|B8JKY8|B8JKY8_DANRE	56.44	163	69	1	230	718	6	166	6e-60	194	161	94.15	Uncharacterized protein OS=Danio rerio GN=ggcta PE=4 SV=1
comp32321_c0	comp32321_c0_seq1	tr|Q9I879|Q9I879_DANRE	67.84	199	59	4	250	831	37	235	2e-84	269	199	31.79	Bmal1 OS=Danio rerio GN=arntl1a PE=2 SV=1
comp32321_c0	comp32321_c0_seq2	tr|Q9I879|Q9I879_DANRE	67.01	197	60	4	250	825	37	233	1e-82	264	197	31.47	Bmal1 OS=Danio rerio GN=arntl1a PE=2 SV=1
comp32328_c1	comp32328_c1_seq1	tr|F1Q9B1|F1Q9B1_DANRE	61.42	267	95	5	922	128	358	618	9e-111	338	261	41.76	Uncharacterized protein OS=Danio rerio GN=slco2a1 PE=4 SV=2
comp32334_c0	comp32334_c0_seq1	tr|Q5TZ72|Q5TZ72_DANRE	79.6	1314	266	2	4413	475	1	1313	0	2040	1313	99.92	Uncharacterized protein OS=Danio rerio GN=pfas PE=4 SV=1
comp32357_c0	comp32357_c0_seq1	tr|E7EZZ7|E7EZZ7_DANRE	63.94	832	253	7	2678	270	1	814	0	978	814	99.63	Uncharacterized protein OS=Danio rerio GN=malt1b PE=4 SV=1
comp32357_c0	comp32357_c0_seq2	tr|E7EZZ7|E7EZZ7_DANRE	66.98	645	174	4	1860	4	1	632	0	825	632	77.36	Uncharacterized protein OS=Danio rerio GN=malt1b PE=4 SV=1
comp32360_c0	comp32360_c0_seq1	sp|A5D8S1|LUZP2_DANRE	69.7	198	59	1	1692	1102	110	307	6e-72	238	198	57.23	Leucine zipper protein 2 OS=Danio rerio GN=luzp2 PE=2 SV=2
comp32381_c1	comp32381_c1_seq1	sp|Q6IQ69|TMM8C_DANRE	88.33	180	21	0	606	67	41	220	8e-120	343	180	81.82	Protein myomaker OS=Danio rerio GN=tmem8c PE=2 SV=1
comp32391_c0	comp32391_c0_seq2	sp|Q6PC93|NMNA2_DANRE	87.25	306	37	1	1135	218	1	304	0	519	304	100	Nicotinamide mononucleotide adenylyltransferase 2 OS=Danio rerio GN=nmnat2 PE=2 SV=1
comp32391_c0	comp32391_c0_seq1	tr|Z4YHK7|Z4YHK7_DANRE	89.29	84	9	0	298	47	1	84	5e-49	162	84	27.63	Nicotinamide mononucleotide adenylyltransferase 2 OS=Danio rerio GN=nmnat2 PE=4 SV=1
comp32398_c0	comp32398_c0_seq1	sp|Q6PBI8|TM177_DANRE	65.12	301	105	0	126	1028	7	307	1e-136	401	301	97.1	Transmembrane protein 177 OS=Danio rerio GN=tmem177 PE=2 SV=1
comp32416_c0	comp32416_c0_seq1	tr|Q6DGB7|Q6DGB7_DANRE	97.56	123	3	0	1	369	70	192	1e-85	252	123	64.06	Ras-related C3 botulinum toxin substrate 3 (Rho family, small GTP binding protein Rac3) OS=Danio rerio GN=rac3a PE=2 SV=1
comp32419_c0	comp32419_c0_seq2	tr|F1QTR2|F1QTR2_DANRE	58.72	436	177	2	1523	219	19	452	0	546	434	96.02	Uncharacterized protein (Fragment) OS=Danio rerio GN=lipi PE=3 SV=1
comp32419_c0	comp32419_c0_seq1	tr|F1QTR2|F1QTR2_DANRE	54.59	207	92	1	839	219	248	452	3e-74	240	205	45.35	Uncharacterized protein (Fragment) OS=Danio rerio GN=lipi PE=3 SV=1
comp32435_c0	comp32435_c0_seq1	tr|Q1L8B2|Q1L8B2_DANRE	78.63	365	78	0	90	1184	83	447	0	563	365	49.39	Uncharacterized protein OS=Danio rerio GN=trim46b PE=4 SV=1
comp32435_c0	comp32435_c0_seq2	tr|E7F8R6|E7F8R6_DANRE	72.86	199	54	0	239	835	271	469	5e-89	284	199	25.74	Uncharacterized protein OS=Danio rerio GN=trim46 PE=4 SV=1
comp32453_c0	comp32453_c0_seq2	tr|F1RCG6|F1RCG6_DANRE	89.01	91	10	0	359	631	76	166	4e-41	146	91	22.98	Uncharacterized protein OS=Danio rerio GN=cadps2 PE=4 SV=1
comp32483_c0	comp32483_c0_seq2	tr|H0WF84|H0WF84_DANRE	53.92	217	96	2	428	1066	252	468	4e-74	241	217	46.07	Uncharacterized protein (Fragment) OS=Danio rerio GN=si:ch211-212k5.3 PE=4 SV=1
comp32483_c0	comp32483_c0_seq1	tr|F1RAQ4|F1RAQ4_DANRE	33.04	115	75	1	441	785	4	116	8e-11	62.4	113	28.9	Uncharacterized protein (Fragment) OS=Danio rerio GN=LOC100537974 PE=4 SV=1
comp32519_c0	comp32519_c0_seq1	tr|E9QGS7|E9QGS7_DANRE	52.22	90	43	0	270	1	19	108	5e-32	119	90	37.04	Uncharacterized protein OS=Danio rerio GN=c6 PE=4 SV=1
comp32519_c0	comp32519_c0_seq2	tr|E9QGS7|E9QGS7_DANRE	51.16	86	42	0	338	81	19	104	5e-29	112	86	35.39	Uncharacterized protein OS=Danio rerio GN=c6 PE=4 SV=1
comp32529_c0	comp32529_c0_seq1	tr|F1QV00|F1QV00_DANRE	53.89	527	226	4	1997	417	2	511	0	595	510	99.61	Uncharacterized protein OS=Danio rerio GN=traf5 PE=4 SV=1
comp3253_c1	comp3253_c1_seq1	tr|E7FBV3|E7FBV3_DANRE	38.14	97	56	1	353	63	29	121	3e-14	67.4	93	37.65	Uncharacterized protein OS=Danio rerio PE=4 SV=1
comp32546_c0	comp32546_c0_seq1	tr|F1QTS2|F1QTS2_DANRE	35.06	174	98	3	1375	1896	140	298	7e-24	104	159	52.82	Uncharacterized protein OS=Danio rerio GN=tcea2 PE=4 SV=1
comp32568_c1	comp32568_c1_seq1	tr|Q8AW58|Q8AW58_DANRE	49.48	192	91	4	2	565	205	394	5e-53	182	190	26.91	Novel protein similar to KIAA1333 OS=Danio rerio GN=g2e3 PE=4 SV=1
comp32571_c0	comp32571_c0_seq1	tr|Q6GMK1|Q6GMK1_DANRE	63.83	235	73	3	444	1145	1	224	2e-86	269	224	66.87	CDC42 effector protein (Rho GTPase binding) 4 OS=Danio rerio GN=cdc42ep4a PE=2 SV=1
comp32571_c0	comp32571_c0_seq2	tr|Q6GMK1|Q6GMK1_DANRE	63.83	235	73	3	362	1063	1	224	1e-86	269	224	66.87	CDC42 effector protein (Rho GTPase binding) 4 OS=Danio rerio GN=cdc42ep4a PE=2 SV=1
comp32586_c0	comp32586_c0_seq2	tr|B0S696|B0S696_DANRE	88.13	455	47	1	204	1568	15	462	0	772	448	51.91	Uncharacterized protein OS=Danio rerio GN=tbc1d25 PE=4 SV=1
comp32586_c0	comp32586_c0_seq1	tr|B0S696|B0S696_DANRE	91.5	294	25	0	204	1085	15	308	2e-173	512	294	34.07	Uncharacterized protein OS=Danio rerio GN=tbc1d25 PE=4 SV=1
comp32595_c0	comp32595_c0_seq1	tr|F1QLM4|F1QLM4_DANRE	53.73	201	86	5	876	280	176	371	5e-48	168	196	50.91	Uncharacterized protein (Fragment) OS=Danio rerio GN=ccr7 PE=3 SV=1
comp32616_c0	comp32616_c0_seq1	tr|Q8UVZ0|Q8UVZ0_DANRE	49.32	294	126	11	226	1083	1	279	1e-63	211	279	99.64	CCAAT/enhancer binding protein (C/EBP), beta OS=Danio rerio GN=cebpb PE=2 SV=1
comp32662_c0	comp32662_c0_seq1	tr|H9GZ09|H9GZ09_DANRE	66.67	78	22	2	3	236	200	273	1e-28	106	74	25.17	Uncharacterized protein OS=Danio rerio PE=4 SV=1
comp32700_c0	comp32700_c0_seq1	tr|B0V356|B0V356_DANRE	60.9	289	103	6	83	925	1	287	3e-75	243	287	53.25	Uncharacterized protein OS=Danio rerio GN=tox PE=4 SV=1
comp32713_c0	comp32713_c0_seq1	tr|H9GZI7|H9GZI7_DANRE	50.32	155	77	0	608	144	171	325	3e-48	175	155	45.99	Uncharacterized protein OS=Danio rerio PE=4 SV=1
comp32718_c0	comp32718_c0_seq1	tr|B0S8J8|B0S8J8_DANRE	69.45	455	129	5	182	1522	10	462	0	635	453	97.42	Uncharacterized protein OS=Danio rerio GN=arhgap15 PE=4 SV=1
comp32738_c0	comp32738_c0_seq2	tr|E7F988|E7F988_DANRE	30.77	247	162	4	50	769	412	656	3e-23	105	245	20.62	Uncharacterized protein OS=Danio rerio PE=4 SV=1
comp32782_c0	comp32782_c0_seq1	tr|B8JLV2|B8JLV2_DANRE	51.11	135	63	2	1457	1062	25	159	1e-37	139	135	83.33	Uncharacterized protein OS=Danio rerio GN=emp1 PE=4 SV=1
comp32791_c0	comp32791_c0_seq2	tr|E7FBG3|E7FBG3_DANRE	47.62	63	33	0	231	43	63	125	6e-14	68.2	63	34.62	Uncharacterized protein OS=Danio rerio GN=cd44b PE=4 SV=1
comp32791_c0	comp32791_c0_seq1	tr|X1WBP3|X1WBP3_DANRE	47.46	118	59	2	1038	685	63	177	2e-29	119	115	28.4	Uncharacterized protein OS=Danio rerio GN=cd44b PE=4 SV=1
comp32798_c0	comp32798_c0_seq1	tr|E7FH17|E7FH17_DANRE	53.68	95	42	1	279	1	122	216	1e-25	99.4	95	27.62	Uncharacterized protein OS=Danio rerio PE=4 SV=1
comp32815_c0	comp32815_c0_seq1	sp|A8DZE6|WTIP_DANRE	89.11	202	22	0	35	640	447	648	8e-116	359	202	31.17	Wilms tumor protein 1-interacting protein homolog OS=Danio rerio GN=wtip PE=3 SV=1
comp32825_c0	comp32825_c0_seq1	tr|A2BGL6|A2BGL6_DANRE	52.73	220	100	2	1162	512	128	346	3e-68	223	219	62.04	Cmklr1 protein OS=Danio rerio GN=cmklr1 PE=2 SV=1
comp32851_c0	comp32851_c0_seq1	tr|E9QCB1|E9QCB1_DANRE	54.02	796	348	4	2823	445	1181	1961	0	711	781	39.83	Uncharacterized protein OS=Danio rerio GN=evpla PE=4 SV=1
comp32854_c0	comp32854_c0_seq1	tr|Q6PBT3|Q6PBT3_DANRE	82.3	113	20	0	3	341	282	394	8e-58	197	113	28.68	Fasciculation and elongation protein zeta 1 (Zygin I) OS=Danio rerio GN=fez1 PE=2 SV=1
comp32877_c0	comp32877_c0_seq1	tr|Q08BG4|Q08BG4_DANRE	71.92	349	95	2	1204	161	11	357	1e-161	471	347	97.2	Uncharacterized protein OS=Danio rerio GN=lpar6a PE=2 SV=1
comp32892_c0	comp32892_c0_seq1	tr|E7F8C5|E7F8C5_DANRE	49.26	136	68	1	29	436	181	315	3e-40	141	135	42.86	Uncharacterized protein OS=Danio rerio GN=LOC100330289 PE=3 SV=1
comp32892_c0	comp32892_c0_seq2	tr|E7F8C5|E7F8C5_DANRE	54.24	118	54	0	29	382	181	298	3e-40	140	118	37.46	Uncharacterized protein OS=Danio rerio GN=LOC100330289 PE=3 SV=1
comp32897_c0	comp32897_c0_seq1	tr|E7FBV3|E7FBV3_DANRE	63.11	103	38	0	362	54	64	166	5e-41	141	103	41.7	Uncharacterized protein OS=Danio rerio PE=4 SV=1
comp32903_c0	comp32903_c0_seq1	tr|F6NI48|F6NI48_DANRE	52.02	223	92	7	2	637	775	993	3e-61	212	219	22.05	Uncharacterized protein OS=Danio rerio GN=si:ch211-15j1.5 PE=4 SV=1
comp32919_c0	comp32919_c0_seq1	tr|F1QUL3|F1QUL3_DANRE	51.66	331	159	1	397	1386	17	347	7e-102	318	331	95.39	Tsukushin OS=Danio rerio GN=tsku PE=4 SV=1
comp32934_c0	comp32934_c0_seq1	tr|B0S661|B0S661_DANRE	55	280	112	5	1161	325	1	267	2e-78	247	267	100	Uncharacterized protein OS=Danio rerio GN=zgc:92789 PE=4 SV=1
comp32963_c0	comp32963_c0_seq2	tr|E9QCY2|E9QCY2_DANRE	37.25	153	58	3	1460	1918	232	346	2e-19	91.3	115	31.25	Uncharacterized protein OS=Danio rerio PE=4 SV=1
comp32997_c0	comp32997_c0_seq1	tr|F1QGI1|F1QGI1_DANRE	49.52	521	218	9	51	1568	188	678	9e-157	478	491	69.84	Uncharacterized protein OS=Danio rerio GN=dcbld1 PE=4 SV=1
comp33001_c0	comp33001_c0_seq1	tr|A2BI99|A2BI99_DANRE	78.15	119	25	1	3	359	2	119	2e-51	168	118	38.44	Uncharacterized protein OS=Danio rerio GN=si:ch211-13k12.2 PE=4 SV=2
comp33006_c0	comp33006_c0_seq2	tr|F1QJ27|F1QJ27_DANRE	66.76	373	120	2	40	1158	1	369	5e-173	511	369	98.93	Uncharacterized protein OS=Danio rerio GN=rad51b PE=4 SV=1
comp33006_c0	comp33006_c0_seq1	tr|F1QJ27|F1QJ27_DANRE	70.97	248	72	0	40	783	1	248	2e-134	367	248	66.49	Uncharacterized protein OS=Danio rerio GN=rad51b PE=4 SV=1
comp33007_c0	comp33007_c0_seq1	tr|H9GXK6|H9GXK6_DANRE	55.36	56	25	0	168	1	87	142	7e-11	59.3	56	22.4	Uncharacterized protein OS=Danio rerio GN=LOC101887065 PE=4 SV=1
comp33007_c1	comp33007_c1_seq1	tr|E7F082|E7F082_DANRE	65.22	437	152	0	13	1323	136	572	0	627	437	76.4	Uncharacterized protein OS=Danio rerio GN=si:ch211-55a7.1 PE=4 SV=1
comp33012_c0	comp33012_c0_seq1	tr|F1REL5|F1REL5_DANRE	87.36	538	67	1	2457	847	1	538	0	904	538	99.81	Uncharacterized protein OS=Danio rerio GN=clip3 PE=4 SV=1
comp33013_c0	comp33013_c0_seq1	tr|F1QRB6|F1QRB6_DANRE	33.33	129	79	3	2	388	52	173	2e-11	67	122	38.36	Uncharacterized protein OS=Danio rerio GN=zgc:123297 PE=4 SV=1
comp33024_c0	comp33024_c0_seq2	tr|F1QP80|F1QP80_DANRE	66.99	103	30	1	332	24	63	161	9e-41	142	99	29.91	Uncharacterized protein OS=Danio rerio GN=nudt6 PE=3 SV=1
comp33024_c0	comp33024_c0_seq1	tr|F1QP80|F1QP80_DANRE	66.99	103	30	1	612	304	63	161	1e-39	143	99	29.91	Uncharacterized protein OS=Danio rerio GN=nudt6 PE=3 SV=1
comp33029_c0	comp33029_c0_seq1	tr|Q1RLX1|Q1RLX1_DANRE	73.81	210	52	2	440	1069	9	215	2e-105	324	207	39.28	Uncharacterized protein OS=Danio rerio GN=bmpr1aa PE=2 SV=1
comp33032_c0	comp33032_c0_seq1	tr|B0I1T8|B0I1T8_DANRE	63.76	298	71	5	1570	779	12	306	6e-121	365	295	95.47	Brorin OS=Danio rerio GN=vwc2 PE=2 SV=1
comp33032_c0	comp33032_c0_seq2	tr|B0I1T8|B0I1T8_DANRE	51.2	209	65	5	597	73	12	217	4e-58	192	206	66.67	Brorin OS=Danio rerio GN=vwc2 PE=2 SV=1
comp33035_c0	comp33035_c0_seq2	tr|B0S6P9|B0S6P9_DANRE	56.42	335	133	5	1399	434	1	335	1e-122	370	335	93.31	Uncharacterized protein OS=Danio rerio GN=gpr34b PE=4 SV=1
comp33035_c0	comp33035_c0_seq1	tr|B0S6P9|B0S6P9_DANRE	56.42	335	133	5	1399	434	1	335	6e-123	370	335	93.31	Uncharacterized protein OS=Danio rerio GN=gpr34b PE=4 SV=1
comp33040_c0	comp33040_c0_seq1	tr|E7F8C4|E7F8C4_DANRE	51.35	296	143	1	1356	469	80	374	2e-94	297	295	78.25	Uncharacterized protein OS=Danio rerio GN=LOC100333265 PE=4 SV=1
comp33077_c0	comp33077_c0_seq1	tr|F1QBU4|F1QBU4_DANRE	64.46	166	59	0	791	294	280	445	4e-76	241	166	37.3	Uncharacterized protein (Fragment) OS=Danio rerio GN=LOC100536874 PE=4 SV=1
comp33083_c0	comp33083_c0_seq1	tr|E7FCV9|E7FCV9_DANRE	29.44	360	238	7	1638	592	646	1000	2e-44	137	355	26.77	Uncharacterized protein OS=Danio rerio GN=LOC101884062 PE=4 SV=1
comp3309_c0	comp3309_c0_seq1	sp|Q503P5|MFSD7_DANRE	60.32	126	47	2	3	377	81	204	4e-53	129	124	26.16	Major facilitator superfamily domain-containing protein 7 OS=Danio rerio GN=mfsd7 PE=2 SV=1
comp3309_c0	comp3309_c0_seq2	sp|Q503P5|MFSD7_DANRE	68	100	32	0	156	455	207	306	2e-30	115	100	21.1	Major facilitator superfamily domain-containing protein 7 OS=Danio rerio GN=mfsd7 PE=2 SV=1
comp33100_c0	comp33100_c0_seq1	tr|Q1L944|Q1L944_DANRE	96.15	78	3	0	799	566	113	190	7e-48	160	78	41.05	Uncharacterized protein OS=Danio rerio GN=cbln1 PE=4 SV=2
comp33100_c1	comp33100_c1_seq1	tr|F1QGT4|F1QGT4_DANRE	89.11	101	11	0	303	1	18	118	4e-62	193	101	63.92	Uncharacterized protein OS=Danio rerio GN=cbln1 PE=4 SV=1
comp33112_c0	comp33112_c0_seq1	tr|Q5U870|Q5U870_DANRE	67.96	181	57	1	988	446	318	497	6e-86	271	180	35.23	Brain aromatase OS=Danio rerio GN=cyp19a1b PE=3 SV=1
comp33115_c0	comp33115_c0_seq1	tr|E7F0R1|E7F0R1_DANRE	37.4	123	70	3	412	50	142	259	3e-15	73.2	118	23.32	Uncharacterized protein OS=Danio rerio GN=CR396586.2 PE=4 SV=1
comp33123_c0	comp33123_c0_seq1	sp|Q5BLB7|MALD1_DANRE	71.17	163	46	1	220	708	1	162	1e-53	180	162	100	MARVEL domain-containing protein 1 OS=Danio rerio GN=marveld1 PE=2 SV=2
comp33145_c0	comp33145_c0_seq1	tr|E9QCF6|E9QCF6_DANRE	68.93	721	224	0	349	2511	1	721	0	1032	721	99.72	Uncharacterized protein OS=Danio rerio GN=rxfp2b PE=4 SV=1
comp3317_c1	comp3317_c1_seq1	sp|Q90W33|HIC2_DANRE	85.96	114	16	0	114	455	1	114	2e-56	188	114	20.36	Hypermethylated in cancer 2 protein OS=Danio rerio GN=hic2 PE=2 SV=1
comp33221_c0	comp33221_c0_seq1	tr|E7F647|E7F647_DANRE	53.57	280	95	11	853	110	739	1015	4e-81	266	277	27.29	Uncharacterized protein OS=Danio rerio GN=LOC100537710 PE=4 SV=1
comp33241_c0	comp33241_c0_seq1	tr|F1R7U0|F1R7U0_DANRE	52.8	322	102	1	1452	487	2	273	2e-106	323	272	99.63	Uncharacterized protein OS=Danio rerio GN=dram2b PE=4 SV=1
comp33256_c0	comp33256_c0_seq1	tr|F1QSH8|F1QSH8_DANRE	68.95	467	126	8	524	1879	1	463	9e-152	480	463	29.81	Uncharacterized protein OS=Danio rerio GN=gli3 PE=4 SV=1
comp33263_c0	comp33263_c0_seq1	tr|F1QIR6|F1QIR6_DANRE	34.27	143	93	1	584	156	2	143	2e-22	94.7	142	59.92	Uncharacterized protein (Fragment) OS=Danio rerio GN=si:ch211-135f11.6 PE=4 SV=1
comp33267_c0	comp33267_c0_seq1	tr|E7FCM2|E7FCM2_DANRE	89.69	291	30	0	1	873	81	371	0	532	291	78.44	Uncharacterized protein OS=Danio rerio GN=LOC557645 PE=3 SV=1
comp33269_c0	comp33269_c0_seq1	tr|F1QNH8|F1QNH8_DANRE	81.37	612	92	7	2	1789	169	774	0	932	606	39.45	Uncharacterized protein (Fragment) OS=Danio rerio GN=LOC100536133 PE=4 SV=1
comp33279_c0	comp33279_c0_seq2	tr|Q0II00|Q0II00_DANRE	50.37	272	109	4	382	1191	25	272	2e-79	265	248	27.49	Nuclear factor of kappa light polypeptide gene enhancer in B-cells 2, p49/p100 OS=Danio rerio GN=nfkb2 PE=2 SV=1
comp33286_c0	comp33286_c0_seq1	tr|F1R1G5|F1R1G5_DANRE	76.11	561	108	5	15	1637	693	1247	0	871	555	36.09	Uncharacterized protein (Fragment) OS=Danio rerio GN=hecw1b PE=4 SV=1
comp33292_c0	comp33292_c0_seq2	tr|Q566Z4|Q566Z4_DANRE	65.25	236	82	0	1209	502	16	251	2e-105	316	236	93.65	Uncharacterized protein OS=Danio rerio GN=srd5a2a PE=2 SV=1
comp33297_c0	comp33297_c0_seq1	tr|F1Q5M0|F1Q5M0_DANRE	87.13	171	21	1	1	510	281	451	6e-72	236	171	37.92	Uncharacterized protein OS=Danio rerio GN=glrbb PE=3 SV=1
comp33341_c0	comp33341_c0_seq1	tr|Q1L927|Q1L927_DANRE	50.58	605	287	8	288	2075	712	1313	0	621	602	42.16	Uncharacterized protein OS=Danio rerio GN=crb1 PE=4 SV=2
comp33364_c0	comp33364_c0_seq1	tr|E9QGW7|E9QGW7_DANRE	43.81	194	104	1	938	1519	158	346	4e-48	174	189	45.87	Uncharacterized protein OS=Danio rerio GN=LOC101885927 PE=4 SV=1
comp33368_c0	comp33368_c0_seq1	tr|F1R4Y6|F1R4Y6_DANRE	70.67	641	139	9	2330	504	1093	1716	0	833	624	36.36	Uncharacterized protein (Fragment) OS=Danio rerio GN=cacna1da PE=3 SV=1
comp3337_c0	comp3337_c0_seq1	tr|H9GXK9|H9GXK9_DANRE	59.81	214	81	2	653	18	21	231	7e-69	223	211	39.59	Uncharacterized protein OS=Danio rerio PE=4 SV=1
comp33374_c0	comp33374_c0_seq1	tr|F8W266|F8W266_DANRE	51.83	164	67	2	445	936	1	152	5e-51	172	152	72.73	Uncharacterized protein OS=Danio rerio GN=bcl2b PE=4 SV=2
comp33385_c0	comp33385_c0_seq1	sp|Q5XJX1|SEGN_DANRE	80.47	256	50	0	1147	380	17	272	3e-152	437	256	94.12	Secretagogin OS=Danio rerio GN=scgn PE=1 SV=1
comp33385_c0	comp33385_c0_seq2	sp|Q5XJX1|SEGN_DANRE	80	225	45	0	1054	380	48	272	1e-130	379	225	82.72	Secretagogin OS=Danio rerio GN=scgn PE=1 SV=1
comp33389_c0	comp33389_c0_seq1	tr|E7F3S7|E7F3S7_DANRE	80.09	221	40	1	2	652	677	897	3e-100	318	221	24.64	Uncharacterized protein OS=Danio rerio GN=CU184872.1 PE=4 SV=1
comp33391_c0	comp33391_c0_seq1	sp|A2BG43|GLTP_DANRE	77.46	71	16	0	2	214	139	209	2e-34	125	71	33.97	Glycolipid transfer protein OS=Danio rerio GN=gltp PE=3 SV=1
comp33396_c0	comp33396_c0_seq1	tr|F1QLF9|F1QLF9_DANRE	90.99	222	20	0	667	2	524	745	6e-119	363	222	24.34	Uncharacterized protein OS=Danio rerio GN=orc1 PE=4 SV=1
comp33405_c0	comp33405_c0_seq1	tr|E7EXG9|E7EXG9_DANRE	76.12	515	107	4	2	1510	116	626	0	709	511	79.72	Low affinity cationic amino acid transporter 2 OS=Danio rerio GN=slc7a2 PE=4 SV=1
comp33410_c0	comp33410_c0_seq1	tr|E9QFU2|E9QFU2_DANRE	52.42	124	58	1	792	424	3	126	4e-37	132	124	98.41	Uncharacterized protein (Fragment) OS=Danio rerio GN=LOC100329528 PE=4 SV=2
comp33426_c0	comp33426_c0_seq1	tr|E7F0L4|E7F0L4_DANRE	52.54	118	31	3	307	5	76	185	5e-32	115	110	44.9	Uncharacterized protein OS=Danio rerio GN=CU694385.1 PE=4 SV=1
comp33433_c1	comp33433_c1_seq1	sp|A2BGA0|RFX4_DANRE	64.03	253	87	4	1544	795	484	735	2e-85	282	252	34.29	Transcription factor RFX4 OS=Danio rerio GN=rfx4 PE=2 SV=1
comp33455_c0	comp33455_c0_seq1	tr|E7EYM1|E7EYM1_DANRE	36.15	213	134	2	678	46	14	226	9e-38	140	213	40.88	Uncharacterized protein OS=Danio rerio GN=CU694254.1 PE=4 SV=1
comp33472_c1	comp33472_c1_seq1	tr|E7FCU6|E7FCU6_DANRE	94.07	118	7	0	1339	986	213	330	1e-60	204	118	35.76	Uncharacterized protein OS=Danio rerio GN=rhbdl1 PE=4 SV=1
comp33474_c1	comp33474_c1_seq1	sp|A1A600|EFC4A_DANRE	58.06	360	134	3	101	1132	26	384	2e-103	315	359	92.05	EF-hand calcium-binding domain-containing protein 4A OS=Danio rerio GN=efcab4a PE=2 SV=2
comp3348_c0	comp3348_c0_seq1	tr|F1QWT2|F1QWT2_DANRE	49.4	166	84	0	13	510	169	334	9e-52	172	166	49.7	Uncharacterized protein (Fragment) OS=Danio rerio PE=4 SV=1
comp33489_c0	comp33489_c0_seq1	tr|F1QDG1|F1QDG1_DANRE	67.33	150	49	0	361	810	1	150	1e-67	217	150	86.71	Uncharacterized protein OS=Danio rerio GN=zgc:110222 PE=4 SV=1
comp33497_c0	comp33497_c0_seq1	tr|Q1L9A0|Q1L9A0_DANRE	71.35	384	102	3	1876	749	282	665	2e-169	503	384	55.9	Si:dkey-12o15.1 OS=Danio rerio GN=rasgrp4 PE=2 SV=1
comp33497_c0	comp33497_c0_seq2	tr|Q1L9A0|Q1L9A0_DANRE	71.35	384	102	3	1915	788	282	665	3e-169	504	384	55.9	Si:dkey-12o15.1 OS=Danio rerio GN=rasgrp4 PE=2 SV=1
comp33511_c0	comp33511_c0_seq1	tr|F1QSP6|F1QSP6_DANRE	60.17	359	130	4	3	1061	911	1262	4e-144	446	352	24.86	Uncharacterized protein OS=Danio rerio GN=nphp4 PE=4 SV=1
comp33513_c0	comp33513_c0_seq1	tr|E9QI74|E9QI74_DANRE	95.24	105	5	0	561	247	123	227	5e-63	201	105	46.26	Uncharacterized protein OS=Danio rerio GN=si:dkey-96f10.1 PE=4 SV=1
comp33547_c0	comp33547_c0_seq1	tr|F1R9X3|F1R9X3_DANRE	58.64	440	182	0	1	1320	146	585	2e-180	542	440	34.62	Neural cell adhesion molecule L1.2 OS=Danio rerio GN=nadl1.2 PE=4 SV=1
comp33564_c0	comp33564_c0_seq1	tr|F1QXB4|F1QXB4_DANRE	73.26	172	46	0	1073	558	350	521	8e-90	287	172	32.82	Uncharacterized protein (Fragment) OS=Danio rerio GN=ftr84 PE=4 SV=1
comp33570_c0	comp33570_c0_seq1	tr|F1R0B9|F1R0B9_DANRE	61.67	60	23	0	1108	929	96	155	1e-15	78.2	60	23.72	Uncharacterized protein OS=Danio rerio GN=morn3 PE=4 SV=1
comp33582_c0	comp33582_c0_seq1	tr|A8WHN8|A8WHN8_DANRE	90.83	229	21	0	1054	368	250	478	3e-153	446	229	44.81	Uncharacterized protein (Fragment) OS=Danio rerio GN=agbl4 PE=4 SV=2
comp33598_c0	comp33598_c0_seq1	tr|B0R0K2|B0R0K2_DANRE	61.92	365	118	6	8	1057	264	622	1e-140	429	359	54.81	Uncharacterized protein OS=Danio rerio GN=kcnq1 PE=4 SV=1
comp33600_c0	comp33600_c0_seq1	sp|Q66I21|AL8A1_DANRE	80.62	160	31	0	580	101	43	202	5e-91	279	160	32.85	Aldehyde dehydrogenase family 8 member A1 OS=Danio rerio GN=aldh8a1 PE=2 SV=1
comp33601_c0	comp33601_c0_seq1	sp|Q568K5|NAA40_DANRE	92.41	224	17	0	351	1022	1	224	6e-146	416	224	94.51	N-alpha-acetyltransferase 40 OS=Danio rerio GN=naa40 PE=2 SV=1
comp33611_c0	comp33611_c0_seq1	tr|X1WFI5|X1WFI5_DANRE	40	80	48	0	450	689	145	224	8e-14	71.6	80	34.19	Uncharacterized protein (Fragment) OS=Danio rerio GN=si:dkey-92i17.2 PE=4 SV=1
comp33617_c0	comp33617_c0_seq1	tr|Q98866|Q98866_DANRE	80.74	270	50	1	139	942	1	270	2e-149	432	270	100	Pax9 protein OS=Danio rerio GN=pax9 PE=2 SV=1
comp33617_c0	comp33617_c0_seq2	tr|Q98865|Q98865_DANRE	77.08	336	75	1	139	1140	1	336	0	525	336	97.96	Pax9a OS=Danio rerio GN=pax9 PE=2 SV=1
comp33639_c0	comp33639_c0_seq1	tr|E7FCW4|E7FCW4_DANRE	60.29	136	53	1	1	408	74	208	1e-56	180	135	57.69	Uncharacterized protein OS=Danio rerio GN=LOC796753 PE=4 SV=1
comp33648_c0	comp33648_c0_seq1	tr|B8JLF5|B8JLF5_DANRE	36.14	166	89	6	160	627	91	249	3e-11	63.2	159	62.6	Uncharacterized protein OS=Danio rerio GN=map6d1 PE=4 SV=1
comp3370_c0	comp3370_c0_seq1	tr|Q7ZV51|Q7ZV51_DANRE	72.15	79	22	0	2	238	49	127	1e-17	74.3	79	58.96	Fam107b protein OS=Danio rerio GN=fam107b PE=2 SV=1
comp3370_c1	comp3370_c1_seq1	tr|Q1LYA0|Q1LYA0_DANRE	82.26	62	11	0	84	269	24	85	3e-30	108	62	37.58	Uncharacterized protein OS=Danio rerio GN=fam107b PE=4 SV=1
comp33700_c0	comp33700_c0_seq1	sp|Q6DH42|ENY2_DANRE	90.53	95	9	0	71	355	1	95	3e-47	153	95	100	Transcription and mRNA export factor ENY2 OS=Danio rerio GN=eny2 PE=3 SV=1
comp33700_c0	comp33700_c0_seq2	sp|Q6DH42|ENY2_DANRE	90.53	95	9	0	95	379	1	95	4e-47	153	95	100	Transcription and mRNA export factor ENY2 OS=Danio rerio GN=eny2 PE=3 SV=1
comp33718_c0	comp33718_c0_seq1	sp|Q5CZR5|NATTL_DANRE	54.29	70	32	0	211	2	199	268	7e-17	74.7	70	22.22	Natterin-like protein OS=Danio rerio GN=zgc:113413 PE=2 SV=1
comp33732_c0	comp33732_c0_seq1	tr|F1QSS6|F1QSS6_DANRE	53.92	408	171	6	1784	591	162	562	4e-133	426	401	30.85	Uncharacterized protein OS=Danio rerio GN=bcan PE=4 SV=1
comp33743_c0	comp33743_c0_seq1	sp|A5PF44|GARL3_DANRE	94.44	270	15	0	810	1	1	270	0	541	270	26.6	GTPase-activating Rap/Ran-GAP domain-like protein 3 OS=Danio rerio GN=garnl3 PE=3 SV=1
comp33746_c1	comp33746_c1_seq1	tr|E7EZE0|E7EZE0_DANRE	79.45	73	15	0	179	397	1	73	3e-32	113	73	58.4	Uncharacterized protein OS=Danio rerio GN=si:ch211-170j16.1 PE=4 SV=1
comp33750_c1	comp33750_c1_seq1	tr|E7EZU5|E7EZU5_DANRE	75.86	87	21	0	2	262	235	321	4e-39	142	87	27.02	Uncharacterized protein OS=Danio rerio GN=gnai2b PE=4 SV=1
comp33753_c0	comp33753_c0_seq1	tr|Q98866|Q98866_DANRE	90.41	219	21	0	1203	547	52	270	2e-134	390	219	81.11	Pax9 protein OS=Danio rerio GN=pax9 PE=2 SV=1
comp33753_c0	comp33753_c0_seq2	tr|Q98865|Q98865_DANRE	70.59	85	25	0	722	468	259	343	1e-30	121	85	24.78	Pax9a OS=Danio rerio GN=pax9 PE=2 SV=1
comp33767_c0	comp33767_c0_seq1	tr|F1QIB8|F1QIB8_DANRE	86.12	281	39	0	999	157	747	1027	0	538	281	27.36	Uncharacterized protein OS=Danio rerio GN=ptprn2 PE=4 SV=1
comp33776_c0	comp33776_c0_seq1	tr|F1QEH9|F1QEH9_DANRE	45.38	130	54	2	655	317	257	386	1e-21	92.8	130	30.16	Uncharacterized protein (Fragment) OS=Danio rerio GN=zgc:112335 PE=3 SV=2
comp33786_c0	comp33786_c0_seq1	tr|E7FE63|E7FE63_DANRE	51	402	163	6	121	1290	84	463	6e-110	340	380	82.07	Coiled-coil domain-containing protein 149-A OS=Danio rerio GN=ccdc149a PE=4 SV=1
comp33786_c0	comp33786_c0_seq2	tr|B8JKE4|B8JKE4_DANRE	64.13	184	60	2	106	639	22	205	1e-69	225	184	35.25	Coiled-coil domain-containing protein 149-B OS=Danio rerio GN=ccdc149b PE=4 SV=1
comp33823_c0	comp33823_c0_seq1	tr|A2BGT2|A2BGT2_DANRE	72.7	348	92	1	254	1288	1	348	0	544	348	100	Uncharacterized protein OS=Danio rerio GN=dao.2 PE=4 SV=1
comp33823_c0	comp33823_c0_seq2	tr|A2BGT2|A2BGT2_DANRE	72.7	348	92	1	1397	363	1	348	0	544	348	100	Uncharacterized protein OS=Danio rerio GN=dao.2 PE=4 SV=1
comp33829_c0	comp33829_c0_seq1	tr|F1Q823|F1Q823_DANRE	71.12	599	148	4	1784	3	1	579	0	732	579	96.02	Uncharacterized protein OS=Danio rerio GN=frmd3 PE=4 SV=1
comp33829_c0	comp33829_c0_seq2	tr|F1Q823|F1Q823_DANRE	73.07	583	148	3	1736	3	1	579	0	744	579	96.02	Uncharacterized protein OS=Danio rerio GN=frmd3 PE=4 SV=1
comp33830_c0	comp33830_c0_seq1	tr|Q6TNS1|Q6TNS1_DANRE	91.16	249	22	0	1449	703	1	249	1e-162	474	249	57.37	Par-6 partitioning defective 6-like protein gamma OS=Danio rerio GN=pard6gb PE=2 SV=1
comp3384_c1	comp3384_c1_seq1	tr|E7F6S5|E7F6S5_DANRE	67.11	152	48	1	18	473	24	173	2e-42	144	150	84.75	Uncharacterized protein OS=Danio rerio GN=si:dkey-151p21.9 PE=4 SV=1
comp33864_c0	comp33864_c0_seq1	tr|Q6NV44|Q6NV44_DANRE	73.31	251	61	3	735	1	106	356	3e-130	384	251	44.9	Frizzled homolog 7a OS=Danio rerio GN=fzd7a PE=2 SV=2
comp33867_c0	comp33867_c0_seq1	sp|Q7T1H5|DND1_DANRE	47.31	391	161	6	1601	558	14	402	6e-99	311	389	94.65	Dead end protein 1 OS=Danio rerio GN=dnd PE=1 SV=1
comp33878_c0	comp33878_c0_seq1	tr|Q1LUN9|Q1LUN9_DANRE	93.9	344	19	1	1064	39	592	935	0	651	344	36.79	Uncharacterized protein OS=Danio rerio GN=gabbr2 PE=4 SV=2
comp33878_c0	comp33878_c0_seq2	tr|Q1LUN9|Q1LUN9_DANRE	93.23	310	19	1	962	39	626	935	0	583	310	33.16	Uncharacterized protein OS=Danio rerio GN=gabbr2 PE=4 SV=2
comp33892_c0	comp33892_c0_seq1	tr|F1Q5X4|F1Q5X4_DANRE	88.19	711	83	1	2	2134	610	1319	0	1353	710	53.83	Uncharacterized protein OS=Danio rerio GN=astn1 PE=4 SV=1
comp33903_c0	comp33903_c0_seq1	tr|B0R157|B0R157_DANRE	72.44	352	93	4	1172	123	1	350	4e-157	454	350	100	Uncharacterized protein OS=Danio rerio GN=pex12 PE=4 SV=1
comp33905_c0	comp33905_c0_seq1	tr|E7F6P2|E7F6P2_DANRE	80.64	470	71	5	1753	395	189	655	0	711	467	71.3	Uncharacterized protein OS=Danio rerio GN=LOC100332426 PE=4 SV=1
comp33905_c0	comp33905_c0_seq2	tr|E7F6P2|E7F6P2_DANRE	73.09	249	47	5	1090	395	410	655	8e-114	353	246	37.56	Uncharacterized protein OS=Danio rerio GN=LOC100332426 PE=4 SV=1
comp3391_c0	comp3391_c0_seq1	tr|X1WGI2|X1WGI2_DANRE	71.33	300	85	1	3	899	577	876	2e-138	419	300	34.25	Uncharacterized protein (Fragment) OS=Danio rerio GN=cntn4 PE=4 SV=1
comp33948_c0	comp33948_c0_seq1	tr|E7F4X2|E7F4X2_DANRE	45.93	492	238	8	1531	59	227	691	3e-137	417	465	67.29	Uncharacterized protein OS=Danio rerio GN=si:ch211-165g14.6 PE=4 SV=1
comp33963_c0	comp33963_c0_seq1	tr|F1R3N3|F1R3N3_DANRE	82.81	448	76	1	1993	653	195	642	0	726	448	68.71	Transporter OS=Danio rerio GN=zgc:158225 PE=3 SV=1
comp33963_c0	comp33963_c0_seq2	tr|F1R3N3|F1R3N3_DANRE	84.51	226	35	0	2121	1444	195	420	3e-126	394	226	34.66	Transporter OS=Danio rerio GN=zgc:158225 PE=3 SV=1
comp34004_c0	comp34004_c0_seq2	tr|F1QC06|F1QC06_DANRE	63.43	402	142	4	55	1248	4	404	6e-171	514	401	33.5	Uncharacterized protein OS=Danio rerio GN=itga2.2 PE=3 SV=2
comp34004_c0	comp34004_c0_seq1	tr|F1QFF4|F1QFF4_DANRE	65.69	306	101	3	44	949	76	381	1e-138	425	306	26.22	Uncharacterized protein (Fragment) OS=Danio rerio GN=itga2.2 PE=3 SV=1
comp34010_c1	comp34010_c1_seq1	tr|F1QG85|F1QG85_DANRE	69.47	190	57	1	572	3	30	218	2e-88	279	189	23.68	Integrin beta OS=Danio rerio GN=itgb1a PE=3 SV=1
comp34060_c0	comp34060_c0_seq1	tr|M9MM92|M9MM92_DANRE	75.31	401	98	1	198	1397	187	587	0	593	401	66.39	Tyrosine-protein kinase OS=Danio rerio GN=zap70 PE=3 SV=1
comp34061_c0	comp34061_c0_seq1	tr|Q6PGW5|Q6PGW5_DANRE	85.77	260	36	1	1365	589	1	260	1e-164	471	260	100	Family with sequence similarity 84, member A OS=Danio rerio GN=fam84a PE=2 SV=1
comp34065_c0	comp34065_c0_seq1	tr|F1R763|F1R763_DANRE	70.77	349	93	3	3	1046	225	565	1e-176	509	341	57.5	Uncharacterized protein (Fragment) OS=Danio rerio GN=rasgrp2 PE=4 SV=1
comp34065_c0	comp34065_c0_seq2	tr|F1R763|F1R763_DANRE	74.09	301	74	1	3	905	225	521	1e-156	462	297	50.08	Uncharacterized protein (Fragment) OS=Danio rerio GN=rasgrp2 PE=4 SV=1
comp34068_c0	comp34068_c0_seq1	tr|F1R5J3|F1R5J3_DANRE	63.76	367	120	6	1094	3	1	357	2e-140	437	357	29.97	Zinc finger protein ZFPM1 OS=Danio rerio GN=zfpm1 PE=4 SV=1
comp34090_c1	comp34090_c1_seq1	tr|F1QU42|F1QU42_DANRE	68.36	275	81	3	1291	470	70	339	1e-112	338	270	79.65	Uncharacterized protein (Fragment) OS=Danio rerio GN=htr1fa PE=3 SV=1
comp34117_c0	comp34117_c0_seq1	tr|B0R0X0|B0R0X0_DANRE	58.52	311	122	4	188	1117	1	305	2e-118	358	305	86.4	Gap junction protein OS=Danio rerio GN=cx39.9 PE=2 SV=1
comp34154_c0	comp34154_c0_seq1	tr|Q503J7|Q503J7_DANRE	73.09	275	69	3	1263	442	1	271	1e-125	369	271	100	Dlx2a protein OS=Danio rerio GN=dlx2a PE=2 SV=1
comp34176_c0	comp34176_c0_seq1	tr|F1Q7X9|F1Q7X9_DANRE	70.49	515	142	4	250	1764	2	516	0	704	515	99.42	Uncharacterized protein OS=Danio rerio GN=cyp3a65 PE=3 SV=1
comp34214_c0	comp34214_c0_seq1	tr|E9QET2|E9QET2_DANRE	76.92	117	27	0	513	863	1	117	2e-61	196	117	62.57	Uncharacterized protein OS=Danio rerio GN=camsap2b PE=4 SV=1
comp34217_c0	comp34217_c0_seq1	tr|Q6DHL0|Q6DHL0_DANRE	60.09	218	80	3	336	977	1	215	2e-86	268	215	100	Claudin OS=Danio rerio GN=cldn11a PE=2 SV=1
comp34232_c0	comp34232_c0_seq1	tr|Q0II00|Q0II00_DANRE	55.71	490	202	7	133	1569	416	901	1e-160	490	486	53.88	Nuclear factor of kappa light polypeptide gene enhancer in B-cells 2, p49/p100 OS=Danio rerio GN=nfkb2 PE=2 SV=1
comp34240_c0	comp34240_c0_seq1	tr|Q6DHE8|Q6DHE8_DANRE	83.77	191	30	1	168	737	1	191	2e-111	334	191	98.96	Ras homolog gene family, member Ad OS=Danio rerio GN=rhoad PE=2 SV=1
comp34263_c1	comp34263_c1_seq1	tr|X1WGD1|X1WGD1_DANRE	60.96	187	73	0	983	423	1	187	3e-59	192	187	99.47	Uncharacterized protein OS=Danio rerio GN=si:ch211-40k21.7 PE=4 SV=1
comp34264_c0	comp34264_c0_seq2	tr|Q5RIG8|Q5RIG8_DANRE	52.73	366	127	8	3186	2218	655	1017	2e-100	343	363	35.07	Uncharacterized protein OS=Danio rerio GN=srgap2b PE=4 SV=1
comp34264_c0	comp34264_c0_seq1	tr|F1Q4Y5|F1Q4Y5_DANRE	50.17	303	110	10	2946	2155	773	1073	1e-55	211	301	28.05	Uncharacterized protein OS=Danio rerio GN=srgap1 PE=4 SV=1
comp34285_c0	comp34285_c0_seq1	tr|A0M8V6|A0M8V6_DANRE	49.07	161	82	0	94	576	1	161	3e-49	169	161	99.38	Caveolin OS=Danio rerio GN=cav2 PE=3 SV=1
comp34288_c0	comp34288_c0_seq1	tr|H9GXE7|H9GXE7_DANRE	60.62	160	54	2	216	695	1	151	7e-53	177	151	80.75	Uncharacterized protein OS=Danio rerio GN=vstm2l PE=4 SV=1
comp34299_c0	comp34299_c0_seq1	sp|P0C7U5|C5AR1_DANRE	53.19	361	142	8	1770	724	1	346	6e-88	281	346	100	C5a anaphylatoxin chemotactic receptor 1 OS=Danio rerio GN=c5ar1 PE=3 SV=1
comp34306_c0	comp34306_c0_seq1	tr|F1Q8L8|F1Q8L8_DANRE	81.67	251	42	4	91	834	2	251	2e-116	357	250	32.05	Uncharacterized protein (Fragment) OS=Danio rerio GN=prdm4 PE=4 SV=1
comp34322_c0	comp34322_c0_seq1	sp|A4QP75|TRM2B_DANRE	65	420	129	3	1387	158	61	472	0	571	412	85.83	tRNA (uracil(54)-C(5))-methyltransferase homolog-B OS=Danio rerio GN=trmt2b PE=2 SV=2
comp34327_c0	comp34327_c0_seq2	tr|Q1L8A0|Q1L8A0_DANRE	49.12	399	194	6	342	1535	79	469	1e-120	370	391	81.12	Uncharacterized protein OS=Danio rerio GN=pld3 PE=4 SV=2
comp34327_c0	comp34327_c0_seq1	tr|Q1L8A0|Q1L8A0_DANRE	49.12	399	194	6	307	1500	79	469	8e-121	370	391	81.12	Uncharacterized protein OS=Danio rerio GN=pld3 PE=4 SV=2
comp34334_c0	comp34334_c0_seq1	tr|E7FF22|E7FF22_DANRE	56.9	116	44	2	1306	965	30	141	1e-30	117	112	79.43	Uncharacterized protein OS=Danio rerio GN=swi5 PE=4 SV=1
comp34347_c0	comp34347_c0_seq1	tr|F1RDZ7|F1RDZ7_DANRE	59.51	652	207	11	2411	582	33	669	0	608	637	95.22	Uncharacterized protein OS=Danio rerio GN=numb PE=4 SV=1
comp34347_c0	comp34347_c0_seq2	tr|F1RDZ7|F1RDZ7_DANRE	55.05	436	153	9	1793	582	245	669	3e-101	327	425	63.53	Uncharacterized protein OS=Danio rerio GN=numb PE=4 SV=1
comp34350_c0	comp34350_c0_seq1	tr|F1R4Y5|F1R4Y5_DANRE	58.18	165	57	3	712	218	1	153	6e-52	182	153	30.36	Uncharacterized protein OS=Danio rerio GN=znf800b PE=4 SV=1
comp34355_c0	comp34355_c0_seq1	tr|Q9DDE0|Q9DDE0_DANRE	91.89	370	26	3	308	1414	2	368	0	648	367	93.38	Meis2.1 protein OS=Danio rerio GN=meis2b PE=2 SV=1
comp34355_c0	comp34355_c0_seq2	tr|Q9DDE0|Q9DDE0_DANRE	91.78	365	26	3	113	1204	7	368	0	640	362	92.11	Meis2.1 protein OS=Danio rerio GN=meis2b PE=2 SV=1
comp34362_c0	comp34362_c0_seq1	tr|Q6PBR5|Q6PBR5_DANRE	64.1	117	42	0	84	434	1	117	5e-28	108	117	99.15	ATPase, H+ transporting, V1 subunit G isoform 1 OS=Danio rerio GN=atp6v1g1 PE=2 SV=1
comp34369_c0	comp34369_c0_seq1	tr|F1R2D8|F1R2D8_DANRE	87.5	56	7	0	185	18	124	179	9e-29	109	56	25.23	Uncharacterized protein (Fragment) OS=Danio rerio GN=tulp1a PE=4 SV=1
comp34402_c1	comp34402_c1_seq1	tr|Q5RH13|Q5RH13_DANRE	99.45	364	2	0	2	1093	37	400	0	727	364	91	F-box and leucine-rich repeat protein 14b OS=Danio rerio GN=fbxl14b PE=2 SV=1
comp34403_c0	comp34403_c0_seq1	sp|Q7T364|TPL2B_DANRE	76.88	186	43	0	185	742	1	186	2e-96	294	186	100	Tumor necrosis factor, alpha-induced protein 8-like protein 2 B OS=Danio rerio GN=tnfaip8l2b PE=2 SV=1
comp34409_c0	comp34409_c0_seq1	tr|A8DZ79|A8DZ79_DANRE	82.86	420	72	0	1631	372	1	420	0	736	420	100	Carbohydrate sulfotransferase 1 OS=Danio rerio GN=chst1 PE=4 SV=1
comp34413_c0	comp34413_c0_seq1	tr|G1K2R7|G1K2R7_DANRE	82.73	440	59	4	1314	1	331	755	0	748	425	48.85	GTPase-activating Rap/Ran-GAP domain-like protein 3 (Fragment) OS=Danio rerio GN=garnl3 PE=4 SV=1
comp34413_c1	comp34413_c1_seq1	sp|A5PF44|GARL3_DANRE	57.64	229	70	4	1	684	813	1015	9e-44	162	203	20	GTPase-activating Rap/Ran-GAP domain-like protein 3 OS=Danio rerio GN=garnl3 PE=3 SV=1
comp34439_c0	comp34439_c0_seq1	tr|F1Q9L7|F1Q9L7_DANRE	35.53	470	247	9	1098	2441	255	690	6e-72	255	436	54.16	Uncharacterized protein OS=Danio rerio GN=zhx2 PE=3 SV=1
comp34457_c0	comp34457_c0_seq1	tr|F1R3R6|F1R3R6_DANRE	69.68	498	117	4	103	1521	290	778	0	711	489	59.49	Uncharacterized protein OS=Danio rerio GN=prdm4 PE=4 SV=1
comp34459_c0	comp34459_c0_seq1	tr|Q5RH21|Q5RH21_DANRE	78.69	624	110	6	394	2202	144	765	0	954	622	81.31	Uncharacterized protein OS=Danio rerio GN=lnx1 PE=4 SV=2
comp34467_c0	comp34467_c0_seq1	tr|F1RDP5|F1RDP5_DANRE	86.47	399	54	0	1817	621	1	399	0	705	399	99.75	Queuine tRNA-ribosyltransferase OS=Danio rerio GN=qtrt1 PE=3 SV=1
comp34467_c0	comp34467_c0_seq2	sp|Q7SYK1|TGT_DANRE	84.51	213	33	0	721	83	1	213	4e-119	351	213	53.25	Queuine tRNA-ribosyltransferase OS=Danio rerio GN=qtrt1 PE=2 SV=1
comp34468_c0	comp34468_c0_seq1	tr|A8KB74|A8KB74_DANRE	74.9	259	65	0	162	938	47	305	2e-143	415	259	83.55	Ca5 protein OS=Danio rerio GN=ca5 PE=2 SV=1
comp34470_c0	comp34470_c0_seq1	tr|A1L1M8|A1L1M8_DANRE	75.87	286	61	2	1208	366	1	283	5e-150	433	283	100	Uncharacterized protein OS=Danio rerio GN=stc2a PE=2 SV=1
comp34474_c0	comp34474_c0_seq1	tr|Q7T2I8|Q7T2I8_DANRE	81.13	318	59	1	1565	615	1	318	0	552	318	100	Photoreceptor associated retinol dehydrogenase type 2 OS=Danio rerio GN=rdh8a PE=2 SV=1
comp34496_c0	comp34496_c0_seq1	tr|F1QI29|F1QI29_DANRE	55.98	259	114	0	149	925	1	259	1e-107	324	259	93.5	Uncharacterized protein (Fragment) OS=Danio rerio PE=4 SV=1
comp34496_c0	comp34496_c0_seq2	tr|F1QI29|F1QI29_DANRE	55.98	259	114	0	562	1338	1	259	4e-106	325	259	93.5	Uncharacterized protein (Fragment) OS=Danio rerio PE=4 SV=1
comp34509_c0	comp34509_c0_seq1	tr|E7F222|E7F222_DANRE	62.29	297	71	10	568	1410	1	272	2e-110	344	272	44.23	Uncharacterized protein OS=Danio rerio GN=patz1 PE=4 SV=1
comp34512_c0	comp34512_c0_seq1	tr|Q6DHK6|Q6DHK6_DANRE	82.14	112	20	0	328	663	1	112	6e-62	196	112	100	Glutathione peroxidase OS=Danio rerio GN=gpx4a PE=2 SV=1
comp34531_c0	comp34531_c0_seq2	tr|Q6DEL8|Q6DEL8_DANRE	57.03	128	5	1	1417	1034	1	78	2e-35	131	78	98.73	Cyclin-dependent kinases regulatory subunit OS=Danio rerio GN=cks1b PE=2 SV=1
comp34531_c0	comp34531_c0_seq1	tr|Q6DEL8|Q6DEL8_DANRE	93.59	78	5	0	1267	1034	1	78	9e-44	154	78	98.73	Cyclin-dependent kinases regulatory subunit OS=Danio rerio GN=cks1b PE=2 SV=1
comp34544_c0	comp34544_c0_seq1	tr|B3DJV5|B3DJV5_DANRE	33.93	112	74	0	87	422	51	162	4e-11	61.6	112	69.14	Hypothetical LOC568476 OS=Danio rerio GN=g0s2 PE=2 SV=1
comp34545_c0	comp34545_c0_seq1	sp|Q92051|CAHZ_DANRE	69.92	123	37	0	76	444	1	123	6e-62	195	123	47.31	Carbonic anhydrase OS=Danio rerio GN=cahz PE=1 SV=2
comp34550_c0	comp34550_c0_seq1	tr|E7FF45|E7FF45_DANRE	43.77	361	169	5	1992	1003	1	358	4e-80	263	358	96.24	Uncharacterized protein OS=Danio rerio GN=fpr1 PE=3 SV=1
comp34552_c0	comp34552_c0_seq1	tr|F1QPT8|F1QPT8_DANRE	37.5	136	78	2	21	407	86	221	5e-21	90.5	136	60.71	Uncharacterized protein OS=Danio rerio GN=zgc:174906 PE=4 SV=1
comp34582_c0	comp34582_c0_seq1	tr|F1QFL8|F1QFL8_DANRE	68.75	208	62	1	2	616	251	458	3e-102	307	208	45.41	Uncharacterized protein OS=Danio rerio GN=pcdh2g20 PE=4 SV=1
comp34586_c0	comp34586_c0_seq1	tr|F1QC27|F1QC27_DANRE	77.01	87	19	1	794	534	19	104	2e-36	131	86	55.84	Uncharacterized protein OS=Danio rerio GN=oxt PE=4 SV=1
comp34590_c0	comp34590_c0_seq2	tr|B0V1K4|B0V1K4_DANRE	72.75	411	82	4	183	1382	80	471	0	555	392	82.35	Uncharacterized protein OS=Danio rerio GN=zgc:136930 PE=3 SV=1
comp34593_c0	comp34593_c0_seq1	tr|E7F1C2|E7F1C2_DANRE	76.07	677	158	3	153	2174	5	680	0	1025	676	61.01	Uncharacterized protein OS=Danio rerio GN=inpp5d PE=4 SV=1
comp34593_c1	comp34593_c1_seq1	tr|E7F1C2|E7F1C2_DANRE	57.42	418	150	7	1687	458	686	1083	2e-119	383	398	35.92	Uncharacterized protein OS=Danio rerio GN=inpp5d PE=4 SV=1
comp34618_c0	comp34618_c0_seq1	tr|F1QE55|F1QE55_DANRE	71.97	157	43	1	7	474	114	270	4e-74	236	157	57.51	Uncharacterized protein OS=Danio rerio GN=si:ch211-101n13.1 PE=4 SV=1
comp34618_c0	comp34618_c0_seq2	tr|F1QE55|F1QE55_DANRE	61.41	184	43	2	7	555	114	270	2e-65	214	157	57.51	Uncharacterized protein OS=Danio rerio GN=si:ch211-101n13.1 PE=4 SV=1
comp34619_c0	comp34619_c0_seq1	tr|Q6V7J8|Q6V7J8_DANRE	85.78	204	29	0	151	762	1	204	8e-128	371	204	100	Arylalkylamine N-acetyltransferase OS=Danio rerio GN=aanat1 PE=2 SV=1
comp34621_c0	comp34621_c0_seq1	sp|Q8AW35|PHLA3_DANRE	61.29	62	15	1	385	570	1	53	1e-15	71.6	53	41.73	Pleckstrin homology-like domain family A member 3 OS=Danio rerio GN=phlda3 PE=2 SV=1
comp34621_c1	comp34621_c1_seq1	sp|Q8AW35|PHLA3_DANRE	84.21	76	12	0	1	228	47	122	5e-40	139	76	59.84	Pleckstrin homology-like domain family A member 3 OS=Danio rerio GN=phlda3 PE=2 SV=1
comp34633_c0	comp34633_c0_seq1	tr|F1Q8A4|F1Q8A4_DANRE	61.8	534	203	1	105	1703	1	534	0	622	534	96.39	Uncharacterized protein OS=Danio rerio GN=efhc1 PE=4 SV=1
comp34646_c0	comp34646_c0_seq1	tr|B0R135|B0R135_DANRE	65.34	378	123	3	137	1261	1	373	4e-174	498	373	95.4	Uncharacterized protein OS=Danio rerio GN=ogg1 PE=4 SV=1
comp34646_c0	comp34646_c0_seq2	tr|B0UYD9|B0UYD9_DANRE	63.12	282	99	2	137	982	1	277	2e-121	363	277	87.38	Uncharacterized protein OS=Danio rerio GN=ogg1 PE=4 SV=1
comp34651_c0	comp34651_c0_seq1	tr|Q502A6|Q502A6_DANRE	75.61	82	20	0	2	247	249	330	4e-37	139	82	24.85	Cathepsin S, b.1 OS=Danio rerio GN=ctssb.1 PE=2 SV=1
comp34668_c0	comp34668_c0_seq2	tr|F1QB32|F1QB32_DANRE	66.67	735	241	3	2365	161	1	731	0	949	731	100	Uncharacterized protein OS=Danio rerio GN=leprel2 PE=4 SV=1
comp34685_c0	comp34685_c0_seq1	tr|Q503Y0|Q503Y0_DANRE	77.99	309	65	1	166	1092	1	306	2e-174	493	306	100	Uncharacterized protein OS=Danio rerio GN=endog PE=2 SV=1
comp34685_c0	comp34685_c0_seq2	tr|Q503Y0|Q503Y0_DANRE	70.72	181	50	1	166	708	1	178	8e-111	255	178	58.17	Uncharacterized protein OS=Danio rerio GN=endog PE=2 SV=1
comp34695_c0	comp34695_c0_seq1	tr|E7FGP4|E7FGP4_DANRE	54.26	352	158	2	1317	265	16	365	5e-126	375	350	95.63	Uncharacterized protein OS=Danio rerio GN=LOC100536997 PE=4 SV=1
comp34695_c0	comp34695_c0_seq2	tr|E7FGP4|E7FGP4_DANRE	54.26	352	158	2	1317	265	16	365	3e-125	374	350	95.63	Uncharacterized protein OS=Danio rerio GN=LOC100536997 PE=4 SV=1
comp34700_c1	comp34700_c1_seq1	tr|F1QIE2|F1QIE2_DANRE	68.32	505	138	6	367	1839	46	542	0	681	497	91.19	Uncharacterized protein OS=Danio rerio GN=marveld2a PE=4 SV=1
comp34719_c0	comp34719_c0_seq1	tr|Q6IQT7|Q6IQT7_DANRE	40.54	222	117	6	751	101	1	212	8e-44	152	212	100	Cyclin-dependent kinase inhibitor 1C (P57, Kip2) OS=Danio rerio GN=cdkn1c PE=2 SV=1
comp34726_c0	comp34726_c0_seq1	tr|F1REI7|F1REI7_DANRE	59.36	187	67	3	171	728	1	179	1e-71	223	179	100	Uncharacterized protein OS=Danio rerio GN=esm1 PE=4 SV=1
comp34726_c0	comp34726_c0_seq2	tr|F1REI7|F1REI7_DANRE	61.4	171	58	2	88	600	17	179	3e-68	213	163	91.06	Uncharacterized protein OS=Danio rerio GN=esm1 PE=4 SV=1
comp34739_c0	comp34739_c0_seq1	tr|Q58EQ3|Q58EQ3_DANRE	56.02	357	156	1	1165	95	54	409	9e-148	432	356	85.78	Uncharacterized protein OS=Danio rerio GN=zgc:113227 PE=2 SV=1
comp34740_c0	comp34740_c0_seq1	tr|F1Q9C3|F1Q9C3_DANRE	86.75	151	20	0	458	6	14	164	4e-71	233	151	37.01	Uncharacterized protein OS=Danio rerio GN=ccdc85a PE=4 SV=1
comp34745_c1	comp34745_c1_seq1	tr|E7FGM9|E7FGM9_DANRE	58.62	203	77	4	597	4	26	226	6e-69	225	201	36.75	Uncharacterized protein OS=Danio rerio GN=LOC100003648 PE=4 SV=1
comp34755_c0	comp34755_c0_seq1	tr|F1QBM7|F1QBM7_DANRE	93.23	251	17	0	753	1	1	251	3e-154	448	251	58.51	Uncharacterized protein OS=Danio rerio GN=dia1b PE=4 SV=1
comp34756_c0	comp34756_c0_seq1	tr|Q08BE2|Q08BE2_DANRE	57.61	184	74	2	893	342	29	208	1e-72	229	180	86.54	Uncharacterized protein OS=Danio rerio GN=rgs18 PE=2 SV=1
comp34759_c0	comp34759_c0_seq1	tr|F1QQW2|F1QQW2_DANRE	58.1	179	73	1	1887	2423	273	449	2e-56	202	177	38.73	Uncharacterized protein OS=Danio rerio GN=si:rp71-1g18.1 PE=4 SV=1
comp34763_c0	comp34763_c0_seq1	tr|Q1LVR8|Q1LVR8_DANRE	88.61	237	27	0	208	918	1	237	1e-155	445	237	100	Uncharacterized protein OS=Danio rerio GN=kctd6a PE=4 SV=1
comp34763_c0	comp34763_c0_seq2	tr|Q1LVR8|Q1LVR8_DANRE	88.61	237	27	0	298	1008	1	237	8e-155	444	237	100	Uncharacterized protein OS=Danio rerio GN=kctd6a PE=4 SV=1
comp3477_c0	comp3477_c0_seq1	tr|F1QWZ9|F1QWZ9_DANRE	71.43	77	20	2	227	3	239	315	2e-36	127	77	21.27	Uncharacterized protein OS=Danio rerio GN=lft2 PE=3 SV=1
comp34785_c1	comp34785_c1_seq1	tr|E7F5A1|E7F5A1_DANRE	63.05	295	106	2	1532	648	607	898	4e-97	319	292	32.52	Uncharacterized protein OS=Danio rerio GN=si:ch211-196i2.2 PE=4 SV=1
comp34792_c0	comp34792_c0_seq1	tr|Q5TKR1|Q5TKR1_DANRE	93.55	248	15	1	1810	1067	1	247	7e-157	458	247	99.6	Fibroblast growth factor OS=Danio rerio GN=fgf14 PE=2 SV=1
comp34799_c1	comp34799_c1_seq1	tr|F1QYL5|F1QYL5_DANRE	63.55	428	153	2	1708	434	33	460	9e-178	516	428	91.85	Uncharacterized protein OS=Danio rerio GN=angptl3 PE=4 SV=1
comp34802_c0	comp34802_c0_seq1	sp|Q5BLB7|MALD1_DANRE	58.49	159	66	0	477	1	1	159	4e-51	168	159	98.15	MARVEL domain-containing protein 1 OS=Danio rerio GN=marveld1 PE=2 SV=2
comp34825_c0	comp34825_c0_seq1	tr|X1WD87|X1WD87_DANRE	52.87	174	82	0	239	760	17	190	2e-35	133	174	82.46	Uncharacterized protein OS=Danio rerio GN=si:ch73-364h19.1 PE=4 SV=1
comp34851_c0	comp34851_c0_seq1	tr|X1WGV7|X1WGV7_DANRE	48.15	135	59	3	159	533	1	134	1e-21	93.2	134	95.04	Uncharacterized protein OS=Danio rerio GN=si:dkey-4c2.11 PE=4 SV=1
comp34853_c0	comp34853_c0_seq1	tr|F8W400|F8W400_DANRE	72.38	181	50	0	730	188	4	184	8e-95	281	181	94.76	Uncharacterized protein OS=Danio rerio GN=ggctb PE=4 SV=1
comp34856_c0	comp34856_c0_seq1	tr|Q503F4|Q503F4_DANRE	74.12	255	64	1	198	956	1	255	2e-134	406	255	95.51	Gap junction protein OS=Danio rerio GN=cx30.3 PE=2 SV=1
comp34869_c0	comp34869_c0_seq1	tr|F1R9P1|F1R9P1_DANRE	88.93	298	33	0	513	1406	1	298	3e-179	519	298	100	Uncharacterized protein OS=Danio rerio GN=slc25a21 PE=3 SV=1
comp34880_c0	comp34880_c0_seq1	tr|X1WHB6|X1WHB6_DANRE	46.43	112	48	2	1141	1449	170	278	4e-18	87.8	109	26.85	Uncharacterized protein OS=Danio rerio GN=si:ch211-178n15.1 PE=4 SV=1
comp34915_c0	comp34915_c0_seq1	tr|H9GYU4|H9GYU4_DANRE	47.12	104	48	3	1257	1568	1	97	8e-18	82	97	93.27	Uncharacterized protein OS=Danio rerio GN=LOC100535852 PE=4 SV=1
comp34929_c0	comp34929_c0_seq1	tr|X1WHR8|X1WHR8_DANRE	67.57	111	36	0	470	802	2	112	3e-47	162	111	99.11	Uncharacterized protein OS=Danio rerio GN=si:ch211-198p11.6 PE=4 SV=1
comp34954_c0	comp34954_c0_seq1	tr|B0S549|B0S549_DANRE	74.76	523	130	2	1765	200	1	522	0	739	522	99.81	Uncharacterized protein OS=Danio rerio GN=LOC797250 PE=4 SV=1
comp34954_c0	comp34954_c0_seq2	tr|B0S549|B0S549_DANRE	74.76	523	130	2	1774	209	1	522	0	739	522	99.81	Uncharacterized protein OS=Danio rerio GN=LOC797250 PE=4 SV=1
comp34959_c0	comp34959_c0_seq1	tr|F1R8A5|F1R8A5_DANRE	38.22	225	92	6	741	1415	28	205	8e-40	146	178	86.83	Uncharacterized protein OS=Danio rerio GN=zgc:101664 PE=4 SV=1
comp34962_c0	comp34962_c0_seq1	tr|F1QFZ8|F1QFZ8_DANRE	70.94	468	132	1	75	1478	3	466	0	697	464	99.57	Uncharacterized protein (Fragment) OS=Danio rerio GN=mmp13b PE=4 SV=2
comp34977_c0	comp34977_c0_seq1	tr|E7EXJ9|E7EXJ9_DANRE	40.87	531	286	8	2210	648	77	589	1e-136	420	513	86.36	Uncharacterized protein OS=Danio rerio GN=LOC570815 PE=4 SV=1
comp34981_c0	comp34981_c0_seq1	tr|B7ZVS9|B7ZVS9_DANRE	52.7	408	180	3	1520	336	8	415	6e-120	367	408	97.84	XK-related protein OS=Danio rerio GN=xkr8.3 PE=2 SV=1
comp34986_c1	comp34986_c1_seq1	tr|E7F021|E7F021_DANRE	77.04	270	60	1	265	1068	1	270	1e-110	329	270	100	Palmitoyltransferase OS=Danio rerio GN=zdhhc12b PE=3 SV=1
comp34990_c0	comp34990_c0_seq2	tr|E7FFZ4|E7FFZ4_DANRE	92.93	580	40	1	8	1747	1	579	0	985	579	55.89	Uncharacterized protein OS=Danio rerio GN=smarcc2 PE=4 SV=1
comp35002_c0	comp35002_c0_seq1	tr|Q1L8K2|Q1L8K2_DANRE	81.82	132	21	1	387	1	363	494	7e-64	207	132	22.45	Uncharacterized protein OS=Danio rerio GN=runx1t1 PE=4 SV=1
comp35021_c0	comp35021_c0_seq1	tr|E7FDA1|E7FDA1_DANRE	50	84	41	1	661	413	4	87	1e-14	70.5	84	42.86	Uncharacterized protein OS=Danio rerio GN=si:ch211-269k10.5 PE=4 SV=2
comp35045_c0	comp35045_c0_seq1	tr|F1R133|F1R133_DANRE	97.66	256	6	0	361	1128	1	256	0	514	256	62.75	Uncharacterized protein OS=Danio rerio GN=elavl4 PE=4 SV=1
comp35045_c0	comp35045_c0_seq4	tr|F1R133|F1R133_DANRE	97.66	256	6	0	220	987	1	256	0	515	256	62.75	Uncharacterized protein OS=Danio rerio GN=elavl4 PE=4 SV=1
comp35053_c0	comp35053_c0_seq1	tr|F1RCR8|F1RCR8_DANRE	60.4	101	35	1	1096	809	134	234	2e-30	118	101	43.16	Uncharacterized protein OS=Danio rerio GN=si:busm1-259m24.2 PE=3 SV=1
comp3507_c0	comp3507_c0_seq1	tr|F1QJ81|F1QJ81_DANRE	65.66	166	56	1	2	496	73	238	2e-61	196	166	69.75	Uncharacterized protein OS=Danio rerio GN=tmem91 PE=4 SV=1
comp35075_c0	comp35075_c0_seq1	tr|A7E2I6|A7E2I6_DANRE	83.58	201	33	0	1021	419	1	201	8e-122	354	201	99.5	LOC100003274 protein (Fragment) OS=Danio rerio GN=rab38a PE=2 SV=1
comp35107_c0	comp35107_c0_seq2	tr|F8W2Q5|F8W2Q5_DANRE	57.89	76	28	1	130	345	43	118	3e-21	87.4	76	61.29	Uncharacterized protein (Fragment) OS=Danio rerio GN=smdt1 PE=4 SV=1
comp35107_c0	comp35107_c0_seq1	tr|F8W2Q5|F8W2Q5_DANRE	66.1	59	20	0	46	222	60	118	5e-21	85.9	59	47.58	Uncharacterized protein (Fragment) OS=Danio rerio GN=smdt1 PE=4 SV=1
comp35118_c0	comp35118_c0_seq1	tr|A2BIR2|A2BIR2_DANRE	40.4	99	53	2	69	347	17	115	4e-20	85.1	99	83.19	Uncharacterized protein OS=Danio rerio GN=ccl-c5a PE=4 SV=1
comp35124_c0	comp35124_c0_seq2	sp|Q9PWL5|HXA4A_DANRE	68.16	245	76	2	1077	349	1	245	3e-113	337	245	100	Homeobox protein Hox-A4a OS=Danio rerio GN=hoxa4a PE=2 SV=2
comp35124_c0	comp35124_c0_seq1	sp|Q9PWL5|HXA4A_DANRE	77.78	108	23	1	669	349	138	245	9e-48	169	108	44.08	Homeobox protein Hox-A4a OS=Danio rerio GN=hoxa4a PE=2 SV=2
comp35149_c0	comp35149_c0_seq1	tr|H9GZ09|H9GZ09_DANRE	37.08	89	56	0	316	50	184	272	3e-14	67.8	89	30.27	Uncharacterized protein OS=Danio rerio PE=4 SV=1
comp35158_c0	comp35158_c0_seq2	sp|Q7T141|PI15A_DANRE	90.91	198	18	0	300	893	63	260	4e-137	394	198	76.15	Peptidase inhibitor 15-A OS=Danio rerio GN=pi15a PE=3 SV=2
comp35158_c0	comp35158_c0_seq1	sp|Q7T141|PI15A_DANRE	90.26	154	15	0	300	761	63	216	3e-103	306	154	59.23	Peptidase inhibitor 15-A OS=Danio rerio GN=pi15a PE=3 SV=2
comp35174_c0	comp35174_c0_seq1	tr|A2BHI0|A2BHI0_DANRE	41.03	368	168	8	9	974	191	555	7e-69	239	365	65.77	Uncharacterized protein OS=Danio rerio GN=si:dkey-165i8.3 PE=4 SV=1
comp35183_c0	comp35183_c0_seq1	tr|E7F7B8|E7F7B8_DANRE	40.46	173	94	4	164	667	1	169	6e-23	99	169	99.41	Uncharacterized protein OS=Danio rerio GN=LOC100331484 PE=4 SV=1
comp35187_c0	comp35187_c0_seq1	tr|E7FCQ2|E7FCQ2_DANRE	66.43	566	180	3	719	2395	37	599	0	662	563	93.99	Uncharacterized protein OS=Danio rerio GN=si:ch211-117k16.3 PE=4 SV=1
comp35187_c0	comp35187_c0_seq2	tr|E7FCQ2|E7FCQ2_DANRE	63.62	591	180	4	719	2470	37	599	0	648	563	93.99	Uncharacterized protein OS=Danio rerio GN=si:ch211-117k16.3 PE=4 SV=1
comp35200_c0	comp35200_c0_seq1	tr|B8A453|B8A453_DANRE	91.35	185	16	0	557	3	1	185	3e-107	316	185	78.06	Uncharacterized protein OS=Danio rerio GN=rab23 PE=3 SV=1
comp35200_c1	comp35200_c1_seq1	tr|B8A453|B8A453_DANRE	64.71	68	24	0	2	205	170	237	2e-19	80.5	68	28.69	Uncharacterized protein OS=Danio rerio GN=rab23 PE=3 SV=1
comp35211_c1	comp35211_c1_seq1	tr|O57341|O57341_DANRE	83.25	209	35	0	149	775	1	209	2e-127	368	209	99.52	Fibroblast growth factor OS=Danio rerio GN=fgf8a PE=2 SV=1
comp35217_c0	comp35217_c0_seq1	tr|A2BFP2|A2BFP2_DANRE	74.49	341	86	1	97	1116	1	341	1e-175	505	341	83.17	Uncharacterized protein OS=Danio rerio GN=ncf1 PE=4 SV=1
comp35222_c0	comp35222_c0_seq2	tr|E7F5E5|E7F5E5_DANRE	66.78	298	88	2	1369	476	2	288	4e-131	389	287	99.65	Uncharacterized protein OS=Danio rerio GN=LOC101886358 PE=4 SV=1
comp35222_c0	comp35222_c0_seq1	tr|E7F5E5|E7F5E5_DANRE	80.17	121	24	0	838	476	168	288	5e-61	199	121	42.01	Uncharacterized protein OS=Danio rerio GN=LOC101886358 PE=4 SV=1
comp35223_c0	comp35223_c0_seq2	tr|Q5RI06|Q5RI06_DANRE	75.38	589	144	1	172	1938	19	606	0	948	588	97.03	Prostaglandin G/H synthase 2b OS=Danio rerio GN=ptgs2b PE=2 SV=1
comp35223_c0	comp35223_c0_seq1	tr|Q5RI06|Q5RI06_DANRE	74.03	231	60	0	172	864	19	249	4e-119	360	231	38.12	Prostaglandin G/H synthase 2b OS=Danio rerio GN=ptgs2b PE=2 SV=1
comp35229_c0	comp35229_c0_seq1	tr|E7FCA4|E7FCA4_DANRE	36.27	375	222	5	9	1121	405	766	1e-68	236	362	46.47	Uncharacterized protein OS=Danio rerio PE=4 SV=1
comp35262_c0	comp35262_c0_seq1	tr|E7F9A5|E7F9A5_DANRE	81.46	356	63	2	2	1063	685	1039	5e-151	459	355	31.17	Uncharacterized protein OS=Danio rerio GN=atp11c PE=4 SV=1
comp35264_c0	comp35264_c0_seq1	tr|Q32PP0|Q32PP0_DANRE	73.29	146	36	2	76	510	381	524	3e-69	224	144	26.82	Kelch repeat-containing protein OS=Danio rerio GN=krcp PE=2 SV=1
comp35287_c0	comp35287_c0_seq1	tr|F1R282|F1R282_DANRE	65.4	237	71	5	690	1	1	233	2e-86	281	233	32.77	Uncharacterized protein OS=Danio rerio GN=plekhm3 PE=4 SV=1
comp35289_c0	comp35289_c0_seq1	tr|F1R350|F1R350_DANRE	75.31	324	77	2	2	973	2	322	3e-175	496	321	93.86	Uncharacterized protein OS=Danio rerio GN=opcml PE=4 SV=1
comp35289_c0	comp35289_c0_seq2	tr|F1R350|F1R350_DANRE	73.16	313	81	2	264	1202	13	322	7e-171	489	310	90.64	Uncharacterized protein OS=Danio rerio GN=opcml PE=4 SV=1
comp35296_c0	comp35296_c0_seq1	tr|F1QK55|F1QK55_DANRE	62.22	405	105	8	1224	28	1	363	7e-117	377	363	20.17	Uncharacterized protein OS=Danio rerio GN=gltscr1 PE=4 SV=1
comp35299_c0	comp35299_c0_seq1	tr|F1R414|F1R414_DANRE	52.31	455	181	8	1863	562	191	630	4e-159	444	440	69.84	Uncharacterized protein (Fragment) OS=Danio rerio GN=LOC101883220 PE=4 SV=1
comp35314_c0	comp35314_c0_seq1	sp|Q1LWL8|MCL1B_DANRE	69.89	372	92	5	2	1084	41	403	6e-128	387	363	89.85	Protein L-Myc-1b OS=Danio rerio GN=mycl1b PE=2 SV=1
comp35322_c0	comp35322_c0_seq1	tr|E7FFX4|E7FFX4_DANRE	81.69	71	13	0	386	598	1	71	5e-35	123	71	54.62	Uncharacterized protein OS=Danio rerio GN=LOC101884396 PE=4 SV=1
comp35330_c0	comp35330_c0_seq1	tr|E7F3G4|E7F3G4_DANRE	43.51	154	86	1	550	89	181	333	7e-64	142	153	44.35	Uncharacterized protein OS=Danio rerio GN=CR855327.1 PE=4 SV=1
comp35331_c0	comp35331_c0_seq2	tr|E7F6W0|E7F6W0_DANRE	62.36	356	117	4	143	1198	1	343	3e-153	474	343	47.05	Uncharacterized protein OS=Danio rerio GN=proca1 PE=3 SV=1
comp35335_c0	comp35335_c0_seq2	tr|Q1RLZ2|Q1RLZ2_DANRE	92.46	199	15	0	106	702	1	199	2e-133	400	199	23.01	Mitogen-activated protein kinase kinase kinase kinase OS=Danio rerio GN=map4k2l PE=2 SV=1
comp35341_c0	comp35341_c0_seq1	tr|F1RE44|F1RE44_DANRE	62.5	384	135	5	1140	1	1	379	5e-154	457	379	58.04	Uncharacterized protein OS=Danio rerio GN=LOC568678 PE=4 SV=1
comp35343_c0	comp35343_c0_seq1	tr|B0V1K7|B0V1K7_DANRE	67.21	308	101	0	1136	213	32	339	7e-133	391	308	83.47	Uncharacterized protein OS=Danio rerio GN=ccr9a PE=3 SV=1
comp35346_c0	comp35346_c0_seq2	tr|E7F4J2|E7F4J2_DANRE	56.26	423	176	3	356	1603	38	458	2e-143	439	421	91.13	Uncharacterized protein OS=Danio rerio GN=tapbpl PE=4 SV=1
comp35346_c0	comp35346_c0_seq1	tr|E7F4J2|E7F4J2_DANRE	48.51	101	52	0	78	380	359	459	4e-17	84.7	101	21.86	Uncharacterized protein OS=Danio rerio GN=tapbpl PE=4 SV=1
comp35359_c0	comp35359_c0_seq1	tr|F1QU39|F1QU39_DANRE	50.17	303	136	5	510	1397	1	295	5e-76	248	295	98.01	Uncharacterized protein OS=Danio rerio GN=spry2 PE=4 SV=1
comp35364_c0	comp35364_c0_seq1	tr|F1R1F0|F1R1F0_DANRE	64.42	208	74	0	1219	596	1	208	8e-89	273	208	91.63	Uncharacterized protein OS=Danio rerio GN=usp3 PE=4 SV=1
comp35374_c0	comp35374_c0_seq1	tr|F1QGA6|F1QGA6_DANRE	99.08	109	1	0	327	1	112	220	1e-77	237	109	30.19	Uncharacterized protein (Fragment) OS=Danio rerio GN=ptprda PE=4 SV=1
comp35390_c0	comp35390_c0_seq1	tr|F1QVC1|F1QVC1_DANRE	40.69	317	175	6	913	1827	1	316	1e-69	236	316	98.75	Uncharacterized protein (Fragment) OS=Danio rerio PE=4 SV=1
comp3540_c0	comp3540_c0_seq2	tr|F1QVD3|F1QVD3_DANRE	70.41	98	28	1	292	2	2	99	4e-43	145	98	31.41	Uncharacterized protein OS=Danio rerio GN=rlbp1a PE=4 SV=1
comp35426_c0	comp35426_c0_seq1	tr|Q6DEF9|Q6DEF9_DANRE	52.76	199	90	2	149	733	1	199	8e-63	202	199	99	Socs1 protein OS=Danio rerio GN=socs1a PE=2 SV=1
comp35434_c0	comp35434_c0_seq1	tr|Q7T177|Q7T177_DANRE	75.32	620	130	8	2140	302	40	643	0	920	604	93.93	Uncharacterized protein OS=Danio rerio GN=znf668 PE=4 SV=1
comp35458_c0	comp35458_c0_seq1	tr|Q6DEG1|Q6DEG1_DANRE	62.69	193	72	0	1705	1127	1	193	3e-78	256	193	72.28	Gap junction protein OS=Danio rerio GN=cx30.9 PE=2 SV=1
comp35463_c0	comp35463_c0_seq1	tr|D3YLD4|D3YLD4_DANRE	71.13	239	69	0	1934	1218	5	243	7e-129	385	239	98.35	Paqr10 OS=Danio rerio GN=mmd2a PE=2 SV=1
comp35468_c0	comp35468_c0_seq2	tr|F1QDA2|F1QDA2_DANRE	47.78	180	94	0	106	645	233	412	9e-55	188	180	43.69	Uncharacterized protein OS=Danio rerio GN=zgc:63831 PE=3 SV=1
comp35480_c0	comp35480_c0_seq2	tr|F1QMQ4|F1QMQ4_DANRE	50.65	306	148	2	334	1251	30	332	2e-97	311	303	90.45	Uncharacterized protein (Fragment) OS=Danio rerio GN=LOC100149732 PE=4 SV=1
comp35480_c0	comp35480_c0_seq1	tr|F1QMQ4|F1QMQ4_DANRE	50.65	306	148	2	298	1215	30	332	2e-97	311	303	90.45	Uncharacterized protein (Fragment) OS=Danio rerio GN=LOC100149732 PE=4 SV=1
comp35490_c0	comp35490_c0_seq1	tr|B0UYB4|B0UYB4_DANRE	77.43	483	109	0	247	1695	31	513	0	804	483	94.15	Uncharacterized protein OS=Danio rerio GN=si:dkey-91i10.3 PE=3 SV=1
comp35503_c0	comp35503_c0_seq1	tr|F1R0E2|F1R0E2_DANRE	94.81	77	4	0	2	232	21	97	8e-48	155	77	30.8	Uncharacterized protein (Fragment) OS=Danio rerio GN=pak1 PE=4 SV=1
comp35519_c0	comp35519_c0_seq1	tr|E7F4N5|E7F4N5_DANRE	80.77	416	80	0	1250	3	224	639	0	721	416	61	Uncharacterized protein OS=Danio rerio GN=si:ch211-181b18.1 PE=4 SV=1
comp35530_c0	comp35530_c0_seq1	tr|E7F1F7|E7F1F7_DANRE	52.06	267	118	5	1297	518	89	352	9e-70	229	264	75	Uncharacterized protein OS=Danio rerio GN=si:ch1073-403a9.2 PE=4 SV=1
comp35571_c0	comp35571_c0_seq1	tr|F1QFN0|F1QFN0_DANRE	81.46	205	38	0	617	3	1	205	8e-117	350	205	40.04	Uncharacterized protein OS=Danio rerio GN=slc16a9a PE=4 SV=1
comp35571_c1	comp35571_c1_seq1	tr|F1QFN0|F1QFN0_DANRE	53.7	311	125	4	3	884	204	512	2e-87	286	309	60.35	Uncharacterized protein OS=Danio rerio GN=slc16a9a PE=4 SV=1
comp35582_c0	comp35582_c0_seq1	tr|F1QRN1|F1QRN1_DANRE	37.56	197	120	2	1647	1063	1	196	8e-22	97.4	196	66.67	Uncharacterized protein OS=Danio rerio GN=tmem119b PE=4 SV=1
comp35595_c0	comp35595_c0_seq1	tr|Q6P296|Q6P296_DANRE	80.52	498	97	0	2	1495	293	790	0	837	498	62.17	Carbohydrate (Chondroitin) synthase 1 OS=Danio rerio GN=chsy1 PE=2 SV=1
comp35616_c0	comp35616_c0_seq1	tr|F1QS82|F1QS82_DANRE	26.69	532	359	12	263	1825	13	524	6e-50	184	512	97.71	Uncharacterized protein (Fragment) OS=Danio rerio PE=4 SV=1
comp35616_c0	comp35616_c0_seq2	tr|F1QS82|F1QS82_DANRE	28.8	309	192	9	42	944	236	524	1e-26	110	289	55.15	Uncharacterized protein (Fragment) OS=Danio rerio PE=4 SV=1
comp35640_c0	comp35640_c0_seq2	tr|A8WHV6|A8WHV6_DANRE	72.4	529	134	6	64	1638	17	537	0	662	521	97.02	Uncharacterized protein OS=Danio rerio GN=zgc:162295 PE=4 SV=1
comp35640_c0	comp35640_c0_seq1	tr|A8WHV6|A8WHV6_DANRE	61.69	201	66	5	169	759	344	537	5e-67	221	194	36.13	Uncharacterized protein OS=Danio rerio GN=zgc:162295 PE=4 SV=1
comp35644_c0	comp35644_c0_seq2	tr|F1QPV2|F1QPV2_DANRE	68.1	536	108	8	2675	1230	910	1436	0	643	527	36.7	Uncharacterized protein (Fragment) OS=Danio rerio GN=lphn2a PE=4 SV=1
comp35665_c0	comp35665_c0_seq2	tr|E7FF58|E7FF58_DANRE	73.62	417	96	4	1539	301	1	407	0	563	407	100	Uncharacterized protein OS=Danio rerio GN=gpr63 PE=4 SV=1
comp35665_c0	comp35665_c0_seq1	tr|E7FF58|E7FF58_DANRE	73.62	417	96	4	1539	301	1	407	0	563	407	100	Uncharacterized protein OS=Danio rerio GN=gpr63 PE=4 SV=1
comp35701_c0	comp35701_c0_seq1	sp|Q63ZW2|CHCH6_DANRE	48.54	239	119	1	167	871	1	239	6e-54	182	239	100	Coiled-coil-helix-coiled-coil-helix domain-containing protein 6, mitochondrial OS=Danio rerio GN=chchd6 PE=2 SV=1
comp35702_c0	comp35702_c0_seq1	tr|F1R3T2|F1R3T2_DANRE	73.9	544	126	5	1604	15	18	559	0	756	542	85.62	Uncharacterized protein OS=Danio rerio GN=ppm1e PE=3 SV=1
comp35717_c1	comp35717_c1_seq1	tr|E7F142|E7F142_DANRE	70.54	241	66	2	44	763	1	237	2e-121	357	237	99.16	Uncharacterized protein OS=Danio rerio GN=tmem136a PE=4 SV=1
comp35732_c0	comp35732_c0_seq1	tr|F1R4U4|F1R4U4_DANRE	64.53	265	93	1	1292	498	1	264	5e-106	320	264	98.14	Uncharacterized protein OS=Danio rerio GN=ccdc127a PE=4 SV=1
comp35745_c0	comp35745_c0_seq1	tr|F1R0Y4|F1R0Y4_DANRE	82.65	317	55	0	124	1074	6	322	2e-169	490	317	63.78	Uncharacterized protein (Fragment) OS=Danio rerio GN=fam98a PE=4 SV=1
comp35765_c0	comp35765_c0_seq1	sp|A5D8S1-2|LUZP2_DANRE	51.25	80	37	1	242	3	1	78	5e-16	72.4	78	25.08	Isoform 2 of Leucine zipper protein 2 OS=Danio rerio GN=luzp2
comp35765_c1	comp35765_c1_seq1	sp|A5D8S1|LUZP2_DANRE	55.14	243	104	2	1036	323	73	315	1e-62	206	243	70.23	Leucine zipper protein 2 OS=Danio rerio GN=luzp2 PE=2 SV=2
comp35781_c0	comp35781_c0_seq1	tr|E7F4G3|E7F4G3_DANRE	67.43	218	60	2	654	1	57	263	3e-81	263	207	26.44	Uncharacterized protein OS=Danio rerio GN=LOC100535882 PE=4 SV=1
comp35833_c0	comp35833_c0_seq1	tr|Q6P2V4|Q6P2V4_DANRE	91.12	169	15	0	2	508	211	379	6e-112	330	169	38.15	Hgd protein OS=Danio rerio GN=hgd PE=2 SV=1
comp35841_c0	comp35841_c0_seq2	tr|Q90XR8|Q90XR8_DANRE	71.19	118	30	3	67	408	98	215	8e-24	98.2	118	54.88	Claudin OS=Danio rerio GN=cldnb PE=2 SV=1
comp35841_c0	comp35841_c0_seq1	tr|Q90XR8|Q90XR8_DANRE	71.83	71	20	0	67	279	98	168	1e-23	92.4	71	33.02	Claudin OS=Danio rerio GN=cldnb PE=2 SV=1
comp35844_c1	comp35844_c1_seq1	tr|E9QF62|E9QF62_DANRE	44.6	648	320	12	601	2451	6	645	7e-160	486	640	91.82	Uncharacterized protein OS=Danio rerio GN=ccdc80l2 PE=4 SV=1
comp35850_c0	comp35850_c0_seq1	tr|E7EYM1|E7EYM1_DANRE	32.93	167	104	4	747	256	112	273	4e-19	87.4	162	31.09	Uncharacterized protein OS=Danio rerio GN=CU694254.1 PE=4 SV=1
comp35870_c0	comp35870_c0_seq1	tr|E7FC56|E7FC56_DANRE	39.9	193	112	1	46	612	60	252	2e-32	122	193	76.59	Uncharacterized protein OS=Danio rerio GN=LOC100330690 PE=4 SV=1
comp35872_c1	comp35872_c1_seq1	tr|E7FBE3|E7FBE3_DANRE	91.86	295	24	0	886	2	441	735	0	546	295	28.61	Uncharacterized protein OS=Danio rerio GN=si:ch211-165a18.1 PE=4 SV=1
comp35880_c0	comp35880_c0_seq1	tr|E7F2W4|E7F2W4_DANRE	84.21	209	33	0	1	627	449	657	5e-113	349	209	21.26	Uncharacterized protein OS=Danio rerio GN=CT990561.1 PE=4 SV=1
comp35882_c0	comp35882_c0_seq1	tr|Q8AW58|Q8AW58_DANRE	52.05	292	140	0	883	8	415	706	1e-107	332	292	41.36	Novel protein similar to KIAA1333 OS=Danio rerio GN=g2e3 PE=4 SV=1
comp35882_c0	comp35882_c0_seq2	tr|Q8AW58|Q8AW58_DANRE	52.1	286	137	0	865	8	421	706	3e-105	326	286	40.51	Novel protein similar to KIAA1333 OS=Danio rerio GN=g2e3 PE=4 SV=1
comp35892_c0	comp35892_c0_seq1	tr|Q6P0H8|Q6P0H8_DANRE	65.18	112	38	1	333	1	1	112	3e-44	150	112	33.63	Uncharacterized protein OS=Danio rerio GN=gde1 PE=2 SV=1
comp35892_c1	comp35892_c1_seq1	tr|Q6P0H8|Q6P0H8_DANRE	72.81	228	62	0	724	41	106	333	4e-110	324	228	68.47	Uncharacterized protein OS=Danio rerio GN=gde1 PE=2 SV=1
comp35908_c0	comp35908_c0_seq1	tr|F1QHG7|F1QHG7_DANRE	54.28	619	245	10	852	2648	1	601	1e-163	499	601	99.83	Uncharacterized protein OS=Danio rerio GN=ikbkg PE=4 SV=1
comp35911_c0	comp35911_c0_seq2	tr|F1QDS0|F1QDS0_DANRE	75.73	375	70	2	2	1066	101	474	0	561	374	72.06	Uncharacterized protein (Fragment) OS=Danio rerio GN=si:ch73-119j17.3 PE=4 SV=1
comp35929_c0	comp35929_c0_seq1	tr|H9GY25|H9GY25_DANRE	94.84	523	27	0	1	1569	354	876	0	1031	523	59.7	Uncharacterized protein OS=Danio rerio GN=mcm2 PE=3 SV=1
comp35929_c1	comp35929_c1_seq1	tr|H9GXA1|H9GXA1_DANRE	84.32	370	52	3	1097	3	1	369	2e-169	500	369	41.51	Uncharacterized protein OS=Danio rerio GN=mcm2 PE=3 SV=1
comp35938_c0	comp35938_c0_seq1	tr|F1R8S0|F1R8S0_DANRE	62	100	36	1	848	549	1	98	2e-37	135	98	46.45	Uncharacterized protein OS=Danio rerio GN=drap1 PE=4 SV=1
comp35939_c0	comp35939_c0_seq1	tr|B8JLK4|B8JLK4_DANRE	89.36	329	35	0	1458	472	3	331	0	624	329	99.4	Delta-aminolevulinic acid dehydratase OS=Danio rerio GN=alad PE=3 SV=1
comp35954_c0	comp35954_c0_seq1	tr|F1R7D4|F1R7D4_DANRE	93.33	75	5	0	225	1	94	168	2e-43	145	75	23.51	Uncharacterized protein OS=Danio rerio GN=fhod3b PE=4 SV=2
comp35954_c1	comp35954_c1_seq1	tr|F1R7D4|F1R7D4_DANRE	90	100	9	1	302	3	1	99	7e-59	192	99	31.03	Uncharacterized protein OS=Danio rerio GN=fhod3b PE=4 SV=2
comp35956_c0	comp35956_c0_seq1	tr|F1R774|F1R774_DANRE	72.54	397	109	0	93	1283	17	413	0	624	397	96.13	Uncharacterized protein OS=Danio rerio GN=pcolce2b PE=4 SV=1
comp35957_c0	comp35957_c0_seq1	tr|E7EY85|E7EY85_DANRE	72.09	215	58	1	1112	468	99	311	7e-96	293	213	62.46	Uncharacterized protein OS=Danio rerio GN=FP085391.2 PE=4 SV=1
comp35972_c0	comp35972_c0_seq1	tr|F1QJC8|F1QJC8_DANRE	59.39	330	123	3	1400	417	21	341	9e-121	363	321	91.71	Uncharacterized protein OS=Danio rerio GN=tbcc PE=4 SV=2
comp35986_c0	comp35986_c0_seq1	tr|F1QLF3|F1QLF3_DANRE	76.6	235	55	0	611	1315	88	322	2e-107	333	235	72.98	Uncharacterized protein OS=Danio rerio GN=tmbim1 PE=4 SV=1
comp35996_c0	comp35996_c0_seq1	tr|F1R8T6|F1R8T6_DANRE	69.35	199	57	2	1712	1119	229	424	7e-79	260	196	40.75	Uncharacterized protein OS=Danio rerio GN=adra1bb PE=3 SV=1
comp36007_c0	comp36007_c0_seq1	tr|X1WHD6|X1WHD6_DANRE	77.57	107	24	0	322	2	112	218	1e-45	151	107	38.77	Uncharacterized protein OS=Danio rerio GN=hoga1 PE=3 SV=1
comp36007_c1	comp36007_c1_seq1	tr|X1WHD6|X1WHD6_DANRE	62.86	105	39	0	317	3	13	117	1e-36	132	105	38.04	Uncharacterized protein OS=Danio rerio GN=hoga1 PE=3 SV=1
comp36014_c0	comp36014_c0_seq1	tr|F1R444|F1R444_DANRE	91.55	142	11	1	426	1	1	141	6e-91	282	141	21.04	Protein kinase C OS=Danio rerio GN=prkca PE=3 SV=1
comp36068_c0	comp36068_c0_seq1	tr|A8KC45|A8KC45_DANRE	56.71	365	149	8	87	1169	1	360	2e-97	313	360	99.72	Uncharacterized protein OS=Danio rerio GN=cbx8b PE=2 SV=1
comp36076_c0	comp36076_c0_seq1	tr|F1RAE2|F1RAE2_DANRE	97.75	89	2	0	216	482	56	144	9e-56	179	89	39.56	H/ACA ribonucleoprotein complex subunit 1 OS=Danio rerio GN=gar1 PE=4 SV=1
comp36099_c0	comp36099_c0_seq1	tr|A2RUX1|A2RUX1_DANRE	49.01	202	86	5	3	566	619	817	3e-43	157	199	21.28	Rho guanine nucleotide exchange factor (GEF) 1 OS=Danio rerio GN=si:dkey-240h12.3 PE=2 SV=1
comp36102_c0	comp36102_c0_seq1	tr|Z4YIK0|Z4YIK0_DANRE	45.71	326	151	7	997	56	128	439	9e-48	173	312	46.78	Nuclear protein MDM1 OS=Danio rerio GN=mdm1 PE=4 SV=1
comp36115_c0	comp36115_c0_seq1	tr|F1RDY2|F1RDY2_DANRE	53.59	181	74	2	771	238	171	344	9e-64	209	174	39.55	Uncharacterized protein OS=Danio rerio GN=gpr39 PE=3 SV=1
comp36180_c0	comp36180_c0_seq1	tr|Q6NYJ2|Q6NYJ2_DANRE	64.76	210	72	1	1728	1105	1	210	3e-93	292	210	100	Suppressor of cytokine signaling 3b OS=Danio rerio GN=socs3b PE=2 SV=1
comp36258_c0	comp36258_c0_seq1	tr|Q6DGP0|Q6DGP0_DANRE	91.67	252	21	0	1075	320	3	254	3e-172	485	252	99.21	OTU domain, ubiquitin aldehyde binding 1 OS=Danio rerio GN=otub1b PE=2 SV=1
comp36270_c0	comp36270_c0_seq1	tr|A5WWE4|A5WWE4_DANRE	82.12	302	43	1	985	80	1	291	1e-170	487	291	100	Uncharacterized protein OS=Danio rerio GN=eif2b1 PE=3 SV=1
comp36273_c0	comp36273_c0_seq2	tr|B0S6H4|B0S6H4_DANRE	57.14	147	63	0	1397	957	3	149	3e-34	128	147	96.08	Uncharacterized protein OS=Danio rerio GN=plp2 PE=4 SV=1
comp36273_c0	comp36273_c0_seq1	tr|B0S6H4|B0S6H4_DANRE	56.9	116	50	0	1747	1400	3	118	4e-31	121	116	75.82	Uncharacterized protein OS=Danio rerio GN=plp2 PE=4 SV=1
comp36282_c0	comp36282_c0_seq1	tr|E9QCM9|E9QCM9_DANRE	37.7	191	110	4	127	699	1	182	6e-27	107	182	95.29	Uncharacterized protein OS=Danio rerio GN=si:ch211-137i24.10 PE=4 SV=1
comp36316_c0	comp36316_c0_seq1	sp|Q803F5|APMAP_DANRE	80.48	415	81	0	1667	423	1	415	0	676	415	100	Adipocyte plasma membrane-associated protein OS=Danio rerio GN=apmap PE=2 SV=1
comp36320_c0	comp36320_c0_seq1	tr|B0S7K7|B0S7K7_DANRE	77.7	417	87	3	1435	203	29	445	0	619	417	93.71	Uncharacterized protein OS=Danio rerio GN=scpep1 PE=4 SV=1
comp36320_c0	comp36320_c0_seq2	tr|B0S7K7|B0S7K7_DANRE	77.39	345	72	3	1154	138	29	373	4e-173	496	345	77.53	Uncharacterized protein OS=Danio rerio GN=scpep1 PE=4 SV=1
comp36334_c0	comp36334_c0_seq1	tr|F1QGJ9|F1QGJ9_DANRE	71.76	216	56	1	2166	1519	1	211	1e-91	290	211	100	Ceramide-1-phosphate transfer protein OS=Danio rerio GN=gltpd1 PE=4 SV=1
comp36335_c0	comp36335_c0_seq1	tr|E7FCM6|E7FCM6_DANRE	83.71	350	56	1	1089	2138	33	381	0	592	349	89.49	Uncharacterized protein OS=Danio rerio GN=si:dkey-199f5.8 PE=4 SV=1
comp36347_c0	comp36347_c0_seq1	tr|Q503K1|Q503K1_DANRE	71.94	677	190	0	2826	796	1	677	0	1026	677	100	Transforming growth factor, beta-induced OS=Danio rerio GN=tgfbi PE=2 SV=1
comp36361_c0	comp36361_c0_seq1	tr|E7F1M4|E7F1M4_DANRE	39.68	247	146	2	736	5	27	273	3e-63	205	247	69.58	Uncharacterized protein OS=Danio rerio GN=CU571323.1 PE=4 SV=1
comp36365_c0	comp36365_c0_seq1	tr|Q568Q7|Q568Q7_DANRE	91.67	144	11	1	118	546	1	144	4e-77	232	144	96.64	Stathmin OS=Danio rerio GN=stmn1b PE=2 SV=1
comp36367_c0	comp36367_c0_seq1	sp|Q567Z6|CRIPT_DANRE	94.06	101	6	0	1497	1195	1	101	3e-59	196	101	100	Cysteine-rich PDZ-binding protein OS=Danio rerio GN=cript PE=3 SV=1
comp36374_c1	comp36374_c1_seq1	tr|F1QWX3|F1QWX3_DANRE	91.75	97	8	0	54	344	300	396	3e-59	191	97	23.21	Uncharacterized protein OS=Danio rerio GN=gpr22 PE=4 SV=1
comp36402_c0	comp36402_c0_seq1	sp|P79728|EFNA5_DANRE	89.71	175	16	2	1	525	33	205	5e-114	329	173	75.88	Ephrin-A5b OS=Danio rerio GN=efna5b PE=2 SV=1
comp36406_c0	comp36406_c0_seq1	tr|F1QSX2|F1QSX2_DANRE	55.05	109	44	1	12	323	212	320	4e-24	97.1	109	21.25	Uncharacterized protein OS=Danio rerio GN=kcnk5a PE=3 SV=1
comp36427_c0	comp36427_c0_seq1	tr|F1QNB0|F1QNB0_DANRE	68.36	335	105	1	3	1004	160	494	2e-162	470	335	67.68	Uncharacterized protein OS=Danio rerio GN=cyp17a2 PE=3 SV=1
comp3644_c0	comp3644_c0_seq1	tr|H9GXF4|H9GXF4_DANRE	66.95	118	37	2	352	2	291	407	2e-46	159	117	21.2	Uncharacterized protein (Fragment) OS=Danio rerio PE=4 SV=1
comp36449_c0	comp36449_c0_seq1	tr|F8W5E1|F8W5E1_DANRE	67.63	207	67	0	54	674	8	214	2e-102	306	207	93.24	Glutathione peroxidase OS=Danio rerio GN=gpx3 PE=3 SV=1
comp36452_c0	comp36452_c0_seq1	tr|B3DJV1|B3DJV1_DANRE	78.04	214	47	0	703	62	165	378	3e-123	359	214	56.17	UDP-Gal:betaGlcNAc beta 1,4-galactosyltransferase, polypeptide 5 OS=Danio rerio GN=b4galt5 PE=2 SV=1
comp36513_c0	comp36513_c0_seq1	tr|E7F9S0|E7F9S0_DANRE	76.06	188	45	0	565	2	487	674	2e-104	320	188	24.51	Uncharacterized protein OS=Danio rerio GN=LOC100538276 PE=4 SV=1
comp36515_c0	comp36515_c0_seq1	tr|B8A5K7|B8A5K7_DANRE	64.42	104	37	0	2	313	130	233	7e-43	147	104	44.64	Uncharacterized protein OS=Danio rerio GN=si:dkey-245p14.5 PE=4 SV=1
comp36518_c0	comp36518_c0_seq1	tr|Q1LXB0|Q1LXB0_DANRE	70.25	158	40	2	736	263	1	151	4e-62	200	151	100	Uncharacterized protein OS=Danio rerio GN=si:dkey-42i9.4 PE=4 SV=1
comp36521_c1	comp36521_c1_seq1	tr|F1QCV4|F1QCV4_DANRE	35.29	255	149	8	258	983	5	256	1e-34	134	252	43.83	Uncharacterized protein (Fragment) OS=Danio rerio PE=4 SV=1
comp36530_c0	comp36530_c0_seq1	tr|E7FA65|E7FA65_DANRE	74.24	198	49	2	591	1	1	197	2e-86	282	197	25.85	Uncharacterized protein OS=Danio rerio GN=im:7137453 PE=4 SV=1
comp36540_c0	comp36540_c0_seq1	tr|F1QLW8|F1QLW8_DANRE	77.4	668	135	4	27	2027	1	653	0	898	653	100	Uncharacterized protein OS=Danio rerio GN=ddx18 PE=3 SV=1
comp36545_c0	comp36545_c0_seq1	tr|F1Q6Q1|F1Q6Q1_DANRE	80.65	186	36	0	747	1304	159	344	7e-106	328	186	54.07	Uncharacterized protein OS=Danio rerio GN=nudcd3 PE=4 SV=1
comp36567_c0	comp36567_c0_seq1	tr|B3DH85|B3DH85_DANRE	62.56	211	78	1	632	3	1	211	4e-91	290	211	25.21	NCAM OS=Danio rerio GN=ncam1a PE=2 SV=1
comp36572_c0	comp36572_c0_seq1	tr|A5PMQ1|A5PMQ1_DANRE	75.21	593	147	0	77	1855	18	610	0	971	593	97.05	Uncharacterized protein OS=Danio rerio GN=lta4h PE=4 SV=1
comp36574_c0	comp36574_c0_seq1	tr|Q503H9|Q503H9_DANRE	99.08	109	1	0	127	453	1	109	5e-73	222	109	100	Transcription initiation factor IIA subunit 2 OS=Danio rerio GN=gtf2a2 PE=2 SV=1
comp36580_c0	comp36580_c0_seq2	tr|Q499B2|Q499B2_DANRE	78.64	103	21	1	453	145	1	102	2e-54	172	102	100	Signal peptidase complex subunit 1 homolog (S. cerevisiae) OS=Danio rerio GN=spcs1 PE=2 SV=1
comp36580_c0	comp36580_c0_seq1	tr|Q499B2|Q499B2_DANRE	73.24	71	18	1	357	145	33	102	1e-32	114	70	68.63	Signal peptidase complex subunit 1 homolog (S. cerevisiae) OS=Danio rerio GN=spcs1 PE=2 SV=1
comp36589_c0	comp36589_c0_seq1	tr|A5D6S2|A5D6S2_DANRE	80.56	288	56	0	24	887	132	419	2e-173	502	288	68.09	Si:dkey-33i11.3 protein OS=Danio rerio GN=si:dkey-33i11.3 PE=2 SV=1
comp36589_c0	comp36589_c0_seq2	tr|A5D6S2|A5D6S2_DANRE	75.71	140	34	0	24	443	132	271	2e-73	231	140	33.1	Si:dkey-33i11.3 protein OS=Danio rerio GN=si:dkey-33i11.3 PE=2 SV=1
comp36592_c0	comp36592_c0_seq1	tr|Q502H4|Q502H4_DANRE	84.71	85	12	1	76	327	1	85	5e-29	105	85	100	Uncharacterized protein OS=Danio rerio GN=dph3 PE=2 SV=1
comp36602_c0	comp36602_c0_seq1	sp|Q7ZTI5|MED21_DANRE	92.41	145	11	0	25	459	1	145	4e-89	264	145	100	Mediator of RNA polymerase II transcription subunit 21 OS=Danio rerio GN=med21 PE=2 SV=1
comp36637_c0	comp36637_c0_seq1	sp|Q4V8X4|ACBD6_DANRE	79.72	281	57	0	252	1094	20	300	8e-139	411	281	93.67	Acyl-CoA-binding domain-containing protein 6 OS=Danio rerio GN=acbd6 PE=2 SV=1
comp36659_c0	comp36659_c0_seq1	sp|Q7ZWJ3|OSTC_DANRE	96.64	149	5	0	875	429	1	149	2e-99	293	149	100	Oligosaccharyltransferase complex subunit ostc OS=Danio rerio GN=ostc PE=2 SV=1
comp3666_c1	comp3666_c1_seq1	tr|F1R859|F1R859_DANRE	47.71	327	147	7	971	45	570	890	2e-62	219	321	22.49	Uncharacterized protein OS=Danio rerio GN=zgc:171416 PE=4 SV=1
comp36672_c0	comp36672_c0_seq1	sp|Q0VIA1|MED10_DANRE	96.27	134	5	0	128	529	1	134	8e-92	270	134	100	Mediator of RNA polymerase II transcription subunit 10 OS=Danio rerio GN=med10 PE=2 SV=1
comp36723_c0	comp36723_c0_seq1	tr|F1R332|F1R332_DANRE	71	369	100	3	834	1937	1	363	5e-178	523	363	100	Uncharacterized protein OS=Danio rerio GN=si:ch211-250n8.2 PE=3 SV=2
comp36736_c0	comp36736_c0_seq1	tr|B3DK35|B3DK35_DANRE	51.7	176	61	4	921	466	413	588	8e-18	86.7	176	29.93	Pleiomorphic adenoma gene-like 2 OS=Danio rerio GN=plagl2 PE=2 SV=1
comp36736_c0	comp36736_c0_seq2	tr|B3DK35|B3DK35_DANRE	77.94	136	28	1	1429	1022	128	261	3e-64	221	134	22.79	Pleiomorphic adenoma gene-like 2 OS=Danio rerio GN=plagl2 PE=2 SV=1
comp36746_c0	comp36746_c0_seq1	tr|Q503E2|Q503E2_DANRE	86.18	709	98	0	3130	1004	1	709	0	1308	709	100	Uncharacterized protein OS=Danio rerio GN=prep PE=2 SV=1
comp36746_c0	comp36746_c0_seq2	tr|Q503E2|Q503E2_DANRE	87.25	306	39	0	1921	1004	404	709	0	575	306	43.16	Uncharacterized protein OS=Danio rerio GN=prep PE=2 SV=1
comp36756_c0	comp36756_c0_seq1	tr|Q503B6|Q503B6_DANRE	100	48	0	0	124	267	96	143	2e-27	101	48	25.4	-Ha-ras Harvey rat sarcoma viral oncogene homolog, like OS=Danio rerio GN=hrasb PE=2 SV=1
comp36771_c0	comp36771_c0_seq1	tr|E7FAF9|E7FAF9_DANRE	95.65	69	3	0	803	1009	1	69	3e-33	123	69	44.23	Uncharacterized protein OS=Danio rerio GN=mink1 PE=4 SV=1
comp36778_c0	comp36778_c0_seq1	tr|B8JMA5|B8JMA5_DANRE	67.18	457	150	0	198	1568	1	457	0	623	457	100	Uncharacterized protein OS=Danio rerio GN=fktn PE=4 SV=1
comp36781_c0	comp36781_c0_seq1	tr|F1QG76|F1QG76_DANRE	57.51	193	80	1	579	1	12	202	2e-50	170	191	55.52	Uncharacterized protein OS=Danio rerio GN=wisp2 PE=4 SV=1
comp36781_c1	comp36781_c1_seq1	tr|F1R5C1|F1R5C1_DANRE	54.29	140	63	1	11	427	20	159	1e-43	149	140	85.37	Uncharacterized protein (Fragment) OS=Danio rerio GN=wisp2 PE=4 SV=1
comp36786_c0	comp36786_c0_seq1	sp|Q7ZUX6|DOHH_DANRE	81.97	305	55	0	1438	524	1	305	0	529	305	100	Deoxyhypusine hydroxylase OS=Danio rerio GN=dohh PE=2 SV=1
comp36791_c0	comp36791_c0_seq1	tr|F1QV34|F1QV34_DANRE	63.56	343	100	4	2	988	239	570	4e-130	395	332	40.34	Uncharacterized protein OS=Danio rerio GN=kif17 PE=3 SV=1
comp36802_c0	comp36802_c0_seq1	tr|E7FDR2|E7FDR2_DANRE	57.65	170	72	0	651	142	1	170	3e-63	200	170	88.54	Uncharacterized protein OS=Danio rerio GN=si:ch211-284k5.2 PE=4 SV=1
comp36827_c0	comp36827_c0_seq1	tr|F1QPC4|F1QPC4_DANRE	75	232	58	0	821	126	102	333	8e-92	282	232	69.46	Uncharacterized protein OS=Danio rerio GN=rsph3 PE=4 SV=1
comp36835_c0	comp36835_c0_seq1	tr|X1WDT6|X1WDT6_DANRE	47.95	146	74	1	2685	2248	20	163	6e-38	142	144	87.8	Uncharacterized protein OS=Danio rerio GN=ramp2 PE=4 SV=1
comp36846_c0	comp36846_c0_seq1	tr|F1QW05|F1QW05_DANRE	78.2	211	41	2	131	751	14	223	8e-114	335	210	94.17	Uncharacterized protein OS=Danio rerio GN=coq7 PE=4 SV=1
comp36868_c0	comp36868_c0_seq1	tr|F1QPV1|F1QPV1_DANRE	61.02	177	65	2	1	528	300	473	4e-49	171	174	20.33	Uncharacterized protein OS=Danio rerio GN=im:7148400 PE=4 SV=1
comp36873_c1	comp36873_c1_seq1	tr|Q1LVD9|Q1LVD9_DANRE	78.67	361	77	0	1186	2268	1	361	2e-161	479	361	100	Tmem115 protein OS=Danio rerio GN=tmem115 PE=2 SV=1
comp36908_c0	comp36908_c0_seq1	tr|E7FEB2|E7FEB2_DANRE	38.91	257	143	3	38	799	1	246	3e-49	167	246	98.4	Uncharacterized protein OS=Danio rerio GN=mrpl39 PE=4 SV=1
comp36931_c0	comp36931_c0_seq1	tr|B3DJ89|B3DJ89_DANRE	63.12	141	52	0	426	4	1	141	4e-57	189	141	28.26	Similar to potassium voltage-gated channel, delayed-rectifier, subfamily S OS=Danio rerio GN=LOC565375 PE=2 SV=1
comp36931_c1	comp36931_c1_seq1	tr|B3DJ89|B3DJ89_DANRE	64.41	340	113	3	1476	463	154	487	9e-122	370	334	66.93	Similar to potassium voltage-gated channel, delayed-rectifier, subfamily S OS=Danio rerio GN=LOC565375 PE=2 SV=1
comp36943_c0	comp36943_c0_seq1	sp|Q6PBJ2|CP080_DANRE	100	189	0	0	774	208	1	189	2e-138	394	189	98.44	UPF0468 protein C16orf80 homolog OS=Danio rerio GN=zgc:73380 PE=2 SV=1
comp36949_c1	comp36949_c1_seq1	tr|F1QJI7|F1QJI7_DANRE	88.38	284	28	2	118	954	34	317	2e-179	504	284	83.28	Selenoprotein T2 (Fragment) OS=Danio rerio GN=sept2 PE=3 SV=1
comp36963_c0	comp36963_c0_seq1	tr|E7F420|E7F420_DANRE	87.82	312	38	0	2	937	924	1235	0	585	312	21.02	Uncharacterized protein OS=Danio rerio GN=nrxn1a PE=4 SV=1
comp36975_c0	comp36975_c0_seq1	tr|Q6P5L2|Q6P5L2_DANRE	80.46	87	17	0	434	694	1	87	1e-42	144	87	100	Uncharacterized protein OS=Danio rerio GN=dbi PE=2 SV=1
comp36995_c0	comp36995_c0_seq1	tr|G8CXX6|G8CXX6_DANRE	47	300	143	6	265	1125	55	351	7e-86	271	297	68.75	Uncharacterized protein OS=Danio rerio GN=plaub PE=2 SV=1
comp36995_c0	comp36995_c0_seq2	tr|G8CXX6|G8CXX6_DANRE	44.98	229	110	6	265	912	55	280	8e-56	194	226	52.31	Uncharacterized protein OS=Danio rerio GN=plaub PE=2 SV=1
comp37002_c0	comp37002_c0_seq2	tr|A5PF14|A5PF14_DANRE	81.41	312	58	0	1477	2412	477	788	1e-176	537	312	38.14	Uncharacterized protein OS=Danio rerio GN=zgc:153738 PE=4 SV=1
comp37002_c0	comp37002_c0_seq1	tr|A5PF14|A5PF14_DANRE	81.17	308	58	0	1699	2622	481	788	1e-172	530	308	37.65	Uncharacterized protein OS=Danio rerio GN=zgc:153738 PE=4 SV=1
comp37029_c0	comp37029_c0_seq1	tr|F1R3D3|F1R3D3_DANRE	93.43	335	22	0	1637	633	1	335	0	661	335	100	Glyceraldehyde-3-phosphate dehydrogenase OS=Danio rerio GN=gapdhs PE=3 SV=1
comp37029_c0	comp37029_c0_seq2	tr|F1R3D3|F1R3D3_DANRE	90.44	293	28	0	964	86	1	293	0	556	293	87.46	Glyceraldehyde-3-phosphate dehydrogenase OS=Danio rerio GN=gapdhs PE=3 SV=1
comp37047_c0	comp37047_c0_seq1	sp|Q6DHN0|TMM53_DANRE	66.07	280	95	0	174	1013	1	280	5e-126	373	280	99.64	Transmembrane protein 53 OS=Danio rerio GN=tmem53 PE=2 SV=1
comp37047_c0	comp37047_c0_seq2	sp|Q6DHN0|TMM53_DANRE	61.11	252	93	1	332	1087	34	280	1e-95	296	247	87.9	Transmembrane protein 53 OS=Danio rerio GN=tmem53 PE=2 SV=1
comp37070_c0	comp37070_c0_seq1	tr|E7FBN3|E7FBN3_DANRE	75.27	182	45	0	1541	996	1	182	2e-96	295	182	90.55	Uncharacterized protein OS=Danio rerio GN=LOC100536894 PE=3 SV=1
comp37082_c1	comp37082_c1_seq1	tr|Q5TKR3|Q5TKR3_DANRE	87.3	189	24	0	691	125	53	241	3e-120	347	189	78.42	Fibroblast growth factor OS=Danio rerio GN=fgf12a PE=2 SV=2
comp37090_c0	comp37090_c0_seq1	sp|Q5RG82-2|NS1BA_DANRE	83.08	130	22	0	390	1	1	130	5e-74	235	130	34.21	Isoform 2 of Influenza virus NS1A-binding protein homolog A OS=Danio rerio GN=ivns1abpa
comp37109_c0	comp37109_c0_seq1	tr|F1R133|F1R133_DANRE	100	83	0	0	249	1	280	362	3e-56	181	83	20.34	Uncharacterized protein OS=Danio rerio GN=elavl4 PE=4 SV=1
comp37114_c0	comp37114_c0_seq1	tr|Q8UVZ0|Q8UVZ0_DANRE	67.01	288	85	7	228	1085	1	280	2e-98	303	280	100	CCAAT/enhancer binding protein (C/EBP), beta OS=Danio rerio GN=cebpb PE=2 SV=1
comp37115_c0	comp37115_c0_seq1	tr|B0S5W6|B0S5W6_DANRE	43.86	114	60	2	379	44	104	215	2e-24	95.9	112	48.48	Uncharacterized protein OS=Danio rerio GN=cbln7 PE=4 SV=1
comp37119_c0	comp37119_c0_seq1	tr|Q6PBT3|Q6PBT3_DANRE	85.87	283	35	2	240	1073	1	283	2e-150	434	283	71.83	Fasciculation and elongation protein zeta 1 (Zygin I) OS=Danio rerio GN=fez1 PE=2 SV=1
comp37133_c0	comp37133_c0_seq1	tr|Q90X39|Q90X39_DANRE	68.42	190	23	1	224	793	13	165	6e-74	230	153	86.93	Novel protein similar to human polyglutamine binding protein 1 (PQBP1) OS=Danio rerio GN=pqbp1 PE=4 SV=1
comp37142_c0	comp37142_c0_seq1	tr|F1QDA2|F1QDA2_DANRE	69.23	416	118	5	151	1380	1	412	0	590	412	100	Uncharacterized protein OS=Danio rerio GN=zgc:63831 PE=3 SV=1
comp37164_c0	comp37164_c0_seq1	tr|H9GXH1|H9GXH1_DANRE	58.64	220	80	3	655	26	275	493	3e-83	259	219	44.42	Uncharacterized protein (Fragment) OS=Danio rerio PE=4 SV=1
comp37164_c0	comp37164_c0_seq2	tr|H9GXH1|H9GXH1_DANRE	58.59	128	43	2	379	26	366	493	1e-42	149	128	25.96	Uncharacterized protein (Fragment) OS=Danio rerio PE=4 SV=1
comp37171_c0	comp37171_c0_seq1	tr|F1RDD8|F1RDD8_DANRE	30.85	188	127	2	12	569	143	329	1e-22	99	187	40.13	Interleukin-1 receptor accessory protein-like 1-B (Fragment) OS=Danio rerio GN=il1rapl1b PE=4 SV=1
comp37174_c0	comp37174_c0_seq1	tr|Q5TYX3|Q5TYX3_DANRE	63.97	136	49	0	652	245	1	136	9e-59	186	136	100	Novel protein containing a tetratricopeptide repeat OS=Danio rerio GN=ttc32 PE=4 SV=1
comp37176_c0	comp37176_c0_seq2	sp|Q7ZZY8|UTS2B_DANRE	43.48	92	48	1	95	370	38	125	4e-13	66.2	88	70.4	Prepro-urotensin II-beta OS=Danio rerio GN=uts2b PE=2 SV=1
comp37176_c0	comp37176_c0_seq1	sp|Q7ZZY8|UTS2B_DANRE	43.48	92	48	1	772	1047	38	125	1e-12	67	88	70.4	Prepro-urotensin II-beta OS=Danio rerio GN=uts2b PE=2 SV=1
comp37179_c0	comp37179_c0_seq1	tr|F8W5J5|F8W5J5_DANRE	56.15	244	92	2	1191	469	15	246	4e-87	274	232	94.31	Uncharacterized protein OS=Danio rerio GN=zgc:158847 PE=4 SV=1
comp37209_c0	comp37209_c0_seq1	tr|F1R3B2|F1R3B2_DANRE	59.11	291	118	1	65	937	10	299	2e-119	359	290	96.99	Uncharacterized protein (Fragment) OS=Danio rerio PE=4 SV=1
comp37218_c0	comp37218_c0_seq1	sp|Q6NZ06|ILF2_DANRE	94.31	369	21	0	1213	107	19	387	0	683	369	95.35	Interleukin enhancer-binding factor 2 homolog OS=Danio rerio GN=ilf2 PE=2 SV=1
comp37234_c0	comp37234_c0_seq1	tr|F1QXV0|F1QXV0_DANRE	71.7	212	50	4	199	834	342	543	1e-76	248	202	31.96	Uncharacterized protein OS=Danio rerio GN=shisa7 PE=4 SV=2
comp37238_c0	comp37238_c0_seq1	tr|F1R5H5|F1R5H5_DANRE	91.79	329	27	0	3	989	234	562	0	623	329	33.5	Uncharacterized protein (Fragment) OS=Danio rerio PE=4 SV=1
comp37245_c0	comp37245_c0_seq1	tr|B7ZDB5|B7ZDB5_DANRE	79.6	353	69	1	1561	503	25	374	0	559	350	93.58	Uncharacterized protein OS=Danio rerio GN=bgnb PE=4 SV=1
comp37308_c0	comp37308_c0_seq1	tr|E7FF73|E7FF73_DANRE	66.67	153	47	3	457	2	1	150	7e-57	189	150	31.25	Uncharacterized protein OS=Danio rerio GN=LOC101883158 PE=4 SV=1
comp37325_c0	comp37325_c0_seq1	tr|E9QIC2|E9QIC2_DANRE	84.83	211	31	1	635	3	322	531	2e-128	377	210	38.75	Transcription factor RFX3 OS=Danio rerio GN=rfx3 PE=4 SV=1
comp37328_c0	comp37328_c0_seq1	tr|B0V360|B0V360_DANRE	71.33	143	40	1	3	428	374	516	1e-51	190	143	21.22	Uncharacterized protein OS=Danio rerio GN=mapk4 PE=4 SV=1
comp37329_c0	comp37329_c0_seq1	sp|Q803Z2|YIPF3_DANRE	87.72	342	42	0	1765	740	1	342	0	592	342	99.42	Protein YIPF3 OS=Danio rerio GN=yipf3 PE=2 SV=1
comp37334_c0	comp37334_c0_seq1	tr|Q6IQT6|Q6IQT6_DANRE	78.76	113	24	0	815	477	1	113	1e-48	162	113	100	Blocked early in transport 1 homolog (S. cerevisiae) OS=Danio rerio GN=bet1 PE=2 SV=1
comp37336_c0	comp37336_c0_seq1	sp|A5PLC9|SMIM7_DANRE	81.82	77	12	1	1226	1002	1	77	2e-35	128	77	100	Small integral membrane protein 7 OS=Danio rerio GN=smim7 PE=3 SV=1
comp37350_c0	comp37350_c0_seq1	tr|F1QEL1|F1QEL1_DANRE	62.96	270	89	7	1	783	314	581	5e-102	314	268	43.93	Uncharacterized protein (Fragment) OS=Danio rerio GN=znf536 PE=4 SV=1
comp37350_c1	comp37350_c1_seq1	tr|F1QEL1|F1QEL1_DANRE	82.02	178	25	3	7	519	143	320	2e-101	308	178	29.18	Uncharacterized protein (Fragment) OS=Danio rerio GN=znf536 PE=4 SV=1
comp37361_c0	comp37361_c0_seq1	tr|E9QCG5|E9QCG5_DANRE	65.28	337	101	4	1085	102	17	346	6e-111	349	330	35.52	Uncharacterized protein OS=Danio rerio GN=pkn1a PE=4 SV=1
comp3737_c0	comp3737_c0_seq1	tr|F1QDD9|F1QDD9_DANRE	44	175	98	0	829	305	252	426	7e-41	150	175	41.08	Uncharacterized protein (Fragment) OS=Danio rerio GN=gfpt1 PE=4 SV=1
comp37373_c0	comp37373_c0_seq1	tr|B7ZDD5|B7ZDD5_DANRE	55.38	316	112	6	875	3	1	312	1e-89	293	312	25.66	Uncharacterized protein OS=Danio rerio GN=brip1 PE=4 SV=1
comp37391_c0	comp37391_c0_seq1	tr|F1R3E7|F1R3E7_DANRE	57.29	391	164	3	111	1277	3	392	1e-158	458	390	97.5	Uncharacterized protein (Fragment) OS=Danio rerio PE=4 SV=1
comp37394_c0	comp37394_c0_seq1	tr|E7F2U2|E7F2U2_DANRE	58.19	177	73	1	681	151	1	176	3e-62	196	176	100	Uncharacterized protein OS=Danio rerio GN=BX248510.1 PE=4 SV=1
comp37408_c0	comp37408_c0_seq1	sp|Q7ZVA0|SMU1_DANRE	92.02	263	21	0	2	790	150	412	0	519	263	51.27	WD40 repeat-containing protein SMU1 OS=Danio rerio GN=smu1 PE=2 SV=1
comp37414_c0	comp37414_c0_seq1	tr|F1QBU4|F1QBU4_DANRE	65.84	161	42	3	447	1	127	286	9e-63	202	160	35.96	Uncharacterized protein (Fragment) OS=Danio rerio GN=LOC100536874 PE=4 SV=1
comp37414_c1	comp37414_c1_seq1	tr|F1QBU4|F1QBU4_DANRE	56.39	133	56	2	393	1	1	133	7e-44	153	133	29.89	Uncharacterized protein (Fragment) OS=Danio rerio GN=LOC100536874 PE=4 SV=1
comp37423_c0	comp37423_c0_seq1	tr|F1R9X4|F1R9X4_DANRE	79.2	274	57	0	1213	392	77	350	6e-164	472	274	71.54	Uncharacterized protein OS=Danio rerio GN=bxdc2 PE=4 SV=1
comp37431_c0	comp37431_c0_seq1	tr|E7F274|E7F274_DANRE	52.22	203	83	1	75	641	19	221	1e-69	221	203	54.13	Uncharacterized protein OS=Danio rerio GN=si:dkey-103g5.3 PE=4 SV=1
comp37438_c0	comp37438_c0_seq1	tr|B0V1A9|B0V1A9_DANRE	33.18	211	127	3	4	621	350	551	2e-20	93.2	202	36.46	Uncharacterized protein OS=Danio rerio GN=fancc PE=4 SV=1
comp37444_c0	comp37444_c0_seq1	tr|Q6P0Z4|Q6P0Z4_DANRE	69.6	375	94	8	3019	1901	7	363	4e-99	323	357	98.35	SRY-box containing gene 4a OS=Danio rerio GN=sox4a PE=2 SV=2
comp37445_c0	comp37445_c0_seq1	tr|E7F4B4|E7F4B4_DANRE	80.37	107	21	0	820	500	293	399	1e-52	179	107	26.82	Uncharacterized protein OS=Danio rerio GN=CABZ01068819.1 PE=4 SV=1
comp37463_c1	comp37463_c1_seq1	tr|F1QJX9|F1QJX9_DANRE	50.59	512	236	6	2	1525	210	708	2e-172	511	499	70.48	Uncharacterized protein OS=Danio rerio GN=zgc:113210 PE=4 SV=1
comp37493_c1	comp37493_c1_seq1	sp|A0MSJ1|CRA1B_DANRE	70.23	598	176	2	1	1794	1063	1658	7e-169	529	596	35.95	Collagen alpha-1(XXVII) chain B OS=Danio rerio GN=col27a1b PE=2 SV=1
comp37495_c1	comp37495_c1_seq1	tr|I3ISE5|I3ISE5_DANRE	86.36	286	38	1	2	856	727	1012	1e-135	415	286	28.26	Uncharacterized protein OS=Danio rerio GN=si:ch211-165a18.1 PE=4 SV=2
comp37510_c0	comp37510_c0_seq1	tr|Q2V6H0|Q2V6H0_DANRE	92.75	345	25	0	58	1092	1	345	0	630	345	100	Cdk7 OS=Danio rerio GN=cdk7 PE=2 SV=1
comp37517_c0	comp37517_c0_seq1	tr|B3DHK5|B3DHK5_DANRE	66.1	59	20	0	467	643	21	79	5e-21	87	59	43.7	Similar to retinol binding protein 7, cellular OS=Danio rerio GN=rbp7b PE=2 SV=1
comp37530_c0	comp37530_c0_seq1	sp|Q8AWZ0|HXB8A_DANRE	70.91	55	15	1	2	166	192	245	9e-16	75.1	54	22.04	Homeobox protein Hox-B8a OS=Danio rerio GN=hoxb8a PE=2 SV=1
comp37530_c1	comp37530_c1_seq1	sp|Q8AWZ0|HXB8A_DANRE	89.06	64	7	0	193	2	133	196	8e-35	121	64	26.12	Homeobox protein Hox-B8a OS=Danio rerio GN=hoxb8a PE=2 SV=1
comp37538_c0	comp37538_c0_seq1	tr|F1QAH6|F1QAH6_DANRE	74	200	52	0	607	1206	4	203	1e-98	309	200	97.56	Uncharacterized protein (Fragment) OS=Danio rerio GN=camkmt PE=4 SV=2
comp37578_c0	comp37578_c0_seq1	tr|F1R013|F1R013_DANRE	66.46	161	48	1	1	465	196	356	3e-64	216	161	42.15	Palmitoyltransferase OS=Danio rerio GN=zdhhc9 PE=3 SV=1
comp37594_c0	comp37594_c0_seq1	tr|F6NEY4|F6NEY4_DANRE	43.3	97	45	2	93	383	26	112	2e-18	78.6	87	56.86	Uncharacterized protein OS=Danio rerio GN=si:dkey-25o1.9 PE=4 SV=1
comp37649_c0	comp37649_c0_seq1	sp|B3DFP2|CK083_DANRE	56.67	60	26	0	232	411	19	78	1e-20	85.1	60	76.92	UPF0723 protein C11orf83 homolog OS=Danio rerio GN=si:dkey-88p24.9 PE=3 SV=2
comp37653_c0	comp37653_c0_seq1	tr|E9QEU1|E9QEU1_DANRE	79.44	744	153	0	190	2421	1	744	0	1133	744	88.47	Uncharacterized protein OS=Danio rerio GN=jakmip2 PE=4 SV=1
comp37654_c0	comp37654_c0_seq1	tr|E7FH49|E7FH49_DANRE	60.75	107	41	1	440	123	424	530	5e-40	143	107	20.11	Uncharacterized protein OS=Danio rerio GN=stbd1 PE=4 SV=1
comp37656_c0	comp37656_c0_seq1	tr|F1R2H8|F1R2H8_DANRE	76.92	234	50	2	90	779	11	244	1e-128	372	234	94.74	Uncharacterized protein OS=Danio rerio GN=exosc3 PE=4 SV=1
comp37668_c0	comp37668_c0_seq1	tr|F1QWG7|F1QWG7_DANRE	45.55	281	151	2	853	14	131	410	3e-78	251	280	49.73	Uncharacterized protein (Fragment) OS=Danio rerio GN=themis2 PE=4 SV=1
comp37672_c0	comp37672_c0_seq1	tr|F1QYN8|F1QYN8_DANRE	37.12	132	81	1	798	409	152	283	6e-18	84	132	28.27	Perilipin OS=Danio rerio GN=plin1 PE=3 SV=1
comp37673_c0	comp37673_c0_seq1	tr|E7F6J3|E7F6J3_DANRE	64.61	178	61	1	128	661	62	237	3e-79	249	176	35.99	Uncharacterized protein OS=Danio rerio GN=LOC100534735 PE=4 SV=1
comp37682_c0	comp37682_c0_seq1	tr|A9JRU2|A9JRU2_DANRE	80.75	530	86	5	3915	2341	1	519	0	888	519	100	Uncharacterized protein OS=Danio rerio GN=pdp1 PE=2 SV=1
comp37683_c0	comp37683_c0_seq1	tr|F1QVP1|F1QVP1_DANRE	81.42	113	21	0	340	2	1	113	2e-61	198	113	32.1	Uncharacterized protein OS=Danio rerio GN=sh3gl3a PE=4 SV=1
comp37683_c1	comp37683_c1_seq1	tr|F1QVP1|F1QVP1_DANRE	64.6	226	51	2	1	678	107	303	7e-97	291	197	55.97	Uncharacterized protein OS=Danio rerio GN=sh3gl3a PE=4 SV=1
comp37691_c0	comp37691_c0_seq1	tr|Q1LU97|Q1LU97_DANRE	89.13	230	25	0	1451	762	1	230	1e-134	409	230	100	Novel protein OS=Danio rerio GN=CH211-81E5.3-001 PE=4 SV=1
comp37704_c0	comp37704_c0_seq1	tr|Q6GQL6|Q6GQL6_DANRE	74.33	187	47	1	1931	1374	1	187	1e-88	279	187	100	Dynactin 3 (P22) OS=Danio rerio GN=dctn3 PE=2 SV=1
comp37721_c0	comp37721_c0_seq1	tr|A8WHR5|A8WHR5_DANRE	69.23	52	16	0	177	22	188	239	2e-16	71.6	52	21.76	Uncharacterized protein OS=Danio rerio GN=si:ch211-137c4.4 PE=4 SV=1
comp37721_c1	comp37721_c1_seq1	tr|A8WHR5|A8WHR5_DANRE	49.39	164	81	2	11	499	21	183	4e-42	144	163	68.2	Uncharacterized protein OS=Danio rerio GN=si:ch211-137c4.4 PE=4 SV=1
comp37727_c0	comp37727_c0_seq1	tr|F1R6Q7|F1R6Q7_DANRE	53.85	104	44	2	476	174	26	128	1e-33	119	103	78.03	Uncharacterized protein (Fragment) OS=Danio rerio GN=si:dkey-9i23.5 PE=4 SV=1
comp37729_c0	comp37729_c0_seq1	tr|Q6NYV3|Q6NYV3_DANRE	84.62	78	12	0	342	575	17	94	5e-36	134	78	39.2	Uncharacterized protein OS=Danio rerio GN=h1f0 PE=2 SV=1
comp37736_c0	comp37736_c0_seq1	sp|Q71PD7|H2AV_DANRE	100	111	0	0	339	7	18	128	1e-73	221	111	86.72	Histone H2A.V OS=Danio rerio GN=h2afv PE=2 SV=3
comp37737_c0	comp37737_c0_seq1	tr|Q7T334|Q7T334_DANRE	84.81	79	12	0	2	238	166	244	3e-40	137	79	23.44	Malate dehydrogenase OS=Danio rerio GN=mdh2 PE=2 SV=1
comp37742_c0	comp37742_c0_seq1	tr|F1QG80|F1QG80_DANRE	95.8	119	5	0	47	403	15	133	3e-50	164	119	84.4	Uncharacterized protein OS=Danio rerio GN=rpl22 PE=4 SV=1
comp37748_c0	comp37748_c0_seq1	tr|F1QWR0|F1QWR0_DANRE	70.4	223	65	1	1507	842	50	272	1e-99	307	223	81.99	Uncharacterized protein OS=Danio rerio GN=nipsnap3 PE=4 SV=1
comp37754_c0	comp37754_c0_seq1	tr|Q4V8X5|Q4V8X5_DANRE	79.28	222	45	1	1130	468	1	222	2e-85	272	222	88.8	Uncharacterized protein OS=Danio rerio GN=mlf2 PE=2 SV=1
comp37763_c0	comp37763_c0_seq1	tr|Q7ZU82|Q7ZU82_DANRE	64.61	308	108	1	2	925	65	371	2e-147	394	307	37.9	Kinesin-like protein Surhe OS=Danio rerio GN=zgc:56231 PE=2 SV=1
comp37763_c0	comp37763_c0_seq2	tr|Q7ZU82|Q7ZU82_DANRE	65.37	283	97	1	2	850	65	346	5e-119	365	282	34.81	Kinesin-like protein Surhe OS=Danio rerio GN=zgc:56231 PE=2 SV=1
comp37766_c0	comp37766_c0_seq1	tr|E7FBI6|E7FBI6_DANRE	38.53	109	56	3	1282	980	8	113	5e-16	79	106	41.73	Uncharacterized protein OS=Danio rerio GN=si:ch73-193c12.2 PE=4 SV=1
comp37771_c0	comp37771_c0_seq1	tr|B7ZD93|B7ZD93_DANRE	44.24	165	83	2	688	194	66	221	1e-31	120	156	70.27	Uncharacterized protein OS=Danio rerio GN=si:ch211-206k20.5 PE=4 SV=1
comp37781_c0	comp37781_c0_seq1	sp|Q6DGN0|RERGL_DANRE	83.9	205	32	1	1219	608	1	205	9e-124	366	205	100	Ras-related and estrogen-regulated growth inhibitor-like protein OS=Danio rerio GN=rergl PE=2 SV=1
comp37796_c0	comp37796_c0_seq1	sp|Q6DH65|DENR_DANRE	72.38	210	43	2	138	728	1	208	4e-85	259	208	100	Density-regulated protein OS=Danio rerio GN=denr PE=1 SV=1
comp37803_c0	comp37803_c0_seq1	tr|E7F596|E7F596_DANRE	87.27	110	14	0	37	366	1	110	3e-70	213	110	56.99	Uncharacterized protein OS=Danio rerio GN=dnajc5b PE=4 SV=2
comp37803_c1	comp37803_c1_seq1	tr|X1WFT6|X1WFT6_DANRE	82.46	57	9	1	10	180	139	194	3e-25	96.7	56	28.57	Uncharacterized protein OS=Danio rerio GN=dnajc5b PE=4 SV=1
comp37805_c1	comp37805_c1_seq1	tr|F1Q580|F1Q580_DANRE	53.21	156	73	0	672	205	33	188	1e-46	156	156	77.23	Uncharacterized protein OS=Danio rerio GN=si:dkey-170l10.1 PE=4 SV=1
comp37809_c0	comp37809_c0_seq1	tr|Q5BJK2|Q5BJK2_DANRE	73.11	264	68	2	35	826	1	261	1e-131	400	261	98.49	Ribonuclease P/MRP 30 subunit OS=Danio rerio GN=rpp30 PE=2 SV=1
comp37813_c0	comp37813_c0_seq1	tr|Q6P2B0|Q6P2B0_DANRE	75.43	232	50	3	3388	2699	1	227	1e-105	340	227	93.42	Uncharacterized protein OS=Danio rerio GN=vapb PE=2 SV=1
comp37815_c0	comp37815_c0_seq1	tr|F1QT57|F1QT57_DANRE	79.66	118	24	0	709	356	59	176	3e-58	192	118	67.05	DDRGK domain-containing protein 1 (Fragment) OS=Danio rerio GN=ddrgk1 PE=4 SV=1
[truncated: 118,771 more rows]
