# Supplementary material for: Cross-tissue and cross-species analysis of gene expression in skeletal muscle and electric organ of African weakly-electric fish (Teleostei; Mormyridae)
Source: BMC Genomics. 2015 Sep 3;16(1):668. doi: 10.1186/s12864-015-1858-9 (PMC4558960; doi:10.1186/s12864-015-1858-9)
Supplement: Additional file 4: — Changes in gene expression between EO and SM for C. compressirostris transcriptome. Results of the edgeR DE-analysis. The table reports the fold-change in the expression levels and relative uncorrected and corrected p-values between EO and SM for all genes in the C. compressirostris transcriptome. (TXT 5878 kb) [file 12864_2015_1858_MOESM4_ESM.txt]

logFC	logCPM	PValue	FDR
comp56458_c3	8.64998141110463	12.1134318250232	3.98234755394672e-46	3.15397943925027e-41
comp37279_c0	8.54181721087092	11.1222448800599	3.77758425518321e-45	1.49590447713127e-40
comp50994_c1	8.71382908713196	10.0845768736817	1.55804232057102e-44	4.11317979156347e-40
comp37302_c1	8.8572548037213	11.5782101423841	7.17395885976475e-44	1.42042591933627e-39
comp37280_c0	8.52756568039202	10.5732591434433	1.47275678527985e-43	2.33281729274758e-39
comp58222_c3	8.66474809745251	9.7705557263693	2.16501909034532e-42	2.85778911560432e-38
comp55832_c0	8.90654126078831	10.787201093771	3.48198994529486e-42	3.93957316682011e-38
comp60350_c7	8.75863034979779	9.2299629825785	4.5970210053262e-42	4.55099333251037e-38
comp51010_c0	8.52942492002145	9.4758092612902	7.69589579066118e-42	6.77230278582861e-38
comp56504_c1	8.19408625800034	12.0287944767392	1.04446611124098e-41	7.63850801582733e-38
comp54128_c0	8.64445993803299	10.4717709477743	1.06091728650741e-41	7.63850801582733e-38
comp49176_c0	8.66429351511719	13.1785910799359	1.25808783313531e-41	8.30327485804031e-38
comp49608_c0	7.99900025870369	12.1533097987624	1.64230974546564e-41	1.00053299639334e-37
comp58222_c1	8.78740935545054	8.72463535671183	4.50384722549976e-41	2.54785854580254e-37
comp56458_c0	8.56701954061132	10.823093114812	1.52174349695455e-40	8.03470421435355e-37
comp55696_c0	8.5879328477977	8.94226369538952	4.48256745619277e-40	2.21884287476882e-36
comp56945_c0	8.77291295534036	9.00609794364043	6.37821409381943e-40	2.97145987068474e-36
comp46059_c0	8.57792405032814	9.00835271409987	7.11564516170065e-40	3.13084433978628e-36
comp26492_c0	8.10442194390241	10.938611641305	8.67086080727992e-40	3.61433423724085e-36
comp56458_c2	8.05173939769596	9.49758254617508	1.77915113207586e-39	7.04534952546381e-36
comp57797_c7	8.58032607156965	8.74950681037599	2.72672874424712e-39	1.02835328483632e-35
comp60231_c2	8.61287064048912	8.87942389549524	1.40494725696039e-38	5.05774626381844e-35
comp53559_c0	7.95226037392546	9.9677246299433	2.88539102064754e-38	9.93565580192455e-35
comp51208_c2	8.58519254923926	8.44335139355308	3.33610214988507e-38	1.05970506172612e-34
comp52306_c1	9.14023612301172	8.96579747359961	3.34507083967637e-38	1.05970506172612e-34
comp49637_c2	7.53253960344713	11.3286339819932	3.81078102836443e-38	1.16080787179013e-34
comp56566_c0	9.02342777337551	11.0176982478255	1.11998459095921e-37	3.28524665256956e-34
comp46300_c0	8.73159619252869	8.52228587769238	1.36790757269516e-37	3.86917542321014e-34
comp57513_c1	8.42017257379937	7.40324338615179	1.64080250185448e-37	4.48103163256459e-34
comp56471_c0	7.95703862604925	15.097270302924	7.69298050008504e-37	2.03092120875412e-33
comp46169_c0	8.018079930838	9.70441310885273	1.16487605505162e-36	2.97603286077527e-33
comp51205_c1	8.13703010947916	7.26876727378441	1.44624875880194e-36	3.57942048276108e-33
comp53675_c0	8.19112176261784	8.8140578015792	4.97314158665696e-36	1.19353891067165e-32
comp49637_c1	8.47796640335264	11.2525813186094	6.40649045945531e-36	1.49231658205412e-32
comp51208_c1	8.72530620699074	7.67694224953287	7.23602471573678e-36	1.63738834703325e-32
comp54053_c0	7.39556756441584	9.84373121524651	9.85433614670065e-36	2.16792657911818e-32
comp51205_c0	8.04366091061998	7.64152677951453	1.75056921298361e-35	3.74711705673213e-32
comp60414_c0	7.16552290013539	13.7474372273941	2.35359320450513e-35	4.90532179483162e-32
comp59066_c0	9.57300856615132	6.1306740512177	2.65670557743518e-35	5.39508782121254e-32
comp58085_c3	8.68176718185629	8.75856119743422	4.072291987438e-35	8.06303632782755e-32
comp58646_c6	8.55533562722031	6.90692986742068	4.21269874726328e-35	8.13759824596352e-32
comp37214_c0	9.10213255688053	6.34721606391544	5.12599778128561e-35	9.66604519714378e-32
comp50001_c1	7.41216243658804	9.30359381328386	5.96867742711328e-35	1.09933321755801e-31
comp58258_c2	7.91849711959587	6.80311830223632	2.26079280784132e-34	4.06937567245965e-31
comp57776_c0	9.7056590092292	7.62523041933275	2.45679807098421e-34	4.32391000941953e-31
comp57897_c0	7.47507256994279	10.3581288955612	2.57468229329257e-34	4.43287528144518e-31
comp51308_c0	8.14555665358962	6.63292124143126	6.28361767437129e-34	1.05884305572879e-30
comp57797_c6	7.21788598327734	8.48647968408581	8.14632251283958e-34	1.3441262431133e-30
comp59967_c1	7.9848324532873	6.47307281473286	1.47991649091942e-33	2.39199808498627e-30
comp49433_c0	8.95655173839256	6.67787442869685	1.6173965914326e-33	2.56192385289742e-30
comp55525_c0	6.95177335714623	10.6739467966331	1.91669852868962e-33	2.97648248575861e-30
comp53200_c1	8.89411837144927	6.14907274534244	2.03598033144527e-33	3.10091550519489e-30
comp53027_c0	7.85973795170682	7.72506880157336	3.88995050908911e-33	5.81283378055375e-30
comp49169_c0	9.02781521924946	8.905947374489	4.10464099901367e-33	6.02006412001636e-30
comp49637_c0	7.24088485712358	8.98477060667461	9.50461242274244e-33	1.36864690776142e-29
comp37259_c0	7.40638147884843	8.15863191215214	1.00744149569164e-32	1.40906357593114e-29
comp49641_c0	8.64862612256776	5.91391869438064	1.01411159014729e-32	1.40906357593114e-29
comp56458_c4	7.96441336460838	6.54943779428314	1.44200959952277e-32	1.96906410814835e-29
comp57673_c3	7.34451804992515	8.00432191295668	5.01688219641389e-32	6.73444157752175e-29
comp51282_c0	8.37966597239965	7.55674769387356	6.54559950829954e-32	8.64008225763025e-29
comp57885_c2	7.39596256201188	6.54351971300677	8.46035778610507e-32	1.0984456988553e-28
comp59804_c3	7.94469883157968	6.9059259502946	1.73850390564328e-31	2.22077049714585e-28
comp53654_c3	6.75128249667017	7.83842336315778	2.52326262072474e-31	3.17206152855204e-28
comp53961_c1	7.55275328559556	7.82760412162399	2.6153482761752e-31	3.23645262694999e-28
comp58473_c0	-6.80472445965186	7.52701405910024	3.04704322184696e-31	3.71265809426242e-28
comp50001_c0	7.24391571980578	6.89845762974011	3.82826252369188e-31	4.59385702445262e-28
comp26488_c0	6.30677950644738	11.7064061283447	5.57898278166339e-31	6.59477398992476e-28
comp37372_c1	9.41287287452854	5.44335890879461	8.88141157647857e-31	1.03441016977283e-27
comp46300_c2	8.49789776689578	6.74232995430929	1.85717931463826e-30	2.13169194985559e-27
comp54838_c0	8.0929055095982	7.14386775721663	2.01596782703267e-30	2.28089479904515e-27
comp59967_c0	6.80748411705173	7.76662019809446	3.45242300009105e-30	3.85110491808748e-27
comp37372_c0	8.07324067311755	5.97418984473039	4.84260626740717e-30	5.3267996357275e-27
comp49737_c0	8.16519755161609	6.26741281094138	7.37284423068929e-30	7.99893000310083e-27
comp54984_c0	-7.54597311742231	9.47927930065128	1.05685374538389e-29	1.13110486190079e-26
comp59785_c0	6.67652216232362	10.9306271767516	2.01937273710052e-29	2.13243068540832e-26
comp46076_c0	7.55229605969753	9.1223877295004	2.13892781982933e-29	2.22895979477189e-26
comp51208_c3	8.5516640498354	6.28454391749738	6.25258836388373e-29	6.4311525432627e-26
comp55964_c0	8.31669929964288	5.82282185169146	7.51969500276105e-29	7.63528621184195e-26
comp57797_c4	8.80118238275543	5.38387641715689	9.98997825903964e-29	1.00151428878187e-25
comp57076_c1	6.24074719507236	11.2275742791428	5.29233046396316e-28	5.23934100519272e-25
comp58679_c0	-5.95190157754349	10.7670702362676	5.42809226669133e-28	5.30740098061342e-25
comp53961_c2	7.74821765157024	5.82895753373323	1.00372084301821e-27	9.69435207880481e-25
comp53238_c0	-9.52546549416994	4.52817852047449	1.68136837157328e-27	1.60436980313533e-24
comp56072_c1	5.89656549196042	12.0389220566138	1.76972048920496e-27	1.66857253600647e-24
comp54836_c0	8.04083105752883	10.4463783969844	2.01914942583058e-27	1.88134841619242e-24
comp60414_c2	6.49866017216734	14.5790056929049	5.17325476054018e-27	4.76414655558165e-24
comp59987_c6	7.05059170858127	10.8135728446936	1.1230090185353e-26	1.02231254320664e-23
comp56504_c0	8.41143563617128	4.98705227307533	1.68198588015374e-26	1.51376817866246e-23
comp57885_c6	7.83552576613619	5.37302277776972	1.8961451471819e-26	1.6873348259737e-23
comp53098_c0	-8.48922539031391	4.89840452018721	2.16099423706442e-26	1.90165091756961e-23
comp54778_c0	7.61926633873961	8.04957166842521	5.76350397615788e-26	5.0160851803047e-23
comp55655_c0	6.91103574979473	6.78316452645775	6.62233128703447e-26	5.70089147393308e-23
comp57004_c1	5.87465085877853	6.92486026978208	7.66823080455985e-26	6.5302818439821e-23
comp53020_c0	-5.70024069163582	8.24302042420711	8.12415863129203e-26	6.84494935574146e-23
comp57771_c4	-6.9789609631681	5.70327134777725	1.04358781927348e-25	8.70011702090949e-23
comp56598_c0	7.50916623997124	4.77666207442159	1.06588794579808e-25	8.79346452283978e-23
comp54306_c0	6.50765540755051	8.05752070831253	1.27453107215416e-25	1.04063491117049e-22
comp55357_c1	7.35896375667878	6.37635586955462	8.09233085940072e-25	6.5398419564661e-22
comp48896_c0	-7.0805622052151	5.63845528156727	1.0103561721841e-24	8.08274732129378e-22
comp56458_c1	5.90292277268349	5.97612068535875	1.10761213864423e-24	8.77217737684844e-22
comp56411_c0	6.18820798571879	5.55712406871113	1.13371935880785e-24	8.89004351467554e-22
comp56104_c1	-6.18288763353015	6.24933958889005	1.69049418410628e-24	1.31260244006895e-21
comp57023_c1	6.84112449813176	9.36996516258098	1.72408898959125e-24	1.32569052317123e-21
comp54836_c1	9.47382569826482	4.64529750240062	1.80898432392715e-24	1.37759374491064e-21
comp58982_c0	7.78541400246351	4.3690937896939	3.29780459283252e-24	2.4874554852166e-21
comp58668_c2	6.71115628150973	5.59382677207366	3.5323312166786e-24	2.63921792480876e-21
comp49756_c0	-6.24801454815633	6.52712627348001	3.80860885915162e-24	2.81904685080326e-21
comp52723_c1	-6.30862890627764	5.65486694240238	4.33164970790693e-24	3.17650301126408e-21
comp58450_c3	5.55836480435018	7.20163584203233	4.74839888520603e-24	3.45016920467369e-21
comp37500_c0	7.91489784419325	4.87715042633198	6.99898532494697e-24	5.0392058068225e-21
comp59021_c0	6.41426096274026	10.2042396117004	7.14430664330268e-24	5.09749497155792e-21
comp50001_c2	7.609849784416	4.18655487547196	7.48077972142019e-24	5.28991315318534e-21
comp59106_c1	6.07711196412619	7.31485822189754	8.20493657945623e-24	5.75064400138366e-21
comp55528_c0	-8.27314798225684	4.10563024604314	8.68190454607764e-24	6.03156279074389e-21
comp56865_c5	7.74069841769695	5.00542142597365	9.20755376890891e-24	6.34112218212015e-21
comp57437_c1	7.84152516950975	4.79532046271983	1.00695554806453e-23	6.87498900441057e-21
comp58508_c2	6.0754688076436	7.74117730888937	1.08195022871156e-23	7.32387830459203e-21
comp55109_c0	5.95867731634809	5.89571344802652	1.30142407893562e-23	8.73487166335781e-21
comp50124_c2	7.29450757402739	4.25678999565799	1.82897945771587e-23	1.21725499219865e-20
comp57100_c0	10.9439129659463	3.70887342867971	2.05406485992334e-23	1.35566569034224e-20
comp45162_c0	-7.58916389467315	4.37375845171505	2.52002155871656e-23	1.64944782999002e-20
comp45706_c0	7.92208214285186	6.02100454516907	2.99060672869037e-23	1.9414185434881e-20
comp60350_c16	5.32108719666972	15.2111923450717	3.12890996511637e-23	2.01468731973375e-20
comp57885_c1	7.87880175120176	3.9278078385362	3.69037278779256e-23	2.35704705177728e-20
comp54558_c0	5.44798281691214	7.24866809964383	4.49866082701233e-23	2.85031551070839e-20
comp58299_c0	6.05178053390047	10.577497887167	4.77579088363084e-23	3.00188779517999e-20
comp26474_c0	6.51035032986358	9.00996643730475	5.44250796155311e-23	3.39402510273264e-20
comp53094_c0	5.30161842029344	9.3130314191901	6.48179375080254e-23	4.0105592442954e-20
comp56957_c2	5.20559294356081	9.19970962855371	6.66020896606668e-23	4.08900689847686e-20
comp58987_c0	5.74024523812073	5.5604156565016	9.52083113655734e-23	5.8003100398785e-20
comp59135_c0	8.36116067762211	5.6314190392465	1.13333095310221e-22	6.85180749272836e-20
comp52975_c0	7.92572432440164	4.5187005847733	1.25844801891114e-22	7.5505927764957e-20
comp54100_c0	-6.21632491944406	6.1738325704876	1.27672383215916e-22	7.60265043482503e-20
comp55131_c1	-5.93724190181851	6.67068324908685	1.41337634107029e-22	8.35358155495718e-20
comp54274_c0	5.93401856084337	7.71361503227355	1.72337392679065e-22	1.01103327131772e-19
comp26484_c0	5.942784186616	10.1352446563485	2.07170990463095e-22	1.2064511230652e-19
comp57809_c3	7.91383824509503	3.96166315977479	2.28182520386464e-22	1.31911149139325e-19
comp52507_c1	11.0755891383842	3.83649070420601	3.04805866737112e-22	1.7492985391096e-19
comp59013_c2	-6.53557344463088	6.89248052880369	3.10983104943265e-22	1.77191013873393e-19
comp59156_c3	7.75338855080494	3.80528299594403	3.52921626964277e-22	1.99650285242456e-19
comp59049_c0	5.24914889012321	10.6018917497524	3.66724740953211e-22	2.05987466374137e-19
comp51075_c0	5.26619729721183	6.70764147380796	3.74336233990099e-22	2.08782080251985e-19
comp49440_c0	-8.47956041566651	4.3523277239723	3.79846800324076e-22	2.10374033138926e-19
comp59350_c1	7.08448922562235	4.3684790911006	3.90314814221896e-22	2.146704373025e-19
comp50656_c1	7.10868584730041	6.08891622625407	5.46156161219834e-22	2.98310495258273e-19
comp26487_c0	4.93963583514964	13.6386765522773	6.91218301555232e-22	3.74957522362143e-19
comp56793_c0	-6.50646890694411	4.20463648420371	7.05519196041713e-22	3.80111665355834e-19
comp54877_c0	7.9361468588699	3.98329014381373	1.0220504594536e-21	5.46928204988281e-19
comp59037_c0	-5.10545101790786	7.57806621431004	1.04737497190334e-21	5.56718459058879e-19
comp50808_c0	5.20002226423763	6.36929562101571	1.10494459768239e-21	5.83403381278985e-19
comp60086_c6	6.0331901067451	9.7397850877039	1.32668637188866e-21	6.9584260905437e-19
comp52262_c0	5.08538713116901	8.23655516710083	1.50879387337026e-21	7.86151091954285e-19
comp44381_c1	-8.60902782873914	3.58578455033969	2.05974403179481e-21	1.06620697760861e-18
comp58463_c0	6.37102426377184	5.21084327547664	2.12863844201935e-21	1.09471451928241e-18
comp54308_c0	5.61169723652346	6.31030684489972	2.45937438239417e-21	1.25664510781443e-18
comp58729_c0	8.38841204613844	5.94054964749134	2.85676158103293e-21	1.4503375670271e-18
comp55763_c0	6.26985922708307	5.80632321540067	3.53764514445942e-21	1.78457297959262e-18
comp50124_c1	10.4534125674612	3.22851723113819	3.84455237905573e-21	1.92711837891668e-18
comp60031_c1	-6.4284099548652	4.99617618242811	4.3937094252273e-21	2.18853706143759e-18
comp54660_c0	7.78946170972478	3.85185396459716	4.59950836196236e-21	2.27672789224411e-18
comp59841_c0	-7.38107807683716	5.96394295601186	5.61210277451424e-21	2.7607014139053e-18
comp59653_c10	11.128313759752	3.88765317669466	6.40571696164688e-21	3.13164430645353e-18
comp58613_c1	6.65211892484935	4.73081309311535	7.03575901180705e-21	3.41855876058961e-18
comp59259_c0	5.06302927566588	7.18637423604627	7.19931056914668e-21	3.47669632784054e-18
comp26487_c1	4.83373008998754	12.0430825159793	7.48559307661579e-21	3.59303930954481e-18
comp60472_c0	-7.75616174083339	7.02609015195854	7.53688600113983e-21	3.5958664723149e-18
comp49281_c0	5.11003171461602	10.5888991100062	8.91587709676441e-21	4.22831467177632e-18
comp55055_c4	7.05443831604124	3.64285530885181	1.14715958686873e-20	5.40796976907242e-18
comp59916_c0	8.57511995283611	3.7733071872836	1.21602927534935e-20	5.69871612889899e-18
comp53332_c2	7.92144822717306	3.97120662636486	1.65290019617304e-20	7.70047309627696e-18
comp59265_c0	7.76405948430293	4.35049577363662	1.82472184922792e-20	8.45123659280712e-18
comp49189_c0	4.95338081849015	11.7282377558915	2.77398446816386e-20	1.27730695287273e-17
comp57105_c1	5.09846049844779	6.79944857521727	2.79794610013658e-20	1.28089325540299e-17
comp49942_c0	5.01707925448238	9.91195000701845	2.89221382127071e-20	1.30965491441917e-17
comp54498_c1	5.29159696673336	5.2117024205749	2.89384474580936e-20	1.30965491441917e-17
comp52750_c0	-7.2478623630665	4.04150825334476	3.07927638933528e-20	1.3856568793123e-17
comp46221_c0	4.84882372044556	12.3766661567865	3.22158513934406e-20	1.44150464096559e-17
comp57832_c1	4.84821545347779	7.23186716053525	3.32608565802538e-20	1.47990257320198e-17
comp57433_c1	6.58437640361471	3.86961201502065	3.40620521605889e-20	1.50598750292748e-17
comp57662_c1	6.95847474669002	7.0666379869638	3.42274208673022e-20	1.50598750292748e-17
comp59684_c3	5.31635085386276	7.98998813693086	3.44337897252969e-20	1.50669707870375e-17
comp52151_c0	5.68140439718347	4.59826808402183	3.57233851744583e-20	1.55453647386369e-17
comp56146_c0	6.58382343857287	5.43539717742628	4.07132418480234e-20	1.76199346509377e-17
comp56907_c1	7.33438463235865	3.39611450440722	4.31535370538076e-20	1.85745488104593e-17
comp57797_c1	10.4048187031933	3.18002651434725	4.36002612003467e-20	1.86653896584122e-17
comp59555_c0	4.7291038875918	8.91259430461154	4.58160255267166e-20	1.95085129338195e-17
comp60094_c4	7.44837098746994	3.49623310087767	6.04458625291638e-20	2.56002773606804e-17
comp54341_c0	4.70825977014121	8.4464966695641	7.38949602986827e-20	3.11298242590179e-17
comp55061_c0	5.93595680936732	7.47205581353697	7.61537482043061e-20	3.19116439366817e-17
comp53512_c0	10.205415306885	2.98695720362135	8.58495213722969e-20	3.57707313708795e-17
comp58175_c3	7.90377190024119	3.95082505522603	8.62663631085996e-20	3.57707313708795e-17
comp53779_c0	6.79930396419921	9.95768806929553	8.96987174520201e-20	3.70002537681382e-17
comp57359_c1	5.14869885404414	5.78485058605485	9.33059688679008e-20	3.82888053283361e-17
comp50074_c0	5.70143528026195	8.45587329443079	1.0373533948339e-19	4.23491502667267e-17
comp56068_c1	-6.93991554203652	3.30270716209632	1.31698187756189e-19	5.34890501133458e-17
comp49802_c10	8.78202964771984	3.97380721037118	1.50550054672769e-19	6.08337437756562e-17
comp46207_c0	4.74989179514777	12.6987178302618	1.53743335768633e-19	6.18087230941116e-17
comp59709_c1	-5.37883058267767	5.35238555633763	1.62338164229691e-19	6.49344458021579e-17
comp59884_c1	5.10188440345192	5.30161010783135	1.80929087251872e-19	7.20070491520652e-17
comp60423_c0	8.41281575719333	9.44695865765173	2.39925563958666e-19	9.50093236998121e-17
comp55698_c8	10.1253254357386	2.90990860964827	2.51380922145656e-19	9.90503365821582e-17
comp56474_c0	5.42061151843502	9.1536430795833	2.83692845393999e-19	1.11228661694848e-16
comp48678_c0	-6.42472550205577	3.48608497681809	3.06225735403268e-19	1.19471783340904e-16
comp56845_c0	6.72348696093876	3.70878027585024	3.76713864945411e-19	1.46251771518684e-16
comp54498_c0	5.02211549975388	5.51491011668998	4.47781267819977e-19	1.72994286000363e-16
comp55106_c5	6.84320472548677	3.43784422954105	5.48265235672067e-19	2.10786691262097e-16
comp58747_c0	5.48138485768014	4.56509352691836	5.66283303805418e-19	2.1666218057046e-16
comp37298_c0	5.3470750836836	11.0407359521209	6.32532280977309e-19	2.40845789043855e-16
comp58454_c1	-5.12749782733929	5.47908912332092	6.66819186501071e-19	2.52686185414824e-16
comp58415_c0	-4.71900733947524	9.2399606127296	6.89532501150446e-19	2.60048974088639e-16
comp54605_c2	-6.08298574087478	4.81332783142909	7.17054583611579e-19	2.6914694771305e-16
comp59214_c1	-5.15669920943792	6.49751811089956	7.45157186890271e-19	2.78375962474163e-16
comp60350_c42	5.61508420942956	8.86703683301584	7.72942359335027e-19	2.87400290690022e-16
comp59187_c0	4.47641063937949	10.1263667058314	9.41234553481247e-19	3.48340352341875e-16
comp49651_c0	-6.45911011630431	5.88248293206075	1.00237716807454e-18	3.69243113182957e-16
comp54100_c1	-6.66714286438982	7.08368278782525	1.01938269852375e-18	3.73768936761028e-16
comp59783_c2	5.43191809504636	5.13343257137924	1.06235807818096e-18	3.87731324579971e-16
comp51542_c0	-6.44829990654876	3.97539408363482	1.10993915317881e-18	4.01823515827444e-16
comp27020_c0	-9.99051786965258	2.76437665590859	1.11111693286797e-18	4.01823515827444e-16
comp57544_c0	11.3496069442603	4.10439801148675	1.22023313154932e-18	4.39278380843522e-16
comp45706_c1	7.38614322643842	5.63453937142388	1.2792457596748e-18	4.58438845794048e-16
comp56509_c0	-6.1823838851663	3.48597302170072	1.41589727101579e-18	5.05124540392701e-16
comp49931_c0	-7.33949703062044	3.22609004921771	1.44118646333173e-18	5.11840926948027e-16
comp55864_c2	6.68479010550094	3.9659178623118	1.56378055268858e-18	5.52901142823139e-16
comp58329_c0	6.28256334325465	3.57633789138727	1.77351528148015e-18	6.24269496790873e-16
comp55802_c0	5.0498691833052	7.68395691117179	2.01659065074193e-18	7.0669010154031e-16
comp56144_c0	6.95693374874349	4.22005664487066	2.11533953598999e-18	7.35021168697021e-16
comp50329_c1	7.07311931747127	3.14331640080171	2.11599674822814e-18	7.35021168697021e-16
comp54046_c1	-6.59928931651405	3.72341208551461	2.25509881143633e-18	7.79919522999762e-16
comp57699_c2	5.80458509160508	4.94663759831673	2.37939796035227e-18	8.19330169834518e-16
comp51072_c0	4.90766509321728	9.65910166511398	2.73094566008864e-18	9.32906360152482e-16
comp58178_c0	-4.59063911360146	5.88788135446367	2.73279050941774e-18	9.32906360152482e-16
comp58420_c3	4.56026173661015	6.05161661615297	3.38530506202178e-18	1.15069860775563e-15
comp56936_c1	6.34048811426097	6.07702183652439	3.55549786652668e-18	1.20338408346601e-15
comp58747_c1	6.20826457518471	3.49439565856552	5.18914983729759e-18	1.74883182112396e-15
comp58809_c0	7.30359414640572	3.35547986421532	5.49746217600824e-18	1.8448877410071e-15
comp57370_c2	4.69524084658046	9.08335225120219	6.11138353294717e-18	2.04225934356912e-15
comp58823_c0	4.58599740455851	7.27014671258692	6.41939416055703e-18	2.13617478202503e-15
comp52283_c0	7.19994233208421	3.78182199696639	6.70068362900973e-18	2.22044955118804e-15
comp60059_c0	-4.41043201876397	6.99268548887796	7.02187733295389e-18	2.31719026205256e-15
comp49814_c0	4.33384344365099	8.71631455179512	7.68989280784181e-18	2.52710298957786e-15
comp53094_c1	4.45914380987089	8.80150046344106	7.86697852896723e-18	2.57461501039536e-15
comp44326_c0	10.2797119311453	3.05660664777836	8.13220949064557e-18	2.65046444217958e-15
comp58222_c4	8.64600354916433	3.82392660284655	8.21177957878242e-18	2.66542922483602e-15
comp54244_c0	6.45116729206657	3.44447854276892	8.31936701724544e-18	2.68932876897478e-15
comp37731_c0	-5.52740391207331	4.51566141119062	1.00219198845839e-17	3.22652858918359e-15
comp50530_c0	5.64647833587151	4.4901518345036	1.09103281413513e-17	3.49832825290235e-15
comp26489_c0	5.04207451465102	12.696664592405	1.16833524456758e-17	3.73108802558499e-15
comp54848_c0	-6.29428062777208	3.56333319114761	1.22648239516552e-17	3.89345138334835e-15
comp55039_c0	7.68317941803294	2.89007850598048	1.23222640297319e-17	3.89345138334835e-15
comp52149_c0	5.09733968074853	5.1796018579096	1.23392504604911e-17	3.89345138334835e-15
comp56886_c1	-7.13269964138392	4.68655217307781	1.26094734034476e-17	3.96292731777636e-15
comp50361_c2	5.24704308818466	5.77895432578262	1.30087151347235e-17	4.07224201563226e-15
comp46668_c0	7.76914309386686	2.98507875116987	1.33539778491279e-17	4.16386492784679e-15
comp49939_c0	5.6087846236437	3.73952853554732	1.43631592052871e-17	4.46097194470406e-15
comp59799_c0	4.7878490686674	8.23297327733096	1.45280794296451e-17	4.49456782323618e-15
comp56865_c1	8.38817614304993	3.57771184764416	1.66474868451792e-17	5.13021132549162e-15
comp44741_c0	5.88869723942282	3.65520962508762	1.67971495766596e-17	5.15626918341807e-15
comp44747_c0	5.71284620691441	4.09552415501777	1.74307660991931e-17	5.33011291231659e-15
comp57467_c1	-4.42884787551921	6.82633321011287	1.76843217932442e-17	5.38684846808902e-15
comp57261_c1	7.33919081450116	3.38617236506388	1.78730979301182e-17	5.42349227190586e-15
comp54390_c3	6.35846733799269	3.35369546813876	1.93264844809195e-17	5.84213070383338e-15
comp60236_c1	7.95913254678817	4.90972030247654	2.34550682662439e-17	7.06318612782606e-15
comp54920_c0	-5.64238738194886	3.54209070038683	2.55634295528138e-17	7.6689320346716e-15
comp55201_c0	9.71412243508576	2.51281067380022	2.60036233682183e-17	7.77155081939441e-15
comp49725_c0	4.72966797782486	6.83151511532006	3.30825155189491e-17	9.85000806986936e-15
comp55440_c1	-8.09436105273219	3.07780604398414	3.45981918299043e-17	1.02627048492007e-14
comp53595_c0	9.7219747207623	2.51976264852318	3.68510861527284e-17	1.08901834783953e-14
comp58294_c4	4.2659736475904	6.74041165191646	3.90786177433741e-17	1.15055295414776e-14
comp52570_c0	-7.96220777808803	2.94952933127323	4.02270254640663e-17	1.17997784804762e-14
comp59498_c0	6.95642328909504	3.01933560911205	4.13476836751699e-17	1.20551365800033e-14
comp57753_c2	7.24878346742804	6.40634939065139	4.14020019161971e-17	1.20551365800033e-14
comp55607_c1	-5.3635015359974	3.64358002127048	4.27986669934433e-17	1.24161598066437e-14
comp56774_c0	4.61149189072673	6.16575729067665	4.60584213212506e-17	1.33130690154078e-14
comp57128_c2	-4.75747028847716	5.96456282498537	4.63368442081497e-17	1.33448426343318e-14
comp56886_c2	-8.51237098043673	3.53847183088	6.76381290715081e-17	1.94089571896173e-14
comp27083_c0	5.55928469821244	4.76326677427471	6.95382431502684e-17	1.988216360743e-14
comp59959_c1	-4.25884505216446	6.7533332457567	7.50762709183838e-17	2.13883653973564e-14
comp54312_c0	4.24475490910092	8.30286825698226	7.68132035871699e-17	2.18047631215063e-14
comp59945_c0	4.29893491707763	9.53718674171179	8.2573491635391e-17	2.33562070143976e-14
comp55776_c0	-8.42259198704484	3.39678193219473	8.35238659783115e-17	2.35409489737235e-14
comp54102_c0	5.11311051415747	9.47807607446118	8.46008729486323e-17	2.37599451654565e-14
comp57150_c0	-6.73781412498562	3.54590626158146	9.03056587592538e-17	2.52725013006153e-14
comp47235_c0	4.85751774288294	6.51950444635604	1.02074393058641e-16	2.84654572389131e-14
comp54244_c1	5.97362661917115	3.9449868586948	1.26547449707254e-16	3.51664262082977e-14
comp46216_c0	4.71944948018834	14.6559620535549	1.48623611773226e-16	4.11567882126843e-14
comp56340_c0	4.47249425926242	9.98355211749523	1.49784310216691e-16	4.13336849646401e-14
comp54899_c4	4.34684010878579	6.1832173138257	1.73618170479451e-16	4.77443940409792e-14
comp47452_c0	-9.60895186545793	2.39408155869004	1.76942020322716e-16	4.8490072898058e-14
comp60037_c1	4.41625474111189	6.49109589408618	1.81182561956012e-16	4.94809576701867e-14
comp36470_c0	5.86875154472225	4.23863349032869	1.86083497942052e-16	5.06447661632735e-14
comp59816_c0	9.57858546295639	2.38413184083483	1.96125013351391e-16	5.3194879905537e-14
comp55483_c0	4.56994266460105	4.89558348886654	2.00587171336744e-16	5.42194654699616e-14
comp59826_c0	-6.10982085317114	4.2498411693904	2.07320182898127e-16	5.58488134875808e-14
comp53561_c0	5.43909715977864	5.98797471439454	2.09434466498803e-16	5.61247598416221e-14
comp54402_c0	4.12623156409275	8.94346567252616	2.09761851956718e-16	5.61247598416221e-14
comp51128_c0	4.21816908453027	9.46346975110267	2.10953798622608e-16	5.62536360172118e-14
comp39013_c0	-7.55736516882426	2.55813806644481	2.15756742010917e-16	5.73413362769216e-14
comp58646_c4	6.96307739128056	5.61837364853792	2.70847215853378e-16	7.17419018340189e-14
comp59151_c5	4.52136435261026	6.20213077980573	2.7912860194835e-16	7.36890204856912e-14
comp56612_c0	-4.92631109750529	4.22562859531036	3.28278904036841e-16	8.63766143548631e-14
comp59151_c2	5.09014374313683	4.10363226487567	3.36746419013179e-16	8.83111908590224e-14
comp59277_c2	-5.33409533948573	4.31590263440669	3.48101955343507e-16	9.09878770998365e-14
comp57328_c5	7.30964583954804	2.53220808823353	3.53174620590705e-16	9.20101209742212e-14
comp54749_c0	7.61624124340014	4.19395009806977	3.71021958426624e-16	9.63428461817384e-14
comp57683_c0	5.06220549178986	4.47920102061795	4.37872058447225e-16	1.13330160643666e-13
comp51525_c0	-6.16447665684982	3.3018745141246	4.4549947745626e-16	1.14928707215174e-13
comp59976_c1	-5.10052211028456	6.86933747053085	4.83994095726289e-16	1.2445405320593e-13
comp50114_c1	9.46501827480539	2.27440914096694	5.00638557360007e-16	1.28317388687234e-13
comp59463_c0	-4.58661331118768	5.30252846994671	5.04819222338018e-16	1.28971540612738e-13
comp57325_c6	-3.95972094543953	9.64074228156827	5.09002476157818e-16	1.29622145045733e-13
comp57433_c3	4.42016562325236	7.51388888939833	5.55298806483522e-16	1.40958686457335e-13
comp60785_c0	-6.54396347261438	2.992235425405	5.61087438452724e-16	1.41973048044784e-13
comp58742_c0	4.90741373828626	4.9915524476842	6.2371384924336e-16	1.5731692084785e-13
comp53366_c0	3.99710486682161	9.78320520328213	6.38179947628667e-16	1.60454646578549e-13
comp55986_c1	5.05116144960088	4.01559589271791	6.54846430252133e-16	1.64123995030186e-13
comp59347_c1	4.41575646856948	5.92929113358291	6.80586005721146e-16	1.70037006520849e-13
comp50471_c2	-4.75508545162709	5.59269082352406	7.37723806708349e-16	1.83732665935517e-13
comp54443_c0	6.9943780877155	3.06956819864161	7.61597370615049e-16	1.89083856286336e-13
comp58929_c0	4.00857489666846	10.8214642818329	8.62621406521739e-16	2.13496102422235e-13
comp54403_c1	7.22117773241171	3.28299467888133	9.25933672405305e-16	2.28451778569557e-13
comp50487_c0	5.2705388264602	3.41544583184056	9.29153114783129e-16	2.28534153843817e-13
comp26520_c0	-5.74280340833909	3.40104371813012	9.41485693319508e-16	2.3085054311211e-13
comp48602_c0	-9.90903250876731	2.6835187888364	1.02711329006795e-15	2.51068967469419e-13
comp49961_c0	5.05178714614814	5.25001816658999	1.1252794083939e-15	2.74218473431964e-13
comp58193_c0	4.42691939570874	4.5915691730372	1.13857489874983e-15	2.76607341736465e-13
comp50669_c0	4.15307259819158	6.55224901687375	1.16405197237999e-15	2.81931963793647e-13
comp26388_c0	-6.35569130870909	2.77132059453936	1.22351293110294e-15	2.95429879970799e-13
comp55181_c0	5.17692314826791	3.95042431345267	1.28872512245337e-15	3.10230215723966e-13
comp57202_c0	-7.40238127037639	2.4486242659153	1.48026965717436e-15	3.5526023205622e-13
comp60669_c0	9.58207797680003	2.38387213279691	1.54178305796476e-15	3.6890536679079e-13
comp50238_c0	7.17010955536725	2.39937802386816	1.60943579743026e-15	3.83932848556263e-13
comp51722_c0	-6.31872164298243	3.41910269614218	1.65662073430357e-15	3.94002118727052e-13
comp58238_c0	3.92930718669327	9.24038826468003	1.68477252296843e-15	3.99497901337056e-13
comp53734_c0	-7.43278143999	2.47759668979804	1.7416649734381e-15	4.11755594720371e-13
comp60144_c3	3.90584084653609	8.96012254385449	1.78628930531378e-15	4.21048591343886e-13
comp48556_c0	4.07251747645981	6.0755445119066	1.94615423619561e-15	4.57369345259514e-13
comp57155_c4	7.42175456053384	5.34427258429988	2.47078928813505e-15	5.78383130199771e-13
comp58375_c0	-8.58452823547599	3.61486173616073	2.47568632353593e-15	5.78383130199771e-13
comp56703_c0	-5.00351381563709	3.4014151968263	2.49069960460749e-15	5.80179170545026e-13
comp57916_c1	4.62842800305421	4.45022423651699	2.59153681097692e-15	6.01897724025105e-13
comp57958_c3	4.13848170414609	5.31932876707254	2.62979300192063e-15	6.07974662387427e-13
comp26496_c0	5.0720704024062	8.62733507140919	2.63305482643578e-15	6.07974662387427e-13
comp48357_c1	8.25579845121099	3.43957725070438	2.67162564508635e-15	6.15087440305796e-13
comp54024_c0	3.96996815371991	9.46520215457865	2.81682494042636e-15	6.46636865092253e-13
comp58387_c0	7.09061365620639	6.74309832933144	2.82682598411229e-15	6.47057199756386e-13
comp60479_c0	5.9171173301473	3.22216278130449	2.86409789894993e-15	6.53699393368691e-13
comp58769_c0	-5.66006628661729	4.03590676978186	3.03463633068423e-15	6.90632651591553e-13
comp55885_c0	-4.37211988868955	4.86341815263259	3.08629170418212e-15	7.00375979024411e-13
comp58481_c1	-5.66089396579963	3.01183842835717	3.19686519835836e-15	7.21738020898313e-13
comp59432_c1	5.16616297256701	5.16886477852346	3.19865207054771e-15	7.21738020898313e-13
comp57106_c0	4.0198525534992	5.81180407215896	3.22864063799703e-15	7.26434971274793e-13
comp52278_c0	-10.0830017708789	2.85269367810032	3.39914643244033e-15	7.62631723237512e-13
comp39688_c0	-9.82709767719076	2.60690758775883	3.75530629126796e-15	8.40159612887376e-13
comp57567_c5	-4.16664999055617	5.92568272217641	4.17702298729174e-15	9.31876179071883e-13
comp49216_c0	4.13149534448996	9.20240342029691	4.21613021915607e-15	9.37958700075679e-13
comp54386_c0	4.80559587565941	8.64201507732198	4.4348559800002e-15	9.83854786442677e-13
comp56685_c11	4.26939476370961	4.72159620746186	4.70277813428477e-15	1.04037800407045e-12
comp58910_c2	4.29367073766657	8.28191290993111	4.87942986396057e-15	1.07645115820561e-12
comp58942_c0	4.11035263320632	5.85642189124056	4.9756138051769e-15	1.09462121598946e-12
comp57567_c4	-4.352516126909	5.1646739629074	5.2110732020102e-15	1.14324594605542e-12
comp49971_c0	3.89175773668985	10.0284099421693	5.8688839463823e-15	1.28400480571694e-12
comp50833_c0	6.5191217726551	2.6001571174592	6.03869405917767e-15	1.3175166137543e-12
comp53999_c1	5.16406694881357	9.08620443695391	6.60957626218747e-15	1.43810942414556e-12
comp33960_c0	9.51106319552947	2.31530540854979	6.81606607923928e-15	1.47897429427307e-12
comp58877_c2	6.97943721219815	5.53752668831964	7.13588818183409e-15	1.54413991287726e-12
comp53009_c1	9.20999123061325	2.03338810473958	7.18918247050766e-15	1.55143341275678e-12
comp55684_c0	4.22262509267884	8.80405116848581	7.27663280098695e-15	1.56603815544936e-12
comp52950_c1	10.5322104789302	3.31157608471244	7.43143737050192e-15	1.59502007671106e-12
comp58222_c2	7.21395801291707	4.19940277138635	7.60311624716773e-15	1.62745730718767e-12
comp57365_c0	3.87726660223017	8.124743538397	8.33577993339136e-15	1.77947556588858e-12
comp58986_c4	6.53788132941091	2.61818795428866	8.4725059140629e-15	1.8038010642147e-12
comp50895_c0	7.49866265418878	2.73070716667086	8.57033787160677e-15	1.81973777236832e-12
comp56782_c0	4.13951882500676	5.60949969677735	8.6914147751038e-15	1.84051165447445e-12
comp53460_c0	9.25174984588027	2.07391477000282	8.90332351510928e-15	1.88035818419504e-12
comp58952_c1	6.29842776023626	2.92467344205623	8.97008570594258e-15	1.88941972825784e-12
comp52087_c0	9.31762980507114	2.13702607606398	9.39853303495634e-15	1.9720604942688e-12
comp56907_c0	6.38591034079484	2.4728731623254	9.41222574569891e-15	1.9720604942688e-12
comp39450_c0	7.25087301708492	2.4731327951649	9.80669049293721e-15	2.04928781095022e-12
comp45995_c0	4.86261478608823	5.76092043150054	1.03410712293108e-14	2.15526973760575e-12
comp54920_c1	-5.33577124453198	3.09692287697665	1.10536516620166e-14	2.29773794745421e-12
comp59158_c2	-4.72583109313703	4.13361639386967	1.17034254574539e-14	2.42643872462014e-12
comp54848_c1	-7.20061302297305	2.21432842482213	1.22103824184433e-14	2.52493492730625e-12
comp57018_c0	4.0459479548343	6.72744979152936	1.24537341509056e-14	2.56855023702493e-12
comp44747_c1	4.96114284148296	3.52196476441779	1.27688423150813e-14	2.62670011042111e-12
comp59432_c0	5.06120241171798	5.05853922754314	1.32261105093885e-14	2.71371690733952e-12
comp59814_c1	4.35566812155412	7.53207921693977	1.51202122616221e-14	3.09298679310443e-12
comp44861_c1	-5.50785173204687	3.83595910289782	1.51683910106619e-14	3.09298679310443e-12
comp48363_c0	-5.31116742894973	3.16838255917943	1.51917557357747e-14	3.09298679310443e-12
comp55896_c2	7.43611302226404	2.67085020291299	1.53864467245136e-14	3.12459280547372e-12
comp51862_c0	7.78885148688027	3.81785893977962	1.55341769253769e-14	3.14652500847296e-12
comp54538_c0	-3.93603594575317	5.71724293495451	1.5777862566793e-14	3.18773198323326e-12
comp59027_c0	4.37830831556239	11.070106657921	1.5961141711983e-14	3.21655588408994e-12
comp56343_c0	5.9368426918097	4.22144321982316	1.60068354778451e-14	3.21757706347679e-12
comp58789_c6	5.2024232940189	5.5237679851014	1.64146643560812e-14	3.29120253756272e-12
comp52867_c0	9.12850348081236	1.95655629060908	1.67618581243892e-14	3.35232929695329e-12
comp49043_c1	10.1653697987781	2.94162588418648	1.74017103038413e-14	3.47153162305775e-12
comp47248_c0	9.83635108622354	2.63630606231663	1.81224053096507e-14	3.60622205557544e-12
comp51873_c0	6.13335741229507	3.65273449988215	1.8264421507914e-14	3.62537323058967e-12
comp59719_c0	4.57658025166585	10.4778936491919	1.85658264921793e-14	3.67598723088527e-12
comp54414_c1	3.8579544911966	8.66537510003367	1.88653726866226e-14	3.72598167433372e-12
comp49999_c0	3.79000662666049	9.32898733112559	2.0417216985671e-14	4.02244569166209e-12
comp53428_c0	6.63344098018269	2.71681962153408	2.12796787069341e-14	4.18195849605576e-12
comp54564_c0	5.28797597337552	3.67829668052164	2.16676877592568e-14	4.24767129417174e-12
comp53428_c1	6.48752323608953	2.5662736037911	2.37660155501536e-14	4.64751769273238e-12
comp54804_c0	5.30136356732758	4.51366393049535	2.65392635586005e-14	5.17705205560985e-12
comp52761_c1	-6.46849049676088	2.34687191941784	2.66777407732579e-14	5.19127860319718e-12
comp57111_c0	4.91076127202251	3.78941241434783	2.8444297379068e-14	5.52147036305100e-12
comp58085_c1	6.40852719240456	9.06384176904888	2.86533724568597e-14	5.5484558562612e-12
comp60430_c0	3.80664961596466	10.1366080616656	2.92422255150017e-14	5.64867077698199e-12
comp60212_c1	5.10012624736992	3.23757643571046	3.15875494582258e-14	6.08686698185408e-12
comp39060_c0	10.2509239225997	3.02417332246631	3.25126121667741e-14	6.24991837620471e-12
comp58013_c0	4.23146765726878	4.35859837412931	3.29990563932732e-14	6.32564447550758e-12
comp50111_c0	7.11047830644917	2.33953482427635	3.30662863528598e-14	6.32564447550758e-12
comp44672_c1	-7.29387533076876	2.34530600689022	3.36543679639271e-14	6.42263202018088e-12
comp37289_c0	3.79237520703983	11.0601666111174	3.45565760202885e-14	6.5789573659395e-12
comp54423_c1	9.05597041416878	1.88783849442389	3.79725136320093e-14	7.2119546933849e-12
comp37313_c0	3.80136944407867	9.19466672203191	3.89875391015552e-14	7.38701940024897e-12
comp48676_c0	-6.43684092829039	2.27744917601669	4.1381095351728e-14	7.82181711398927e-12
comp53908_c0	9.0393235520797	1.87208387866832	4.41820442530007e-14	8.33136600665096e-12
comp53794_c0	4.59164325976747	4.10999084734621	4.86004750275344e-14	9.12836056367403e-12
comp57436_c3	4.66871743235586	6.92934528954053	4.86391009718612e-14	9.12836056367403e-12
comp58513_c0	-3.9768996088372	7.74464768450621	4.90226532652187e-14	9.17859365473299e-12
comp52117_c0	-6.72528189016682	2.54837085525119	4.98250752516021e-14	9.30683050672556e-12
comp57916_c0	3.72691833125633	6.28455096465426	5.02979344513958e-14	9.37304967203787e-12
comp47480_c0	-7.90299826627795	2.94104947853569	5.13544224362751e-14	9.54746221251304e-12
comp57690_c0	3.98651551320934	9.04536966630835	5.26236398578444e-14	9.76051441007359e-12
comp53566_c0	9.10871911901798	1.93962471299342	5.33038915412299e-14	9.8635862293782e-12
comp56326_c7	7.0734804489975	2.30427421300131	5.49618573710853e-14	1.01466763215212e-11
comp58789_c7	4.84993151090166	5.27198379163555	5.81919739007463e-14	1.07180142813144e-11
comp58193_c1	4.84595797785202	3.77996093393602	6.27052375607491e-14	1.15224874932106e-11
comp57188_c1	4.00661872502005	6.66136329954274	6.58013264038872e-14	1.20634241894941e-11
comp59639_c0	4.53940007963192	5.66961043551612	6.60509838363092e-14	1.20812283345308e-11
comp48357_c0	8.0306891024826	3.2370606958828	6.99042467062882e-14	1.27565586057404e-11
comp59590_c1	9.07182604301512	1.9011657768425	7.01401118406591e-14	1.2770176362456e-11
comp51904_c5	9.04128830596883	1.87297631406736	7.05225352567881e-14	1.28103538298219e-11
comp60172_c1	-6.22135897636517	2.07310579068508	7.89601475177164e-14	1.4310216758022e-11
comp53732_c0	-3.88982188677912	5.3977375112307	7.94020181034279e-14	1.43395335931281e-11
comp52953_c0	9.03918950865571	1.87403051993064	7.94840243864602e-14	1.43395335931281e-11
comp47493_c0	5.2228371163924	2.81358331996061	8.10549318457711e-14	1.45897035164846e-11
comp59262_c3	-4.18182344724372	4.06829807622684	8.87826055727441e-14	1.59444298837999e-11
comp57417_c0	3.7433394772262	6.56782998439827	8.91713305377937e-14	1.59780095186939e-11
comp55625_c0	-4.78580972922447	4.12382946514082	9.90214117509751e-14	1.77029272895383e-11
comp58673_c3	-4.33486808820658	4.78110846100248	1.0199685205974e-13	1.8193803347476e-11
comp58818_c0	5.26622499693845	3.40494369186408	1.02388154854899e-13	1.82225606210183e-11
comp57853_c2	3.69211514465242	8.76102239015879	1.09525311660739e-13	1.94490922830019e-11
comp50731_c2	3.98851106043438	5.11902466536501	1.15237190428807e-13	2.03927350071252e-11
comp56742_c0	4.749147225738	3.63457615775479	1.15354300978448e-13	2.03927350071252e-11
comp45428_c0	5.92369687216732	4.9546261133028	1.22016959008738e-13	2.15225415067552e-11
comp52362_c0	6.0219197660779	2.63748670684211	1.31695149738106e-13	2.31780536980184e-11
comp51180_c1	8.91820895977825	1.75941534762505	1.36831021850195e-13	2.40285589789659e-11
comp58100_c2	9.13754431205603	1.96833064469012	1.4640217747105e-13	2.56524470210833e-11
comp47998_c0	5.58891066852004	2.62909709323926	1.49183088529317e-13	2.60820119832966e-11
comp47532_c0	-5.06999364988431	2.64540915916772	1.51413139906047e-13	2.64135886947556e-11
comp51450_c0	-5.34242633724891	2.90434182589386	1.60609528286649e-13	2.79562945731303e-11
comp54403_c3	6.53874029590773	3.53900726377034	1.64826396462859e-13	2.86273810821535e-11
comp58056_c0	4.27511740162274	8.30817418490531	1.68923443876447e-13	2.92747654957784e-11
comp56724_c1	-4.42839821839099	4.14054107446806	1.70239275096018e-13	2.94383850400208e-11
comp53659_c0	-5.02699647443373	3.14095148425415	1.83076598938378e-13	3.15892888002628e-11
comp58317_c3	5.61863995317873	4.60798118313329	1.87159737295579e-13	3.21892540969538e-11
comp59934_c1	4.68663648647707	8.05764800722024	1.87366584662631e-13	3.21892540969538e-11
comp60315_c0	4.04286137252019	7.23512366474514	1.89912955043019e-13	3.2556095511801e-11
comp59705_c0	3.74187951122129	5.62023521812266	1.93721936191985e-13	3.30907969709057e-11
comp59276_c7	4.47344912911565	5.03084479094798	1.94166512656144e-13	3.30907969709057e-11
comp53616_c0	3.68091110452832	10.3754605037217	1.94285541376421e-13	3.30907969709057e-11
comp48419_c0	9.01175601040165	1.84934568737488	2.0334019594006e-13	3.45586699104224e-11
comp57325_c3	-3.5531960671784	10.4580482963644	2.06410793926006e-13	3.50054142786848e-11
comp47732_c1	6.77725267246506	2.0422591893713	2.0867560389499e-13	3.5313887078802e-11
comp58817_c0	9.09170447993942	1.91807740467731	2.19952602265193e-13	3.7142912892966e-11
comp58083_c5	-5.37483287204683	2.73903074424305	2.3137873775101e-13	3.89520818587921e-11
comp49150_c0	3.55487433109672	11.5502409229896	2.3164977531902e-13	3.89520818587921e-11
comp58650_c0	5.4769641204248	3.74358764281276	2.37912876321589e-13	3.99101807588386e-11
comp37827_c0	4.10957586768075	5.61496883839828	2.38355477959705e-13	3.99101807588386e-11
comp55803_c0	-4.25132271842897	4.44258330078096	2.47536065533093e-13	4.13599342914672e-11
comp51676_c0	7.09387260590459	2.34490907750291	2.65009149516516e-13	4.41862308053864e-11
comp59266_c0	5.14634454280175	9.12124301632881	2.67681613554045e-13	4.45380590585438e-11
comp57417_c5	3.81102087346927	7.50309759820563	2.73048882094047e-13	4.53358457294894e-11
comp36139_c0	-5.48447015891128	2.26536084941312	2.74131750036535e-13	4.54204193956977e-11
comp56057_c2	5.86601607817988	2.51002736426091	2.76736700857459e-13	4.57563047415655e-11
comp59907_c0	6.08398025319403	5.86677145691927	2.85405200723678e-13	4.70912635252387e-11
comp59604_c2	-3.88111083089335	4.78838505590404	2.94759397954446e-13	4.85095786778097e-11
comp60179_c1	-6.259846374216	2.14831322593863	2.95226163495805e-13	4.85095786778097e-11
comp56505_c4	3.58727637325236	8.28394745967368	3.04642876492378e-13	4.9953232247039e-11
comp50246_c0	-9.16716585819767	1.96711835314053	3.14855063723893e-13	5.15210871732823e-11
comp49645_c0	4.56901115675301	7.86436167404574	3.21672422440055e-13	5.25281117212988e-11
comp57518_c0	5.02058068646708	4.85429814301397	3.24932879654932e-13	5.29513562464834e-11
comp57673_c5	9.69683985508164	2.50428865576215	3.28283054965604e-13	5.33874531216034e-11
comp54403_c0	9.89369570251463	2.67702786333267	3.54458072111047e-13	5.75260755186943e-11
comp54644_c0	3.62301283190211	6.98615409061581	3.77812746834245e-13	6.11909851462686e-11
comp58218_c7	8.8502212150618	1.69713258797522	3.92493982674479e-13	6.34390427221143e-11
comp53968_c1	-3.89030571196817	4.39604353759099	3.96765071288897e-13	6.39987716517502e-11
comp55591_c1	4.13343440892027	4.09894635355972	4.02899531729659e-13	6.47996564551233e-11
comp55293_c0	3.59432983553062	7.91307702369429	4.03366590896044e-13	6.47996564551233e-11
comp54482_c0	-4.51112686980763	3.26468993892413	4.41960519309982e-13	7.08559335401443e-11
comp59342_c0	4.23532613308902	7.20629957837239	4.65997049940201e-13	7.45585865822504e-11
comp51087_c2	5.76857016244221	3.91377985937223	4.70782700118369e-13	7.51724174731344e-11
comp46255_c0	9.36308550649292	2.18466275831305	4.76983760189041e-13	7.60093296241687e-11
comp55791_c3	-7.0004247887634	2.06672346636874	5.08977302226305e-13	8.09447657811669e-11
comp55541_c5	-8.812296619912	1.63191267239994	5.14339139625509e-13	8.16335581547109e-11
comp58006_c16	5.28134646426116	3.2885575009476	5.19627994403634e-13	8.23080350575469e-11
comp57331_c2	4.18205432325382	6.64147907821232	5.34240524260565e-13	8.44537231155938e-11
comp49802_c2	9.0978304070541	1.92265024839041	5.37796840806218e-13	8.48465577589873e-11
comp55885_c1	-4.55607703186424	2.97705795905572	5.51576961632388e-13	8.68476019569056e-11
comp39203_c0	-5.52877365626417	2.34092670243959	5.79757500253249e-13	9.11035997272958e-11
comp26542_c1	6.78380783084575	2.85429741395634	5.97121190342173e-13	9.36463389186332e-11
comp54643_c1	-4.61208094680792	3.33838254116251	6.00445632164033e-13	9.39816079481408e-11
comp55335_c0	4.26787382537969	5.07610951362907	6.21449661599206e-13	9.70773012800701e-11
comp54751_c0	3.59500769179444	6.06918375991464	6.65817726083526e-13	1.03803342693089e-10
comp41066_c0	-6.95331304967031	1.9763924523942	6.95756790182854e-13	1.08257842879552e-10
comp47376_c0	-6.20856271199291	2.05947141810486	7.06942178154115e-13	1.097825756228e-10
comp35417_c0	-8.77226640659366	1.59405710116435	7.44655422002164e-13	1.15412846902445e-10
comp54577_c6	5.05806994161152	3.04647324257302	7.6594662285253e-13	1.18480872233003e-10
comp58507_c2	-6.34860418089329	3.22164004371297	7.73509875507877e-13	1.1941756068294e-10
comp51904_c4	4.78921649155851	3.11666466276725	7.95247299017404e-13	1.22534612519221e-10
comp58317_c2	3.75542946817739	8.59103999428288	8.00303393058084e-13	1.23074229954965e-10
comp59811_c2	-4.46192068931933	3.13753697805514	8.0562647401492e-13	1.23652734719976e-10
comp57904_c2	-4.91296658290645	2.78823862521725	8.63009839076415e-13	1.3220409331724e-10
comp52025_c0	-6.308119243054	2.64162037461119	8.6599441330644e-13	1.32405196022117e-10
comp35752_c0	-9.00983117353429	1.82045043966348	8.84064748716611e-13	1.3490759929404e-10
comp58911_c2	8.88120718923054	1.72167618927941	8.87188469881451e-13	1.35123922357963e-10
comp49749_c0	3.51903047745046	8.57480333425529	9.13963294075555e-13	1.38934700436641e-10
comp60212_c0	3.73114686785176	6.58232722239235	9.40247387027648e-13	1.42656422998473e-10
comp59253_c1	5.27929428274925	2.6374138351045	1.00848757414237e-12	1.52703800897578e-10
comp56466_c0	7.17141525357304	3.77754765024286	1.01032578277921e-12	1.52703800897578e-10
comp56359_c11	8.75515822959288	1.60906598758017	1.01332353329673e-12	1.52865162882987e-10
comp53843_c2	8.5035304718189	3.70013519923188	1.04620192499155e-12	1.57524992884801e-10
comp47281_c0	-6.83172836760207	1.86192079568554	1.10252088470819e-12	1.65689851134733e-10
comp46303_c0	3.39540812744912	11.4201911990059	1.1242109829341e-12	1.68629518252648e-10
comp46841_c1	-8.94657230897232	1.75728564883399	1.15141062685134e-12	1.72382930502834e-10
comp51242_c0	3.54407506098641	5.89145315262149	1.16271527147403e-12	1.73746956199003e-10
comp54879_c0	-4.94897722489704	2.82138911699085	1.17296281620113e-12	1.74948177175731e-10
comp40939_c0	-5.97813373354791	1.84296022712078	1.18632533319383e-12	1.7660860914214e-10
comp53738_c0	4.76785983757316	2.76740887833572	1.25211577989782e-12	1.86053128803241e-10
comp57748_c0	4.9171585480016	4.04942605713786	1.25698523395216e-12	1.86426916748646e-10
comp50810_c0	-6.74903612951443	1.82597007315143	1.26174082448875e-12	1.8678245151156e-10
comp58768_c1	3.42981486469202	7.82877877197529	1.2915546111547e-12	1.90729847783963e-10
comp60071_c7	4.43301794177967	4.02456480915834	1.29322249346568e-12	1.90729847783963e-10
comp54805_c0	3.41926547652016	8.10013237654721	1.30181454666733e-12	1.91640167809491e-10
comp50524_c0	-6.91040507673193	1.93524143137526	1.38677674678226e-12	2.03768704208549e-10
comp56530_c6	4.75593936800963	5.09367552371663	1.41574831539851e-12	2.07640464502308e-10
comp60027_c5	-3.60610742075081	5.41301018168212	1.47631398305039e-12	2.16123088990033e-10
comp48284_c0	-8.90660995454834	1.71943306042141	1.49112023793095e-12	2.17887881409397e-10
comp51436_c0	-5.0141822981389	3.01861891965219	1.50936008155953e-12	2.20146978083671e-10
comp57398_c2	3.74273484296182	6.06120247977249	1.51603343039308e-12	2.20713844951657e-10
comp52197_c2	6.72223752113817	3.3280464030446	1.55256289019531e-12	2.25617299707484e-10
comp58617_c1	3.62644776643851	5.51703949757257	1.56325770211712e-12	2.26755396977973e-10
comp58276_c0	10.442427497439	3.20806925528596	1.65406419122191e-12	2.39488537258837e-10
comp54263_c0	3.58131329488165	6.97311291567628	1.68334561716587e-12	2.43283375061897e-10
comp58895_c0	-5.27975599329468	4.17415378891852	1.7800886165562e-12	2.56796426853614e-10
comp37302_c0	8.6867719073153	1.54561038352107	1.79660878222557e-12	2.5870839807906e-10
comp59082_c3	-3.64161929680644	5.97792656168304	2.13095964521227e-12	3.06297410056564e-10
comp56661_c0	4.26183051729529	6.0655470077218	2.16016059707581e-12	3.09932172332984e-10
comp47750_c1	8.71758427855354	1.57508268212083	2.18060950731737e-12	3.12300347866235e-10
comp48961_c0	3.33854252037316	8.96516531452571	2.37272820109724e-12	3.38786366346165e-10
comp52692_c0	-6.02631182451159	1.88784327407852	2.37410110382861e-12	3.38786366346165e-10
comp46030_c0	3.41310342771575	9.01871544124317	2.42130623750463e-12	3.44901137957067e-10
comp57904_c4	-4.53680624601527	2.72077825901834	2.48064491327022e-12	3.52719203745221e-10
comp33921_c0	7.35559070059324	2.59923661917144	2.50931913609088e-12	3.56156928780039e-10
comp48767_c0	-5.41806835239541	2.23627167863992	2.5711272094117e-12	3.6427675108801e-10
comp37314_c0	3.44571211636348	8.89095917024931	2.59488790202985e-12	3.66986655272968e-10
comp26676_c0	8.73260702679755	1.58955002259326	2.62484930841815e-12	3.70562282312672e-10
comp59327_c2	-4.4438162301365	3.03485276074206	2.66082524689547e-12	3.74972773538922e-10
comp59744_c0	4.04757332624963	3.63128362700535	2.67229031769094e-12	3.75919575258979e-10
comp53395_c0	3.39125702638857	7.98998861531039	2.70913294418012e-12	3.80426631287449e-10
comp60601_c0	-5.38996045125511	2.64820585023666	2.8593175121496e-12	4.0080546485794e-10
comp59855_c3	3.99542834436617	8.47488219147058	2.9589217813371e-12	4.14034710530242e-10
comp55964_c1	5.59749260860951	2.26015542506349	2.99308860184974e-12	4.18076938585357e-10
comp50437_c0	3.73839287586487	5.33297650632981	3.11522601744473e-12	4.34371100978179e-10
comp60350_c39	-3.4253840721827	9.29737466056519	3.12857583963457e-12	4.35465866297396e-10
comp53428_c2	6.04699251921854	2.14879791591323	3.17585343810899e-12	4.41270906043498e-10
comp44151_c0	-5.79557951494517	2.20125639020759	3.21059368912297e-12	4.45316654264185e-10
comp59142_c0	5.78678199107048	1.92348900990784	3.22467969124276e-12	4.46438939937137e-10
comp59263_c4	3.86298346002288	4.90480469102612	3.22995887049053e-12	4.46438939937137e-10
comp46265_c0	3.47403261800119	10.5426486527897	3.37251302174947e-12	4.65330416044488e-10
comp60232_c2	-4.64009148595262	4.30333797219861	3.40846939864172e-12	4.69473683309609e-10
comp56782_c1	-6.02778549406315	1.96906340955955	3.47383606141313e-12	4.7764642747892e-10
comp51981_c0	8.94175000126748	1.77533628417526	3.54214634633201e-12	4.86194884719496e-10
comp58205_c0	-4.02104445577403	3.64793560899361	3.77907044122311e-12	5.17620671372058e-10
comp53609_c0	-4.11325149784252	4.32633436071494	3.78416859713407e-12	5.17620671372058e-10
comp55381_c1	-5.84717708929223	2.9671947078784	3.88467764879284e-12	5.30452732942662e-10
comp34586_c0	-8.61571800720074	1.44741953735564	4.0095086477892e-12	5.46556067807672e-10
comp60024_c2	-6.66793838689812	2.59112196403164	4.47670136389893e-12	6.09192906047133e-10
comp53287_c0	3.47125747822336	6.10584708882396	4.49774338354525e-12	6.11006480674786e-10
comp38265_c0	8.64643882682004	1.50524700128369	4.56950524925309e-12	6.19692202458212e-10
comp56797_c1	3.57323338023078	5.47919832989687	4.57801367404632e-12	6.19784794821871e-10
comp50022_c1	5.65309744667268	2.32230170831772	4.65877837704234e-12	6.29642642804396e-10
comp58796_c0	6.01270958406043	4.98123086980145	4.80901085183313e-12	6.48839608951162e-10
comp37632_c0	-4.47176774382653	3.94225623932604	4.96484385022397e-12	6.68725626010014e-10
comp49683_c0	-5.46550885746183	2.20812042626167	5.00966283189113e-12	6.73616785437938e-10
comp49011_c0	-8.94179018408468	1.75191967348068	5.15026051988995e-12	6.91348276126719e-10
comp59320_c0	4.56637508398577	4.34239826142573	5.4334678859769e-12	7.28130665146336e-10
comp51279_c0	3.41176711983857	5.78915152995467	5.46182058685739e-12	7.3069379840966e-10
comp51045_c0	3.66286193066653	4.49977586640104	5.58971291639847e-12	7.46542450701252e-10
comp58085_c0	3.25909016617122	10.1868173740117	5.72998525737323e-12	7.63988387876604e-10
comp55970_c1	-3.76322619387766	4.42913089285469	5.86281805833991e-12	7.8038542420582e-10
comp55684_c3	4.18018522124815	8.75207064320317	6.126829285993e-12	8.14158980908321e-10
comp51227_c0	4.69254555703167	2.84485596430798	6.29452113211691e-12	8.35041506101386e-10
comp57949_c2	-4.08745715187377	4.26644187251518	6.41670603662088e-12	8.4982725985675e-10
comp50809_c2	4.13827872241099	3.37351356514905	6.65135036959738e-12	8.78842129707701e-10
comp45494_c0	9.16967673315487	1.98595874079072	6.6579789874193e-12	8.78842129707701e-10
comp57504_c1	4.19731223977957	7.57957593672031	6.74777285121199e-12	8.89212748823857e-10
comp55915_c1	-3.63312066673532	5.15481696238647	6.89845761192325e-12	9.07559708316793e-10
comp43827_c0	8.52137442896313	1.39257815964123	7.62166201438259e-12	1.00104147574973e-09
comp57195_c0	3.46248280992406	9.19735860024067	7.94179990268003e-12	1.04136193790125e-09
comp51055_c0	-4.29614186874288	8.37907470502744	8.02261951919913e-12	1.05022056743976e-09
comp57068_c4	3.76660926341785	5.07144633291935	8.30779744436353e-12	1.08575783794744e-09
comp59461_c0	6.4968600433692	1.76381835202331	8.43457662234221e-12	1.10051076427163e-09
comp52206_c0	3.70277322944139	6.59275409148996	8.46268813671044e-12	1.10236256207127e-09
comp58314_c5	5.4396956247002	2.11205362490811	8.62664367978682e-12	1.12187447092847e-09
comp58911_c3	4.07682218503087	3.99886452694308	8.95213868243882e-12	1.16229578936143e-09
comp51793_c0	-8.83091050836627	1.64713108932123	9.09224892269686e-12	1.1785548648587e-09
comp36108_c1	9.33010373193519	2.1570040323661	9.47427968741625e-12	1.22606777281647e-09
comp58167_c0	-3.933655595751	4.09737841330764	9.70832205300757e-12	1.25430570681264e-09
comp58808_c0	4.06770719853217	5.25565236508071	9.76338149025827e-12	1.25936490333382e-09
comp57524_c0	3.71741301195256	6.02472020533167	9.79669698895665e-12	1.26160748752582e-09
comp47334_c1	3.27334156312593	7.63649386291413	9.91010625193846e-12	1.27414043027155e-09
comp56211_c0	5.32752927499648	1.99625283024108	1.00436408761142e-11	1.28921606766186e-09
comp49750_c0	-4.21404827606307	3.73426085056174	1.04393596359779e-11	1.33784278933627e-09
comp59347_c0	4.85173739633409	2.47644545924302	1.05803530055682e-11	1.35372112712115e-09
comp48733_c0	5.31751478162913	1.98923787791164	1.12082022629676e-11	1.4317393726206e-09
comp58511_c1	3.63442554301873	5.51248044354963	1.14023912458434e-11	1.45419965262408e-09
comp55432_c1	4.28018243933791	2.8701314340143	1.14424424697506e-11	1.45696141665881e-09
comp59388_c0	-3.83908326090702	5.56968860320042	1.22643158294084e-11	1.55910361055107e-09
comp56654_c0	5.7493011946805	4.65809222603179	1.27521374061898e-11	1.61852008082184e-09
comp50604_c0	7.33770282794524	2.56566703289568	1.29364160329714e-11	1.63928194143248e-09
comp59837_c1	-3.2926332661546	6.44298699112672	1.2974454308525e-11	1.6414757296819e-09
comp54395_c2	-3.62401385947022	5.58845463576737	1.31237886312438e-11	1.65772079075897e-09
comp57433_c4	6.22286846337256	2.3397284403212	1.31808961153517e-11	1.66228310738812e-09
comp52316_c0	5.29143654837407	3.25271738718941	1.37400212402895e-11	1.73004124357661e-09
comp55782_c4	-5.18213372687945	2.55769738638889	1.44717331383584e-11	1.8192806235315e-09
comp59156_c7	8.46613320587605	1.34118908805267	1.46687475446023e-11	1.84112541487315e-09
comp57949_c1	-4.55150932319482	4.76184451295441	1.47919142454525e-11	1.85364686127467e-09
comp54692_c1	6.01738905138087	2.14240421043201	1.49109548150521e-11	1.86561249667822e-09
comp38284_c0	5.62794205278189	1.7753917765867	1.49920654218229e-11	1.87280219139267e-09
comp57018_c1	3.50802486586324	5.75024402859128	1.50402566908221e-11	1.87586344827783e-09
comp54673_c3	3.65806385445228	6.17076234882777	1.57719988710939e-11	1.96403543803737e-09
comp55543_c0	4.79676999514372	2.42430247417973	1.60041442920039e-11	1.98981510797867e-09
comp54269_c0	-3.34680616495237	5.64013459925288	1.61315016606899e-11	2.002505956152e-09
comp57381_c0	5.35477247056841	2.0111412224743	1.67390497000735e-11	2.07467292205966e-09
comp50649_c1	6.49020907524461	1.770150590702	1.73394421845515e-11	2.14572887745984e-09
comp60231_c3	8.50063495473589	1.37635704957981	1.88014296335893e-11	2.32301782457198e-09
comp56199_c7	-3.47437274535013	4.43904321787218	1.92795814361759e-11	2.37838562330794e-09
comp55792_c1	3.25926827683457	6.69673954699518	1.96419930122563e-11	2.41932535704151e-09
comp53800_c0	-8.44483516697642	1.28841826827191	1.99903054149676e-11	2.45840403503108e-09
comp56338_c0	3.5263895743876	6.37448045231095	2.02390877533776e-11	2.48514032710039e-09
comp56497_c6	-3.63670906518353	5.12158500355938	2.07034795933129e-11	2.53822736890214e-09
comp46600_c1	6.25295287414904	1.55539404617508	2.10997177227185e-11	2.57971558459054e-09
comp49802_c7	6.89114940388203	2.14190936234394	2.11070303768314e-11	2.57971558459054e-09
comp56811_c0	6.99360500969739	5.36763115154328	2.11498958144211e-11	2.58097164654289e-09
comp59666_c8	3.3858806997599	6.16459399774861	2.11951859695686e-11	2.58251928246748e-09
comp60350_c0	3.29605383611018	9.80008567797527	2.12929152203466e-11	2.59044177040895e-09
comp54046_c2	-3.77533797870194	3.88149742056184	2.17703611247921e-11	2.64446446429817e-09
comp39411_c0	7.960402036359	3.14416641029115	2.20585238425634e-11	2.67536451731574e-09
comp51776_c0	-6.47739843155775	1.53030867048451	2.27346659305203e-11	2.75315413919155e-09
comp46189_c0	4.49868885148409	10.7419502229969	2.28223593374785e-11	2.75955425521978e-09
comp57053_c0	4.7039945758365	5.33686602234344	2.29343351936762e-11	2.76886648323774e-09
comp37268_c0	3.66096207277544	9.43000277672026	2.30968202088358e-11	2.78423906197806e-09
comp37203_c0	-3.3091477441344	6.57260507942621	2.3762904257556e-11	2.86017971777231e-09
comp59976_c0	-4.42341108105319	2.80143889293464	2.41928219749978e-11	2.90447349174735e-09
comp58195_c2	3.92961026879844	6.11604281028312	2.42042513737958e-11	2.90447349174735e-09
comp46862_c0	-6.45026213909475	1.54577841715849	2.43800833182e-11	2.92114707824224e-09
comp55234_c0	-3.41421942004588	5.76666076670416	2.52350811656159e-11	3.01565471143934e-09
comp60236_c0	5.11737790748208	4.10424151783269	2.52450040238423e-11	3.01565471143934e-09
comp58543_c0	3.47185068572467	6.02576399903443	2.63020963949878e-11	3.13719839214855e-09
comp47314_c0	3.38724801292229	7.01537589023974	2.65163137036685e-11	3.15799327671706e-09
comp51039_c1	6.00323563439767	2.11506361412318	2.76151695719228e-11	3.28392464703711e-09
comp59013_c1	5.01370630121844	8.12926382607123	2.76877247546073e-11	3.28761636107967e-09
comp54638_c0	-4.04261141207151	3.16558472610814	2.78320859253213e-11	3.29981043892144e-09
comp57673_c1	3.62879984244487	9.5627795266293	2.87433582036512e-11	3.40275818590579e-09
comp58078_c0	3.44268327913609	6.10493299440121	2.88185441439113e-11	3.40656698157258e-09
comp59753_c7	-3.64800449219831	5.51119788888689	2.88753837193611e-11	3.4081989794183e-09
comp51245_c0	3.31714886140856	7.44492391055511	3.110127806873e-11	3.66546149072224e-09
comp55104_c1	-3.55162662067846	4.08423756286216	3.13019595831564e-11	3.68363134773612e-09
comp51264_c0	-5.30817557346182	1.74310168111252	3.21266401537914e-11	3.77507088062333e-09
comp55792_c0	3.25488676324567	9.40511155100518	3.26334342461824e-11	3.82894127239022e-09
comp26514_c0	6.8774264843632	2.12864874654912	3.33382968205968e-11	3.90585764777285e-09
comp49993_c1	5.4480001108524	2.13128930421494	3.33910626429297e-11	3.90626110820884e-09
comp60222_c2	-3.80511770283401	3.50856562191708	3.35751693282361e-11	3.91776647727805e-09
comp50731_c0	4.34217041581739	3.05490622463686	3.36347359259285e-11	3.91776647727805e-09
comp26777_c0	-5.94403031857359	1.84954311019989	3.36378136661962e-11	3.91776647727805e-09
comp52329_c1	-3.68590818356759	3.90036112274181	3.40829583304913e-11	3.96378299092009e-09
comp58319_c1	6.21501995518441	1.52018751612117	3.48661099133005e-11	4.04891647950657e-09
comp47953_c0	-5.41946932986014	1.80912181014114	3.49654473828671e-11	4.05215024742472e-09
comp59525_c3	-3.71274829028024	4.74376452116689	3.49962849182251e-11	4.05215024742472e-09
comp53451_c0	-4.8500096698438	2.5035183172303	3.64515294927363e-11	4.214488590212e-09
comp58037_c0	-3.76323858803022	4.13213153021198	3.658420039718e-11	4.22366193477589e-09
comp52444_c1	-8.86813355404264	1.68121730291627	3.73074887141548e-11	4.30089635905728e-09
comp55245_c2	3.16655335594863	7.62153132042129	3.93714539153992e-11	4.53223805035713e-09
comp35575_c0	8.86537857328148	1.70064614798856	3.95478099950232e-11	4.54593179070514e-09
comp56206_c2	-3.41677162509941	5.17240719160325	4.0056387485043e-11	4.59771859772162e-09
comp56250_c0	-4.44283915683589	4.9602901559778	4.06885570105206e-11	4.66352102268628e-09
comp55957_c1	8.34679778265227	1.23321638353311	4.11403022258579e-11	4.70848380922792e-09
comp57958_c8	3.19623871163217	8.46107902114374	4.34522662197742e-11	4.96591058057705e-09
comp56781_c2	3.79014139239823	3.37885791597864	4.36088006210753e-11	4.97661873254833e-09
comp44243_c1	-4.62550628593202	2.48759352678792	4.40261927861963e-11	5.01702221938699e-09
comp46505_c0	4.35018268242218	4.05816705835095	4.41016241555564e-11	5.01839731536769e-09
comp45315_c0	5.61414135645847	2.29160154749165	4.559790022665e-11	5.18121678629907e-09
comp34829_c0	-9.0329110375054	1.83680254496154	4.72396259345473e-11	5.3600732584387e-09
comp49934_c0	-8.52822537902627	1.36366638252792	4.93028684290207e-11	5.58617721989987e-09
comp51668_c0	5.9512592869441	2.0817759755889	5.32619984650321e-11	6.02613859490297e-09
comp60350_c21	3.08462192823431	9.32371096532167	5.35893212846455e-11	6.05452304767851e-09
comp55274_c0	9.68350405453188	2.46980485673175	5.60593990512643e-11	6.3245702926796e-09
comp49888_c1	3.2226503476426	8.71986654565027	5.69023513031673e-11	6.41053957448015e-09
comp26528_c0	3.3127539837249	10.6417993106927	5.90861754175959e-11	6.64711080525309e-09
comp49728_c0	-8.32536197640649	1.17727605268394	5.93604265005718e-11	6.66849137364367e-09
comp58922_c0	-3.73581049739141	4.66176922954	5.96054175011372e-11	6.68652898112262e-09
comp59775_c3	3.52968849122973	4.65389464785555	6.03704208819986e-11	6.76276798222547e-09
comp42102_c0	9.4025140238131	2.20170553317356	6.30904504005114e-11	7.04951566752839e-09
comp26584_c0	3.16137109345843	7.20086628333063	6.31082034909232e-11	7.04951566752839e-09
comp58453_c1	4.88301071284103	2.23967464562859	6.50562125243092e-11	7.25688306438418e-09
comp49314_c2	3.54670813002948	5.6762731827697	6.52242938168599e-11	7.26539922081784e-09
comp55696_c1	8.29775088445882	1.18882546657952	6.90195071077438e-11	7.67735385312669e-09
comp56808_c0	-3.81281661466003	4.56536646871647	6.91858775289116e-11	7.6850663596245e-09
comp57420_c0	3.0859948972441	9.32141040417938	7.21673788519586e-11	8.00501994075108e-09
comp53003_c0	9.13928045475165	1.97886330196172	7.43685244080519e-11	8.23143794803313e-09
comp49888_c0	3.1902513366227	6.34600031782442	7.44164644855582e-11	8.23143794803313e-09
comp28656_c0	8.2831769251479	1.17644114629419	7.55721614172195e-11	8.34761452173273e-09
comp49594_c2	-5.59274912930064	2.04883895509117	7.5696115341377e-11	8.34966105699404e-09
comp55346_c0	8.27586278564274	1.17022648445918	7.63500486118778e-11	8.41007997220043e-09
comp56714_c5	6.67993720944312	2.75569012152282	7.79183562591326e-11	8.57091096856534e-09
comp54031_c1	3.85585411486253	4.61450528769961	7.85860571120217e-11	8.63236773538835e-09
comp51166_c0	-5.33685139116325	1.77128552615227	7.9865590348818e-11	8.76076854575629e-09
comp52050_c1	-3.65988579545325	4.05636421017195	8.2224019821832e-11	9.0069988186297e-09
comp37092_c0	-6.04227192568888	1.89267203193804	8.26173928918249e-11	9.03758964038624e-09
comp52769_c0	3.22384798284616	7.8064040336991	8.30097485034962e-11	9.06798492652192e-09
comp56505_c3	3.09453583159987	7.84929413734559	8.48142830225464e-11	9.25235041474194e-09
comp56517_c2	-3.58737185653171	3.72874312321218	8.66248053459393e-11	9.43686101594642e-09
comp57497_c2	3.73438650587734	3.78880497639223	8.71636495523363e-11	9.48251906716412e-09
comp59082_c2	4.54905263389442	6.74514910071258	8.7933622716122e-11	9.55316184567098e-09
comp51657_c0	5.70883610547914	3.4745555639885	9.14742293726195e-11	9.92420204394807e-09
comp52076_c0	6.71720463661526	1.97877737486159	9.36728365364955e-11	1.01488303431654e-08
comp53338_c0	3.35656815136691	6.52455682985955	9.57152231407716e-11	1.03559425649262e-08
comp59562_c0	-4.32315804400872	6.50221827234402	9.87300296910972e-11	1.06675574645364e-08
comp59363_c1	3.83803751976507	3.71039518774816	9.89135386953657e-11	1.06728247290658e-08
comp56038_c1	-3.56904847534111	5.02215168132613	1.01860262307701e-10	1.09758243734797e-08
comp38818_c0	8.26112022105308	1.15775219065632	1.0235088894938e-10	1.10015889595959e-08
comp51236_c0	6.06189556318834	7.95009857362951	1.02377189904193e-10	1.10015889595959e-08
comp58048_c0	8.28247906070748	1.17773437430619	1.06343798292451e-10	1.14123610853169e-08
comp59142_c1	3.27662804259508	4.90390922611561	1.07449763903926e-10	1.15154449951651e-08
comp59057_c3	4.78903224124396	4.31579644841928	1.09603006092362e-10	1.17303357831203e-08
comp26628_c0	8.82769182982961	1.66389224781337	1.11449340034223e-10	1.1911843834508e-08
comp60086_c0	4.53932477443099	2.39864981957477	1.12846086555442e-10	1.20448749448847e-08
comp50663_c0	3.12145217224523	5.95367174151346	1.13793044008312e-10	1.21252076005428e-08
comp51079_c0	3.98273308935447	6.07733401962408	1.13904903531658e-10	1.21252076005428e-08
comp47663_c0	7.19237220490979	2.42812066154224	1.19398002312978e-10	1.26928891076316e-08
comp58899_c6	-4.10081874245395	3.84125985455215	1.20886647121253e-10	1.28339163074479e-08
comp51027_c0	4.01951018913656	6.64364840435058	1.23641802024189e-10	1.31088448172875e-08
comp57967_c1	3.32453288833381	6.35493358641022	1.23935201216569e-10	1.31223850282767e-08
comp56759_c0	-4.86272077193248	2.73351145163473	1.25973070785028e-10	1.3320348775839e-08
comp54395_c4	-5.48207655435833	1.38293843592734	1.27602785158758e-10	1.34746839757179e-08
comp60027_c3	-6.29461436259428	1.36019394945268	1.28969765261807e-10	1.36009007176695e-08
comp53133_c0	-4.53022270149931	2.48659184986731	1.30109229208363e-10	1.37028202713738e-08
comp58474_c4	4.29561543135365	2.62648656552435	1.32174961067054e-10	1.39018920870512e-08
comp58511_c0	3.58771852582965	4.19660348339835	1.32810631789993e-10	1.3950224439172e-08
comp56781_c0	-8.6238357540984	1.45157295478061	1.3417275520762e-10	1.40746331651501e-08
comp53534_c0	4.35896632043341	4.45171564881871	1.36463048679898e-10	1.42959484026445e-08
comp49940_c0	4.33792307980942	2.37929974758287	1.37681977439798e-10	1.44045903979585e-08
comp59321_c0	3.08878276683428	6.62874253428446	1.43670695904798e-10	1.50113132519315e-08
comp46441_c0	3.06176220328342	8.3009970823759	1.45645479744875e-10	1.51975972994919e-08
comp59665_c0	-3.94412237646723	4.2293969120813	1.46969552016381e-10	1.53155809870333e-08
comp54639_c3	3.65567825020798	4.55153446725412	1.48959082739328e-10	1.5502510373025e-08
comp48343_c0	4.38922513858128	2.83034316968916	1.52789479308456e-10	1.58802808028221e-08
comp53042_c0	6.08654544582058	1.39001304000573	1.58372748531227e-10	1.64390082711987e-08
comp59703_c2	3.26420433449255	6.67013513147176	1.65820377121657e-10	1.71895393293954e-08
comp58236_c0	-4.73123078820486	2.10358797999889	1.70679899248317e-10	1.76701664582581e-08
comp45954_c1	4.06033328657672	2.87900216268512	1.70953959376498e-10	1.76754342410695e-08
comp55591_c2	3.65452062648666	3.25565331017697	1.75577998154455e-10	1.81298590297715e-08
comp54938_c0	4.66757894481762	2.30449651654934	1.77945871628958e-10	1.83504363113826e-08
comp59980_c0	3.37115090899274	5.94894921165771	1.78828282790421e-10	1.84174527551607e-08
comp50500_c0	5.44985640550059	1.61600759834952	1.79329099889818e-10	1.8445045950875e-08
comp54699_c1	-8.97393758683549	1.78000014115643	1.81001605739305e-10	1.85929262943544e-08
comp53346_c1	-4.20310439254387	3.10506062535937	1.81327479336634e-10	1.86022733626711e-08
comp58734_c1	-3.56217398063366	4.46809609641973	1.82863476043604e-10	1.8735581421963e-08
comp42262_c0	-4.39862017763757	2.33709464702177	1.84950378101356e-10	1.89069639190702e-08
comp48141_c1	-5.12329314821467	1.57277304709748	1.85013662259365e-10	1.89069639190702e-08
comp51263_c0	-3.18956945095327	6.58566574664259	1.93868112248969e-10	1.97862894613481e-08
comp60067_c1	-4.48885255018774	2.3311387569044	2.20849047010539e-10	2.25109699796495e-08
comp58458_c7	-3.90609771672566	7.35977518723158	2.23299476038804e-10	2.27314848365003e-08
comp54710_c0	5.98460878917292	3.00338500452997	2.25412849786614e-10	2.29171659695123e-08
comp59228_c1	-3.60677208504042	3.82405723096703	2.29430534871777e-10	2.32957293991152e-08
comp54826_c0	2.99256680016376	7.34545023449556	2.39337678467768e-10	2.42705567182699e-08
comp60465_c0	3.1187869372996	8.60897589898206	2.44983029980423e-10	2.48112672524546e-08
comp52689_c0	-5.03925021369014	3.7164708068612	2.51597314154524e-10	2.5448602405778e-08
comp60350_c17	3.4369876708289	6.0374831927515	2.66427374774817e-10	2.69142623147841e-08
comp26494_c0	3.15432276943633	10.1868366809803	2.71376511632961e-10	2.73792972545463e-08
comp59627_c0	3.4854936579209	7.88637670036289	2.78628817918786e-10	2.80752210564248e-08
comp60080_c2	-3.50769731643596	4.46033068901318	2.79839512959921e-10	2.81613844814648e-08
comp41212_c0	-6.24765858889604	1.31620205304613	2.8182138463972e-10	2.83248373630472e-08
comp52705_c0	-4.39406738639414	2.15545078847771	2.90341467520321e-10	2.91441747606361e-08
comp50327_c1	-4.62804660722032	2.16555053921772	2.92544063662971e-10	2.93280978456249e-08
comp59959_c2	-4.91700286010647	1.77012484094019	2.94542649273727e-10	2.94911293044626e-08
comp26842_c0	3.30959397067231	5.82679521540802	3.03246703937571e-10	3.03242875065047e-08
comp53114_c0	2.96347282522367	8.12239232547113	3.03946252475835e-10	3.03559133036994e-08
comp59934_c0	3.00089805668484	6.77989486859412	3.08037062955257e-10	3.07257271397902e-08
comp50222_c0	-3.44092287365352	3.79581774721015	3.14681939157338e-10	3.13490501878264e-08
comp60058_c0	4.98876181635128	8.86586396520744	3.15717821282466e-10	3.14127333263191e-08
comp53864_c1	3.35884439993609	4.76839572272156	3.19281321478119e-10	3.1727429585628e-08
comp58175_c2	8.53715951155771	1.39706526842883	3.46654387157618e-10	3.44043619154087e-08
comp57196_c0	3.24632774920452	8.90537157723499	3.49448598152352e-10	3.46382722466435e-08
comp58352_c1	-3.2588442335192	4.37594024193497	3.51142596166619e-10	3.476267809225e-08
comp58706_c9	5.7040564458266	5.61101651877427	3.58508667372025e-10	3.54476004334544e-08
comp55915_c0	-3.26161954884611	4.7997244134724	3.62319756287924e-10	3.57797535888371e-08
comp59320_c3	4.36465143967585	3.87431572175846	3.71781106475929e-10	3.66683584704697e-08
comp50821_c1	5.96451903508664	1.29376785558677	3.80671236690307e-10	3.74984841724324e-08
comp47240_c0	5.97817303929956	1.30540341331698	3.85858170033944e-10	3.79622126813892e-08
comp51016_c0	3.05947013140416	6.84259062782924	3.93816952424617e-10	3.86971573388056e-08
comp56886_c3	-6.5967047735438	1.6934577079899	4.02854823191954e-10	3.95361823320688e-08
comp57521_c3	-3.73292237950451	6.30185341170754	4.14266167574432e-10	4.06057750070884e-08
comp56464_c0	-4.89991726485288	1.68327724880421	4.21696153088606e-10	4.12829587496471e-08
comp57137_c0	2.94126129585179	10.1908581419251	4.30632307924489e-10	4.21057384633477e-08
comp56100_c0	3.57764094214121	7.73775573293774	4.38084389194862e-10	4.27178019706561e-08
comp58133_c4	5.81541856681365	6.98704380004292	4.38157998697587e-10	4.27178019706561e-08
comp54643_c0	-4.36062569564213	3.19831716927979	4.38510246368557e-10	4.27178019706561e-08
comp49464_c1	8.22973928987078	1.13339021304212	4.39444616534187e-10	4.27562336423723e-08
comp29146_c1	8.09121679293285	1.00512720073797	4.40938471763113e-10	4.27578236618248e-08
comp54547_c1	3.54684864265837	3.3842697829789	4.40993794337375e-10	4.27578236618248e-08
comp60392_c1	3.71592880686257	6.55450305126268	4.41080593589703e-10	4.27578236618248e-08
comp59922_c2	-3.64152945375564	3.98852620173867	4.53614744817246e-10	4.39191126831065e-08
comp58972_c2	3.01757416224034	6.43105890756743	4.68604405544922e-10	4.53150186993312e-08
comp57150_c4	-4.3170124334985	4.47678013212718	4.75605281038168e-10	4.59359300645632e-08
comp39987_c0	6.03368979283759	2.12650564248184	4.84202871868848e-10	4.67093584033385e-08
comp58320_c1	-4.81896725472235	1.92158244406855	4.95348456775589e-10	4.7726401980742e-08
comp59266_c1	4.0076896595217	7.29819013502401	5.01347433826286e-10	4.82457052388919e-08
comp52027_c1	3.5476132220369	3.26655583234181	5.16301938661936e-10	4.96245112136974e-08
comp60573_c0	4.41522852353295	2.0654384250116	5.18246885609344e-10	4.97510728404539e-08
comp58539_c0	3.72335792388487	5.13676833800655	5.29005573514704e-10	5.06872363012242e-08
comp60007_c11	4.09794718736364	2.32350759978529	5.2927870833107e-10	5.06872363012242e-08
comp58131_c0	-3.6799637313079	3.94929773802085	5.36471417995665e-10	5.13062498741703e-08
comp58407_c2	3.28443379632348	5.72334708304939	5.37038108381257e-10	5.13062498741703e-08
comp26028_c1	8.2115405821451	1.10690284095726	5.39317190918391e-10	5.14619062693321e-08
comp50523_c0	-7.20516611436405	2.21294818921165	5.41568797928066e-10	5.16145694670336e-08
comp58996_c1	3.59852745850813	5.26108969634563	5.43536472965029e-10	5.17398378874487e-08
comp48433_c0	-4.81012217740172	1.63667168015632	5.48414322848045e-10	5.21133054108322e-08
comp45219_c0	-4.99498022581536	1.45581487070255	5.48775826874507e-10	5.21133054108322e-08
comp55328_c1	3.62306325137378	4.66209793257422	5.4965486124151e-10	5.2134269886786e-08
comp50282_c0	-4.43905778577458	2.2264033836877	5.60796221803506e-10	5.31273923093491e-08
comp44607_c1	8.1850945399317	1.0927212108258	5.64551086381658e-10	5.34192132501086e-08
comp52276_c0	2.897406064012	11.1947096059143	5.67897282730544e-10	5.36717146718094e-08
comp37478_c0	8.3871128945259	1.27901222064276	5.69998968762907e-10	5.38061362658564e-08
comp54643_c2	-4.198508439977	2.54036308560335	5.79510960871956e-10	5.4638914988212e-08
comp55791_c2	-3.64917311328238	2.88615911708832	5.85232944135419e-10	5.51127989804768e-08
comp52889_c1	-3.65038679513623	2.82930307639294	5.86412535538764e-10	5.51582973897085e-08
comp58669_c11	-3.63466613368383	3.2019817718466	5.89343852339129e-10	5.53682606896877e-08
comp60616_c0	-5.70963033902907	1.63475283252272	5.98600696039648e-10	5.61712992010001e-08
comp53274_c0	-5.41779927962651	2.19314437579467	6.07716728091456e-10	5.69592392285387e-08
comp60464_c0	3.25767822917005	6.08274442881925	6.32293470698725e-10	5.91926839076457e-08
comp57655_c0	-2.91998491529477	7.20045879651405	6.34106678332554e-10	5.92923433497756e-08
comp57487_c1	3.24068857216394	9.37843175223574	6.5053024746094e-10	6.07563031470035e-08
comp49999_c1	2.91534032591022	8.02946565120484	6.54704521078108e-10	6.10741382389459e-08
comp58442_c0	8.10785018019835	1.0163918615212	6.65138915878056e-10	6.19745141160308e-08
comp50477_c0	5.90107078284423	1.22472973130202	6.81875590032528e-10	6.34593006521577e-08
comp56416_c0	3.41899543663789	3.49824504472199	6.87538706753739e-10	6.39112418265133e-08
comp34889_c0	-8.06393809887503	0.938680801072618	6.90472987042513e-10	6.41087574452286e-08
comp59340_c1	-3.12890392048768	6.30868165163585	6.98671086762584e-10	6.47939711949764e-08
comp27110_c0	3.83927783170509	2.77669072085627	7.09423197508855e-10	6.57141611924021e-08
comp35067_c0	3.93488696539599	2.86608017611096	7.12534183540867e-10	6.59018895859515e-08
comp59457_c6	2.89939454425473	7.61796230627018	7.13114046580897e-10	6.59018895859515e-08
comp50604_c1	6.65208354938075	1.89629143308528	7.17945996343822e-10	6.62711013571496e-08
comp27887_c0	5.89425421866476	1.21813515018694	7.20504770396104e-10	6.64298688132724e-08
comp52607_c1	-5.4543763355347	1.35306208228242	7.48589261313388e-10	6.8938977798557e-08
comp57643_c0	6.75516133368966	2.0167753557955	7.51021050648879e-10	6.90825972013247e-08
comp59600_c1	8.04082416108195	0.958686747065155	7.54184548052773e-10	6.92931113935402e-08
comp53287_c1	2.98193686922292	7.75466164330897	7.56243114687113e-10	6.94017363153009e-08
comp56891_c1	2.93961971665154	6.4349994522915	7.61843384191032e-10	6.98347617876684e-08
comp51756_c1	-4.04740641717134	4.21944827663555	7.84374089085518e-10	7.18169288803283e-08
comp52904_c0	-5.64683515810266	1.57288681968715	7.97461335004899e-10	7.29308779111467e-08
comp26437_c0	3.47556379500753	5.92405015815292	8.14880238565997e-10	7.44379469598482e-08
comp60118_c0	4.15595301519006	2.66430024162182	8.15829802809306e-10	7.4438830129832e-08
comp41184_c0	5.00487002013735	1.70561223242607	8.17468915474712e-10	7.45025553931895e-08
comp44186_c2	5.86775297347622	1.20795977929051	8.25318419074516e-10	7.51314867497501e-08
comp58996_c0	3.31164322530291	5.66813684167592	8.38124955043164e-10	7.61469877497538e-08
comp52607_c2	-4.5387854751887	1.95738329705199	8.38396612555529e-10	7.61469877497538e-08
comp50249_c0	-8.3942328660455	1.23762371150842	8.42790303589282e-10	7.64583611156558e-08
comp52511_c2	5.79895707072569	1.9423509492966	8.77807693719033e-10	7.95440406577273e-08
comp59276_c1	3.78199915292373	4.63797991114921	8.90495803042936e-10	8.06015738345115e-08
comp53587_c1	-3.4757111047313	3.28705672025233	9.01974301207458e-10	8.15473318280017e-08
comp26036_c0	5.20225453904761	1.38958720351987	9.23471140369639e-10	8.33956566090479e-08
comp58491_c0	-3.24760286591045	6.77432862577292	9.31853582760792e-10	8.40568017096492e-08
comp26888_c0	-8.05545144538948	0.931608721006384	9.34328492718658e-10	8.4184166433248e-08
comp58659_c0	-3.14329189591462	4.67342516985101	9.83929648189686e-10	8.85525502351988e-08
comp54546_c0	5.92089975940702	1.24470900152252	9.96851693583592e-10	8.96136859025277e-08
comp55466_c0	-4.02637881332204	3.16925382651444	1.00002367260548e-09	8.97969102570089e-08
comp55864_c0	8.18130632353742	1.07886554686969	1.01342073273592e-09	9.08968387451324e-08
comp50922_c0	-3.05062783473901	5.72261339130088	1.03166877416006e-09	9.24288860234188e-08
comp59013_c0	4.47432094106857	6.91742977799281	1.03813090901312e-09	9.29027456078306e-08
comp52848_c1	4.82737346842006	3.08686460199738	1.04554246368259e-09	9.34604035905161e-08
comp50683_c0	8.19872640075452	1.1072569760687	1.05704387626716e-09	9.43819819126071e-08
comp58537_c0	-3.56611768380418	5.6934705210203	1.06768470227594e-09	9.52247305580542e-08
comp47750_c0	5.85146474896965	1.17949079124102	1.10206793777297e-09	9.81807408365367e-08
comp46509_c1	-8.07189733063709	0.9470861265076	1.11095272854236e-09	9.88610619638503e-08
comp58883_c0	3.69263196620788	3.77837814496638	1.15331448151911e-09	1.02515548397118e-07
comp55559_c1	-3.47901762368769	4.70038817680026	1.18152960725983e-09	1.04905788526201e-07
comp54366_c0	2.88173000364858	7.19426487092255	1.20417955910468e-09	1.06797107392532e-07
comp55744_c0	-4.4085129949275	4.4433623867667	1.20636304198263e-09	1.06871081165528e-07
comp59161_c7	-3.04296250130195	5.61405597240558	1.222399476091e-09	1.08170744253554e-07
comp56273_c2	-2.95214307048306	5.55196032713751	1.22715671735616e-09	1.08354703927972e-07
comp59987_c1	3.09189925536402	7.13733696140599	1.22721460401509e-09	1.08354703927972e-07
comp49498_c0	6.06238400134542	1.37447833813918	1.23127991002903e-09	1.08592580840077e-07
comp60350_c37	3.10583086281554	8.01773298628223	1.23417957903172e-09	1.08727239688246e-07
comp60419_c5	-3.29775134186734	4.08891502190948	1.24154133151086e-09	1.09254257682587e-07
comp55501_c0	3.14841068695715	6.49455520288226	1.24999007682801e-09	1.09875653823198e-07
comp37388_c0	3.07772819176986	6.0439929497083	1.26561413763506e-09	1.11125691891972e-07
comp59278_c1	3.53878873866538	4.05972727720644	1.33748828601871e-09	1.17306461533107e-07
comp49883_c2	-4.49742630894368	2.68123794723931	1.34388698617393e-09	1.17737284754412e-07
comp58699_c3	-4.26359536292785	1.86804260098842	1.36066774060381e-09	1.19041057399008e-07
comp44207_c0	8.0069104542077	0.93203516646311	1.36222588394232e-09	1.19041057399008e-07
comp40156_c0	-4.50158230183856	1.82258914169272	1.36327780730691e-09	1.19041057399008e-07
comp51588_c0	4.02386976815033	2.25707863562813	1.36628457253176e-09	1.19172215704783e-07
comp54330_c0	-4.99855703483821	1.41997889269126	1.3686899999838e-09	1.19250692308819e-07
comp54730_c0	4.1189393698415	2.17934513598841	1.37124281773496e-09	1.1934182408988e-07
comp51249_c0	8.28961218561179	1.17248254403678	1.39709237491293e-09	1.21458088914083e-07
comp57364_c0	4.08927148830023	6.51757210855986	1.40984676938134e-09	1.22338180183915e-07
comp52091_c0	9.08911951209119	1.9368247618955	1.41079865774e-09	1.22338180183915e-07
comp56110_c0	-3.55209608511101	3.68833189979892	1.41209630738718e-09	1.22338180183915e-07
comp60229_c6	4.58836180573199	3.70997083965973	1.41339454877312e-09	1.22338180183915e-07
comp46081_c0	3.77323953087789	9.19342644321056	1.42882213082917e-09	1.2353851958465e-07
comp49810_c0	-5.00083861751831	2.39367254843871	1.44295980706197e-09	1.24624835070339e-07
comp60342_c2	3.2930911414667	5.8936452154678	1.46537553170479e-09	1.2642295940685e-07
comp59197_c5	8.47736311703618	1.33936782392992	1.49822119159421e-09	1.2911601757679e-07
comp58366_c1	-3.42842192087256	4.13203470227791	1.51232470490953e-09	1.30080605798373e-07
comp54450_c0	4.70079911096583	4.34644627279196	1.51269887170674e-09	1.30080605798373e-07
comp56436_c1	4.07831269583543	6.570578864681	1.51590014080563e-09	1.30214506780548e-07
comp35629_c0	-6.37869088188334	1.48363880366304	1.52525500921487e-09	1.30876133775524e-07
comp41619_c0	8.68616201288843	1.55936053319069	1.53594802252649e-09	1.31651025363718e-07
comp45543_c0	5.65876998346668	2.31008344967845	1.5416504692704e-09	1.3199694650351e-07
comp55280_c0	3.46826660741545	3.74678292020138	1.55619255594847e-09	1.33098157925014e-07
comp58083_c3	-6.0312926907216	1.11889097890184	1.59212484862999e-09	1.36024483157116e-07
comp59156_c11	7.99757861723484	0.918988975219987	1.61092335425946e-09	1.37482240015081e-07
comp50402_c0	-4.51928550423414	2.74903096474611	1.62355025785935e-09	1.38410717838754e-07
comp47622_c0	-7.96614856233096	0.850455244166074	1.63587672673838e-09	1.39311613850487e-07
comp52466_c0	3.03304386402143	5.71172826675176	1.6498677905075e-09	1.40352179527823e-07
comp45544_c1	3.13460259887081	6.76191803373572	1.65286735532128e-09	1.40456482482929e-07
comp53076_c0	5.81744212194786	1.16145477406343	1.67244649682052e-09	1.41967942231177e-07
comp49351_c0	-7.99861284641919	0.879093511706036	1.68487552140449e-09	1.42869867687061e-07
comp60455_c0	2.85433547256552	8.68687936316001	1.69173638577515e-09	1.43298213921932e-07
comp50912_c0	2.90106937600116	6.17213901508107	1.70654155328097e-09	1.4439784666485e-07
comp58085_c4	2.95944343609672	6.57579994999537	1.71007488589031e-09	1.44542391555631e-07
comp48377_c1	4.62456443525196	1.7289878538266	1.71929938139634e-09	1.45167155338175e-07
comp60294_c7	-3.62574815699487	2.9365558565971	1.72700322022e-09	1.45662330179131e-07
comp59534_c3	3.33477907746132	4.16595663242197	1.72939584065933e-09	1.45708958706785e-07
comp51098_c0	3.08174700715852	9.06177405973714	1.73375411442301e-09	1.45882715406075e-07
comp26009_c0	6.15589715133932	1.44466775585164	1.73514208402281e-09	1.45882715406075e-07
comp50132_c0	8.12915963880953	1.04522048913055	1.77723049537712e-09	1.49262861085231e-07
comp26608_c0	2.95209759239848	7.09462220785731	1.78339350395428e-09	1.49621803092876e-07
comp52211_c0	2.96456215101958	8.78137094936551	1.8511277343136e-09	1.55140175058098e-07
comp59481_c0	-5.84878038988639	1.70592125120049	1.88632784952607e-09	1.57923128281835e-07
comp58007_c0	-3.66968200013257	7.09774093241585	1.89168823216945e-09	1.58204663463134e-07
comp50185_c0	-4.53453177030681	2.71395497469772	1.91471231632555e-09	1.59961287701125e-07
comp49373_c1	2.92231742931018	8.79145513207882	1.93830140515918e-09	1.61761362473342e-07
comp59039_c0	-5.18248888921781	3.56169932070658	1.96503523850506e-09	1.63819816688802e-07
comp56548_c0	-3.37139229369286	4.24496975719518	2.00079215459824e-09	1.66625381547872e-07
comp58462_c2	5.06728774367637	2.92286284989573	2.01509058043051e-09	1.67639872772601e-07
comp55420_c0	-4.88236903032105	1.35528077861577	2.03237945700774e-09	1.68899495655181e-07
comp36178_c0	8.59764552728404	1.44670988469849	2.03449688575667e-09	1.68899495655181e-07
comp49835_c0	9.06813210682971	1.9178944740377	2.03919677262862e-09	1.69112403345983e-07
comp27114_c0	-3.44973859289369	3.79887708939916	2.06873818558785e-09	1.71382840544323e-07
comp59107_c6	-3.06120032819545	6.1836269787249	2.11086219220504e-09	1.74689837785211e-07
comp56065_c0	2.86329884985068	6.39305436323004	2.13960215052267e-09	1.768834558656e-07
comp60470_c0	2.80834856515312	6.85459580550025	2.14531000927609e-09	1.77170393560644e-07
comp25153_c0	6.0685494692593	1.36653581829779	2.16265048299928e-09	1.7841641208652e-07
comp58840_c0	4.10866647108937	2.82089600854268	2.18837639507346e-09	1.80350907506163e-07
comp59092_c1	5.15288244204407	1.85407347752177	2.22389815597719e-09	1.83087848290268e-07
comp54083_c1	2.92992702752442	6.97167826904442	2.23425423932454e-09	1.83749430426027e-07
comp58373_c0	3.15385608027945	7.52052256706608	2.23993106208785e-09	1.84025207662132e-07
comp49937_c0	3.19852130083114	5.72572087770006	2.27010355695429e-09	1.86271158152475e-07
comp57139_c8	-7.97515963693824	0.857826013923379	2.27197235792486e-09	1.86271158152475e-07
comp58190_c0	-4.49809017293852	1.66363158148014	2.27839492428882e-09	1.86540373980989e-07
comp57053_c4	3.96057733341802	3.99985713336262	2.28063404290957e-09	1.86540373980989e-07
comp52069_c1	-4.09249050881016	3.35083786560853	2.28232202916171e-09	1.86540373980989e-07
comp51890_c0	-4.05822764659936	1.99667661695503	2.31002605283941e-09	1.88610055009101e-07
comp57831_c0	4.48784492661653	4.97706326033215	2.31906435058408e-09	1.89153014935024e-07
comp57068_c0	3.70486298242172	3.3914588739932	2.33087850441354e-09	1.89921035669803e-07
comp58528_c0	6.62543208468228	1.8686127454374	2.34243907142473e-09	1.9051871715763e-07
comp59060_c5	3.73016609115617	5.36787143805522	2.34302491838953e-09	1.9051871715763e-07
comp32433_c0	7.97163046252205	0.902190844564602	2.37714191087712e-09	1.93094627896981e-07
comp60201_c2	2.84229161270186	9.30184144565829	2.45182083736357e-09	1.98956719772907e-07
comp33409_c0	-7.93911875722633	0.826294100864028	2.4980560507286e-09	2.02501065672113e-07
comp60485_c0	2.89687593557088	6.1836449158015	2.50838605513684e-09	2.03130539039655e-07
comp49549_c0	4.94740788955564	2.34892121025504	2.6221377736873e-09	2.1212532128525e-07
comp54801_c0	-3.41351309868489	3.86105834149882	2.66105825723474e-09	2.15054237668096e-07
comp61285_c0	-7.91772847601279	0.80676905850579	2.73491197741058e-09	2.20797445156922e-07
comp54600_c0	-3.61914094452646	3.48865484556853	2.74359623993515e-09	2.21272992471104e-07
comp44960_c0	-8.34071823613713	1.18727783173101	2.76881433341252e-09	2.23079680968401e-07
comp48480_c0	4.50269371863786	1.90961084488937	2.78041111760176e-09	2.23786361893234e-07
comp55507_c0	2.76767594614342	7.67000147573136	2.79885434518834e-09	2.25042096735605e-07
comp51087_c3	3.27443938654619	4.50104908064139	2.85848694468297e-09	2.29603760174388e-07
comp55700_c0	2.7981474674031	8.14720586245591	2.86468135992674e-09	2.29868185435499e-07
comp58319_c2	3.36481765637463	3.05568336926195	2.89011991407949e-09	2.3167470351739e-07
comp53195_c0	4.72757449819129	2.12137183386757	2.91886803748227e-09	2.33742598281657e-07
comp53264_c1	-5.26381902843182	1.18015321522117	2.99170509017766e-09	2.3933338528988e-07
comp58094_c1	-3.912370595494	2.17228797947016	3.10227607194265e-09	2.47928519295445e-07
comp56192_c0	4.14864025556161	8.03976180520307	3.11162408334578e-09	2.48195281458304e-07
comp57997_c1	-3.91816557277409	2.08498447445327	3.1118816460826e-09	2.48195281458304e-07
comp46235_c0	3.28328039695476	10.7271334709071	3.15627676826024e-09	2.51482860935053e-07
comp59768_c2	-4.48899003653193	1.61965097517266	3.17731613194265e-09	2.52904784255001e-07
comp56891_c0	3.33068077910614	3.66989585927886	3.21040883027233e-09	2.55282298141304e-07
comp56183_c0	6.70606068127065	5.54801799097252	3.38132033495785e-09	2.68602998202935e-07
comp54991_c0	3.98018915331378	3.39850720952967	3.39202128945108e-09	2.69183060223683e-07
comp52223_c1	-4.35773684711232	2.01567985362461	3.40761156259187e-09	2.70149577723437e-07
comp47925_c0	3.69097830891811	3.79566605030035	3.43708463174631e-09	2.72213665749676e-07
comp60806_c0	7.90674644723211	0.839148263007973	3.53414768024655e-09	2.79621340787059e-07
comp49660_c0	-4.68887447018871	2.75491803841859	3.61075215920522e-09	2.85397165925044e-07
comp63641_c0	-7.97171338102605	0.85716939343031	3.6342892075857e-09	2.86971157479142e-07
comp59983_c5	5.43524715173865	1.60980752560957	3.63984548767282e-09	2.87123628265139e-07
comp47466_c2	7.9624878907659	0.895051657961043	3.67769094692286e-09	2.89820343587407e-07
comp59615_c2	-3.45761043063012	6.95700633995362	3.75940060850238e-09	2.95964978919265e-07
comp26438_c0	3.61460891888894	2.5686636806127	3.76341301176428e-09	2.95986640634279e-07
comp62093_c0	-7.95443846064245	0.83871238569363	3.81353577913469e-09	2.99631170805246e-07
comp49976_c1	8.59731487810098	1.47913752714258	3.82552339876731e-09	3.00275151297296e-07
comp36049_c0	8.26055023141194	1.16803233854549	3.88003907643492e-09	3.04252687935217e-07
comp53196_c1	3.67371535657143	2.64198082964234	3.92636926795181e-09	3.07581127252735e-07
comp58402_c1	2.88520728945577	6.04552768591612	3.97420923801063e-09	3.11021143716604e-07
comp58527_c3	4.61959979797589	2.62168196391631	4.06331247458378e-09	3.17680438967977e-07
comp43181_c0	7.87841036584322	0.814710280187164	4.09667878198293e-09	3.19973237528862e-07
comp52761_c0	-7.88352193833458	0.776774496838906	4.13806391356578e-09	3.22887215655661e-07
comp48453_c0	4.21749787216586	1.88723176984534	4.16045698499734e-09	3.24028915980126e-07
comp26552_c0	8.00559690802794	0.934922348393912	4.16087838926992e-09	3.24028915980126e-07
comp56957_c5	7.87025789916804	0.811140432170902	4.24976664061611e-09	3.30626000167147e-07
comp47932_c0	7.8702558510911	0.811140432170902	4.26667752366888e-09	3.31598202930232e-07
comp57645_c1	3.90921152447694	6.77451802414932	4.27063683870802e-09	3.31598202930232e-07
comp60296_c0	3.45119554145376	3.13322289026451	4.34041986266371e-09	3.36462645462085e-07
comp49754_c0	3.15221211028387	7.57967447256032	4.34178239197781e-09	3.36462645462085e-07
comp51128_c3	3.81027755140742	3.75600315320855	4.44888658844117e-09	3.44425580564958e-07
comp49043_c5	5.73284399283023	1.88012818924875	4.5568637742109e-09	3.52440482474345e-07
comp56817_c2	4.02058079443167	5.95204970892393	4.70487375539308e-09	3.63532972247197e-07
comp60015_c0	-2.78703564137985	6.17393596100484	4.73234812048437e-09	3.6529945301583e-07
comp25239_c0	7.84957258956217	0.789888246807978	4.83504252735966e-09	3.7286322602177e-07
comp58290_c0	3.07763452018161	4.49420307117416	4.91861014207822e-09	3.78938720469312e-07
comp40485_c0	-6.77391052137981	1.79310288759009	5.02323893560634e-09	3.86623421244982e-07
comp50222_c1	-3.34648571666858	3.32849840215	5.12678072727014e-09	3.9420961827094e-07
comp45645_c0	4.39980080250124	7.92396109266586	5.29168236994276e-09	4.06494618833266e-07
comp36652_c0	-7.89907545878952	0.791654865914595	5.34196712539752e-09	4.09959742601122e-07
comp57447_c1	2.7811465602866	6.13677938274796	5.3995941301307e-09	4.13981079876303e-07
comp59574_c2	5.18407714519297	1.37956107405992	5.49024729314183e-09	4.20524270183307e-07
comp57951_c0	3.12349401765001	4.854083147211	5.65752074476566e-09	4.32917860352363e-07
comp58265_c1	-3.50348674437086	3.47875164173717	5.67014712686061e-09	4.33465233880534e-07
comp58492_c0	3.16676188278631	5.05555526426967	5.73254764838034e-09	4.37812961623987e-07
comp56827_c0	4.51301532313537	2.17043376646539	5.80913152934442e-09	4.43234497102648e-07
comp46615_c0	-4.05479792218531	2.07963076541478	5.85639275633458e-09	4.46410442645758e-07
comp44920_c0	6.18119489711869	1.50437598660597	5.88272420348335e-09	4.47986417491998e-07
comp32709_c0	-5.84688224302736	0.996326468361201	5.9575044549044e-09	4.53245336526391e-07
comp35969_c0	-7.85170798480206	0.74881146413656	6.06928367047583e-09	4.61306331495216e-07
comp26981_c0	2.83898170665251	6.78106244540139	6.10340844698637e-09	4.63455269024807e-07
comp55833_c0	-3.25523137019541	6.28829747165291	6.21009151881784e-09	4.70763909995813e-07
comp51825_c0	-4.19415882682048	1.86658208809299	6.21154668550897e-09	4.70763909995813e-07
comp43855_c0	2.91588214085796	5.27042005324373	6.21892041461981e-09	4.70872158620912e-07
comp60013_c0	-3.42537648594179	5.62808142547093	6.29775465698031e-09	4.76385741239908e-07
comp45678_c1	-5.07543803263949	1.91817437402295	6.46234780500248e-09	4.88315116697013e-07
comp54250_c0	7.86878386310882	0.805131479561776	6.46779072229657e-09	4.88315116697013e-07
comp55889_c1	3.15133386101097	3.37666569681715	6.50515135292086e-09	4.90668078095218e-07
comp43857_c0	-5.21518130576103	1.18066863282243	6.51468326463422e-09	4.90919505114906e-07
comp54367_c0	2.84525252622217	8.37748171173964	6.54082137914328e-09	4.92420639169932e-07
comp54957_c0	2.76277295548566	8.68958496961698	6.6816055425318e-09	5.0254176387747e-07
comp59812_c6	5.70662435782125	1.0495930282713	6.74163521330143e-09	5.06575680510683e-07
comp52064_c0	4.20388233523223	1.86736535368851	6.83709018043981e-09	5.13261331943747e-07
comp25954_c0	4.99972887552875	1.21269476296078	6.90200751888862e-09	5.17644027924678e-07
comp54639_c2	3.34306575158105	4.69762770476745	6.98429801386578e-09	5.23320168779712e-07
comp59067_c0	2.78709246604492	6.61516374753051	7.20372386740411e-09	5.39251159333211e-07
comp44674_c0	4.7719975994485	1.48316152799385	7.32792715151742e-09	5.48030691664805e-07
comp55286_c2	-3.20311360079219	3.96762878126598	7.47525004135635e-09	5.58521064174888e-07
comp59316_c0	-4.34287883915801	1.74572216197897	7.52053557869191e-09	5.61375021014911e-07
comp57417_c2	2.74996146621582	6.67479138694787	7.72889154611704e-09	5.76384634238158e-07
comp57528_c0	2.92710208173638	7.32900174682451	7.85483629558358e-09	5.85225945224764e-07
comp57958_c9	2.87641656394128	5.48616358593713	7.87004488127436e-09	5.85807974203053e-07
comp51421_c0	5.80497556136748	1.14414984599592	7.87796594329541e-09	5.85846971589722e-07
comp60714_c0	5.63208316927917	0.987513191224535	7.89118597070704e-09	5.86279585078825e-07
comp52556_c0	2.74104480338034	7.11073321897081	8.00543382471419e-09	5.94210265682792e-07
comp49198_c1	8.07076372101267	0.97568855506062	8.08356860516723e-09	5.99257101786561e-07
comp47844_c0	3.81440431414978	2.0696371175363	8.08855972688839e-09	5.99257101786561e-07
comp49851_c0	2.72493776714802	8.40638833752926	8.56047723155414e-09	6.33627323609211e-07
comp52069_c3	-4.29955381543938	3.42895423871297	8.58666220336644e-09	6.3497204467266e-07
comp58287_c0	4.50250009772122	4.97786246412014	8.6201575922866e-09	6.36854348089092e-07
comp58698_c0	-2.72041866663218	8.14905428697283	8.62899212491852e-09	6.36912905220337e-07
comp58394_c0	2.8206217213401	5.3197610619649	8.63707867001895e-09	6.36916195146025e-07
comp58697_c0	2.82711730031296	8.49779451414698	8.72637261930167e-09	6.42902311698673e-07
comp33078_c0	6.01063162426984	1.32736039785933	8.74001464317803e-09	6.43308940264923e-07
comp56481_c0	-5.88169689068471	0.984739471436438	8.94011366477778e-09	6.57399482829739e-07
comp51934_c1	3.99947479719709	1.90113019273061	8.94805038561672e-09	6.57399482829739e-07
comp57835_c0	5.91566213681394	3.26335021549723	8.95694269694377e-09	6.57442914416357e-07
comp38137_c1	4.29182935506034	1.71342882064795	9.1860169677948e-09	6.73632738733685e-07
comp60537_c0	4.30646671194792	3.80102908755398	9.22160082923662e-09	6.75616618015459e-07
comp55638_c1	3.1036642269533	4.24943994976188	9.26447178900234e-09	6.78130222936411e-07
comp61196_c0	-6.33435089199118	1.44501439643333	9.44625110263166e-09	6.90797452518306e-07
comp56497_c3	5.00330006719278	2.61269222443912	9.53374541091881e-09	6.96552677859187e-07
comp56267_c0	3.86546847693087	5.61074753362449	9.58669309503125e-09	6.99775581966249e-07
comp36298_c0	3.37614743740237	3.64145408544211	9.65276359785256e-09	7.03779672506815e-07
comp45918_c0	-5.8233128257485	0.93199671037884	9.65932024413071e-09	7.03779672506815e-07
comp58734_c6	-3.18475620088742	4.33373973833105	9.75893746219755e-09	7.1038427212186e-07
comp57139_c7	-2.94441704926851	5.55014642923485	9.80970847999581e-09	7.13424336002927e-07
comp53264_c0	-4.98669678695399	1.75355981236886	9.85434745624392e-09	7.16013269896387e-07
comp26624_c0	4.58212052057998	1.3241191766212	9.8863283856472e-09	7.17678571782652e-07
comp58481_c2	3.61839168077364	3.61205913055725	1.01412878910614e-08	7.35512692018473e-07
comp32351_c0	-5.85853925087352	1.00880605685134	1.01920336044245e-08	7.38516806438072e-07
comp44672_c0	-5.93726722824413	1.03127855424238	1.03485440277868e-08	7.49172155810498e-07
comp51157_c1	7.75980501439088	0.713000936250339	1.05017563428179e-08	7.59569498260126e-07
comp50691_c1	-3.58227396462598	3.55686570475275	1.080100452888e-08	7.80500691316394e-07
comp58244_c1	-4.46314398295784	2.17423693211348	1.08451315427882e-08	7.82974998229065e-07
comp45524_c0	5.79700227971669	1.13788925991991	1.08784850606649e-08	7.84667703387613e-07
comp46828_c0	-7.98548442273328	0.871088899779519	1.11343260261135e-08	8.02390797945553e-07
comp44417_c0	2.95013964964633	4.80428049537283	1.12960939502592e-08	8.13308495242341e-07
comp52728_c0	8.10888702298111	1.03309298943445	1.13810242683805e-08	8.18679147167545e-07
comp56095_c0	2.69557575746999	7.44773342247485	1.162631721711e-08	8.35565061050724e-07
comp47603_c0	4.06393387329926	3.87601448789096	1.20808433191622e-08	8.67443980085516e-07
comp54850_c0	3.71596078989124	3.07184367747963	1.22393903233637e-08	8.78032132445727e-07
comp59126_c1	2.8970485926992	5.39809154227065	1.23253528583409e-08	8.83398752061307e-07
comp45214_c1	4.15347357949958	2.21536958131174	1.23915054505582e-08	8.87337106852403e-07
comp56039_c0	5.13143978237677	1.34083135594742	1.26571852300005e-08	9.05543281870652e-07
comp55286_c0	-2.65549546508539	6.73581006741188	1.27148454172813e-08	9.08847511013772e-07
comp48431_c0	4.79506962409106	3.21577160246969	1.29969802957087e-08	9.28176593723922e-07
comp58844_c3	3.2580186689609	7.97105012462082	1.30524844692377e-08	9.31300646377619e-07
comp53337_c0	3.91657646401536	1.99156324509272	1.31513679757771e-08	9.37511424224636e-07
comp58898_c4	-2.84439416706991	4.37536915745024	1.32933976123243e-08	9.46783990556179e-07
comp60239_c5	2.88757807965373	5.61427592140855	1.3477519738178e-08	9.58708427002713e-07
comp60102_c1	-2.63570665782282	8.69097054821646	1.34850337463986e-08	9.58708427002713e-07
comp58174_c1	3.13505629485914	3.83409999892719	1.37218427903005e-08	9.74669262017047e-07
comp59818_c0	-2.80011234816204	4.84920438958614	1.37535048798492e-08	9.76042861092452e-07
comp55580_c0	-3.05851916873413	3.77129608344164	1.37775954161169e-08	9.76877152516598e-07
comp59134_c0	-4.17998755962352	1.78994410451764	1.38232038837651e-08	9.79234279418884e-07
comp52911_c0	-4.19362581188108	1.64494645461546	1.39918938977266e-08	9.90298485081364e-07
comp59371_c2	3.8860393863061	2.65549201537356	1.40944167974918e-08	9.96664032093349e-07
comp59023_c1	3.37214415601367	2.87493771450383	1.42019665255856e-08	1.00337336918809e-06
comp54789_c0	2.68386365815589	6.92293618917149	1.42466660039431e-08	1.00563431447976e-06
comp55889_c0	3.03357101512683	3.69305512951572	1.42786758210996e-08	1.00699630129588e-06
comp54465_c0	4.22130360386521	2.69559490320287	1.43997723636567e-08	1.01463307066659e-06
comp50829_c0	4.87256105679257	1.0998988118251	1.4449452908331e-08	1.01722864078836e-06
comp55541_c4	-7.78916888173609	0.694016134065832	1.49083326756449e-08	1.04860127848881e-06
comp57194_c8	-4.98063926538956	1.52332649562372	1.49282924621641e-08	1.04907350018717e-06
comp55103_c0	3.21729035569477	3.43123890682202	1.5080530664303e-08	1.05883240078203e-06
comp50749_c0	-2.67808187456433	5.82412106528228	1.54031614000469e-08	1.08052699709682e-06
comp58504_c0	-2.83679567887941	5.65139749808169	1.57234227113801e-08	1.10201712860052e-06
comp56407_c1	-3.28331334979902	4.16521527016534	1.5749359963756e-08	1.10285902720558e-06
comp57030_c5	3.29153254355986	5.8484964514047	1.59018513473298e-08	1.11255364386676e-06
comp40805_c0	5.18975824168502	2.23370701756312	1.59747265048943e-08	1.11666581152791e-06
comp58934_c6	2.86285081787299	4.23613390076449	1.61527560962377e-08	1.12811475314456e-06
comp49185_c1	4.71785106866914	1.43556646439187	1.62457626043404e-08	1.13361070704948e-06
comp24897_c0	-8.15155155974356	1.01297925890921	1.74743268516873e-08	1.21826515169611e-06
comp58644_c0	3.17569437461387	7.48456532351808	1.75856261626141e-08	1.22494635571933e-06
comp47919_c0	4.16636333799483	1.8400975954102	1.79442103677776e-08	1.2488255860436e-06
comp61279_c0	-7.91586578602449	0.802155031745044	1.79906464041145e-08	1.25095803736564e-06
comp48760_c0	-6.12743446711659	1.19845444830884	1.81121796976938e-08	1.25830396480496e-06
comp45617_c0	-5.00918303830475	0.956179422875671	1.84048354959008e-08	1.27751495744071e-06
comp53873_c2	4.66184438805782	1.40584714942408	1.8674674144264e-08	1.29510991029034e-06
comp60979_c0	7.69578965739906	0.656803424637983	1.86998794806442e-08	1.29572332019907e-06
comp60067_c0	2.80533057391954	7.48472874111244	1.90141618225624e-08	1.3163484284835e-06
comp54423_c0	5.60228823144478	0.970797076273164	1.93471278399666e-08	1.33822984960482e-06
comp33341_c0	7.78987551904419	0.7343045879286	1.96382104333403e-08	1.35717855856031e-06
comp49110_c0	5.6268181521165	1.00021324896138	2.00217396712868e-08	1.38247755904642e-06
comp57614_c1	-2.76272404542007	4.83859536573	2.00729963598833e-08	1.38480944138188e-06
comp59130_c1	6.89691614591404	3.51986389200667	2.02560509877325e-08	1.39622191660351e-06
comp57673_c4	8.06753663587211	0.997558964416506	2.0354579002578e-08	1.40179330645667e-06
comp57123_c2	2.80538319238952	6.41064609233447	2.08948462739426e-08	1.43775059083404e-06
comp56327_c0	-2.92093870121246	5.00863164435378	2.09472826553955e-08	1.44010749915336e-06
comp55640_c0	-3.38450532181013	2.59169251411967	2.09949866149905e-08	1.44213525144894e-06
comp59889_c2	3.06996189529905	3.71555226002682	2.11601596581112e-08	1.45110177493169e-06
comp26606_c0	2.88724883024462	7.23019945412622	2.11621680835124e-08	1.45110177493169e-06
comp54670_c0	2.66940998776657	6.80962103826372	2.3115116602093e-08	1.58364543232627e-06
comp58258_c3	8.00131885388804	0.937770520254155	2.32121389952673e-08	1.58891806074864e-06
comp55501_c1	2.90447314900101	7.64245229690563	2.33360144210622e-08	1.59601814001184e-06
comp60212_c2	5.51463200187857	0.898489258199196	2.34431306332661e-08	1.60196074462816e-06
comp48030_c0	-8.31271105819123	1.15904387257444	2.35665085382066e-08	1.60900337044606e-06
comp34211_c0	4.77314732946111	2.16776379680835	2.39161880275303e-08	1.63147129680652e-06
comp60350_c38	2.91037835919996	7.23065442673223	2.42448909478137e-08	1.6524708418037e-06
comp59846_c0	3.23832224179159	4.15907856159569	2.4284369642097e-08	1.65373842758765e-06
comp50604_c2	8.1584277152466	1.04705546987993	2.45388331210633e-08	1.66963148140472e-06
comp53864_c0	2.94103546213908	4.05638966057327	2.46866723555965e-08	1.67824872436986e-06
comp47790_c1	3.59012024932201	4.76423003077109	2.59027121120984e-08	1.75940728693489e-06
comp61507_c0	-5.71875025269318	0.88207797600643	2.5993013438655e-08	1.76402799599661e-06
comp50573_c2	4.0915990760742	1.75774550059463	2.61893791745916e-08	1.77583274079493e-06
comp49339_c0	6.30777762445707	1.59195251860026	2.66200483025459e-08	1.80246613588523e-06
comp59418_c3	2.7566592354567	5.45400175004336	2.66276768518002e-08	1.80246613588523e-06
comp49874_c1	-3.04573661891338	3.71579913700453	2.73185834489307e-08	1.84765541466427e-06
comp60018_c1	3.82669598598233	4.01040815121434	2.74000415235671e-08	1.85158352271757e-06
comp25123_c0	7.9102517328638	0.833484173505424	2.74630931605656e-08	1.85426216131597e-06
comp54938_c1	7.81096991099288	0.750071926690023	2.76366987587865e-08	1.86439429727183e-06
comp44140_c0	-4.09570053722594	1.52667113639833	2.79884548115935e-08	1.88651713414757e-06
comp56404_c0	-2.93362376063893	3.42257558728821	2.80306648003244e-08	1.88775563054498e-06
comp25062_c0	-7.79954633865133	0.699206368949342	2.87187569256096e-08	1.93245270157294e-06
comp59628_c0	3.88561857257185	2.42229588404622	2.89562923618404e-08	1.94678217212682e-06
comp63863_c0	-7.65176286139171	0.571866318085756	2.91590848496128e-08	1.95875348685707e-06
comp58450_c2	3.37838028133011	3.74840692706985	2.94591692622028e-08	1.97571839317591e-06
comp45498_c0	3.72435655357928	2.4532303018228	2.94615263114527e-08	1.97571839317591e-06
comp51047_c0	-4.48831114079945	1.38206414652022	2.95168157711757e-08	1.97775151629556e-06
comp25075_c0	-6.02107786035756	1.10241132928625	2.97892243076477e-08	1.99431680130295e-06
comp45884_c0	-7.66243026206624	0.580270184714298	2.98857532706591e-08	1.99908933554302e-06
comp58789_c8	8.53275963366422	1.3792027613652	3.00222881650093e-08	2.00652759525787e-06
comp52695_c0	2.63151812721728	8.18583566891847	3.00672337522844e-08	2.00783713823539e-06
comp54292_c0	-4.30785653051737	1.45479087206848	3.01030543386609e-08	2.00853563653547e-06
comp53710_c0	-3.55788989291502	2.33537690167269	3.0358595941247e-08	2.02388084170944e-06
comp59871_c2	-3.23037385488782	5.638330747664	3.07316378046989e-08	2.04702689864958e-06
comp56026_c2	-4.71400759544812	2.43694923518265	3.07879108059877e-08	2.04905188901128e-06
comp43387_c0	8.00414211886065	0.912814788948752	3.0877312626201e-08	2.05327647580394e-06
comp59307_c2	-3.10002758459404	6.12517359557999	3.19809062771427e-08	2.12487902369415e-06
comp57327_c0	2.97683778690005	3.9802511395931	3.21498443614198e-08	2.13345711113757e-06
comp38493_c0	-7.78211229739322	0.688724274818887	3.2163888315487e-08	2.13345711113757e-06
comp55944_c0	3.68872983596251	5.84043164435516	3.24046246982471e-08	2.14762667069161e-06
comp57705_c0	2.83125686469107	5.10389765131717	3.24905579623302e-08	2.15071696763138e-06
comp38566_c0	4.25283800243668	2.46156209252376	3.25055645936787e-08	2.15071696763138e-06
comp26360_c0	-4.29635976132103	1.17730006515921	3.29548320125963e-08	2.17862248795126e-06
comp47659_c0	8.12127935211431	1.04829989352146	3.31213679034242e-08	2.18780585202944e-06
comp45433_c0	2.58924075512458	8.07147740838345	3.38770395094891e-08	2.23585637676002e-06
comp60476_c0	2.91361975822872	5.80684495263881	3.43520636993532e-08	2.26531981092846e-06
comp47074_c0	-5.82351826785612	0.928202636338654	3.46095170625872e-08	2.28039862049904e-06
comp52214_c0	2.71361806681292	4.76550774481809	3.51647263113217e-08	2.31505499512084e-06
comp27774_c0	-7.62542593159726	0.54836701742423	3.57433797673357e-08	2.35119595863224e-06
comp59575_c0	5.15984264430551	3.75359694741885	3.59536660833773e-08	2.3630658922302e-06
comp54600_c1	-3.67686575024308	3.07779910840994	3.70502729611065e-08	2.43312153254285e-06
comp57701_c0	2.84546977323222	4.96701322359275	3.7186279669079e-08	2.44002996148416e-06
comp53685_c0	2.56167686562171	6.56795680554886	3.74636009366915e-08	2.4561918299545e-06
comp45424_c0	4.31283184089891	1.45284915470062	3.76214527985174e-08	2.46450077765904e-06
comp48700_c1	7.63269455815502	0.607447796127287	3.83770270815055e-08	2.51113061136585e-06
comp48581_c0	3.37431188966265	5.17968965626929	3.83966864526579e-08	2.51113061136585e-06
comp57824_c3	3.64409778741772	4.50386261429119	3.86111896171797e-08	2.52307558291338e-06
comp57030_c0	3.98237962146344	3.48054563850216	3.90099568323898e-08	2.54552617686625e-06
comp50317_c0	-2.95391967213104	3.88158729693196	3.90190378504226e-08	2.54552617686625e-06
comp36094_c0	-3.73285673981058	1.73536141032507	3.90627177426367e-08	2.54627833950542e-06
comp33990_c0	5.25287594221651	1.45737423774898	3.93814679116e-08	2.56290157701994e-06
comp57869_c5	-7.727304830257	0.639933318456651	3.93824570920499e-08	2.56290157701994e-06
comp25088_c0	-3.87296720321179	1.79946452193518	4.01117050366376e-08	2.60821586797755e-06
comp53018_c1	5.48721910976305	0.876849661848527	4.01493904332609e-08	2.60852467015901e-06
comp51535_c0	5.27569027466054	1.47832868359856	4.04528745365362e-08	2.62563630874764e-06
comp53474_c0	-2.67330516728482	6.14732458401505	4.0479070859239e-08	2.62563630874764e-06
comp57170_c3	2.66156086288721	5.09874153205203	4.09853596717453e-08	2.65494841282351e-06
comp49954_c0	3.27716840542697	2.90184945212058	4.09980165012583e-08	2.65494841282351e-06
comp50942_c0	7.7806942443403	0.740590870458519	4.16982603187111e-08	2.69808865929869e-06
comp52840_c0	3.60459590582019	3.59012744744253	4.19979283374875e-08	2.71424683468288e-06
comp51524_c1	3.92076005776803	1.84207687883457	4.20165231798534e-08	2.71424683468288e-06
comp64113_c0	7.63976232768359	0.606484514045812	4.22607841218659e-08	2.72780101195408e-06
comp37417_c0	-5.01737461390682	1.00356827300385	4.26293585621584e-08	2.74935062602963e-06
comp58303_c1	4.42350304076897	10.3190774459017	4.27697712773083e-08	2.75616201415097e-06
comp60847_c0	-3.87196433266121	1.54890353858445	4.33531865905759e-08	2.79148701202197e-06
comp58423_c3	-5.14263351506266	1.11443099429179	4.41745030069031e-08	2.84206049036858e-06
comp34510_c0	3.69641273130937	2.23695355116407	4.44094739472604e-08	2.85485870710152e-06
comp45976_c0	2.70808094411326	6.73239417376965	4.44790643407094e-08	2.85701331445243e-06
comp58274_c5	-2.64704874595991	7.59405482931851	4.50274646970576e-08	2.88989479460475e-06
comp60155_c7	2.87650808133672	5.70309894133893	4.63560353648007e-08	2.97275436830514e-06
comp45943_c2	7.68790122966518	0.65706133450696	4.64584124859429e-08	2.97690923177524e-06
comp49043_c2	5.80029665971627	1.13796872918886	4.65237313349894e-08	2.97799075555006e-06
comp55356_c1	-3.81426593581477	2.9984713371428	4.65504937609184e-08	2.97799075555006e-06
comp58940_c0	3.16492765747707	4.51443837276235	4.66658659675932e-08	2.98296200061938e-06
comp25404_c0	5.44022328505458	0.834889769433007	4.73445153283169e-08	3.02390183023175e-06
comp57681_c5	3.60100838132765	5.90795534454253	4.79027520451852e-08	3.05709110332524e-06
comp55563_c2	3.1600206761519	2.75891844688286	4.80219375877404e-08	3.0622298188498e-06
comp48309_c1	7.71933013955568	0.686393394710704	4.91203911126803e-08	3.12975531434687e-06
comp56784_c0	-2.75294362648209	4.64806797925042	4.92793091190324e-08	3.13735691552914e-06
comp37608_c0	5.64713236635267	1.00710630324246	4.93592244983179e-08	3.13992065947171e-06
comp57518_c1	2.59040222567284	5.51829349689289	4.94887413791773e-08	3.14563308867533e-06
comp44293_c0	5.67798374834431	1.78731441910966	4.99352304451614e-08	3.17146777548223e-06
comp59544_c1	-2.84204778163223	6.56889570518703	5.12775377923199e-08	3.25344669393424e-06
comp48413_c0	-7.59857805592981	0.524436932291844	5.13081594555975e-08	3.25344669393424e-06
comp59502_c11	2.57077916550464	7.52294189549322	5.21782014558449e-08	3.30596910168117e-06
comp61998_c0	-4.61014368594134	1.53409123299502	5.36066942326937e-08	3.39359370677611e-06
comp50529_c2	-5.07694462231218	1.05907783333386	5.36468809061186e-08	3.39359370677611e-06
comp43586_c1	2.73705924654968	5.7416005964275	5.42324786591752e-08	3.42664272976977e-06
comp24884_c0	-5.77466191426888	0.884332202839722	5.42890432395221e-08	3.42664272976977e-06
comp53141_c0	-2.89064137272793	3.98933692149587	5.42991278407689e-08	3.42664272976977e-06
comp48163_c0	2.94583355831706	7.72185776073721	5.53463469503638e-08	3.48994851283588e-06
comp36910_c0	5.40049567941866	0.799007716401221	5.58870595748871e-08	3.52124043856125e-06
comp59568_c3	-3.00638707568478	5.36351386392432	5.69794931445926e-08	3.58721691379856e-06
comp58157_c1	-2.58676374422334	6.01756429622128	5.76452097884427e-08	3.6262454090825e-06
comp54646_c1	-4.55135623346565	2.47936117705717	5.77502373379618e-08	3.62996908486447e-06
comp52161_c3	-3.04354457415011	3.16992946686276	5.78260666956648e-08	3.63185301842185e-06
comp57965_c1	3.79657246040447	3.17624586111976	5.81536833501147e-08	3.64953531509171e-06
comp59756_c1	2.68663581048711	6.27651237911445	5.82228012113765e-08	3.65097991539177e-06
comp49019_c0	-4.81951922767003	0.789879868398569	5.84406034592949e-08	3.6617384124784e-06
comp46342_c0	-7.64079690566041	0.563446048073793	5.93667124043779e-08	3.7168254985884e-06
comp46244_c0	2.74345617821777	9.87739888053282	5.96893083372164e-08	3.73407071958863e-06
comp59113_c5	3.09958179252236	3.82538702717406	6.00587660798707e-08	3.75421800691372e-06
comp47267_c0	8.08013308538945	1.01323950078459	6.01853345600055e-08	3.75672190449457e-06
comp55246_c1	-2.78411599797039	4.66789658494132	6.01936905365423e-08	3.75672190449457e-06
comp48486_c0	2.61404539076181	7.70838571689089	6.02847675159451e-08	3.75944354527192e-06
comp60010_c5	3.63386354976788	4.99660451363192	6.03469285067985e-08	3.76035908010223e-06
comp53537_c0	-3.25058272584505	3.36312606621721	6.09899915550709e-08	3.79744209211483e-06
comp42705_c0	-7.69530660947069	0.61215012779514	6.1246602042609e-08	3.8104239082267e-06
comp58245_c0	3.50396605297204	8.99221632549938	6.1503951580312e-08	3.82343128823323e-06
comp32971_c0	-7.77641265196335	0.677696027182196	6.15530208318353e-08	3.82348054655727e-06
comp38965_c0	7.67683032229626	0.648994378025528	6.16485751770593e-08	3.82641497292157e-06
comp45555_c0	-3.666701957608	1.70489432026137	6.3269087285578e-08	3.92392203909984e-06
comp58750_c0	-4.40460232127597	3.16006507086552	6.38608487748658e-08	3.95752375752785e-06
comp52193_c0	-8.19547790355849	3.26348907227415	6.39982047733446e-08	3.96293496469439e-06
comp54037_c1	7.55961091235281	0.540116599039459	6.42028936058264e-08	3.9719433030793e-06
comp39839_c0	7.55961144045372	0.540116599039459	6.42439850407782e-08	3.9719433030793e-06
comp49802_c9	5.87162712641605	1.18187767759871	6.44122817682112e-08	3.9792420466151e-06
comp30680_c0	-4.59693698519034	1.87780069244868	6.53578658140962e-08	4.03451100125535e-06
comp50665_c2	-5.29568676303504	1.77956277244088	6.60368796692195e-08	4.07325142750975e-06
comp58252_c1	5.46300174571085	0.84356115777724	6.79147366868053e-08	4.1858204131193e-06
comp53175_c2	-3.26182865932758	2.6479975005841	6.92556673353111e-08	4.26514743179572e-06
comp33224_c0	-7.56745078691424	0.497152714350343	7.05393233393476e-08	4.3408266271585e-06
comp55034_c0	5.14895654874239	1.87365470544619	7.08930362509571e-08	4.35920619413008e-06
comp57125_c1	3.61002166980668	3.26021481195587	7.10626896683469e-08	4.36624822268689e-06
comp49111_c1	2.96785488370353	3.81153480019841	7.12448133615283e-08	4.37404494063541e-06
comp60823_c0	3.42892199306739	2.2025144658237	7.13375990542976e-08	4.37634896010946e-06
comp27713_c1	-5.57936301796171	0.759703147110408	7.19413654944047e-08	4.40899368229672e-06
comp48252_c0	-3.42993639396477	1.852618561693	7.19810708621278e-08	4.40899368229672e-06
comp56803_c6	3.35854044769647	2.16331491542738	7.20543976745836e-08	4.4100743751386e-06
comp55288_c0	-3.92840001767899	4.04552977423088	7.25421600295036e-08	4.43649925264607e-06
comp60056_c2	2.55202667915692	6.56924055629365	7.27918995546268e-08	4.44833769508248e-06
comp55971_c0	3.32158257706248	2.22809170320753	7.31209775691837e-08	4.46500254626198e-06
comp33940_c0	4.70528967511556	2.09385208555788	7.33524519930212e-08	4.47568632156802e-06
comp50091_c1	3.45508096337539	2.61489998750711	7.41322138314759e-08	4.51978229656587e-06
comp59915_c2	7.71817112011041	0.667596566446103	7.42505483134917e-08	4.5235147506771e-06
comp52733_c0	3.04105184080724	2.93727629042089	7.63150598043829e-08	4.64571592732308e-06
comp53968_c0	-5.61101249688324	0.744019062744266	7.65056554113656e-08	4.65249559417698e-06
comp60467_c0	2.61192418442802	6.58670873164837	7.65439179688204e-08	4.65249559417698e-06
comp40075_c0	4.94395043390858	1.1548123359878	7.74684004328702e-08	4.70507656892859e-06
comp59487_c0	2.59499768420605	7.73429226549584	7.76777691562803e-08	4.71417750146225e-06
comp59614_c0	2.86915871580124	5.28730549862337	7.77565330532323e-08	4.71534430419827e-06
comp63912_c0	-7.63698003724909	0.560635679473093	7.81589052859215e-08	4.73611869911224e-06
comp59182_c3	-3.75733313443464	2.49461709656988	7.84882677974045e-08	4.75244061260446e-06
comp37090_c0	3.19071280092369	7.96307618788243	7.92045409304323e-08	4.79214701080925e-06
comp59164_c1	3.69676463063005	2.07750736347787	7.92764143523306e-08	4.7928341528933e-06
comp57447_c0	2.58408752165217	5.25657274046773	7.94237024461734e-08	4.79807613274942e-06
comp47830_c3	-4.75887559719599	1.28786872566977	8.06929976655753e-08	4.87104018453956e-06
comp61818_c0	-4.18802280541713	1.08264085883252	8.10426237016015e-08	4.88841946271374e-06
comp51668_c1	5.50070507766862	1.68954616258016	8.12077441754195e-08	4.89304288243773e-06
comp25683_c0	7.55175525642658	0.538586015553734	8.12810923864471e-08	4.89304288243773e-06
comp46314_c0	7.55175484573038	0.538586015553734	8.1304617902853e-08	4.89304288243773e-06
comp54696_c0	8.45965357297901	1.36141945917346	8.14595499732613e-08	4.89864456972841e-06
comp56038_c0	-3.25139753258167	3.89756388782175	8.17871450757563e-08	4.91461312811443e-06
comp61887_c0	4.89920417359934	1.13645764149785	8.26070742570999e-08	4.96011954062779e-06
comp54934_c1	-4.06966399816254	1.28054485357867	8.31552556654307e-08	4.98925234352004e-06
comp51003_c0	4.59275353405059	1.34292686851237	8.38192618605477e-08	5.02528517796633e-06
comp27055_c0	4.45122854476422	1.20684131107306	8.45103495338691e-08	5.06288590978283e-06
comp51864_c1	8.27828136143502	1.19543996225806	8.46405362769372e-08	5.06685248117698e-06
comp55448_c1	2.50598382017671	6.33806950747514	8.76173964533834e-08	5.23968327278981e-06
comp48520_c1	-7.6099388155727	0.533041273063435	8.76599494494437e-08	5.23968327278981e-06
comp52050_c0	-3.10147705846221	2.45549211971737	8.79990827722173e-08	5.25598744832341e-06
comp59700_c2	3.62893581673234	7.44793579787715	8.81850689528164e-08	5.26312680933994e-06
comp58420_c4	2.549648807148	5.34489494597415	9.02516320139617e-08	5.38240888845915e-06
comp55716_c7	3.27439472128517	3.63199507269196	9.07894214096775e-08	5.41040736360049e-06
comp61380_c0	-7.60686405765304	0.534159218550307	9.09534343741968e-08	5.4144179217451e-06
comp56265_c0	-3.16526466504534	3.59480809077791	9.0993450092081e-08	5.4144179217451e-06
comp58083_c0	2.91925996266348	4.73533324170458	9.26422598386179e-08	5.50838914186089e-06
comp31027_c0	5.44242523214726	0.817275202148594	9.31891864937737e-08	5.53675197383375e-06
comp49185_c0	3.54514257422067	2.48543394756015	9.48423770587322e-08	5.63075069016082e-06
comp42530_c0	7.55849722351301	0.536543362434119	9.51907700766462e-08	5.64720134779049e-06
comp57127_c5	3.99604788705555	5.19966732084898	9.62170864277784e-08	5.70381514071379e-06
comp48261_c0	3.24112557721277	3.80885431419769	9.84474382929672e-08	5.83166691500726e-06
comp52094_c0	3.02813775092421	3.07891243497434	9.87626186536293e-08	5.84596459996172e-06
comp60261_c0	3.6843657499663	3.26436974327932	9.91857338361688e-08	5.86662504413049e-06
comp48117_c1	4.05008091310154	1.49808612059254	1.0050611671847e-07	5.94028652088516e-06
comp55274_c1	8.84911907200815	1.6659635852199	1.00876082341472e-07	5.95588477915757e-06
comp62601_c0	-7.54854104563541	0.482592271583222	1.00920433005839e-07	5.95588477915757e-06
comp48141_c0	-3.49214223771689	2.25344321319099	1.01029323407705e-07	5.95787147026569e-06
comp55568_c0	3.65098297118673	2.33270927793031	1.01402825231858e-07	5.97544818120378e-06
comp49769_c0	-8.80934118334561	1.63871369081608	1.0148131998776e-07	5.97562755517516e-06
comp53626_c0	-2.77065040290974	3.88569684594998	1.02400566884475e-07	6.02527674344989e-06
comp54902_c0	3.30568124877736	2.68499151091567	1.02675718317548e-07	6.03698159987492e-06
comp58407_c3	4.04538509980045	2.4490161770336	1.05145646280509e-07	6.177618723865e-06
comp26480_c0	2.51094708085679	9.29590060061415	1.06928508685344e-07	6.27771012555266e-06
comp37319_c0	2.60342266228477	9.52592007430497	1.07371817511468e-07	6.29660606319651e-06
comp55915_c2	-3.65844340720411	3.06786001702098	1.07409371221587e-07	6.29660606319651e-06
comp56753_c1	2.59857774141887	5.16367553533024	1.10027855346197e-07	6.44533736358243e-06
comp54978_c0	3.07098187439338	5.09267416072739	1.12208393372406e-07	6.56821326437633e-06
comp52328_c1	-5.52262210323813	0.710450489130328	1.16094979258686e-07	6.79069886433434e-06
comp42510_c1	-7.53956344353454	0.472274053106894	1.17081954847688e-07	6.84230998459083e-06
comp57944_c5	-2.99730569919537	3.64570870980236	1.17180033728627e-07	6.84230998459083e-06
comp53022_c0	-3.98899893077051	1.9173591085292	1.17236513707115e-07	6.84230998459083e-06
comp58086_c0	-2.93626865897233	4.0071929958241	1.1865190176499e-07	6.91981735484937e-06
comp37464_c0	-5.62173191492892	0.797673734098161	1.19964893391831e-07	6.99124326102991e-06
comp34252_c0	4.51776631388524	1.27766686948403	1.2013042029513e-07	6.99574202717204e-06
comp26585_c0	2.53737661237192	7.23487164136458	1.22099256619533e-07	7.1051719507791e-06
comp52785_c0	6.07431382550885	2.2334269559442	1.25091753275979e-07	7.27396605558314e-06
comp57928_c3	2.81552138400224	4.25284549991385	1.25353757676732e-07	7.28287380969449e-06
comp58442_c6	-2.67195220432304	6.22828964985748	1.25428854864623e-07	7.28287380969449e-06
comp64243_c0	-5.52569017628395	0.713082497221578	1.25547099690315e-07	7.28439908305735e-06
comp52323_c1	-3.94740697643677	1.36212185439814	1.25706291446097e-07	7.28829617587072e-06
comp56943_c1	2.49223527275809	6.71647934819774	1.26186509478557e-07	7.31078665997968e-06
comp35132_c0	-4.90644192632156	0.949166390493561	1.27451084938836e-07	7.37865385677693e-06
comp59998_c0	3.06806095546229	4.5174393914246	1.28324234499602e-07	7.42377724480204e-06
comp58423_c0	-4.18465546739614	1.41740705999331	1.29398336323225e-07	7.48045170690739e-06
comp38811_c0	5.40913857773958	0.802527159099751	1.30310298957661e-07	7.52767714598675e-06
comp59383_c2	4.56557781895329	1.69703821656656	1.31198836411355e-07	7.57348151963768e-06
comp37317_c0	2.59631870530421	9.65262935336643	1.31913933507914e-07	7.60921458113132e-06
comp57701_c1	2.85621455454669	6.40926686464237	1.33750011377956e-07	7.70658383925496e-06
comp60018_c0	3.78791237912928	8.24141431884036	1.33796547670748e-07	7.70658383925496e-06
comp56714_c3	6.19647109066967	1.50760756899868	1.34590891124043e-07	7.74670347829437e-06
comp52681_c0	-3.11134312002146	2.87114695046854	1.35956127179718e-07	7.81960008460893e-06
comp53085_c0	2.67466479693222	7.1991063482814	1.36657798023504e-07	7.85425322617089e-06
comp60274_c1	2.62215295242704	6.58662743582406	1.3741641713179e-07	7.89212677332895e-06
comp46774_c0	-6.06108541515669	1.1960850880106	1.38947605382946e-07	7.97428362226375e-06
comp54467_c1	-3.13951405092621	2.84592561406931	1.39419237733651e-07	7.99555699440075e-06
comp37262_c0	2.49351240294722	7.78048533710347	1.45515629324852e-07	8.33914061280679e-06
comp46361_c1	-3.96301388531041	1.97312329285316	1.46442362016745e-07	8.38618122152145e-06
comp46273_c0	5.35506291097459	0.750642216392142	1.46689136564775e-07	8.39424344421501e-06
comp46106_c0	-7.72138184061317	0.628081085737673	1.47778793129421e-07	8.44521085570433e-06
comp52330_c0	3.75430805634073	11.7116115687318	1.47793056048766e-07	8.44521085570433e-06
comp41284_c0	3.8298030265675	1.53690489484532	1.48156909350308e-07	8.45989838762437e-06
comp58197_c5	2.66853803230308	4.41266122506303	1.50110406811678e-07	8.56526953103606e-06
comp59639_c1	5.42020702782736	1.59122989829784	1.5028603861012e-07	8.56911733036926e-06
comp34922_c0	-3.30154285182807	2.41825296967242	1.50451258500954e-07	8.57236634677488e-06
comp57214_c0	-2.72444682052656	4.42483920964292	1.52535575880459e-07	8.68487783907724e-06
comp58006_c3	4.9974649296548	1.21750375961328	1.52960403771226e-07	8.70280963956707e-06
comp55782_c3	-3.94029478567087	1.31823042683092	1.53947046346958e-07	8.75265766233505e-06
comp26513_c0	2.57084441879677	5.58542182258276	1.54902631667487e-07	8.80066967391196e-06
comp59473_c4	-2.51727899896402	5.86413252755319	1.56255722522418e-07	8.87118062226019e-06
comp58533_c1	-2.46131535773413	6.82033015024351	1.56416170805826e-07	8.8739285900076e-06
comp57553_c0	-2.79850887090552	5.17703852862794	1.58990798889497e-07	9.01353778185346e-06
comp51742_c2	-2.93182467228722	3.04692720386143	1.59862516824779e-07	9.05647458512567e-06
comp52631_c0	-3.71929930203701	1.60763977630643	1.66165739350875e-07	9.40683373184411e-06
comp60309_c0	2.43057361616011	12.000121370253	1.68151894536749e-07	9.51247278244001e-06
comp59076_c3	-2.48127469985071	6.52409092415802	1.69627703195854e-07	9.58265438729138e-06
comp60062_c2	7.7850760395413	0.718998197705426	1.69634483402347e-07	9.58265438729138e-06
comp49774_c3	4.12498012625708	1.28894617507308	1.71030541191974e-07	9.65463138407924e-06
comp58431_c4	2.81457593675834	4.96255084866668	1.72893607721553e-07	9.75284959967186e-06
comp59178_c0	-2.89426824817252	4.28303905031847	1.75797678794913e-07	9.90960879920162e-06
comp26467_c0	2.50190485650348	6.6548018904741	1.77528443724976e-07	1.00000534954298e-05
comp53038_c0	-3.43724736894468	2.10869443793438	1.77799705689137e-07	1.0008215274253e-05
comp60197_c0	3.00759069509299	4.97499115574487	1.81350391383845e-07	1.02008307153474e-05
comp54750_c0	2.90079985674524	9.59211588380272	1.82385517270049e-07	1.02517747212708e-05
comp50715_c0	-3.38914247692973	4.15507630291263	1.83071469125808e-07	1.02830335342517e-05
comp55083_c0	3.099856266998	4.6581723539148	1.86061190431109e-07	1.04435579170471e-05
comp55381_c2	-3.65592039469641	1.76626425866717	1.86852034362277e-07	1.04805200208626e-05
comp57576_c1	2.79880902729879	3.74407777169216	1.87559227618794e-07	1.05127411664408e-05
comp47127_c1	5.32095185253578	0.715295504777531	1.88278660829922e-07	1.05456023048578e-05
comp57672_c0	-3.10514792517234	3.72792556699404	1.89297662307433e-07	1.05951841392837e-05
comp35988_c0	5.30760734883774	0.717868713027353	1.90746700863986e-07	1.06687485605416e-05
comp50830_c0	4.26258774860872	1.41615789763568	1.91593298740088e-07	1.07085375207595e-05
comp53983_c2	7.72623584556298	0.699374334076486	1.92461657943941e-07	1.07435424558683e-05
comp56036_c0	7.72623542143585	0.699374334076486	1.92490899441624e-07	1.07435424558683e-05
comp37432_c0	-2.98488048055085	4.56579135092845	1.93135339578459e-07	1.07719195487848e-05
comp59889_c1	2.73226790775376	4.05298387098632	1.93738626806355e-07	1.07979630573093e-05
comp57155_c6	7.53831353078528	2.75587587791924	1.94562643101769e-07	1.08362635520513e-05
comp56856_c0	3.1395967410821	3.72595707399873	1.95544490077747e-07	1.08771161124365e-05
comp36482_c1	7.57110029981402	0.541678336886528	1.95570819632945e-07	1.08771161124365e-05
comp51524_c2	3.39330356252969	2.19551124395724	1.97011060022361e-07	1.09495290826042e-05
comp57771_c6	3.45473779674886	2.0292861277963	1.9768899877943e-07	1.09795028150997e-05
comp47659_c1	5.66856154169266	1.03043581893134	1.98469266830214e-07	1.10151138498151e-05
comp53025_c1	-3.72937284980792	1.61695790427981	2.00465256494319e-07	1.11181007346593e-05
comp50241_c2	-7.5873900450468	0.511667212564386	2.06237114299413e-07	1.14288030486731e-05
comp54982_c0	2.54893787724134	5.06631654304862	2.06399118307327e-07	1.14288030486731e-05
comp59161_c8	-2.91048001102905	3.84301786682591	2.06500298774621e-07	1.14288030486731e-05
comp60392_c0	3.21092760628074	4.02050609087519	2.10208086606396e-07	1.16258870468855e-05
comp58932_c1	2.941921722033	3.49885780176987	2.12785231885755e-07	1.17602076623307e-05
comp55896_c0	2.57467475064969	5.29496686109197	2.15966214476164e-07	1.19276905301937e-05
comp60112_c4	7.42156500842574	0.422215330382013	2.17361930027809e-07	1.19933072837623e-05
comp59658_c0	7.42156564769822	0.422215330382013	2.17457155513109e-07	1.19933072837623e-05
comp58718_c0	2.46626522421697	7.9708425691142	2.18695242254166e-07	1.20531972799497e-05
comp25111_c0	-4.98690526355443	1.02415544758624	2.19232252929361e-07	1.20743916549044e-05
comp26580_c0	4.16158367804756	1.8456540579146	2.19867654693809e-07	1.21009717749097e-05
comp51618_c0	7.48485981485231	0.471933745376538	2.2217928611711e-07	1.22197064452702e-05
comp25476_c0	-7.72545361166118	0.630829818466462	2.23727671582517e-07	1.22963274543121e-05
comp57595_c5	-2.45121059387313	6.7921977191517	2.24364739711176e-07	1.23227898893103e-05
comp50042_c1	-3.42197686551458	1.5940113356714	2.2563965159299e-07	1.23809810197197e-05
comp53466_c0	2.57036824251253	4.22224647763677	2.25736898098148e-07	1.23809810197197e-05
comp35489_c0	5.24598636532229	0.653561844058209	2.26801238248624e-07	1.24289875824438e-05
comp48136_c1	5.25522533345553	0.675209471757224	2.2692604760431e-07	1.24289875824438e-05
comp53435_c0	2.8295743225376	3.16152769185076	2.27927572224853e-07	1.247521478413e-05
comp59766_c0	-2.98276448933642	4.47711680982064	2.30259388349432e-07	1.25941390178775e-05
comp46159_c0	5.57854960624417	0.925931437153208	2.30726809792809e-07	1.26109955892206e-05
comp48717_c0	3.61539462942123	1.71754778860159	2.32183005748432e-07	1.26818357739794e-05
comp40203_c0	4.64050342171878	1.37017773373445	2.35029413232212e-07	1.28284593374073e-05
comp56807_c4	-4.29145043590277	2.77667104328465	2.36547922063719e-07	1.29024510189563e-05
comp49307_c0	-5.21043096613884	1.71397985549625	2.36822521160644e-07	1.2908538784172e-05
comp49355_c0	-4.12133764162781	1.65759946151591	2.3855515199749e-07	1.29940367833901e-05
comp52376_c0	8.36781345683754	1.28130572738252	2.39666421551378e-07	1.30455951343282e-05
comp59519_c3	-3.05407632379551	2.39635186782203	2.40036414412721e-07	1.3056760978759e-05
comp43828_c0	7.36971469032157	0.380593189848954	2.4154050968588e-07	1.31206960943847e-05
comp49903_c0	2.45542106207208	8.0289342153434	2.41543136979165e-07	1.31206960943847e-05
comp48798_c0	5.27885471982953	0.699081667273551	2.43699710695374e-07	1.32287685999746e-05
comp60149_c5	-4.55635085228919	1.36114017482842	2.45912622789994e-07	1.33397491865375e-05
comp53211_c1	4.3127900813496	3.17352721060092	2.47778616862842e-07	1.34317718527859e-05
comp56527_c0	3.24538828287548	3.10801101468805	2.49150822097967e-07	1.34969192608324e-05
comp47813_c0	3.5761946632425	1.83512083621555	2.53389291722555e-07	1.37171418421973e-05
comp54647_c0	2.57180066566049	7.33168378702376	2.56480058233867e-07	1.38749755000437e-05
comp59407_c1	3.33329742981365	3.98604122378172	2.58212917007366e-07	1.39591841734241e-05
comp59628_c1	4.31130564606909	7.27060548643826	2.60177276425737e-07	1.40557845263588e-05
comp54179_c0	-3.3003581175822	2.16422927241017	2.64054272807294e-07	1.4249412062301e-05
comp48776_c0	-3.06769879959953	2.44437758186867	2.64121225109633e-07	1.4249412062301e-05
comp58283_c0	7.42798217078739	0.435281963156211	2.65631566018847e-07	1.43211398210529e-05
comp58881_c4	-2.4245455739455	5.92699316812549	2.65911793095558e-07	1.43264953070579e-05
comp58258_c6	7.42797707508027	0.435281963156211	2.66323994298427e-07	1.43389490308913e-05
comp48506_c0	-4.59558658468752	1.17872347376674	2.68125383191304e-07	1.44261292278316e-05
comp26521_c0	2.62887115112645	7.26466932893356	2.68442435496474e-07	1.44333825179126e-05
comp53140_c0	4.36326068408346	1.14507006159965	2.70535551759505e-07	1.45360550636371e-05
comp38494_c0	5.2781616528064	0.67799139991015	2.73785571394897e-07	1.47007074365454e-05
comp47830_c1	-4.79090797055198	0.849124188529224	2.74690672482364e-07	1.4739313394262e-05
comp52979_c0	2.82638661476949	3.60362874999565	2.75069157084328e-07	1.47496290940566e-05
comp39876_c0	-3.59996486105144	1.92017436533705	2.80018367679354e-07	1.50048543314189e-05
comp47779_c0	5.50778653627948	1.68691770232388	2.8025820526391e-07	1.50075521289361e-05
comp54422_c0	3.12893671237903	3.96864391148698	2.80712012993478e-07	1.5021696430453e-05
comp54689_c0	3.04562191156692	3.54037856043704	2.84201427546783e-07	1.51981558813488e-05
comp59060_c1	3.24688952478675	4.14867610168422	2.88388691361592e-07	1.54116706930815e-05
comp51540_c0	-3.92732057185569	1.12334799455079	2.89469858023975e-07	1.54590177246398e-05
comp43545_c0	-3.8747986564204	1.11206622533404	2.91508414537637e-07	1.55573955006512e-05
comp58754_c0	3.10069427120207	2.28463730079769	2.94479582775731e-07	1.57053794452896e-05
comp37343_c0	2.48596192599524	6.42106864560227	2.97021611120908e-07	1.58276966128517e-05
comp44569_c0	-7.43578383442135	0.382403142270257	2.97172752980598e-07	1.58276966128517e-05
comp57692_c3	3.12946336909796	2.89674917617293	3.00723400812394e-07	1.59971831294009e-05
comp57325_c5	-7.59166358403461	0.514564507702886	3.00758919679263e-07	1.59971831294009e-05
comp57744_c7	2.51893280642053	5.85456547009887	3.02293859335956e-07	1.60680344735224e-05
comp60080_c3	-3.83777050856117	1.2671712010083	3.04732314082053e-07	1.61867837310426e-05
comp47530_c0	-4.65765808141263	1.75679154023742	3.06305465172175e-07	1.62594413781308e-05
comp44039_c0	-4.45487073600614	1.52749753468491	3.11400090044736e-07	1.65188049105512e-05
comp59361_c4	-2.56407082211104	6.32803481906593	3.11929269791843e-07	1.65358006949426e-05
comp58431_c3	2.80835762648772	3.52814180551333	3.12305114848168e-07	1.65446506962275e-05
comp60880_c0	-3.60423759465774	2.16792238821548	3.13781908587092e-07	1.66117736485221e-05
comp48292_c0	2.45378389811758	6.37429962847607	3.1483504804933e-07	1.66563934338403e-05
comp57215_c4	2.46679439330981	5.20904161374731	3.15603407705774e-07	1.66858973877768e-05
comp50698_c0	-5.79510618901212	0.896434969523157	3.17534253200918e-07	1.677678140044e-05
comp51593_c0	-2.89312478182907	2.53557133779677	3.202259448367e-07	1.69077164034145e-05
comp38696_c0	7.40166946408519	0.412837588151147	3.22616691134082e-07	1.70225978155418e-05
comp54887_c0	2.34037767700335	7.78073155434575	3.22850821827208e-07	1.70236100119128e-05
comp55144_c0	2.67093579416731	6.12392685474825	3.23101079176013e-07	1.70254706384971e-05
comp59703_c0	4.21115318127459	1.0023647810276	3.23341543345744e-07	1.70268130927125e-05
comp49613_c1	2.97005319645849	2.95675742531982	3.24920805152381e-07	1.70986065430322e-05
comp37430_c0	7.36009648011598	0.376055337578724	3.2741039936308e-07	1.72181781003695e-05
comp54851_c0	-2.59239120198082	4.18534411017871	3.33315981373868e-07	1.75093775436274e-05
comp55813_c0	-3.22132468612051	3.29170183141528	3.33389832394224e-07	1.75093775436274e-05
comp59352_c1	2.40259883972411	7.26581917118546	3.3942370012835e-07	1.78144583343043e-05
comp59033_c9	-3.17955777219712	2.28888789420089	3.42538366357785e-07	1.79660238921657e-05
comp34808_c0	-3.24752574681706	2.58547911219949	3.43561369537905e-07	1.80077544050513e-05
comp59304_c0	2.58579391518717	5.2284541926943	3.48656989155519e-07	1.82627545529947e-05
comp38404_c0	3.96653721145277	1.40335775501466	3.53497451046991e-07	1.84957393397912e-05
comp51063_c1	2.40422243522883	5.53608063965446	3.53572006722861e-07	1.84957393397912e-05
comp57642_c6	2.80829437647971	3.75236595893421	3.53863345096849e-07	1.84987611012048e-05
comp56180_c0	5.94600783328335	1.23840036329533	3.56696898135268e-07	1.86345894692711e-05
comp58881_c2	-2.32680506733394	8.12513710723945	3.5694043983713e-07	1.86350203656301e-05
comp56941_c2	2.5788617882129	5.12878150759718	3.58599480166655e-07	1.87093018641099e-05
comp50779_c0	-2.90758418491465	4.6550565658317	3.63442637669248e-07	1.89495019491552e-05
comp57695_c1	2.6994673675053	4.71471149707382	3.67911227082484e-07	1.91698692590169e-05
comp56441_c0	3.23236167217681	6.9845003408205	3.68762559663519e-07	1.91963519829264e-05
comp60373_c2	2.41582293886484	8.24358958328235	3.68904250281113e-07	1.91963519829264e-05
comp36482_c0	5.17667473493015	0.608981333249687	3.7081090605717e-07	1.92828975369809e-05
comp26786_c0	5.57631958913431	0.950204853490694	3.7233272633169e-07	1.93468553304242e-05
comp52247_c0	4.42041285467919	2.73628158757223	3.72529380155014e-07	1.93468553304242e-05
comp55301_c0	2.40260382429143	6.43542040243694	3.78339201359507e-07	1.96357053790771e-05
comp51623_c0	-3.66033432695027	1.33410722789251	3.87714618294785e-07	2.01091094003462e-05
comp52979_c1	2.69707888632816	3.74405416909118	3.88683041854006e-07	2.01461441307562e-05
comp55245_c0	4.09106757862878	1.25697664887194	3.94088088473835e-07	2.04129382073507e-05
comp54326_c0	2.3824046123107	8.27954518658095	3.94748604370277e-07	2.04337873970729e-05
comp50469_c0	4.83418662177178	2.39376703252107	3.95694503130321e-07	2.04693722752569e-05
comp53489_c0	-2.77586747425256	3.53316969389313	3.97463080683899e-07	2.05474402918304e-05
comp51648_c0	3.26323890787136	2.43376652615034	3.98735804135982e-07	2.05997892705581e-05
comp57433_c2	3.01123595382283	5.6223171681364	4.00114264947019e-07	2.06575291196473e-05
comp57997_c2	-2.55846758595919	3.8856823319926	4.01394468246352e-07	2.07101240981386e-05
comp56198_c0	2.71335551060146	4.31881361393274	4.04529639672391e-07	2.08582961799568e-05
comp60073_c2	2.3120487834422	7.47187070946236	4.09008476836055e-07	2.10755122686654e-05
comp57220_c1	3.0612699959006	4.46764092754272	4.17051648211353e-07	2.14759905635182e-05
comp56087_c4	2.46350593012262	5.33781162769399	4.21456623599801e-07	2.16887219834182e-05
comp58633_c0	2.88746507006981	3.56594467098544	4.22420877133765e-07	2.17242279533228e-05
comp58420_c0	3.2024857675062	1.91042013098089	4.24616086946617e-07	2.18188998831379e-05
comp48282_c0	2.54685332723584	5.90575283038713	4.24812732733981e-07	2.18188998831379e-05
comp56756_c0	2.55674658341721	6.12166148020238	4.35088802663943e-07	2.2332208737642e-05
comp57518_c3	3.91174271696749	1.3927833953247	4.38343284730956e-07	2.24846825177507e-05
comp54826_c1	5.31155269807081	0.702238116729142	4.41457501534785e-07	2.26297687145977e-05
comp66607_c0	7.31345180082753	0.332859164679553	4.4295731914494e-07	2.26919642425356e-05
comp49868_c0	2.52265772111998	8.28238794141351	4.52778630259145e-07	2.31801000244952e-05
comp53306_c0	3.3879249084515	2.8160763485652	4.53231096032284e-07	2.31882749190316e-05
comp59753_c3	-3.22248993555517	3.25950965799514	4.59435427152171e-07	2.34764777320073e-05
comp49245_c0	2.51462493968887	5.33451608957555	4.59457069970724e-07	2.34764777320073e-05
comp57845_c0	3.65628401508565	4.58495099029091	4.64435880378716e-07	2.371557529988e-05
comp55904_c3	-7.36704398459274	0.327285690701751	4.66583936012276e-07	2.38099105336574e-05
comp36619_c0	-7.73382952890278	0.636321588593879	4.67849354852853e-07	2.38591120766202e-05
comp46363_c1	5.30312038904986	0.709427617355871	4.68712101588397e-07	2.38877282713639e-05
comp60420_c0	4.50928392008669	0.790458361623413	4.84094963339613e-07	2.46558437308901e-05
comp60566_c0	5.16743297439525	0.603741534652335	4.87194255587437e-07	2.47977492598132e-05
comp56087_c5	2.48583467756106	6.21417095077977	4.96245227942886e-07	2.52422131071603e-05
comp59309_c3	-2.59501495754856	5.73904339006789	5.00493700879296e-07	2.54419772887929e-05
comp56987_c1	-2.57738069949827	4.31933488978602	5.05379158968726e-07	2.5673844779451e-05
comp54148_c0	2.94566830646855	2.86030894648997	5.05888143691404e-07	2.56832276232151e-05
comp55835_c0	5.64645249511769	1.03366439093005	5.17397515756789e-07	2.62507148305073e-05
comp49533_c2	-5.74961410849717	0.926505944268566	5.17798084691743e-07	2.62542192762492e-05
comp54886_c0	3.13365668092415	3.95232758220378	5.1883760732262e-07	2.62900957532592e-05
comp59923_c0	-2.62424646392258	5.09759922284908	5.22154304586435e-07	2.64412396220851e-05
comp42496_c0	-3.78222588365683	1.59876295719824	5.24991748577958e-07	2.65517316623599e-05
comp40846_c0	-7.4953928128333	0.439788085079868	5.25006777651936e-07	2.65517316623599e-05
comp34930_c0	-5.59592767993217	0.723361458181639	5.26019351986217e-07	2.65859646828056e-05
comp47225_c0	-5.59593050698484	0.723361458181639	5.26472063260464e-07	2.65918755983198e-05
comp46683_c0	-7.44458241424135	0.388528097783957	5.28767138384834e-07	2.66797520399968e-05
comp58526_c0	-2.64343601817152	3.30562372572574	5.28885600863584e-07	2.66797520399968e-05
comp60261_c6	3.43712079664378	2.0106433323446	5.31502156746824e-07	2.67946781108795e-05
comp53929_c0	-6.61222562285926	2.490042990173	5.32977638284936e-07	2.68519694494457e-05
comp56966_c0	-2.59882017661128	4.75818786819466	5.3647407786145e-07	2.70109411904316e-05
comp57495_c1	7.51400899066175	0.516458666361639	5.37500038856029e-07	2.70454037975595e-05
comp63894_c0	-4.72543221245725	1.25734995323785	5.40298624221537e-07	2.71689591998232e-05
comp46091_c0	-4.74137294229334	0.762647545028756	5.50588342672494e-07	2.76688110097201e-05
comp50199_c0	8.05535708407928	1.00110246216172	5.57170307372112e-07	2.79818206553988e-05
comp37352_c0	2.39022803743298	6.6117540644607	5.60157489957929e-07	2.81140133378821e-05
comp46723_c1	2.46813236538867	5.75752182427956	5.62001016267183e-07	2.8188675419471e-05
comp59732_c1	4.14187804509799	0.948321474872032	5.77673761121465e-07	2.89564457006702e-05
comp50606_c0	3.99595156474404	1.46842396712933	5.82029951747621e-07	2.91563505050347e-05
comp55251_c0	2.35060551858979	7.89158436455163	5.84524629810525e-07	2.92628104654638e-05
comp36213_c0	-7.31049511071043	0.2769620618109	5.87093241467013e-07	2.9372834890048e-05
comp50113_c0	5.06377836848119	1.30254860062401	5.87558280057816e-07	2.93775430696332e-05
comp58870_c0	2.3902449560334	4.98203235501689	5.89600310586147e-07	2.9443016303184e-05
comp51243_c0	4.26294461164416	1.41557240698249	5.89611281163269e-07	2.9443016303184e-05
comp48579_c0	-3.85722330442154	1.02258429190836	5.91473448463129e-07	2.95173948612674e-05
comp52392_c0	3.00032457365824	2.29321554307229	5.95516771348917e-07	2.9700461444624e-05
comp49887_c4	7.3343698642912	0.357446624095018	5.96735564733091e-07	2.97271287413533e-05
comp44832_c0	7.33436961546341	0.357446624095018	5.96802165415622e-07	2.97271287413533e-05
comp57805_c0	2.60138609071044	4.06470558890208	5.98601576248985e-07	2.97980177481731e-05
comp59794_c5	-3.40510074106785	4.7106844973675	6.0024056625146e-07	2.98608370644155e-05
comp57027_c5	7.48983621663694	0.495506581191589	6.02640319395501e-07	2.99459656787677e-05
comp56068_c3	3.16659509280172	3.26638697003794	6.02707979797165e-07	2.99459656787677e-05
comp46128_c0	3.31999619700613	2.72441562544036	6.03498505500639e-07	2.99664439731317e-05
comp58811_c2	-2.94698977035533	4.29132053097802	6.04302251934096e-07	2.9987552663489e-05
comp50140_c0	2.49969908016255	8.67810969470313	6.21844893815005e-07	3.08329938898162e-05
comp58899_c4	-5.34945891435534	0.516147801863452	6.22118009519392e-07	3.08329938898162e-05
comp41125_c0	7.28450497688321	0.308312284596425	6.27218767120461e-07	3.10663534316281e-05
comp55122_c0	2.47980607180753	4.32121186029696	6.34221127449669e-07	3.1393549420554e-05
comp57972_c0	2.44358276623633	4.80801775783992	6.37866262171841e-07	3.15542598986556e-05
comp37425_c0	2.466151362046	7.29085992270098	6.38625379995754e-07	3.157209205386e-05
comp51268_c1	3.65559038793405	2.31506735005637	6.39979403580149e-07	3.16192943132528e-05
comp62503_c0	-5.45383416321823	0.607006346780872	6.42443001919529e-07	3.17212240081202e-05
comp48040_c0	7.34852006991411	0.371568479796433	6.55079978532167e-07	3.23250337817876e-05
comp57603_c1	-2.40980385821246	6.83555319956904	6.56250481649117e-07	3.23626288269791e-05
comp43318_c0	4.94615488435764	1.13245871404935	6.59151111874654e-07	3.24854442497578e-05
comp57783_c0	3.44893948806483	3.5388444983002	6.60906817261604e-07	3.25517158086454e-05
comp67956_c0	-7.31488361839636	0.280161990571823	6.61593186556425e-07	3.25652695973165e-05
comp51744_c0	-4.15864700253989	1.39743013162451	6.64047010481333e-07	3.26657510454106e-05
comp54266_c0	4.12377002049491	0.932897031471876	6.67345991463426e-07	3.28076568453829e-05
comp26143_c1	7.65953583257304	0.646564810323607	6.77094364086213e-07	3.32662509561191e-05
comp59689_c1	5.2423289000603	0.658766015686484	6.81270201009366e-07	3.34506625230879e-05
comp38619_c0	2.96827104242242	2.66492294674026	6.90618356492253e-07	3.38694257811348e-05
comp49805_c1	-3.2559446436483	2.57570449388029	6.90654208216425e-07	3.38694257811348e-05
comp32574_c0	-4.13069982872772	0.990498444367201	6.92851949971966e-07	3.39561767239045e-05
comp55402_c1	4.50928776213181	0.773956430767238	6.93549823930061e-07	3.39693583830779e-05
comp59780_c2	-2.4287699108521	6.60282679302664	7.02901561549106e-07	3.44061191428478e-05
comp50328_c0	-2.91076092963358	3.33207062168037	7.12890287762597e-07	3.4856266383051e-05
comp58734_c7	-2.30497032492861	5.93709349622641	7.12978087356439e-07	3.4856266383051e-05
comp37275_c0	2.5030121969443	7.42488822704997	7.18557353590462e-07	3.51073558587359e-05
comp55391_c0	7.55035324360247	0.516690956154773	7.19121925846724e-07	3.51132783015627e-05
comp37717_c0	-2.52498936076669	4.42098261799314	7.21344004232686e-07	3.52000762730896e-05
comp54340_c0	3.13382289238844	1.96206807624667	7.28264513878453e-07	3.55158997750367e-05
comp53888_c0	2.85868843093628	2.50020452927721	7.35437377324112e-07	3.58436337518107e-05
comp35160_c0	-4.23151213231625	1.11306299254056	7.39724166087545e-07	3.60303900553305e-05
comp49535_c0	-2.44884877767692	4.95637841538741	7.49151261637046e-07	3.6467136306326e-05
comp47421_c1	-3.89090262905516	1.12497024737534	7.5041896040708e-07	3.65064073988208e-05
comp54040_c0	-3.19781829852909	2.69912189805754	7.56205722256215e-07	3.67583616201815e-05
comp56607_c0	-2.49013855376113	6.50031269460685	7.56526337970123e-07	3.67583616201815e-05
comp54211_c3	4.04222649980105	1.18994222656222	7.58528855073305e-07	3.68330636376154e-05
comp62888_c0	7.42144361378139	0.413218213254436	7.60479368104666e-07	3.69051504133097e-05
comp52197_c4	7.51299208265921	0.485926762527067	7.61117930158399e-07	3.69135204841488e-05
comp58449_c0	-2.66119701107451	4.74860384614146	7.62034797857378e-07	3.6935369617813e-05
comp48889_c0	3.65667655229364	1.93747921321734	7.66650101032317e-07	3.71363433343477e-05
comp58059_c1	-2.67297821816661	3.73051903413693	7.69195125154365e-07	3.72368488490835e-05
comp27579_c0	5.13493870049869	0.564209903592602	7.7511347571986e-07	3.7494710365869e-05
comp59992_c0	5.13493841990643	0.564209903592602	7.75468573836707e-07	3.7494710365869e-05
comp26531_c0	2.31133182609667	6.74941806612109	7.7751627964612e-07	3.75707820815699e-05
comp50939_c1	-4.67757042352613	0.708182761442361	7.86286746283682e-07	3.79714170847081e-05
comp54474_c2	2.78035998657181	3.57735619558521	7.88350929818115e-07	3.80479008474497e-05
comp56851_c2	2.5070575643812	4.46374620083814	7.97256416527098e-07	3.84418485467283e-05
comp25704_c0	5.16290923667512	0.594253557674567	7.97484275840284e-07	3.84418485467283e-05
comp47679_c3	-7.32395928581807	0.286556666574957	8.01794446837058e-07	3.8626106079713e-05
comp56291_c0	2.36735794255371	6.15442230435736	8.03553301267754e-07	3.86873057186048e-05
comp51383_c0	-3.0224689649405	2.40826034327553	8.08407870066601e-07	3.88973845087514e-05
comp48974_c0	7.80919540281921	0.781841232862354	8.12791712238495e-07	3.90845724454017e-05
comp54512_c7	-5.26149005096705	1.23346085676181	8.15966033569101e-07	3.9213406488252e-05
comp69276_c0	-7.27231134031977	0.244487111635803	8.19633941788951e-07	3.93657905128824e-05
comp45141_c0	5.377826691649	0.75249604783553	8.20897308786731e-07	3.94025733082426e-05
comp47912_c0	3.14121244292151	2.25867529678765	8.27403286796939e-07	3.96711963668164e-05
comp55010_c0	2.732773130575	4.11760835784345	8.27495503705611e-07	3.96711963668164e-05
comp53819_c0	2.64758711125969	4.25973413253902	8.34211738091784e-07	3.9968986960152e-05
comp58381_c0	2.36267149262118	5.29596931140766	8.37038472323944e-07	4.00801753141379e-05
comp59560_c2	-2.62702775369859	4.19721089827204	8.42267799554245e-07	4.03062039014481e-05
comp60614_c0	-3.52045398954782	1.88102101899489	8.43622808271779e-07	4.03466683528482e-05
comp43713_c0	2.72795557755772	4.30607265248228	8.45307980953445e-07	4.04028646852938e-05
comp57665_c2	2.5926023455079	5.14259770790465	8.48844049637983e-07	4.05474064458858e-05
comp58612_c0	-2.59630349112989	4.55693269090376	8.49487058264778e-07	4.05536621624546e-05
comp47282_c0	-3.81688070125188	4.90445026230459	8.63005863913357e-07	4.11742177205265e-05
comp61208_c0	7.32540333596125	0.337252996314382	8.69434377729918e-07	4.14559501997783e-05
comp47903_c0	-4.6429436841004	0.678880042189639	8.77277529639065e-07	4.18047551563684e-05
comp56877_c0	-3.72966125584192	3.39478525230851	8.90940675451159e-07	4.24303130216815e-05
comp53018_c0	3.12581550143951	3.18511172014946	8.96825237051436e-07	4.26848929983393e-05
comp48877_c0	2.78480307582532	3.77416287031778	8.98190678029338e-07	4.27242063118592e-05
comp45158_c0	-8.18125846886525	1.03344592517876	9.04984263894111e-07	4.30215178368245e-05
comp52521_c0	3.90239970796503	1.08998182336696	9.14373785341791e-07	4.34418052941119e-05
comp57170_c1	2.54549428399599	4.07198829545852	9.21907850838831e-07	4.37734891358421e-05
comp55426_c0	-2.74013023053126	3.01411579831775	9.34074651215736e-07	4.43246125234482e-05
comp47111_c0	2.33589079270473	5.35978866343545	9.38870732125329e-07	4.45255228225113e-05
comp37325_c0	2.37106338526028	8.95311016351271	9.52882437153588e-07	4.51629779414285e-05
comp47781_c0	-3.02963119641798	2.16178301719495	9.55873094820272e-07	4.5277627533894e-05
comp51824_c1	3.0323835933135	2.6057702739629	9.5687236749342e-07	4.52978688781299e-05
comp61735_c0	7.18334443302232	0.227878748326756	9.62755864914169e-07	4.55491647224237e-05
comp52725_c4	-5.53340497718855	0.675822412304426	9.66312670765325e-07	4.56901475892197e-05
comp49883_c0	-4.24393673609584	1.08175557100375	9.67905982744816e-07	4.57381777609825e-05
comp33309_c0	5.53902073595861	0.921075129465892	9.69182714725502e-07	4.57711996562582e-05
comp58921_c1	2.38989946711991	4.3555788333234	9.70514217353754e-07	4.5796528551233e-05
comp49309_c0	-3.75239811221208	1.22677158606676	9.70875534255737e-07	4.5796528551233e-05
comp59051_c2	3.00811807462183	3.38116020564306	9.79382557303378e-07	4.61703090213513e-05
comp25402_c0	-7.22396197235567	0.204656970606724	9.85526098483824e-07	4.6432291180143e-05
comp37353_c1	2.35582231338058	7.01301303461006	9.89392897746536e-07	4.65867586852723e-05
comp37700_c0	5.32604742274019	0.749973250531797	9.91658549927069e-07	4.66656954816839e-05
comp55569_c0	2.45240586111753	4.90206786387157	9.92412531239223e-07	4.66734442171112e-05
comp49088_c1	3.20513254766535	3.89715971167251	9.93285135280159e-07	4.66867593050762e-05
comp53346_c0	-3.50082202768454	2.28862080322879	1.00729371780471e-06	4.73171145648961e-05
comp57212_c5	3.19305882145651	3.24868648856263	1.00816396115558e-06	4.73299214935155e-05
comp58584_c4	2.80089839532615	8.40393780028275	1.01350573534344e-06	4.75525122828586e-05
comp40750_c0	-3.83461369580254	1.11216905811777	1.01791672983144e-06	4.77311942486206e-05
comp58810_c4	3.77230808462551	3.37110910920153	1.02072727422135e-06	4.78346623615718e-05
comp46735_c1	7.70969488680676	0.694079358466472	1.02752600574765e-06	4.81247972378523e-05
comp50357_c0	5.33634574209403	2.38428082581753	1.0325528162906e-06	4.83316492301413e-05
comp26553_c0	-4.10225381656056	0.673897419058891	1.03458112982408e-06	4.83979863561357e-05
comp49709_c1	-7.22849558025528	0.207952847669081	1.03780275711929e-06	4.85200357503486e-05
comp47062_c0	7.66783578935619	0.657312478238709	1.04178425448003e-06	4.86774461183267e-05
comp33936_c1	7.29710091681317	0.312596432135881	1.04608861651823e-06	4.88497478417613e-05
comp48139_c0	3.00715153180534	2.53106408181053	1.04688866921142e-06	4.88583003611522e-05
comp59769_c3	-4.10961450200723	1.00891299355037	1.04766915216219e-06	4.88659300247901e-05
comp47435_c0	4.02836863520387	0.851166152383345	1.05450256258147e-06	4.91557083307182e-05
comp52766_c0	4.61257264967679	0.890754427988396	1.05551622432758e-06	4.91740173238353e-05
comp54930_c1	4.79541184266047	3.44470631596609	1.06182299209108e-06	4.94387531749686e-05
comp56621_c1	-3.26781695127038	1.84905022576637	1.06245557670927e-06	4.94391417272604e-05
comp60538_c0	2.51111316873869	3.67317464193033	1.07104798799129e-06	4.97811124820989e-05
comp50016_c0	5.92507383506205	1.2666917556295	1.07106170115149e-06	4.97811124820989e-05
comp59503_c1	2.46002140952429	5.27013564290921	1.07623669435472e-06	4.99922990945452e-05
comp57506_c2	2.36198322649772	5.00379266914269	1.07716035872314e-06	5.00058752933847e-05
comp55431_c1	4.11268216462796	3.63149178573787	1.09866210141658e-06	5.09741885003467e-05
comp49353_c0	2.33981262182654	7.49353732354983	1.10302428997979e-06	5.11466163595487e-05
comp59107_c0	-7.21485939241661	0.19806036765411	1.10895595922107e-06	5.13915757837036e-05
comp59363_c2	2.81451063985678	6.89442536682783	1.11231704036763e-06	5.15171913918575e-05
comp52894_c0	-5.47677826324552	0.626711747050165	1.11820351299385e-06	5.17595558302746e-05
comp52462_c3	2.28996862152731	6.24427878109439	1.12195069366402e-06	5.19026711375564e-05
comp57759_c0	2.23722096626188	7.23821146497267	1.13077204103969e-06	5.22802188431421e-05
comp55876_c0	3.70105921275518	2.62573407100386	1.13170473773979e-06	5.22928141915133e-05
comp48599_c0	2.92552451716921	3.16716529428699	1.14375963601582e-06	5.28190200657826e-05
comp59570_c1	2.30483221836311	6.22243713985971	1.14836530216673e-06	5.3000806274069e-05
comp71362_c0	-7.28372144769702	0.257727045784882	1.16371983893588e-06	5.36781872591048e-05
comp46454_c0	2.35563019238734	7.79711392821924	1.16842845040159e-06	5.38640074757601e-05
comp56489_c4	2.2611671972525	7.41519343195596	1.1724100142876e-06	5.39888500699613e-05
comp45328_c1	-7.23308919110111	0.211247088590562	1.17249993207406e-06	5.39888500699613e-05
comp63796_c0	3.97590214557878	1.6947935542274	1.18221313728176e-06	5.4404473131655e-05
comp59002_c0	3.47377133765583	1.44423170045691	1.18385778519256e-06	5.44485207488185e-05
comp58477_c1	2.32669176788175	5.0841943921783	1.19575697556439e-06	5.49638750480118e-05
comp25696_c0	4.62791148492293	1.39645793827568	1.21126227447596e-06	5.56442928516365e-05
comp49423_c0	7.62470479395201	0.619513446922836	1.21941855328823e-06	5.59865101460141e-05
comp50712_c0	2.53114707451782	3.745027573695	1.22043913102819e-06	5.60009030928746e-05
comp55914_c0	7.58014960726342	0.580620493437929	1.24856428615697e-06	5.72582761432227e-05
comp58276_c2	2.78787744242199	6.58902584109596	1.26128664730258e-06	5.78082414234474e-05
comp44561_c1	7.890461133514	0.857107499031262	1.272709014834e-06	5.82980227101435e-05
comp59097_c6	-3.66544501057669	1.37182275685881	1.27768757943038e-06	5.84922419672291e-05
comp58706_c5	3.52399815170236	5.19496126397486	1.28281754562082e-06	5.86931639489449e-05
comp50253_c3	3.90423020385764	2.0198335278739	1.30662630614809e-06	5.97479773791123e-05
comp46436_c0	2.39762343109055	4.2948749866739	1.31189097375461e-06	5.99540988057654e-05
comp61857_c0	-4.17290140270988	0.692459114421163	1.31565542654544e-06	6.00415816149595e-05
comp33252_c0	-4.17290173190171	0.692459114421163	1.31572967201933e-06	6.00415816149595e-05
comp52607_c0	-7.37474657874371	0.327613644069934	1.31607956771638e-06	6.00415816149595e-05
comp35689_c0	8.27011823168006	1.12720402069837	1.32220727657584e-06	6.02864099582784e-05
comp58237_c0	3.68184650928891	2.80000471769722	1.32532395895117e-06	6.03937469648868e-05
comp34772_c0	3.34370624416091	3.03066084646637	1.32706174496234e-06	6.04381616672068e-05
comp50252_c0	6.28282134154069	3.76040687098084	1.32814657990763e-06	6.04528051621288e-05
comp48603_c0	-3.16739471583172	1.69943803393503	1.33944031528579e-06	6.09318400518778e-05
comp45106_c0	-7.17872647269002	0.167172127535883	1.34343931097407e-06	6.10741032959357e-05
comp60172_c0	-7.17872643840546	0.167172127535883	1.34410992619624e-06	6.10741032959357e-05
comp59912_c13	3.53427002101578	2.05063864029513	1.34858659424982e-06	6.12423794025179e-05
comp51054_c0	2.64497200290337	4.71206484247397	1.35214873416952e-06	6.13689556432617e-05
comp47636_c0	-4.03846980408677	1.33345654269215	1.37223815097576e-06	6.22450683385619e-05
comp47777_c0	-5.57988784387463	0.765086395885587	1.37372019118596e-06	6.22766258853676e-05
comp25947_c1	4.17475297007007	0.987727836126774	1.37460998064467e-06	6.22813134193805e-05
comp61032_c0	-7.458725982235	0.397701761316137	1.37841758205882e-06	6.24167089692171e-05
comp44303_c0	7.16550934552168	0.211559825697514	1.37917449331595e-06	6.24167089692171e-05
comp37424_c0	2.28603939945908	6.93206895000325	1.38330325154649e-06	6.25678093770591e-05
comp44313_c0	7.31169139345851	0.32232085305643	1.38465911210394e-06	6.25933887097716e-05
comp45205_c0	4.1546918016403	1.28991708833037	1.38826799630744e-06	6.27207284880508e-05
comp45193_c0	3.35722598215062	1.51560543890569	1.38973683458694e-06	6.27512927950122e-05
comp59922_c8	-3.88742032814135	0.824996284549817	1.39570960824279e-06	6.29850742240574e-05
comp56084_c2	-2.41456356891672	5.59899979763927	1.4029402607737e-06	6.32753221600319e-05
comp67634_c0	-7.23778732419017	0.214539678561626	1.41236187177438e-06	6.36639999332154e-05
comp24743_c0	5.22165065734009	0.659227502955613	1.41484875184838e-06	6.37398215572468e-05
comp52950_c0	7.34749791298446	0.37631169717287	1.41689698443248e-06	6.37958068618918e-05
comp57800_c0	2.4921593461839	3.38660348290371	1.4242872348422e-06	6.40921163137881e-05
comp51574_c9	-7.17406889829719	0.163824739854067	1.43003552079391e-06	6.43142437316053e-05
comp59241_c0	-4.58508989173346	0.629560129798425	1.43108802819747e-06	6.43250515012549e-05
comp41522_c0	4.00760409473525	0.83262067620106	1.43249464951294e-06	6.43517548194984e-05
comp55823_c0	2.67848270369629	6.21816721470365	1.43707701923326e-06	6.4521010683818e-05
comp56419_c0	-2.4394134152884	3.70898514534054	1.44595289022953e-06	6.48827325514381e-05
comp57972_c3	2.43712329146739	6.57639828030062	1.4501709355713e-06	6.50150823464704e-05
comp58470_c0	2.39714957353244	4.29103738050479	1.45054420518205e-06	6.50150823464704e-05
comp51173_c2	2.23600204201529	6.55711764392746	1.45932178137351e-06	6.53497998739492e-05
comp33063_c0	-4.0505606931488	0.922793389444314	1.45966231867847e-06	6.53497998739492e-05
comp54285_c0	2.35956877197608	8.54297378864164	1.46255539886577e-06	6.54423305281189e-05
comp39277_c0	-3.00195654108711	1.86319897668372	1.47061184795487e-06	6.5765662194341e-05
comp59923_c1	-2.29287397335223	7.01065981270571	1.48849962761214e-06	6.65134795244703e-05
comp63374_c0	-5.47384919748823	0.681379123768242	1.48901374003316e-06	6.65134795244703e-05
comp57913_c1	2.3783581440216	4.21987825034493	1.4908393892323e-06	6.65574908612227e-05
comp49974_c0	-7.33358076130488	0.292944347620054	1.50404212656612e-06	6.7109088665865e-05
comp50563_c2	-4.05174219007495	1.22136003888583	1.50976946016895e-06	6.73267069121175e-05
comp52571_c0	2.60075732244475	3.15843169539877	1.51371081619217e-06	6.74644811095125e-05
comp56782_c13	2.28487240506061	5.6544674771697	1.51957900647201e-06	6.76879289840137e-05
comp48090_c1	3.69270525236007	1.19393866808456	1.53060245234467e-06	6.81406316038481e-05
comp57595_c3	-2.32057824950162	4.73446380534731	1.53671367136176e-06	6.83742618304384e-05
comp39405_c0	-4.2177409402152	0.726674712717513	1.53823014271198e-06	6.84033066101324e-05
comp54584_c1	-3.03035560056226	6.11729669428426	1.54115150285977e-06	6.84947575056067e-05
comp49347_c0	-2.62691305750975	6.26146116913221	1.54312153209708e-06	6.85438486935258e-05
comp59617_c1	-3.23898553824001	1.46519107611948	1.55234194558415e-06	6.89147588275331e-05
comp49371_c0	2.3421272053674	6.78999961232214	1.56081483557933e-06	6.92520863658528e-05
comp49907_c0	2.32509557893618	7.56158273298097	1.56296151541884e-06	6.93085045126857e-05
comp56974_c0	2.65717821203568	4.26843173091554	1.57884049999335e-06	6.99734688074837e-05
comp26498_c0	2.36624863047469	6.685626079569	1.58120854873625e-06	7.00392258676521e-05
comp60346_c2	5.77479572992621	2.36367258298674	1.58293899932249e-06	7.00766829554733e-05
comp60914_c0	-3.48613039986939	1.21680430478155	1.60555906506759e-06	7.10383644660828e-05
comp26503_c0	2.46385713313624	6.3609579767968	1.61010417519288e-06	7.11996876443891e-05
comp37406_c0	2.48322708071889	6.61091659255334	1.61423309708199e-06	7.13424369731008e-05
comp54888_c0	-2.38197734451288	4.42766353691394	1.61750203691637e-06	7.1447040614467e-05
comp26878_c0	-5.47377840009224	0.623991220609043	1.65655370659909e-06	7.31312134943933e-05
comp59451_c2	-2.57790503489279	4.2214719277314	1.6628467635971e-06	7.33681341672014e-05
comp59059_c2	2.41237050913955	5.8485070222145	1.6663199060035e-06	7.34804399975339e-05
comp59794_c0	-4.39222694570833	1.74749292182729	1.67473991593434e-06	7.3810643629429e-05
comp58891_c0	-3.35207329423297	3.29800704894866	1.68421137964182e-06	7.41565078388072e-05
comp57026_c2	2.63719920835293	4.04603668983605	1.68446012704724e-06	7.41565078388072e-05
comp59890_c1	2.68814915363925	3.81896802590074	1.69067369287466e-06	7.43887032233222e-05
comp61893_c0	-7.60971550479739	0.526134737455993	1.69287978153758e-06	7.4444411892279e-05
comp57386_c0	2.71403937491962	4.32537478032939	1.7174111561727e-06	7.54812686779809e-05
comp58499_c0	7.1478054156805	0.194935277474413	1.72075390007335e-06	7.55862385645641e-05
comp53749_c0	2.39362639766632	5.18790459152878	1.77144915546572e-06	7.7769956576347e-05
comp53186_c1	4.10285449740063	0.925199020454283	1.77598456535621e-06	7.79258734579758e-05
comp51420_c0	-2.75249549099379	2.68474725655549	1.7949094158785e-06	7.87126416545745e-05
comp55986_c0	2.93603469855736	2.07855744500803	1.80787854826003e-06	7.92375058902302e-05
comp56050_c0	4.55544342192011	0.843580889214919	1.82530128699785e-06	7.99568786664508e-05
comp59788_c3	-2.32967072550844	4.56684476984041	1.83496835258082e-06	8.03359085439738e-05
comp58617_c4	3.37306884923644	1.84956121002885	1.83622029941247e-06	8.03463046923583e-05
comp60072_c5	2.49229591485269	4.06914157202098	1.8473039817373e-06	8.07866527054733e-05
comp26249_c0	-4.55718767460109	0.651992860575971	1.85936322026676e-06	8.12691543498383e-05
comp37410_c0	2.64119579885104	6.92236057923246	1.86627739707161e-06	8.15263671101349e-05
comp57809_c7	2.42191479679352	6.36877120584314	1.87158431120248e-06	8.17131234084481e-05
comp51368_c0	-3.72645620005888	1.90164287860771	1.8740845211545e-06	8.17772010969229e-05
comp57222_c1	2.70794847465014	4.69728373830307	1.88794169599111e-06	8.23365057162997e-05
comp48469_c1	2.30074885930337	7.34831660708245	1.90742044590054e-06	8.31402266895304e-05
comp52454_c0	2.20877879806457	6.17954365811555	1.91283658604653e-06	8.33304426723318e-05
comp37982_c1	-5.6748978477658	0.785122422613645	1.92460767135663e-06	8.37971429157635e-05
comp54673_c2	7.13325138912041	0.184707659325758	1.92670240119512e-06	8.38422546550836e-05
comp33469_c0	-7.14156910210141	0.135533778583689	1.92822946311905e-06	8.38626278141493e-05
comp59677_c2	2.29287671160239	5.33929041965024	1.93905977037835e-06	8.42586320034253e-05
comp28152_c0	-7.37972190087047	0.330758571949152	1.93946244450365e-06	8.42586320034253e-05
comp53313_c0	-2.30239838660638	8.33103590422031	1.94949142786127e-06	8.46479010938512e-05
comp36885_c0	2.29639045009992	4.61438083053578	1.95827831651075e-06	8.49828407612795e-05
comp37442_c2	-7.98414766794635	0.854202173509242	1.96524946264883e-06	8.52386594700572e-05
comp49755_c0	6.01231842341085	1.31350717576968	1.98270980800642e-06	8.59488965978655e-05
comp42892_c0	-7.50157003756928	0.433098277458697	1.99422179096084e-06	8.64006409312406e-05
comp54702_c0	2.43639831181703	3.7120428672241	1.9989438318815e-06	8.65434046062285e-05
comp48308_c0	-4.0472758176929	1.26701155137859	2.00051937052882e-06	8.65434046062285e-05
comp57589_c2	-2.58433439149591	3.83243991441108	2.0007951342063e-06	8.65434046062285e-05
comp47524_c0	7.65457268088392	0.649352124321561	2.00247792221407e-06	8.65689131885548e-05
comp52558_c0	2.24649491609733	6.41924218897355	2.00936957828246e-06	8.68194551175083e-05
comp51223_c0	2.19802028900305	7.01808567131764	2.02227736870351e-06	8.73295230773989e-05
comp45295_c0	-7.16443950908388	0.157125327852133	2.02467801902359e-06	8.73855446477653e-05
comp25607_c0	4.30234476991025	0.617079851470049	2.03071472279578e-06	8.75983525766357e-05
comp57063_c0	2.47650371032413	4.6515270005502	2.03724666596923e-06	8.78322801840486e-05
comp56214_c0	-2.82222358109526	2.16231141408435	2.05141140982452e-06	8.83948488828574e-05
comp56856_c1	3.81515918516119	1.26894089045543	2.06667654348788e-06	8.9004195523489e-05
comp64810_c0	-7.1272354009401	0.125342377213475	2.08957102746796e-06	8.9941269458932e-05
comp58006_c10	3.33016911639229	3.37512230051197	2.09469276537483e-06	9.01127497691042e-05
comp56251_c1	2.1885053820642	8.22038524269284	2.09590286228578e-06	9.01158581922757e-05
comp59979_c2	2.46182455980709	6.23451469285138	2.10720389313382e-06	9.05150333228187e-05
comp43864_c1	-3.44383940033314	1.44916626067731	2.10747258737203e-06	9.05150333228187e-05
comp59119_c0	2.46028538934041	7.18415232204176	2.12124843643461e-06	9.10573197383115e-05
comp53992_c0	-2.44813749446736	5.41445890651108	2.12793259015512e-06	9.12947633844502e-05
comp41536_c0	-4.00928319755625	0.596277286727639	2.13078008203823e-06	9.13674346060344e-05
comp61929_c0	-7.19766883965608	0.180545851588751	2.13822783068562e-06	9.16371785511203e-05
comp48829_c1	7.23464173487025	0.280727358359022	2.14182248765608e-06	9.17415896159405e-05
comp58507_c4	7.10029068883879	0.157281324715416	2.14865957011622e-06	9.19490009955171e-05
comp56326_c9	7.10029130333108	0.157281324715416	2.14933274153883e-06	9.19490009955171e-05
comp53689_c3	7.10029204699063	0.157281324715416	2.15014772716446e-06	9.19490009955171e-05
comp58195_c3	2.47937871570721	4.28161234102274	2.16125211812729e-06	9.23739916371091e-05
comp58175_c0	7.67536638923876	0.610865947713449	2.18295292490549e-06	9.32511805283658e-05
comp42793_c0	-3.80234183637584	1.22815926364361	2.20594747765003e-06	9.41826599905146e-05
comp57071_c8	2.72365028336397	8.47791673600961	2.22245887566809e-06	9.48364873351491e-05
comp58708_c0	-2.51769681457395	6.36424827490224	2.23302108487237e-06	9.52358841684473e-05
comp58924_c0	2.53739029828352	8.95838681101044	2.24134348466843e-06	9.55393770948627e-05
comp49134_c2	-3.07561076749184	2.0696362226044	2.24987352231004e-06	9.58513895069569e-05
comp48837_c0	-2.82295373273292	2.59942213584938	2.26863569875069e-06	9.65987519921268e-05
comp39282_c0	4.33650716848677	0.630971639447902	2.27435113385918e-06	9.67776687757418e-05
comp62332_c0	-5.41642593463303	0.565699461232778	2.27528149674151e-06	9.67776687757418e-05
comp46361_c0	-3.78310106779072	1.63744910041169	2.27911713790901e-06	9.68887805717959e-05
comp57597_c0	4.08876506042819	1.97072049899626	2.28144456286855e-06	9.69356909520527e-05
comp55267_c1	3.05265321969819	3.93138570379711	2.30136518027216e-06	9.77296626876005e-05
comp53437_c0	-3.05973873663472	2.88244660149248	2.30778528704659e-06	9.7949778643517e-05
comp29424_c0	-5.21388610917165	0.447586458324307	2.33515566641749e-06	9.90583790169249e-05
comp58393_c0	-2.79455059494778	5.07102770944133	2.34491666861428e-06	9.94191944526671e-05
comp57361_c3	2.8245616473755	4.06136420597544	2.37707098760202e-06	0.000100728542079771
comp49950_c0	7.29874333574977	0.307130903409786	2.3852286548897e-06	0.000101020173389631
comp56430_c3	2.20869521337042	9.17417270357751	2.39500546083143e-06	0.000101380030728161
comp26684_c0	-3.26369491237703	1.67896543155553	2.40456620993191e-06	0.000101730362852776
comp52462_c2	2.53657314486868	3.80382518964669	2.409653685003e-06	0.000101891170421011
comp58922_c4	-4.32353388616991	0.859156657651334	2.42190786453276e-06	0.000102354685679365
comp59987_c7	2.67678217445881	3.9967623663244	2.42494831352637e-06	0.000102428523457587
comp37318_c0	2.3645974845608	9.92940452048293	2.44736713774748e-06	0.000103320378434149
comp53078_c0	-2.74949330600387	5.78232697679865	2.44985515132356e-06	0.000103370313334936
comp58969_c3	-3.02024231670956	3.23330125732425	2.45895793863376e-06	0.000103699153238474
comp59692_c1	2.36000643627274	4.18601584049191	2.49443827660326e-06	0.000105139444954072
comp58588_c4	2.93555803269027	2.05880000034498	2.4970063633714e-06	0.000105191705836517
comp50832_c0	4.73017777442789	1.82700656011224	2.50295054271918e-06	0.000105386060623507
comp42298_c0	-7.08874217710946	0.0927659314600741	2.5075362967417e-06	0.000105523043127336
comp46711_c1	2.73984010671936	5.84804508877636	2.51152582642527e-06	0.000105617441007153
comp53719_c0	-3.71358646758897	3.13778719606703	2.5124466073748e-06	0.000105617441007153
comp49884_c0	2.17027873380874	7.06946141126888	2.51876726987852e-06	0.000105826975600588
comp61299_c0	-5.3004138185907	0.529111609432199	2.52011474326272e-06	0.000105827448330681
comp32120_c0	-7.09361170478779	0.0962143603041316	2.52470540484921e-06	0.000105964039935693
comp56843_c1	2.75244728801587	5.50099499005219	2.53377286081561e-06	0.000106288282205368
comp60419_c2	-2.79230551444574	2.78158385937891	2.54229359920464e-06	0.000106564596541929
comp59846_c1	2.27300721848642	5.07335556228768	2.54305089034264e-06	0.000106564596541929
comp57332_c2	2.34662507745457	4.57537011859293	2.54446151051863e-06	0.000106567322671372
comp45536_c0	2.171439675459	6.86625996610286	2.57165904247325e-06	0.000107595079749249
comp57797_c2	2.22907428092629	6.57036645304598	2.57171790004077e-06	0.000107595079749249
comp43584_c0	-2.8583157350688	2.70562085355601	2.58803708289466e-06	0.000108220669972637
comp50660_c2	5.53232336216499	0.892755717474531	2.62920314294004e-06	0.000109883274207943
comp44358_c0	3.93119582235499	1.87598813609684	2.63124383241311e-06	0.000109883274207943
comp36834_c0	-3.7546174065288	1.1455244846892	2.63195963550635e-06	0.000109883274207943
comp44794_c0	3.60626950822483	1.1199873254439	2.63819860662353e-06	0.000110061882919387
comp55891_c1	2.51602486610205	5.53298184715666	2.63901710455834e-06	0.000110061882919387
comp57505_c0	2.33636093042537	4.05709147057185	2.71272051711001e-06	0.000113076185386629
comp37442_c0	-7.61444806943645	0.529022517602473	2.72020652755065e-06	0.000113328583259066
comp48882_c0	-3.27364326115372	1.43821184590303	2.72886221815497e-06	0.000113629421038725
comp59662_c0	2.6660923803531	4.48317142222258	2.75451221361635e-06	0.000114637211143564
comp60209_c1	2.23164357968008	6.10602474522655	2.75761465929826e-06	0.000114706052206808
comp37581_c0	-2.25760457419019	5.43282750984074	2.81279406431707e-06	0.000116939882992046
comp26772_c0	-2.87038806014964	1.93923919620131	2.81832478559648e-06	0.000117108344540638
comp58969_c2	-2.16721226600474	8.79013512280247	2.83359987054371e-06	0.000117681319426949
comp46714_c0	-4.95372182866302	3.88788921700657	2.86971834944561e-06	0.000119118880271354
comp49802_c3	7.39874519938366	0.385032157681562	2.8975403254358e-06	0.000120155292557093
comp34342_c0	-5.60621051538836	0.738736724586227	2.89772104173092e-06	0.000120155292557093
comp56753_c0	2.4574742129486	3.25581178199605	2.90573518491858e-06	0.000120424553066649
comp62993_c0	-4.34337034775108	0.38529284939201	2.92886117533864e-06	0.000121319495933915
comp54211_c4	3.89627304142275	3.09109333872806	2.93518174064187e-06	0.000121463431737541
comp52280_c0	2.30132050603963	4.41344214934029	2.93540333016393e-06	0.000121463431737541
comp49268_c0	-3.93064144091954	0.897113856798574	2.93982755119982e-06	0.000121582977664477
comp34311_c0	3.05062193051536	1.67095439713184	2.96140675598948e-06	0.000122411510264933
comp58647_c1	-2.58003446980791	3.29481015699423	2.97464606715908e-06	0.000122894623825212
comp48033_c0	4.92498576008779	0.386261873424562	2.98850982772853e-06	0.000123403018689401
comp38137_c0	2.92458206972962	1.79434262638268	2.99322961719137e-06	0.000123533503101584
comp54916_c0	-2.22717823951183	4.87068406805212	3.02795278244128e-06	0.000124901475216962
comp59094_c3	-2.53326327058022	3.5375225027402	3.04362591189765e-06	0.000125482628108476
comp24841_c0	5.44265779452267	0.862018596682614	3.04595678014971e-06	0.000125513387633235
comp50839_c0	2.59364245182357	5.72405932990053	3.04870205987542e-06	0.000125561182756149
comp59228_c2	-4.35189377007781	0.391372529161557	3.0652001156204e-06	0.000126133084691253
comp48623_c0	-4.23712051339351	1.16131694602676	3.06634334467197e-06	0.000126133084691253
comp52197_c0	7.14623759219055	0.188314714940199	3.0673660161789e-06	0.000126133084691253
comp49791_c0	-7.20795110376233	0.187222997147344	3.09026541688874e-06	0.000127008786067551
comp38756_c0	-4.489876196985	0.549351716523218	3.09214207125873e-06	0.000127019999948973
comp24503_c0	-4.24973680689834	0.800143596078775	3.11380133587645e-06	0.000127843417314712
comp56310_c4	2.36170286389873	4.24438134002055	3.15079309660793e-06	0.000129269672978216
comp55549_c0	-2.89251201645843	5.13288269975481	3.15180417077154e-06	0.000129269672978216
comp54650_c0	-2.69464293154188	2.89234002230757	3.15882117949154e-06	0.000129490413351217
comp57973_c1	2.44006534043442	4.76202273093701	3.16459291103734e-06	0.000129659903756465
comp26614_c0	3.35240851630959	1.76553383471959	3.18673805192773e-06	0.000130499724392257
comp53833_c0	-2.42446439100852	5.30779971878427	3.1927566927986e-06	0.000130678623934344
comp55859_c0	2.53060779646353	3.11649331703123	3.19518948931889e-06	0.000130710646882524
comp61643_c0	4.89322838077266	1.93179924370955	3.20729574315097e-06	0.000131138159815082
comp52063_c0	-2.65407621893402	3.2864979248724	3.21246551045137e-06	0.000131281762622414
comp54689_c1	2.23134341315796	6.70874882173098	3.23127734896935e-06	0.00013198243154256
comp56837_c0	-2.80397924092616	5.42756121737169	3.26193664085797e-06	0.000133166041247067
comp55765_c1	7.02138077572622	0.0975962431828985	3.27411399425002e-06	0.000133594309237819
comp44204_c0	2.33547125283466	5.05555312839131	3.27704629676037e-06	0.000133645102810054
comp63468_c0	7.03634235039295	0.108169940961703	3.28991318222684e-06	0.000134100789562112
comp55205_c0	2.81079062279173	3.89753392504533	3.29254921317563e-06	0.000134139200171963
comp59921_c3	2.34281018132704	5.45987956746401	3.33121330648554e-06	0.000135644608051593
comp49682_c0	4.04687640633757	0.87897550350988	3.38592032847526e-06	0.000137801389565731
comp47795_c1	2.22923985961947	4.78935255847952	3.39799975589112e-06	0.000138221973634731
comp42979_c2	-4.7004100585671	0.726585026785163	3.40083349849696e-06	0.000138266228053111
comp58059_c2	-3.0457005684585	1.49851277441959	3.40260256048729e-06	0.000138267173005661
comp55739_c1	2.94580403442499	2.41623134656071	3.42044089961267e-06	0.000138920768619704
comp33162_c0	-4.56908789196485	0.615290603375595	3.42235921910346e-06	0.000138927436080869
comp44085_c0	-5.17911010259238	0.418706996819596	3.43712086822268e-06	0.000139455192439738
comp53856_c0	2.23989816373328	4.61367325873732	3.47482565021819e-06	0.000140912809355674
comp53317_c0	-3.30110866953255	1.5761851746706	3.47724831134144e-06	0.000140938888950835
comp50981_c0	2.52455704719388	6.91647172212192	3.52682232581095e-06	0.000142852292436366
comp57000_c0	2.26666814421421	4.61751822727024	3.52806328369716e-06	0.000142852292436366
comp52011_c1	7.05135635263822	0.118722858631917	3.53248109721194e-06	0.000142958084015375
comp35548_c0	3.63367787456439	1.165133228056	3.53517097987728e-06	0.000142993874583913
comp33803_c0	-7.03904878191591	0.0523500712746072	3.54146339948156e-06	0.000143154659926757
comp25920_c0	-7.03904867489929	0.0523500712746072	3.54276106335236e-06	0.000143154659926757
comp60094_c1	7.39659236655975	0.425945075830238	3.55756122208962e-06	0.000143679393793103
comp51789_c0	5.68195106228957	1.07750754681972	3.62726674355976e-06	0.000146419928044439
comp57506_c3	2.62949659662585	3.02737963315398	3.65097525153734e-06	0.000147301879239178
comp53689_c0	3.31055025862251	1.49338385630192	3.66020172846994e-06	0.000147598939253101
comp59457_c9	2.37516919621927	3.887492371878	3.71236039104952e-06	0.000149626071557624
comp56214_c2	-2.70308154114571	2.3127619789454	3.73855656388891e-06	0.000150605260072959
comp37401_c0	2.27073726436643	4.90196138005478	3.76646424721428e-06	0.000151652364979727
comp45200_c2	3.59674560667284	1.12449724734097	3.76932857898236e-06	0.000151690576283955
comp25757_c0	4.03218180309365	0.845031581595187	3.78015814470071e-06	0.000152049134028518
comp46278_c0	-4.47494906297316	0.537987337556129	3.82037271838314e-06	0.00015358867965646
comp51472_c1	-2.67010947132084	2.69008353449482	3.85057047465693e-06	0.000154724165916973
comp47262_c2	-7.39010147023893	0.337042963523848	3.85459442344956e-06	0.000154807314271188
comp60086_c1	2.30514047226427	8.6462054224013	3.88909121079091e-06	0.000156113601015423
comp40528_c1	7.21911507346708	0.271110388356882	3.89271383573675e-06	0.000156151104076862
comp59362_c1	7.2191136675822	0.271110388356882	3.8939687439463e-06	0.000156151104076862
comp56859_c0	2.75443866680376	4.01591056003198	3.89766354539513e-06	0.000156220169601087
comp57832_c0	2.4071176416916	3.26615876385033	3.90878947454473e-06	0.000156586857660328
comp59164_c5	-5.35142163239708	0.509099937387938	3.91362617485316e-06	0.000156701354611828
comp52329_c0	-3.37371663714862	1.24970524907119	3.93597505694172e-06	0.000157516568233819
comp56634_c0	2.37037193537995	4.21744557920127	3.96209922297156e-06	0.000158481967858649
comp51866_c0	3.83201222665321	1.34418921930744	3.98726901250068e-06	0.000159378923238831
comp63028_c0	-7.10869086725722	0.106550754915074	3.98854816171116e-06	0.000159378923238831
comp47500_c0	2.35796398550994	3.63493597089636	4.02100210793644e-06	0.000160594728162611
comp24766_c0	5.34906477509477	0.759556100408083	4.04075572742205e-06	0.000161302325028276
comp44037_c0	7.02613911373381	0.105132559352899	4.04982678180674e-06	0.000161528273137526
comp36951_c1	7.0261387163237	0.105132559352899	4.05049496144051e-06	0.000161528273137526
comp49802_c5	7.22523332033036	0.245737432471295	4.05660047323163e-06	0.000161685954173125
comp59095_c0	5.44927634657276	0.799449347988356	4.05998030435672e-06	0.000161685954173125
comp59961_c4	-2.35773571297944	3.63372299489109	4.06057352807921e-06	0.000161685954173125
comp55888_c4	2.92594676777069	3.22308078143481	4.12462082634049e-06	0.000164153690867005
comp38820_c0	-3.3053044501799	1.19426672122866	4.13006315167361e-06	0.000164287730562229
comp58196_c0	2.21811730105447	7.5516898319425	4.16003384092679e-06	0.000165396847473675
comp56452_c1	7.07846570753161	0.150564458658429	4.23222265901524e-06	0.00016818254007594
comp53254_c0	2.32741587617431	8.50696022588255	4.23904498388865e-06	0.000168369169347541
comp68329_c0	4.92326350119932	0.381504123284159	4.24438197820628e-06	0.00016849664576038
comp55489_c1	-2.52242831604914	3.84576997044263	4.2618478900594e-06	0.000169105256034476
comp53745_c0	2.60879300892106	4.10696948810612	4.29717205525368e-06	0.00017042149704759
comp56855_c0	-2.67487385366741	4.35861218269414	4.34902797882032e-06	0.000172391725172468
comp50562_c1	3.83781034628326	3.41857268314643	4.41346810355755e-06	0.00017485855944655
[truncated: 77,200 more rows]
