# Supplementary material for: Cross-tissue and cross-species analysis of gene expression in skeletal muscle and electric organ of African weakly-electric fish (Teleostei; Mormyridae)
Source: BMC Genomics. 2015 Sep 3;16(1):668. doi: 10.1186/s12864-015-1858-9 (PMC4558960; doi:10.1186/s12864-015-1858-9)
Supplement: Additional file 5: — Changes in gene expression between EO and SM for C. tshokwe transcriptome. Results of the edgeR DE-analysis. The table reports the fold-change in the expression levels and relative uncorrected and corrected p-values between EO and SM for all genes in the C. tshokwe transcriptome. (TXT 7336 kb) [file 12864_2015_1858_MOESM5_ESM.txt]

logFC	logCPM	PValue	FDR
comp60824_c0	-9.46612868374489	6.96864515851128	1.40198627473989e-42	1.39773825632742e-37
comp70554_c6	8.85289800171571	10.8936561496112	3.54141353390986e-42	1.76534152545106e-37
comp68943_c1	-9.07044285442269	8.3635549563483	3.06306698580518e-41	1.01792863094606e-36
comp38720_c0	-8.65803208145938	7.88401939578595	1.37940007330851e-40	3.43805122771597e-36
comp38495_c0	7.6875133036083	13.0212773150609	5.39178741845831e-39	1.07509006051608e-34
comp63755_c3	-8.04336170045488	6.79314623198975	1.42067331463016e-37	2.36061445747805e-33
comp69087_c0	-8.81070530127538	7.37739410016502	1.25055420958813e-36	1.78109290047582e-32
comp72627_c2	7.55787414008576	7.13394187389421	6.74283283931429e-36	8.40300256976396e-32
comp42776_c0	8.7034605224125	5.3885811533877	2.50186147528053e-35	2.77142315001159e-31
comp72308_c3	-7.89446695962045	6.42777248072772	3.57722365103095e-35	3.56638466336832e-31
comp64056_c0	7.21833172526571	8.25356836941319	4.33880371878414e-35	3.93241558501475e-31
comp72801_c0	8.77142127588726	5.82343763854698	5.1916926042185e-35	4.31330147968977e-31
comp69562_c1	7.5583566863767	6.32829423675873	5.4261571089023e-34	4.16131988681717e-30
comp65736_c2	-7.60214561168548	6.56073304185117	4.36329327797131e-33	3.10719464238504e-29
comp63236_c0	-8.62076554466821	4.99510248515378	6.37765743649259e-33	4.04510326240164e-29
comp69485_c1	-9.11888628399396	5.54294419411426	6.49183548135112e-33	4.04510326240164e-29
comp64056_c1	8.25172501213994	10.6856079247734	7.97409228822307e-33	4.58077744979323e-29
comp64056_c2	7.4909870378806	10.3330656100714	8.2704589000951e-33	4.58077744979323e-29
comp43818_c0	8.43440202384395	10.6723573204612	1.41386323177814e-32	7.4188380325571e-29
comp66356_c0	-8.10035802821929	5.31052376109452	1.60943107633226e-32	8.02277250085486e-29
comp69981_c7	7.13332774657204	9.86786962790991	2.26615050233247e-32	1.0758495553859e-28
comp69123_c7	-7.67655803886744	6.28738940598362	3.74404537075894e-32	1.69668223331161e-28
comp60916_c0	7.22332290552902	6.22164230930185	3.99968823140266e-32	1.73372572872239e-28
comp68476_c0	7.5622176075371	5.67617027412259	4.91665736455812e-32	2.04239995530979e-28
comp69071_c0	7.61769928750922	6.28813009330073	5.21876377090564e-32	2.08118036667192e-28
comp69593_c10	-9.48100030909665	4.43945264996003	3.91210312395941e-31	1.50009594288224e-27
comp44746_c0	-8.3438717446925	5.09188999314142	4.52412235169441e-31	1.67052380035881e-27
comp62924_c0	-7.56174072452261	5.41059893622641	5.06492021087353e-31	1.80341910808378e-27
comp70480_c3	-7.10285344388244	7.29065241443863	5.5096852569865e-31	1.89413479677856e-27
comp71126_c3	8.10391280476929	9.31701251994085	6.26096305371386e-31	2.08066411188703e-27
comp64072_c0	8.48895782295794	9.83012327754222	7.04966546600289e-31	2.26719515472287e-27
comp41398_c0	6.94175031271749	7.15587228615772	7.67468085034172e-31	2.39107080230162e-27
comp71785_c0	7.93366357797553	4.8036258023932	1.06412424139388e-30	3.21484831800745e-27
comp71714_c1	8.13353158420977	12.6039997949575	1.1300655741843e-30	3.23774145661203e-27
comp71769_c0	7.28299995918485	7.21339165997697	1.14792930119619e-30	3.23774145661203e-27
comp56218_c0	7.28971253575449	7.85173018496433	1.16912938642119e-30	3.23774145661203e-27
comp69981_c6	-7.34789115592851	7.98330778975379	1.71869530586241e-30	4.6310477272585e-27
comp71178_c5	8.17532975136565	8.91390676581545	2.17949944089302e-30	5.71814620417661e-27
comp71714_c0	8.18455845531311	6.34998118506455	3.43869368565145e-30	8.79044729175366e-27
comp70598_c6	7.69395041000292	5.42160684180376	3.7821943073367e-30	9.42683564646368e-27
comp38523_c0	8.28478005938117	10.8872904102168	7.05950300775423e-30	1.71661285698555e-26
comp69242_c0	-7.0687844588523	5.64860921091746	7.62766763771656e-30	1.81060852494626e-26
comp69123_c1	7.80572936881159	6.96682412653899	1.20248239480142e-29	2.73099326144298e-26
comp56561_c0	8.70908184453157	4.78025566670474	1.2052890608894e-29	2.73099326144298e-26
comp68714_c11	8.20604326335555	6.82861331747674	1.98956443334207e-29	4.40785789579787e-26
comp69123_c0	7.666964827758	6.68206904933622	2.13233352245091e-29	4.62146206929974e-26
comp63195_c1	7.56120596480546	5.76476827195184	2.87069930835733e-29	6.05181399800828e-26
comp71683_c9	9.63226976379455	3.59482037888957	2.9364736945095e-29	6.05181399800828e-26
comp68823_c0	6.42540013011052	9.16896081596913	2.97440129494775e-29	6.05181399800828e-26
comp71525_c7	8.37307411876637	4.12193537947546	7.02093501395034e-29	1.37889744294783e-25
comp65628_c0	7.94876622441525	6.43789289614723	7.05374982099154e-29	1.37889744294783e-25
comp44080_c0	7.00965151580848	5.46961247836063	7.84644638574741e-29	1.50435993330742e-25
comp62902_c0	8.43077174900466	8.38226428118705	1.29994629974699e-28	2.44529709897879e-25
comp70598_c3	9.72259273828633	3.72378891721724	1.36642707439524e-28	2.52275333399967e-25
comp65138_c1	7.73931238279058	4.61015267528515	1.44083239068454e-28	2.61175757916503e-25
comp71998_c13	-6.34594927946248	6.81092970996537	1.65101719936064e-28	2.89926896297883e-25
comp71180_c2	8.0212963607792	4.30300890411893	1.65760585463748e-28	2.89926896297883e-25
comp69993_c6	-8.76084122191241	4.72975581960016	1.76143586933898e-28	3.02775641147393e-25
comp70796_c1	6.18656822384276	6.50789974487942	2.03343434713348e-28	3.43605600179943e-25
comp70087_c4	7.65148201626327	6.81768479176751	2.12024263211493e-28	3.52303049489937e-25
comp65457_c0	7.94666480058397	15.1345732800459	2.33271531214109e-28	3.81253636843492e-25
comp71223_c8	-9.23043951526529	4.70631329936932	7.4728485710843e-28	1.20164610321192e-24
comp69241_c0	-10.5659170357867	4.69869650972525	8.71172115545278e-28	1.37862295878599e-24
comp70770_c6	8.77585062730148	4.19042639847409	1.0837470607027e-27	1.68822391735745e-24
comp72681_c1	5.82220515439389	13.0016147939877	1.1343531136342e-27	1.71401744874525e-24
comp69003_c1	7.38086893383009	4.25324385881978	1.13468962573785e-27	1.71401744874525e-24
comp69123_c5	-5.82141458792227	11.479034078533	1.16212005397084e-27	1.72925198538405e-24
comp60916_c1	5.87410358282097	8.67354742928638	1.18947553869207e-27	1.74392857030858e-24
comp67558_c1	-9.98939718848577	4.12234088785605	1.29939088633287e-27	1.87746917673518e-24
comp67392_c0	6.04257889233605	6.33578979670742	1.84601581469157e-27	2.62917483824723e-24
comp70770_c12	8.06440984263981	4.3472414413924	5.73161392605293e-27	8.04823540261548e-24
comp69163_c1	8.40075141328702	3.77857567782772	6.54204806738311e-27	9.0586467524152e-24
comp56412_c0	8.2136599069116	12.4981716989224	9.41816126481861e-27	1.28624989536797e-23
comp56484_c0	7.91152647959603	11.1451469345827	1.78274736031648e-26	2.40181842677665e-23
comp72840_c0	8.08818935887712	5.63034267812346	2.55301364548821e-26	3.39370401885651e-23
comp38569_c0	5.8010092926252	10.0189654777398	2.80662741106415e-26	3.68174122369556e-23
comp72376_c2	8.06322922218931	3.41087700335788	3.62113363816425e-26	4.68852156265015e-23
comp70121_c2	-6.9430657035167	4.56131080578626	3.67755495207149e-26	4.70052815457271e-23
comp44119_c1	8.33369645736048	5.90203741412509	4.41834489726124e-26	5.5421527021546e-23
comp60626_c0	7.51286970779155	5.21513031971274	4.44719716914619e-26	5.5421527021546e-23
comp71375_c3	6.90738349541686	4.04972453248091	5.6054595258785e-26	6.89935183150011e-23
comp68994_c8	6.4213399122441	4.97675214975006	5.93450637075423e-26	7.21527416640347e-23
comp71826_c5	7.27418341776361	7.10018487210737	9.79382226070676e-26	1.17640325051287e-22
comp39826_c0	-11.6883388817701	3.40554336392985	1.15459749546601e-25	1.37035602982708e-22
comp72700_c0	-6.97435878622032	10.7957431899014	1.31892197968782e-25	1.54697134834043e-22
comp69169_c1	9.40486348291812	3.40800459628017	1.49156220004911e-25	1.7291194960267e-22
comp66761_c0	6.54869817039666	6.49449597712734	1.56670844946498e-25	1.79535784237138e-22
comp41385_c0	-11.4586948464077	3.17601722130775	1.65595099060473e-25	1.87606074898091e-22
comp71126_c0	7.59436651505594	7.40219447078492	2.01683619185658e-25	2.2592417732531e-22
comp72533_c0	5.50164329978817	13.2339694685196	3.28466863899819e-25	3.63857343669114e-22
comp71379_c1	-7.16327436937764	4.02338420076053	3.56349373410616e-25	3.90406192098002e-22
comp64205_c1	6.11861111813134	9.44411888410533	3.98578195195377e-25	4.31924460069495e-22
comp71462_c3	5.86990387078376	7.13288669157466	5.29637870586447e-25	5.67777492299537e-22
comp69253_c2	5.97320833352493	8.90051996306573	6.41689158187117e-25	6.805796170615e-22
comp71126_c2	8.53152030180679	3.36335364364159	6.76419344410301e-25	7.09862940838672e-22
comp67451_c1	-7.3440442877303	5.51180145013858	1.03101730817173e-24	1.07072221429997e-21
comp36635_c0	7.97833204355969	3.76621644476922	1.04457317096307e-24	1.07310033536235e-21
comp70754_c7	-8.39811496820652	8.40365677134366	1.05483447712078e-24	1.07310033536235e-21
comp70589_c0	-6.21210965360369	4.65661236089823	1.10852326128194e-24	1.11632771292955e-21
comp63025_c0	6.16798155574281	5.34586376834301	1.20099667635467e-24	1.19735765642531e-21
comp38415_c0	7.01553193195584	7.50227270836997	1.23305891785417e-24	1.21715123696343e-21
comp71339_c0	-6.26868254847544	5.08665145401415	1.30028646048887e-24	1.27092803187607e-21
comp60226_c2	7.96018750269311	3.34111506711251	1.36857240127443e-24	1.3246850746588e-21
comp71015_c1	7.20091887228177	8.40074924742844	1.50617598513774e-24	1.44385795375267e-21
comp71738_c0	-8.12898385352145	3.55380738530344	2.76486641920037e-24	2.62522749900019e-21
comp70770_c5	7.45964278419908	3.18579532085909	4.63533256688965e-24	4.35970519736978e-21
comp67821_c3	5.755789030411	8.72195982507623	5.12056968902336e-24	4.77107884379964e-21
comp67104_c1	-6.93727122018547	3.75469878989436	5.49676405364941e-24	5.07417486904339e-21
comp70087_c3	8.65878391618612	6.53519703687553	7.76590182839504e-24	7.10309279436239e-21
comp71180_c0	6.67884213025309	3.98126621413672	8.24431704054061e-24	7.47212432718888e-21
comp65283_c0	-9.52981436066067	4.41231105827655	9.89054226495803e-24	8.88339992963532e-21
comp72970_c0	7.63779114091655	3.42848017932854	1.16015112868703e-23	1.02401467191309e-20
comp72280_c1	5.95837009262291	4.71689788205463	1.16065335893938e-23	1.02401467191309e-20
comp66374_c0	7.94226794602856	6.82015622769923	1.18424244196195e-23	1.03566156786211e-20
comp66804_c4	6.02689299610521	9.99254716854494	1.22165892669929e-23	1.05314843514647e-20
comp69663_c3	7.47716407966225	3.23341091180628	1.22536504084366e-23	1.05314843514647e-20
comp69966_c7	-6.24650805526587	6.32047744846066	1.3706789259645e-23	1.1679707425802e-20
comp66337_c1	-11.1396450223092	2.86775704314802	1.50897068522163e-23	1.27491398647916e-20
comp70039_c3	6.29401001719094	5.54428496921551	1.56499413727541e-23	1.31113630675585e-20
comp72406_c1	6.30236904893381	4.67447563998591	1.62900096862951e-23	1.35338757974546e-20
comp66839_c1	6.62441570667776	5.91152547612457	1.71184622778574e-23	1.41046225926905e-20
comp63423_c0	7.48197813724395	4.86042944941422	2.26959531707464e-23	1.85468724857697e-20
comp69956_c2	-8.96893588866824	3.04804593431954	2.31040479799921e-23	1.87268639956201e-20
comp65283_c2	-8.07033160263457	6.41543957802068	2.34297644407794e-23	1.88377195600999e-20
comp60874_c0	-8.40324311442683	7.01540085712208	2.47807103635957e-23	1.97644998489552e-20
comp70770_c4	8.23651168831219	3.11167383577974	2.82438529052838e-23	2.23478365325244e-20
comp71784_c0	6.11204942931338	5.78230338230976	2.87106248856639e-23	2.25382926710711e-20
comp70333_c1	-7.81281857343805	3.89073090060241	3.55542502668666e-23	2.76925944441859e-20
comp68518_c12	7.99874399304337	2.7995156455035	4.16177630616086e-23	3.21640784802573e-20
comp68327_c23	8.7444332658724	2.71624433866048	4.473258821975e-23	3.43054219057263e-20
comp69971_c1	6.29148037195581	3.86639755487271	6.07313259275374e-23	4.6219320618303e-20
comp61639_c1	8.1203989398905	2.95681103424654	7.56403785025154e-23	5.71296879967066e-20
comp63705_c0	-5.14787281292982	8.2409918128819	1.67515444590746e-22	1.25569829168148e-19
comp65283_c1	-9.30615195317696	5.05887631033789	1.87159674435336e-22	1.39248194493878e-19
comp71509_c7	6.67789915508138	3.20350444085278	2.04189981010918e-22	1.50793544717374e-19
comp42032_c0	6.51838311180665	4.11023707974655	2.10953878493019e-22	1.54643153118518e-19
comp62538_c0	7.98313622910746	3.74018796538019	2.16029255078145e-22	1.57207800317707e-19
comp56185_c4	8.16583176238659	8.25345446232302	2.18474137539295e-22	1.57834899204747e-19
comp69169_c3	6.97337381297831	4.07235501388712	2.31096682929944e-22	1.65752848906954e-19
comp72376_c1	7.36126248586443	3.06014919865763	2.53498182743533e-22	1.80521488035586e-19
comp66315_c0	7.29119951037442	5.30629761603468	2.67723760107014e-22	1.89299685896376e-19
comp72726_c0	5.71373123405888	8.36294186630724	2.82313662635872e-22	1.98210036787384e-19
comp68327_c16	7.95117597800579	2.78838483273771	3.30256381432373e-22	2.3024874447317e-19
comp68504_c0	7.53439108012081	8.70887285116166	3.5471442248062e-22	2.45583081792017e-19
comp38677_c0	-6.83484091436072	9.66801360059656	4.15632747700759e-22	2.85774745155328e-19
comp60654_c0	5.49380533792424	6.09550614934233	4.57729252427634e-22	3.12563241638889e-19
comp66706_c0	7.09257767840889	7.76326283794232	4.86139544658512e-22	3.29705130502174e-19
comp65408_c0	5.43514118524453	6.90931542124749	5.32037622679105e-22	3.58395641001613e-19
comp55941_c0	7.30706286159552	3.00754983085803	6.16971571465248e-22	4.12820233291079e-19
comp69313_c5	6.59604277206309	5.4282498258998	8.70989397131472e-22	5.78900199505442e-19
comp55790_c0	7.35766871497663	4.14490271210607	9.03043364334808e-22	5.96229895987333e-19
comp65440_c1	7.31554954795303	6.47286731209485	9.93592704809528e-22	6.51698762443392e-19
comp60622_c0	7.08387533179136	5.73532457509942	1.05289260248506e-21	6.86079959411457e-19
comp71585_c6	8.13888371951282	4.65697307463764	1.29383534353329e-21	8.37607157430121e-19
comp70229_c0	-8.19044133177893	3.09947751087891	1.31240397396653e-21	8.44146703177686e-19
comp64316_c0	8.01942761923062	3.99287253412925	1.51892826172932e-21	9.70721736600179e-19
comp71223_c0	-8.58147389344242	2.67047523635326	1.7281312393473e-21	1.09738535139623e-18
comp71261_c5	-7.45385737984839	2.88961083012439	1.90373463430464e-21	1.20124450529285e-18
comp40212_c0	-10.7160995742078	2.45540836656393	2.09107628057176e-21	1.31115743361109e-18
comp69574_c0	7.19461104916297	3.68742176652321	2.26687593933332e-21	1.41250456577322e-18
comp70991_c8	7.54137410914952	2.85730573848324	2.34680584362436e-21	1.45322672168831e-18
comp43767_c0	6.44906721679611	3.47601811850534	2.55706683097449e-21	1.57365365338064e-18
comp58307_c0	-7.17567295641086	5.26639407939113	2.69202634456377e-21	1.64654570842929e-18
comp65595_c2	7.41038936028084	2.73839405661885	3.14770240664676e-21	1.91351516363087e-18
comp63582_c0	7.10412619108716	2.83262777934672	3.22680445135458e-21	1.9497134750709e-18
comp70480_c2	-7.84417458221925	2.82884522545019	3.55702040686116e-21	2.13629074399299e-18
comp55877_c0	-7.87661585298617	3.43971551686776	5.16833883559081e-21	3.08543638857424e-18
comp64847_c0	-5.78868449442794	5.85069120334715	6.37651508787184e-21	3.78404419473547e-18
comp44322_c0	5.41607963703449	4.97714302832311	8.78689752210117e-21	5.18359362284568e-18
comp69885_c0	-5.45658865020888	5.20506359594098	1.0190865576458e-20	5.97646309044785e-18
comp67876_c1	7.46373016670791	3.21898873086384	1.03384229322019e-20	6.02754240392829e-18
comp56856_c0	5.26023081469164	4.47980386347089	1.14882193135511e-20	6.65895930757619e-18
comp62438_c1	-6.97055037911271	2.84407858569369	1.15857068187399e-20	6.67664862836943e-18
comp38853_c0	10.5245781508322	2.24747948141071	1.22230981782939e-20	7.00348401770901e-18
comp72681_c2	4.79282783127867	13.74504809392	1.54279703371726e-20	8.78927062117198e-18
comp70440_c0	-5.0480247199561	7.40259839853521	2.04196123470059e-20	1.1566898250906e-17
comp69281_c1	-5.20734366273382	4.59677177823524	2.06066908574167e-20	1.16069223639089e-17
comp45535_c0	5.97177967305787	4.04568496412591	2.07506918571956e-20	1.16223692476788e-17
comp71919_c3	-4.96659472680112	6.46117821838339	2.2729991755882e-20	1.26251318323515e-17
comp71973_c0	-5.29275518407757	5.32892206226937	2.27943040394722e-20	1.26251318323515e-17
comp68878_c0	8.23912205703251	2.25119624421152	2.35742469128367e-20	1.29849817373982e-17
comp64543_c0	-8.2485018968121	2.34786366139198	2.4525383831154e-20	1.343465490008e-17
comp73076_c0	-10.5137285572229	2.2589305937214	2.61815938802951e-20	1.42635320496381e-17
comp67308_c0	5.12737909494248	4.90007462822266	2.76327019454183e-20	1.49722689448498e-17
comp56891_c0	-5.39619277604583	4.71285209656254	2.8693070940371e-20	1.54627734786063e-17
comp64161_c0	8.11675999933076	2.10604713721624	2.91822937389367e-20	1.56418663381224e-17
comp64222_c1	-4.92657585072913	6.21978816488729	3.51443634018951e-20	1.87368320752874e-17
comp61060_c0	6.24070209231549	5.87376268760773	3.98940467095514e-20	2.11559402915008e-17
comp67401_c0	-6.95526393393083	3.34605959446963	4.65190910628106e-20	2.45386974692541e-17
comp68327_c5	7.28452623490688	3.05365694024386	5.09760381008117e-20	2.67482003712454e-17
comp66099_c1	-8.11728257935325	3.88488221836466	5.24732067826771e-20	2.73896402964008e-17
comp64185_c0	11.0354477000579	2.7489120315913	6.02212388341489e-20	3.12701919169174e-17
comp68140_c1	-6.15045826901314	3.31510383783855	6.15733372515263e-20	3.18066166008571e-17
comp65306_c4	-5.70290909993606	3.95272552806072	6.27877286463105e-20	3.21655687949749e-17
comp66700_c1	-5.10133520112027	6.86868345788279	6.29134870158592e-20	3.21655687949749e-17
comp63647_c1	5.07116719206593	7.68753180551282	6.53649480652003e-20	3.32484144247769e-17
comp68588_c2	-6.76004883360823	2.58563688837786	7.0199641205068e-20	3.552636360011e-17
comp68611_c0	-5.29748530462879	4.09589183531535	7.68169344194184e-20	3.86788783374381e-17
comp65698_c1	-6.90939172523906	2.72776393417078	9.27789920788688e-20	4.64813425793316e-17
comp59822_c0	-4.94675476886595	5.4556112849422	9.46884193017363e-20	4.7200756695626e-17
comp68223_c5	-5.32584124823556	4.45976573560976	1.0170262152034e-19	5.04450062572802e-17
comp43692_c0	5.665397794524	3.68368741400374	1.02978604748167e-19	5.08250393939504e-17
comp71535_c2	5.87666888598837	3.29741358617135	1.14069975912615e-19	5.60218442786205e-17
comp68327_c13	7.5875029711639	2.4317520712555	1.18239879481518e-19	5.77851042385732e-17
comp70698_c0	-4.77578921005223	5.82098336283121	1.29256354827112e-19	6.28608332058467e-17
comp43653_c0	4.75538423166276	7.67732538130165	1.54950369769183e-19	7.49907136644576e-17
comp63397_c0	-6.69414840378455	5.96010783061866	1.58501137389256e-19	7.63385888613366e-17
comp70325_c3	-8.05803560658393	2.16241536827714	1.63536755772733e-19	7.83852112513179e-17
comp64310_c0	-5.29942596801195	4.01548826413373	1.70202126455922e-19	8.11896717764403e-17
comp69071_c1	6.12788130587511	8.11626514521886	1.90574231790629e-19	9.04746627944304e-17
comp71379_c0	-6.64389924129576	2.86949951963847	1.97430191406665e-19	9.32852975955937e-17
comp68327_c15	10.8305685223987	2.5525494768882	2.16831557139259e-19	1.01969130906192e-16
comp66378_c0	-6.05196420299235	3.45346940807417	2.26722692256289e-19	1.06120057511152e-16
comp69527_c0	7.438193795046	3.52802873877283	2.28682363231346e-19	1.0653712881811e-16
comp60848_c0	4.66883030746997	7.61165282555946	2.36424052211454e-19	1.09631482480583e-16
comp44141_c0	5.18983761249011	8.30714840497624	2.54794935161374e-19	1.17603197457331e-16
comp61349_c0	7.00444469868901	2.40796538778732	3.2870502242629e-19	1.51017993644395e-16
comp71015_c0	6.85739462097759	2.62615772161489	4.00871216550007e-19	1.83328704937551e-16
comp69193_c0	7.03762335052176	3.06487444888077	4.0704584456563e-19	1.85302509432236e-16
comp66800_c2	-6.03923267872622	3.15641314734912	4.5196072196439e-19	2.04814218625836e-16
comp70447_c1	7.92317720768363	1.90883347982352	5.2277252887449e-19	2.35831913172851e-16
comp72293_c1	-4.56880380312699	8.2533157503706	5.87580762337313e-19	2.63874050733077e-16
comp70796_c4	7.78072239673754	1.76636590809856	5.91817510246659e-19	2.64584889323144e-16
comp63626_c1	10.5390443848183	2.25111078520503	6.13263645107126e-19	2.7294886440288e-16
comp71171_c5	5.45168985417265	3.42141315611895	6.49543302341094e-19	2.87811193837778e-16
comp66373_c0	5.04729828941442	6.08945386894564	7.45782654512963e-19	3.27968542900262e-16
comp69347_c0	-6.57991664290607	2.92443047528027	7.46751248667056e-19	3.27968542900262e-16
comp65698_c0	-8.08556035246362	2.18280634211222	7.70168069055215e-19	3.36769499914902e-16
comp63726_c0	5.9424488305964	2.65737612532188	7.78758600670134e-19	3.37993939393731e-16
comp70588_c10	-5.47883182869323	4.9927519056223	7.79748699164048e-19	3.37993939393731e-16
comp60569_c0	-5.66628470461334	5.15664661324362	8.06325409236827e-19	3.46832042565974e-16
comp70975_c2	-6.04823244107821	2.88471000988134	8.07095839145671e-19	3.46832042565974e-16
comp68327_c10	8.1760826876491	2.20444797439499	8.7311373754885e-19	3.73591503400891e-16
comp70845_c5	-6.07838710831953	4.52677126922961	9.44886345554485e-19	4.02574076892075e-16
comp68534_c4	6.10310351724626	3.69052472088533	1.0055647064473e-18	4.26603338462453e-16
comp72053_c7	-8.06861166876815	3.47690797287779	1.07172245524824e-18	4.52743701783407e-16
comp71148_c4	-5.78405337006293	3.57853507903311	1.07797736866034e-18	4.53464597988733e-16
comp71189_c2	6.48951710858899	9.32181402364878	1.17598323306269e-18	4.92613447002734e-16
comp68117_c1	6.14958537349587	4.93119953267938	1.20124640968512e-18	5.0109064144928e-16
comp70692_c4	7.2212517674066	2.07862224118268	1.37348591499485e-18	5.70551771946839e-16
comp71808_c4	6.32893722669484	3.67271804086943	1.42594083727126e-18	5.8988391557441e-16
comp70754_c5	-8.17466182286224	4.55781183091014	1.4431025038473e-18	5.94516488950677e-16
comp69574_c12	7.73431641341134	2.58029212160971	1.53007019228184e-18	6.25250730244756e-16
comp43877_c0	10.3604545601639	2.08980739130532	1.5302484345539e-18	6.25250730244756e-16
comp71014_c0	-5.15590454675403	6.22301437545452	1.57299695306389e-18	6.40094192773922e-16
comp61617_c0	7.99941719080662	2.03012975868203	1.74126924807024e-18	7.05688293596986e-16
comp69014_c0	-5.23046536256557	4.22241065228795	2.0055091742833e-18	8.09486834609401e-16
comp37931_c0	-5.61562947362053	5.10282027176392	2.01550923095955e-18	8.1024283789909e-16
comp43692_c1	5.58893602054481	3.98066313812052	2.24543583545911e-18	8.99049062199869e-16
comp56406_c1	4.60365726746283	13.6298224233985	2.27045694062436e-18	9.05430982437705e-16
comp45024_c0	8.06251748015788	2.05551776758123	2.41282668085221e-18	9.58372835063437e-16
comp43670_c0	7.25600474121629	6.03145122606128	2.75331638783884e-18	1.0892753330094e-15
comp66867_c0	5.47731245804456	6.37090808178933	2.77452369397573e-18	1.09332683287865e-15
comp57336_c1	5.14318135338356	6.23412489485287	2.81248176687323e-18	1.10392123902347e-15
comp67558_c0	-7.0111426117437	3.37057539828787	2.85001722672991e-18	1.11426732334624e-15
comp57080_c0	-7.75600416193943	1.87362735194608	2.97797006996127e-18	1.15549766841309e-15
comp70286_c0	-8.60007718283014	2.6860031655936	2.98049250617878e-18	1.15549766841309e-15
comp70044_c4	-5.5336672365848	3.4223676894823	2.99024442511386e-18	1.15549766841309e-15
comp56406_c0	4.57118633438137	11.7864732601873	3.2618575585345e-18	1.25558846723249e-15
comp68154_c0	-5.95061253141773	3.8652481720076	3.34317917298541e-18	1.28194205388125e-15
comp57955_c0	-7.76892713012487	1.87637294997509	3.49878087052331e-18	1.33646726608645e-15
comp72758_c0	4.98146052397482	6.63778249323209	3.74584294029326e-18	1.42537902144434e-15
comp71171_c7	5.41100624582401	3.61791362013708	3.80190783154454e-18	1.44121218662166e-15
comp56409_c0	-7.96109588605667	2.87564021407588	3.8320338774735e-18	1.44712985410029e-15
comp68707_c5	7.99488325364479	4.04510266378358	3.85006135218499e-18	1.44845119482561e-15
comp66709_c0	7.33669100143577	2.2329835262355	4.00908544014639e-18	1.50260823731682e-15
comp68961_c2	5.5825466926839	5.01798222257429	4.23346250856986e-18	1.58076221616812e-15
comp62622_c0	-5.74068813178335	2.79119202260515	4.95154796174885e-18	1.8419943176958e-15
comp44010_c0	6.05241650465078	3.56098670883732	5.0557329593146e-18	1.87375988418137e-15
comp60796_c1	-6.86448536685056	2.32038476547006	5.41147557911267e-18	1.99817733633628e-15
comp67389_c3	6.82553982548804	2.88722359691958	5.68519025529135e-18	2.09149967853056e-15
comp67264_c1	5.23090849524576	8.72574144387191	5.71846071225591e-18	2.09600506481536e-15
comp70648_c0	-10.0977771492789	1.85819708971317	6.49792484686447e-18	2.37298026907636e-15
comp67964_c0	5.34670710829868	3.16395502787514	7.24780293143215e-18	2.63716864545617e-15
comp34459_c0	9.99113750059469	1.70599818106698	7.69449357727504e-18	2.78951973154033e-15
comp57336_c0	5.47072708252608	5.52779080077488	7.82084063055743e-18	2.8250519867561e-15
comp70960_c2	-6.49645710584247	5.48441599644525	8.03193184316286e-18	2.89082855223035e-15
comp66438_c0	-6.49213097136045	2.38131592261603	8.56141928370086e-18	3.07031589326304e-15
comp69659_c12	10.4398293213494	2.1699924348723	8.96426145586802e-18	3.20326155686622e-15
comp66332_c0	5.70699053972568	6.08060452205858	9.55017754912526e-18	3.40044303969693e-15
comp69347_c4	-5.98881054636211	4.62231411075633	9.94179284115989e-18	3.52728441596127e-15
comp69044_c2	-6.89325779757121	2.34118553535125	1.09130500714061e-17	3.85815018783325e-15
comp67155_c1	-6.94945833394591	2.46245173315865	1.11292499158053e-17	3.92068137404962e-15
comp65059_c1	8.14757978780561	3.5370617497324	1.12724536987253e-17	3.95714724085145e-15
comp70916_c1	9.78785041260535	1.52388083360284	1.20740640246138e-17	4.22367705635761e-15
comp72403_c0	4.73540006737253	6.94404061902986	1.28936793614875e-17	4.49461941014762e-15
comp44110_c0	-8.01699541033414	2.11488606779517	1.4475552793696e-17	5.02846406575996e-15
comp70285_c0	-5.59908731036106	2.7809900868748	1.48511477349277e-17	5.14102387405934e-15
comp70143_c5	-4.41820858983471	5.3391426120691	1.53692677378861e-17	5.3019719227129e-15
comp71343_c2	4.56301728061829	4.78357957970541	1.6402656856263e-17	5.63895062275465e-15
comp70325_c0	-9.97152883820326	1.73786464915867	1.89961440697556e-17	6.50810506983651e-15
comp67028_c0	-5.96251385781902	2.44576822384231	2.13873140527365e-17	7.29697087563383e-15
comp44387_c0	-6.06319316756318	2.25774045122287	2.14451033286931e-17	7.29697087563383e-15
comp70991_c3	10.2134600333839	1.92141269516144	2.16846318199175e-17	7.34493894259144e-15
comp58794_c0	9.81410018728441	1.54739417737567	2.17334221497585e-17	7.34493894259144e-15
comp64017_c0	-6.24477578858792	2.48233832908782	2.38695571718573e-17	8.03960554514411e-15
comp71107_c11	6.44042392126366	2.84296300635117	2.41269904201176e-17	8.08704516651473e-15
comp64698_c0	7.02618328388394	2.39386122577613	2.41726376884098e-17	8.08704516651473e-15
comp54928_c0	9.91562199341563	1.64349274145221	2.47640619284872e-17	8.25719960563339e-15
comp68596_c2	4.83784635295412	5.1381127450084	2.68808479481922e-17	8.93313299296972e-15
comp71363_c7	4.96428434844306	4.03303229344989	2.75939274969862e-17	9.13964049723267e-15
comp41995_c0	7.47677502240209	1.48001685054353	2.83717385402711e-17	9.36614972599142e-15
comp72341_c0	9.70988548679362	1.45152040246739	2.9051391140417e-17	9.55886647698402e-15
comp34962_c0	-10.2543197061839	2.00199048670552	2.93979872667183e-17	9.64108926490137e-15
comp70787_c0	-6.56222462930921	2.73546659232011	3.12700488871802e-17	1.02214100455908e-14
comp69478_c3	-5.97572410619695	3.51323234716739	3.39528872072842e-17	1.10620947578582e-14
comp70075_c1	-4.25905893001071	6.18808718803968	3.40901361286768e-17	1.10706329043019e-14
comp72320_c14	-5.56291259836206	5.41009149287631	3.59183572064776e-17	1.16264690208253e-14
comp71385_c1	-4.68462587185832	3.90017437953863	3.82989023338184e-17	1.23569115403712e-14
comp63118_c0	-7.9561094813524	2.05597017419459	4.61998133835633e-17	1.485800901581e-14
comp44106_c0	5.14553214370336	8.49312820653442	4.72409143753324e-17	1.51439789082878e-14
comp67332_c0	5.24283494114917	5.93444188890229	4.7655976806281e-17	1.5228070255307e-14
comp69282_c3	4.52951378507754	5.73528879094902	4.80661615662113e-17	1.53100706379124e-14
comp70195_c5	7.25156250916594	2.09414542873413	4.87430118075248e-17	1.54762167139325e-14
comp66899_c4	-6.71473295072077	2.52682521844268	5.3813206466357e-17	1.70317944288139e-14
comp66421_c0	-10.1438147150103	1.89145217594727	5.41624807282347e-17	1.70880912695026e-14
comp64010_c0	9.65397173753074	1.39454631157543	5.92573813219323e-17	1.86365398916488e-14
comp68525_c1	-5.40613729334835	3.95114219172729	6.33338493929405e-17	1.98559584368805e-14
comp69978_c3	9.63155647037202	1.36112468479932	6.36435437859781e-17	1.98905027737638e-14
comp73288_c0	-7.84210627790016	2.02635089813487	6.46256818403047e-17	2.01343331326027e-14
comp66885_c0	5.1454047140291	3.67386319742874	7.11738376993267e-17	2.21053523274448e-14
comp72376_c0	5.1355262686798	5.01876103225018	7.78757958361363e-17	2.4111749122594e-14
comp59050_c0	7.08590404233778	1.94347058791435	7.88849076903724e-17	2.43485716470807e-14
comp69549_c0	6.02545637934276	5.29218475729543	7.92714977754149e-17	2.43923781287517e-14
comp63870_c0	-5.5284099791357	4.90307968509739	8.06149295323653e-17	2.47294357833484e-14
comp70872_c1	-5.63780871081607	3.22860640304043	8.17033633914232e-17	2.49864423927445e-14
comp65306_c2	-5.58470149940679	2.38765545973561	8.36899267740138e-17	2.55157022311586e-14
comp56133_c0	-4.56570079079482	6.27486615740646	8.56647849532912e-17	2.60381770289277e-14
comp71826_c1	6.02621334616868	2.6298616046312	9.20530787822409e-17	2.78948808369394e-14
comp70170_c0	7.98799536237244	2.77215273086127	9.36548701362606e-17	2.82942714787114e-14
comp68327_c18	8.1577281832125	2.14019890547436	9.72764764614353e-17	2.92996159328571e-14
comp61546_c0	7.39918436495291	2.19248552216423	1.04434931248028e-16	3.13609919898633e-14
comp71256_c1	7.56404441879839	2.3731520007555	1.08153073758029e-16	3.2341934727063e-14
comp70621_c3	6.25689405105622	2.03930826233877	1.08350363590068e-16	3.2341934727063e-14
comp61677_c0	9.58227490714957	1.31314839236749	1.15271708288294e-16	3.43052044812478e-14
comp70796_c0	4.12808962675329	9.10906635435725	1.17644494803799e-16	3.49071523763521e-14
comp66915_c1	-5.50667900449752	2.51185414584695	1.19986600352182e-16	3.5496451321399e-14
comp57396_c0	-6.3902377911686	2.21782688314483	1.25559724927655e-16	3.70352896334688e-14
comp69616_c0	-4.90363085190497	3.68938092028662	1.29080829004259e-16	3.79615675788721e-14
comp69966_c8	-4.80998731878127	4.32584846138435	1.30176975464654e-16	3.81713350673517e-14
comp69966_c10	-5.32217135894247	2.79247553181684	1.42522741988415e-16	4.16688850675045e-14
comp67389_c2	6.73588090743455	2.51276258745487	1.43591402110081e-16	4.18585731466922e-14
comp71183_c7	4.25664395012894	6.61118314765031	1.55581900383444e-16	4.52217163922107e-14
comp68537_c0	9.02139673363291	2.99561636491655	1.57986134552222e-16	4.57870455129443e-14
comp64402_c0	6.22157278400472	2.5952167478051	1.70188319624912e-16	4.91804779757822e-14
comp67264_c0	4.96287763623318	5.85740278518005	1.74169875032593e-16	5.01855896853308e-14
comp43396_c0	4.74268686683765	7.86802188184721	1.81501772745604e-16	5.2147499243281e-14
comp64311_c1	6.67921393005002	2.08932477138739	1.87816914576849e-16	5.38068475073796e-14
comp70621_c8	5.72838886886806	2.0573978439462	1.88669597308462e-16	5.38962545640738e-14
comp43646_c0	-6.2579628035585	2.16223422135652	1.93140356187112e-16	5.50157545451043e-14
comp69971_c0	6.79311704731972	1.6640100912092	2.21302545920332e-16	6.27372187195269e-14
comp68097_c0	-4.85553277018075	4.41112689032226	2.22035728955574e-16	6.27372187195269e-14
comp67811_c2	-7.17063682490059	2.10012324577009	2.22135452501008e-16	6.27372187195269e-14
comp67876_c3	7.20063590779806	2.04451769467437	2.25906310301966e-16	6.36219814072743e-14
comp56561_c1	7.11323199253634	10.0764235272465	2.2849916890804e-16	6.41709342045771e-14
comp66771_c1	5.69168960671152	2.04256046672159	2.33342319268755e-16	6.53469921464524e-14
comp68327_c29	7.05640468236957	1.87768771109367	2.52159814613144e-16	7.04189832982817e-14
comp70458_c1	4.97870398179571	3.17863453553869	2.6179776348453e-16	7.2906289458428e-14
comp59254_c0	-7.95297269392206	2.06188866665064	2.93235614517281e-16	8.14337355446501e-14
comp64679_c0	4.69386731962019	3.79480258464979	2.98635798884308e-16	8.27030367815801e-14
comp64781_c0	4.94608724347178	5.99608934835324	3.01288226939834e-16	8.32064608344062e-14
comp62213_c0	6.07334203263685	3.52824830475018	3.03423703125088e-16	8.35647318521047e-14
comp70515_c6	-4.42356743587065	5.34694748887015	3.26398624367149e-16	8.96445279711615e-14
comp71363_c1	4.91139706974482	3.07870596026893	3.63284887755995e-16	9.95011358643116e-14
comp44307_c0	-6.29181032544739	2.69729641838428	3.89334266031969e-16	1.06343721426272e-13
comp70705_c6	4.65196248887782	7.71460558263888	3.92198361532507e-16	1.06833333469143e-13
comp69053_c5	-10.4545964824762	2.19765176035961	4.01092628660945e-16	1.08958397274142e-13
comp69901_c4	10.5179128232772	2.24419864234464	4.47662069680588e-16	1.21278710219961e-13
comp68638_c2	9.68594530157747	1.41977532097238	4.61168305439876e-16	1.24599177635337e-13
comp65278_c0	9.51145659037947	1.24874681536486	4.76971203715616e-16	1.28520535396854e-13
comp44610_c0	5.84011202761923	1.89054481155028	4.83719149329935e-16	1.29987460999317e-13
comp68892_c0	9.60118442530512	1.35082449857569	5.4379830321497e-16	1.45739407085008e-13
comp66355_c0	5.91107786766819	2.71568494780562	6.59132664571862e-16	1.76175735281021e-13
comp59027_c0	-9.98709759836452	1.74488660361722	6.65693462842062e-16	1.7745358600258e-13
comp56703_c0	7.66220008269399	3.48503036798276	6.70762735274298e-16	1.78328086449711e-13
comp67495_c0	-6.32306408948464	1.79512753313064	6.79375764929343e-16	1.80137568181279e-13
comp62475_c0	4.85467963197424	3.36230961542113	7.01186930575929e-16	1.85427674847821e-13
comp63180_c0	-4.76011625398443	3.08281447207814	7.15023444320296e-16	1.88586487641271e-13
comp68821_c1	9.67007268773023	1.38913346703072	7.23035649964656e-16	1.9019653085627e-13
comp73044_c0	7.76428966135156	2.57421782422175	7.32718299193669e-16	1.92236358617661e-13
comp60344_c0	6.70293690133149	3.00493699551873	8.02037740381928e-16	2.0987075223847e-13
comp44625_c0	-6.86093004657113	4.86858307941828	8.12819726474732e-16	2.1213530960825e-13
comp67194_c0	4.22721226815154	10.0194122069052	8.27109295434623e-16	2.15301084665654e-13
comp57615_c0	-5.67087223005117	2.23979074261552	8.71913806285794e-16	2.2637289256582e-13
comp65952_c0	-10.0727374159355	1.82019732019537	8.76270968788769e-16	2.26521822657176e-13
comp43856_c0	4.3439915568646	12.2931641286458	8.78781214212086e-16	2.26521822657176e-13
comp69774_c5	-4.41472946539182	5.85108027117157	8.79303744027676e-16	2.26521822657176e-13
comp69287_c3	5.22046730351921	2.77493055640617	8.96092211082781e-16	2.30251817444124e-13
comp66235_c0	6.41215971520367	1.82719128461327	9.14992724895458e-16	2.34503932375071e-13
comp68117_c0	5.45244534647252	3.99368240388677	9.33751584951685e-16	2.38698030166482e-13
comp64681_c0	-5.39487181194958	4.68154617613069	9.54926951174987e-16	2.43486834402283e-13
comp56856_c2	5.10139146717156	2.66171580469261	9.80710973935446e-16	2.49423321348067e-13
comp60905_c1	5.27466844473979	2.56537259188292	1.00899143964968e-15	2.55962899640595e-13
comp65408_c1	5.12706816775066	2.42891488243134	1.0393764229619e-15	2.63001805177748e-13
comp38754_c0	4.08597963938891	8.79396418263764	1.22292540364707e-15	3.08663275866842e-13
comp71571_c2	-3.89946474531428	9.13220728496673	1.27957079485484e-15	3.2214487256223e-13
comp70345_c5	-4.02660390355031	9.14966080639817	1.29624400397961e-15	3.25520499911222e-13
comp71002_c11	-10.4999855236252	2.2511776828689	1.30451252053226e-15	3.26773831054031e-13
comp68276_c1	4.5557567248388	3.50153376565085	1.30913677494657e-15	3.27110298375559e-13
comp44016_c0	-5.53405065236721	4.45369654869812	1.35485404007384e-15	3.37687208083103e-13
comp36453_c0	7.57477820381372	2.43752743604921	1.37993493546737e-15	3.43080731324915e-13
comp66348_c0	6.33181767993307	2.18240043218357	1.44905247517578e-15	3.5936861845174e-13
comp71178_c4	9.48481006079931	1.21344393167421	1.49173419954515e-15	3.6903579278425e-13
comp63414_c4	7.33323094685878	1.37221049088403	1.57180471090463e-15	3.87881718472917e-13
comp39270_c0	-4.38418619825109	3.58801590827545	1.61103084824427e-15	3.96580104882492e-13
comp62438_c3	-7.24544040380916	1.37416417418515	1.6778174291584e-15	4.1200336018425e-13
comp62114_c1	-7.23612537763183	1.3798173791275	1.73698535238821e-15	4.25484591344097e-13
comp69347_c2	-6.61156363169967	2.42220478537425	1.824157092372e-15	4.45742621662282e-13
comp72039_c0	5.23174386989444	2.26972869072742	1.90597428875343e-15	4.64596378156115e-13
comp64403_c0	-5.22828113458781	3.45276089510692	2.16166603316942e-15	5.25638093924127e-13
comp70780_c4	5.52877798160314	2.49265565223504	2.17667927866824e-15	5.28000958747903e-13
comp70121_c0	-4.22765742805211	4.67388286730259	2.24580815721593e-15	5.43447417111545e-13
comp68327_c11	9.50598279139161	1.24553342162747	2.30357875858448e-15	5.56077219115247e-13
comp70394_c1	-4.20408877501518	4.55051039412239	2.33790017829954e-15	5.62999116125433e-13
comp63679_c0	-8.04708476678909	2.13126897245778	2.54667740063664e-15	6.11797823641618e-13
comp65440_c0	3.92157946229851	14.5867587490195	2.74851716516752e-15	6.58699316864679e-13
comp58215_c0	5.83793044018283	1.89183635437733	2.78366549521551e-15	6.65002614484849e-13
comp60701_c1	-4.16688108259676	4.44216345758126	2.78815905046959e-15	6.65002614484849e-13
comp43829_c1	5.51736036016107	2.30336300540014	2.84816329087039e-15	6.77692925083307e-13
comp66427_c1	7.00862362344254	1.82008209701414	2.89301770499863e-15	6.86726633655353e-13
comp71108_c4	3.98279638458936	8.99751973259589	3.02491262018072e-15	7.16049484711145e-13
comp63626_c0	9.60797438303223	1.34138703753348	3.03091249032672e-15	7.16049484711145e-13
comp57495_c0	-4.41523654584747	3.34279185130768	3.12471543117187e-15	7.36465140287334e-13
comp67955_c0	3.97801955327079	11.9709960872396	3.42600650057804e-15	8.05572099264454e-13
comp61871_c0	7.50446837835439	2.36992518819089	3.53516411760111e-15	8.28142958250045e-13
comp72320_c6	-5.13752812052169	6.23993281123556	3.53861099345536e-15	8.28142958250045e-13
comp71535_c13	6.03222668996836	1.4336273150022	3.58326690576178e-15	8.36629884552065e-13
comp33229_c0	6.7103943323302	1.56717444137529	3.81419577483596e-15	8.88467000382759e-13
comp57085_c0	-6.03054414784719	1.87821867869246	4.39620964244061e-15	1.0216524772084e-12
comp72073_c0	-4.06690774755752	6.40264939344052	5.02774505983583e-15	1.16570023076849e-12
comp73201_c0	7.46438347965353	1.50647484313388	6.96671719324348e-15	1.61150998611321e-12
comp66235_c1	9.5978329378256	1.35310315097993	7.00195113772326e-15	1.61591093189258e-12
comp70796_c2	5.33736746176114	2.41724106794278	7.6374279142572e-15	1.75849572925566e-12
comp43462_c0	6.81607852001047	1.65562109582955	7.70128738142099e-15	1.76911347480537e-12
comp60512_c0	-9.48009338341566	1.2734154313068	7.88997733392782e-15	1.80829211554161e-12
comp43850_c0	3.83684270009149	13.0357291216779	8.61598588786455e-15	1.97015583729916e-12
comp63328_c1	-4.91957562780388	2.31369285931705	8.6517126512599e-15	1.97379816062393e-12
comp63658_c0	-4.42807485504821	7.91947249488651	9.09178136726269e-15	2.06945965062098e-12
comp69137_c0	-7.11072747319401	1.25079789254857	9.25775417645899e-15	2.10243808230167e-12
comp60701_c0	-4.41647693447855	3.44582287032409	9.41426220770803e-15	2.13312204391333e-12
comp43379_c0	5.95878293382688	3.04685910805135	9.45647907883551e-15	2.13782901297656e-12
comp69619_c2	4.47929533140924	7.31528122279666	9.6514364881659e-15	2.17696665963954e-12
comp69400_c1	-5.40408223029315	3.41779642984189	1.00628080506627e-14	2.26463154453028e-12
comp59102_c1	-7.36277461108446	1.55723027090004	1.0097166256732e-14	2.26724591057976e-12
comp70292_c10	-4.48880820603649	3.69867427283111	1.01264862541249e-14	2.26871977545504e-12
comp70445_c1	4.94850904620932	3.49486761702497	1.02159387357804e-14	2.28362879852264e-12
comp44290_c1	-4.27119948527224	3.52602236965971	1.07476408426144e-14	2.39710861093094e-12
comp72432_c0	-6.12150011036913	4.83757549259743	1.13388495147654e-14	2.5233242858785e-12
comp60621_c0	-3.81605163358176	6.90579651510205	1.14719824186625e-14	2.54726554831491e-12
comp65903_c1	-7.88406365518019	2.07374099604182	1.23747717212931e-14	2.74161692510614e-12
comp69462_c0	-6.3407085015395	1.9471935370074	1.37438493291492e-14	3.03782541247053e-12
comp56288_c0	-4.34340257660254	4.89134832011479	1.3772702151887e-14	3.03782541247053e-12
comp67775_c0	4.37292670683625	3.2505490517445	1.42527655677545e-14	3.13677255807599e-12
comp59385_c2	4.81545384407577	2.23300569898308	1.48225131062537e-14	3.25497816994311e-12
comp68327_c19	9.67517767818146	1.43052166005138	1.51979926056339e-14	3.33009729407447e-12
comp42769_c0	-5.20173849585009	2.98851331938968	1.54348088297006e-14	3.37457047345321e-12
comp71574_c3	-4.36446362826137	3.96444570817287	1.58293268274927e-14	3.45325250923532e-12
comp63268_c0	-6.95569655080336	3.10800758637706	1.61550967275645e-14	3.51662593547597e-12
comp57871_c0	-4.03590184722624	4.55080560935928	1.6454722318749e-14	3.5740445555824e-12
comp65688_c1	4.95586739712923	3.52594528490191	1.73144689333795e-14	3.75261002011117e-12
comp72280_c2	9.16035197805107	0.90818480153016	1.77085151831266e-14	3.82968728462511e-12
comp70577_c10	7.75790745726704	1.75162986909751	1.79271653073277e-14	3.86858138451223e-12
comp65855_c0	5.13246345850008	3.54773693625551	1.79676576505145e-14	3.86894506432687e-12
comp71128_c7	4.10775133185535	3.86612978410547	1.82171753430429e-14	3.91421924606757e-12
comp68556_c0	-4.01040717037253	6.1118979564551	1.85070753193642e-14	3.96795674863366e-12
comp64311_c2	7.16166317802268	1.18877384501585	1.8694065533427e-14	3.99944689160101e-12
comp44664_c0	10.0436822943085	1.78211716741103	1.94424366940116e-14	4.15064798947083e-12
comp70292_c9	-4.46932609270902	3.39127992593915	2.11049693097668e-14	4.49594471212783e-12
comp66380_c0	5.57123208470434	2.59120925609155	2.18332120619186e-14	4.64116363099595e-12
comp65736_c3	-4.11715254289113	6.43463278987302	2.19739828239124e-14	4.66114928850127e-12
comp67156_c1	3.975976926418	4.71931497730695	2.43358122661878e-14	5.1511835997922e-12
comp71473_c1	-5.01591460267828	4.52798368847687	2.51908754780526e-14	5.320878628253e-12
comp43654_c0	5.98668291828572	1.34155390032412	2.71329323025147e-14	5.71896818554715e-12
comp70555_c0	-7.70363784329764	1.88914805261431	2.93419117906735e-14	6.17152021053751e-12
comp67461_c6	-3.78038527463278	5.40283758598511	2.96806185829014e-14	6.22961817023057e-12
comp69137_c1	-4.31125836189605	3.87035407108455	3.21689578001717e-14	6.72876631564088e-12
comp62679_c0	6.87966009975139	0.900751225801441	3.2193762425757e-14	6.72876631564088e-12
comp62712_c0	7.18160550889148	2.02937944546434	3.2612914745173e-14	6.80211247144249e-12
comp64675_c2	-5.82782462196603	1.80510367381483	3.39949531441329e-14	7.06193285511548e-12
comp60559_c1	-5.73905593452558	1.67166470979639	3.40002986093406e-14	7.06193285511548e-12
comp67982_c0	3.92873020649901	9.30392013887769	3.41764630388053e-14	7.08376473093508e-12
comp67495_c1	-5.97682426037703	1.54252102470861	3.52095493709966e-14	7.28275195775986e-12
comp67451_c2	-4.48844214019076	3.20234070236781	3.54124306147108e-14	7.30955092131433e-12
comp61807_c1	6.07293601940575	2.39690654548169	3.59955286260306e-14	7.41455830047391e-12
comp53180_c0	6.66810327178722	1.52316923032648	3.71865703565374e-14	7.63760138651259e-12
comp67304_c1	-3.67597990632835	8.45201946296877	3.7231554348126e-14	7.63760138651259e-12
comp69860_c0	-6.29255601350323	1.28652259819155	3.88473317970975e-14	7.94316297612613e-12
comp44013_c0	5.52694652456556	1.89164054878907	3.88804430659854e-14	7.94316297612613e-12
comp44290_c0	-3.8678717829906	5.34355711572182	3.98610154201214e-14	8.12683773893629e-12
comp43841_c0	3.72204474718764	12.4361863758347	4.01015917523227e-14	8.15920080190064e-12
comp67623_c1	5.38461758057554	2.47449769061045	4.17428746668913e-14	8.47584394229137e-12
comp73061_c0	5.8328658823421	1.89599276807094	4.19712410610018e-14	8.50489191068841e-12
comp65688_c0	4.59821658142987	6.99451222592321	4.23266377908443e-14	8.55951076639716e-12
comp64314_c1	5.80298097181377	1.20354914580158	4.24560228430275e-14	8.56829576797837e-12
comp72855_c0	-3.91111483365527	4.5418784394545	4.28821808010798e-14	8.63435136504499e-12
comp34812_c0	5.23355010309196	1.55453756621962	4.29565410901262e-14	8.63435136504499e-12
comp62219_c0	9.0456397937005	0.816347394953706	4.31974888940053e-14	8.66531197236549e-12
comp69327_c0	7.11856231554477	1.14880799182903	4.39237238970955e-14	8.79330020355168e-12
comp60936_c0	-7.36082619952264	2.38357294278343	4.44911760391575e-14	8.88905165846871e-12
comp64279_c0	5.91467282550818	6.31941300740837	4.95971454614149e-14	9.88937322213337e-12
comp69071_c7	3.81671412183404	5.8558926250075	5.05991228801872e-14	1.00690234606507e-11
comp43455_c0	6.37406923009066	1.30240677523497	5.12107293141393e-14	1.01704304391071e-11
comp70721_c3	-3.94797666351863	6.05406469482886	5.19737600361392e-14	1.03014472252942e-11
comp70947_c0	6.95063036670561	1.82148928673192	5.28032055630539e-14	1.04450817163091e-11
comp33695_c0	4.48636999044564	2.53587108195553	5.38012278967473e-14	1.06214277576674e-11
comp69903_c5	-3.74113022614809	5.49409365821925	5.84106664721509e-14	1.15086328365099e-11
comp67436_c0	-6.03610469913716	2.58655965859854	5.97608260111272e-14	1.17514301199829e-11
comp70143_c10	-4.06951014972437	3.94457163471548	6.0317619569182e-14	1.18375703113952e-11
comp63128_c0	-7.12785903444086	1.28053627825692	6.28265322492976e-14	1.230573042369e-11
comp72662_c56	-10.1520796060571	1.9088685250146	6.31995952269707e-14	1.23545295006731e-11
comp68327_c2	6.75701389791573	0.799261163587689	6.36420886176279e-14	1.24166835790835e-11
comp73511_c0	6.861078491779	0.887432028988945	6.86946954647673e-14	1.33661012372924e-11
comp65617_c1	9.52549620589675	1.25547114811473	6.87764921184288e-14	1.33661012372924e-11
comp70160_c2	-4.19789845682567	3.82801450503136	7.02470878536066e-14	1.36253383613638e-11
comp67646_c0	4.18808235180454	3.88253878437481	7.77324756444146e-14	1.50479507268373e-11
comp70237_c1	7.7506583352343	3.08780478317011	7.94386812037522e-14	1.53484461239738e-11
comp71187_c6	9.0467586838677	0.821218194889502	8.42586159740246e-14	1.62482228950916e-11
comp60540_c0	5.54977433866873	6.11384597182111	8.57313983450827e-14	1.65003150980882e-11
comp68802_c0	11.009727395016	2.73521509906748	9.23919633711588e-14	1.77479799079276e-11
comp64556_c0	5.45683524414259	1.80195983853713	9.70956724370921e-14	1.85874000001017e-11
comp58715_c0	-6.84618731813541	1.01745697172415	9.71346720568622e-14	1.85874000001017e-11
comp70275_c0	5.18370153028149	3.6163754902916	9.78869988837958e-14	1.86954791718732e-11
comp70721_c0	-4.15757732143149	4.64178915951834	9.92173497510754e-14	1.89133310098145e-11
comp71445_c7	5.20291588972727	1.70931423392136	9.95867583457846e-14	1.89475210816788e-11
comp38944_c0	-3.87322288239721	4.59541214717114	1.0016405566814e-13	1.90210587770411e-11
comp70908_c1	-4.93453719509303	2.6859578497352	1.08761562138998e-13	2.06144514459538e-11
comp63749_c0	-4.24031836067426	7.79136012227799	1.11570977516852e-13	2.11068154563522e-11
comp72582_c3	6.14711003909409	1.55413249297199	1.13822464302055e-13	2.14919663324279e-11
comp73007_c0	5.90794097656125	1.70920866225562	1.17646892541937e-13	2.21721025439575e-11
comp58309_c1	9.49320701506668	1.22346485245261	1.18128836809657e-13	2.22209257422875e-11
comp44214_c0	-3.72176294883613	5.40421915281991	1.20458327502743e-13	2.26164479793616e-11
comp70383_c1	-10.6984415129415	2.44057573754567	1.22156025303809e-13	2.28920850652516e-11
comp72193_c2	-9.18036252095468	0.991814192890169	1.22568033076315e-13	2.29262011137137e-11
comp35496_c1	-6.84913330808989	1.00305210325166	1.29574557328734e-13	2.41913757340876e-11
comp56875_c0	-5.66786363687243	1.59354191547943	1.33613893455626e-13	2.48988866090571e-11
comp65698_c2	-9.53342577147669	1.32749823363802	1.36052483222536e-13	2.53060157086514e-11
comp67321_c0	5.5703295854978	1.97591203478338	1.43707925977409e-13	2.6680165914655e-11
comp71223_c2	-9.56938857254162	1.34916240865542	1.56267919128592e-13	2.8958071995099e-11
comp61293_c0	5.63643542476946	1.47407495619256	1.62752673671691e-13	3.01038094750401e-11
comp71388_c7	3.82840510810409	4.98657113939857	1.76517684961554e-13	3.25894141437261e-11
comp71319_c0	-3.80400359435786	6.34704493684	1.89481491696214e-13	3.49181816592189e-11
comp43403_c0	-9.1358377485706	0.93468471119534	1.94973959502452e-13	3.58640569013209e-11
comp72584_c6	3.67400444284895	5.12664572616209	2.07638478288933e-13	3.81232658747179e-11
comp65218_c1	-4.83366022224261	1.87628233843695	2.09146463839136e-13	3.83295496422249e-11
comp60517_c0	-4.13541891986726	6.05123471383292	2.22246342974983e-13	4.06555846891318e-11
comp61612_c0	6.24603649116179	1.18242943764958	2.24445863096225e-13	4.09827458115464e-11
comp72288_c2	-4.24291706872492	3.28223303321118	2.36264637140006e-13	4.30619296690077e-11
comp32855_c0	8.95282468187405	0.699934399079807	2.41771319719961e-13	4.39851738359871e-11
comp65511_c1	9.02514930564876	0.786241241184116	2.46465887489939e-13	4.47575766577131e-11
comp67052_c0	-6.38789003451934	1.50279576243224	2.48115089344534e-13	4.49751455679673e-11
comp71998_c8	-6.28635350155944	1.75439899956579	2.48613011053568e-13	4.4983614088943e-11
comp65856_c3	-5.4784601454913	2.0513849407212	2.49925656424177e-13	4.51391995806542e-11
comp70805_c2	-3.87337322691039	4.92362685231889	2.51842797216909e-13	4.54032031720329e-11
comp69340_c3	-4.78271629572096	2.3297709348291	2.55753098087276e-13	4.60249397473053e-11
comp68327_c6	10.4995450338168	2.24198198545316	2.59483197229458e-13	4.66120654309645e-11
comp71445_c8	5.31955821193329	2.07775232130162	2.6044768972901e-13	4.67011750412106e-11
comp66369_c0	7.37350079768909	1.37936279919576	2.72842103457948e-13	4.88357974657936e-11
comp42329_c0	-5.8554537670405	1.36266152627078	2.77585506151182e-13	4.9595774564076e-11
comp66947_c0	5.08374267206622	1.67313358530202	2.83726719334043e-13	5.06023304784366e-11
comp69110_c0	-3.64995718610695	6.42392599271187	2.89593693327348e-13	5.15564686493868e-11
comp71445_c10	4.32752749431627	3.56273846265112	2.92440745566948e-13	5.19705258659322e-11
comp69574_c4	6.5173315788925	1.99317219654683	3.03231611605358e-13	5.37923166943406e-11
comp64934_c0	5.61064148371905	1.3872170192512	3.23776032610295e-13	5.73348119416494e-11
comp64484_c3	3.65275671382915	4.86779316687705	3.28842984635869e-13	5.81288280837629e-11
comp69253_c0	4.99706949649935	1.95645491411212	3.43208049469916e-13	6.05607308106234e-11
comp39907_c0	3.56107988112749	6.02561976524662	3.56621473739822e-13	6.28164153134966e-11
comp71039_c4	-5.15368639480616	2.77486123236261	3.62824863251819e-13	6.37963851703996e-11
comp69917_c6	-7.46267410869227	1.66808093479534	3.74604918737203e-13	6.57517369425051e-11
comp53757_c0	-4.83291360106078	1.73963591677572	3.77364412790048e-13	6.61196834128812e-11
comp58232_c1	8.83730170476708	0.620476657662929	3.84191136397629e-13	6.71977258340954e-11
comp69646_c4	8.84471609416285	0.628782406663228	3.92183469804412e-13	6.84755085623301e-11
comp72039_c7	8.8543714916306	0.618519397034746	4.04283478691589e-13	7.04647726837682e-11
comp71409_c3	4.09051913127578	4.86339690441855	4.15629252867972e-13	7.23158632167158e-11
comp72802_c0	3.8203409305847	3.45623509034141	4.58591958399406e-13	7.96519903772570e-11
comp57715_c0	9.1986418025107	0.924779061016494	4.60688020880437e-13	7.97509777797605e-11
comp72198_c5	-4.07514717699133	7.01335212777189	4.60761740083874e-13	7.97509777797605e-11
comp44995_c0	-7.59579631866091	1.70991565245535	4.76681768926468e-13	8.23635048815634e-11
comp61753_c0	6.61927946975299	3.16779525843793	4.78276488632995e-13	8.24960745454043e-11
comp62743_c0	-5.2405955244488	1.70822513333623	4.80073795325333e-13	8.26630693826421e-11
comp73692_c0	9.19061411113805	0.949261859181272	4.84292496855622e-13	8.32457052741636e-11
comp63843_c5	4.20939481787446	5.19845246755094	4.9032873670367e-13	8.41382169761545e-11
comp68980_c1	3.76410272346252	3.6538505355502	4.96471313946787e-13	8.50458772964825e-11
comp38607_c0	4.2602672081801	10.7947376820156	4.99481112078678e-13	8.54146971370633e-11
comp69178_c2	4.20630319184112	6.13465345719385	5.09387716605211e-13	8.69596355862837e-11
comp56566_c1	9.20513385940653	0.965832723485722	5.15837940614947e-13	8.79102481461339e-11
comp60357_c2	6.22490251594335	1.11697549551777	5.37784565882438e-13	9.1494040724883e-11
comp58505_c0	5.72091214706379	1.14617461973126	5.53669781879968e-13	9.40361435163325e-11
comp64458_c2	6.88201280933741	0.947888649972003	5.83769070512817e-13	9.89796343927147e-11
comp43587_c0	-5.54581608868234	1.47870678214966	5.97137193912157e-13	1.01074340953243e-10
comp60414_c0	-5.11607639390551	1.58084595721052	6.10300182210337e-13	1.03127283501397e-10
comp55820_c0	-9.03360432893764	0.855629286096238	6.17537727852581e-13	1.04173703644194e-10
comp70668_c5	-9.25802706875283	1.04518096885789	6.24179489817685e-13	1.04993779817316e-10
comp70770_c0	6.90607144921035	0.969748291754375	6.24505365574376e-13	1.04993779817316e-10
comp70560_c5	-6.75768714949139	0.913299291527778	6.3200214062711e-13	1.06075281841921e-10
comp72479_c3	-4.58168795530308	2.59207876039701	6.52339470290219e-13	1.093046859992e-10
comp67229_c7	-4.89528429439572	1.88042977872553	6.54681092138204e-13	1.09512987991447e-10
comp72662_c51	-6.79708294454371	5.26735877861214	6.88393684331052e-13	1.14959439106789e-10
comp63414_c2	4.189316633596	3.23579361486813	7.18895607421212e-13	1.19852400289419e-10
comp70765_c2	6.09140784431348	2.92851217960936	7.27194567592453e-13	1.21033583982078e-10
comp71788_c0	-3.65761019299958	7.58291611183579	7.28871063314128e-13	1.21110430665381e-10
comp68327_c26	8.41115569369245	3.83341972643115	7.74317158903707e-13	1.28447750068591e-10
comp55324_c1	4.47000014240253	2.03782575544997	8.20709565177146e-13	1.35917411161903e-10
comp68160_c2	5.57213345334047	1.71638775812482	8.59986383302401e-13	1.42185841552404e-10
comp64135_c0	4.33133960072026	6.03551192217773	8.63610107524284e-13	1.42548571009683e-10
comp73093_c0	7.25323787899839	2.06891847420494	9.39491438624669e-13	1.54817318936469e-10
comp69036_c0	-5.43176607576357	1.71287590404844	9.56288764321474e-13	1.57325282073528e-10
comp68526_c0	-3.6397916101958	4.78182652452104	9.67332630384702e-13	1.58880002061719e-10
comp54725_c0	-7.07018982422827	1.21315644574932	1.01474640110769e-12	1.66393374919792e-10
comp55583_c0	-6.74615155716048	0.901550925749788	1.02689641407152e-12	1.68109181927238e-10
comp56783_c2	4.7947495259172	1.92230083508428	1.04086100251286e-12	1.70115933389385e-10
comp36538_c0	-4.01492141579777	2.80921534684201	1.14828809671063e-12	1.87366413056889e-10
comp57866_c1	-4.09066132057447	3.27076977327379	1.1756728871326e-12	1.91460922319743e-10
comp44195_c0	-5.70806264798586	1.21532862774077	1.17722243780658e-12	1.91460922319743e-10
comp68460_c0	-6.0665211836933	1.05764339980682	1.18312706354353e-12	1.92107848296579e-10
comp44779_c0	-3.96708487015479	4.49462081402446	1.18735163071232e-12	1.92480317930287e-10
comp70397_c1	3.84481658930992	7.02584099727442	1.23663040234824e-12	2.00143411076157e-10
comp44362_c0	9.03743675181721	0.821180155032409	1.25847240087385e-12	2.03348335413162e-10
comp62595_c0	4.72260332802771	1.7885899450979	1.28150457564441e-12	2.06734889446636e-10
comp68440_c0	-5.37741574239492	2.0798644747015	1.2857030700926e-12	2.07077122744785e-10
comp61962_c0	4.16964498737625	4.954089982084	1.29573730866439e-12	2.08356649132118e-10
comp71609_c13	-3.81529421396436	7.24159182919127	1.30364013570148e-12	2.09289872156248e-10
comp65407_c1	3.76096477117372	7.9931552493925	1.34311664780511e-12	2.1528086886853e-10
comp58088_c0	5.25517572568539	4.60929398342809	1.35480486821291e-12	2.16805747907259e-10
comp44211_c0	-8.95870363054505	0.78806136085725	1.40425016437497e-12	2.24358218970659e-10
comp65450_c1	-5.37429426835753	1.88848240240874	1.52334853169444e-12	2.42997245702945e-10
comp70325_c2	-8.95659779037535	0.784024425570068	1.57197516006982e-12	2.50353366666902e-10
comp53195_c0	-6.61424445497503	0.787122396940105	1.57817637573835e-12	2.50940111853248e-10
comp63328_c2	-4.68362355585034	1.82485130386764	1.58518188568417e-12	2.51652672702316e-10
comp65756_c2	4.0695174433312	9.56469306353954	1.62818838269613e-12	2.58069152924731e-10
comp60934_c1	-5.78047383802841	2.6022583566277	1.70835492031774e-12	2.70345810303044e-10
comp69179_c0	-5.62449554563385	1.15212691646094	1.7951429096804e-12	2.83629734812055e-10
comp72429_c1	3.82229094832993	2.92720413405333	1.81126553052899e-12	2.85724271514477e-10
comp68792_c0	5.02572010518352	6.94192721866119	1.93048330719364e-12	3.04049596014668e-10
comp72053_c8	-9.35672612816885	1.16278554728779	1.95530060276987e-12	3.07472561820738e-10
comp44644_c1	-4.06022999638247	3.73462037283197	2.02649001062025e-12	3.18165314313082e-10
comp62502_c2	-8.91245405594489	0.723926294499259	2.04484544837477e-12	3.20542384695943e-10
comp73150_c0	6.17329615239935	1.10766828120802	2.08407092905298e-12	3.2617836642668e-10
comp68847_c1	-4.98397997965538	3.25306424054458	2.09451944950476e-12	3.26866273999363e-10
comp61803_c0	-5.43020219266053	0.972504992413707	2.09502341179367e-12	3.26866273999363e-10
comp69852_c0	-3.9701232881151	2.76185127111931	2.19956659388735e-12	3.42640922985605e-10
comp73013_c0	5.03465852453719	1.92630148024937	2.21189485127839e-12	3.44023839294699e-10
comp71183_c9	-4.37445136977868	2.20103251365898	2.26672303639388e-12	3.52002315513023e-10
comp58878_c0	-8.64245649425104	0.497501798569606	2.27502368341987e-12	3.52741891393329e-10
comp71773_c1	3.36581398363172	13.4205167853189	2.32256119129606e-12	3.59553389889198e-10
comp69478_c1	-5.93700216293656	3.57666009572007	2.34502621013258e-12	3.62468338095485e-10
comp70564_c7	3.66433735792005	3.71584729176234	2.36053905174912e-12	3.64301334121102e-10
comp57175_c0	-4.66871863526281	5.51595074368468	2.38066488871839e-12	3.66839485951402e-10
comp63733_c0	3.88700876604452	7.36329071146937	2.4028024651167e-12	3.69679316920895e-10
comp71756_c2	6.80020218595531	0.868806283992283	2.48444556527159e-12	3.81651416827244e-10
comp66136_c3	-4.32811688533666	3.57464709293485	2.49043426988532e-12	3.81982808315011e-10
comp66333_c1	-4.61427488309545	1.86057758508048	2.51523679610634e-12	3.85194412997564e-10
comp73463_c0	-6.95347371761993	1.19161193780064	2.5332597941128e-12	3.87359511800098e-10
comp68327_c12	10.05231587819	1.80022581488245	2.58610054990957e-12	3.94833792533436e-10
comp65369_c0	-3.81661012901454	3.62600415225181	2.60754899658714e-12	3.97499713016434e-10
comp68710_c3	-6.55135218677327	0.725898806468965	2.81049314854602e-12	4.27782802184111e-10
comp71723_c2	-5.90538403084745	2.32639041970329	2.91434072768997e-12	4.42913151720285e-10
comp60481_c0	5.3430689697627	2.18408011973652	2.97912450717212e-12	4.52069674264139e-10
comp58924_c0	4.65444139917381	3.43889293992912	3.01766681561852e-12	4.57222383764012e-10
comp68303_c0	-8.62519942306536	0.460335335813959	3.0714415272412e-12	4.64663893689478e-10
comp69309_c1	8.64799863007171	0.417150192815035	3.11099323215272e-12	4.69934382221106e-10
comp53750_c0	8.66164616386076	0.425835936401044	3.11781853594725e-12	4.70252881359052e-10
comp39302_c0	4.13442882047877	5.10671602372556	3.22623432448712e-12	4.85869914574611e-10
comp32939_c0	5.99803770580635	0.885520291429697	3.23887704421616e-12	4.87038197099877e-10
comp62035_c0	-4.7502216965547	1.75441909969499	3.25955974151512e-12	4.89410131852158e-10
comp62852_c0	-4.18120467407923	5.72154130656153	3.29177062701972e-12	4.93503242409e-10
comp43838_c0	3.28275589100992	9.98411199485594	3.30443508653735e-12	4.9465805528906e-10
comp70426_c0	-3.64762515280082	3.43589159805172	3.4165638246104e-12	5.10676407229659e-10
comp71223_c6	-8.80235508954132	0.648658827044574	3.4330952498241e-12	5.12379187307954e-10
comp72426_c8	-9.01969658523432	0.839686903682165	3.4969280924565e-12	5.21125919332789e-10
comp66188_c0	-8.85790226579194	0.694791959790589	3.50848295107824e-12	5.22067499662161e-10
comp72113_c1	3.65564247002067	5.67749050254961	3.55617717044217e-12	5.28375850017247e-10
comp44459_c0	5.43543858597255	0.876231657778293	3.64337437812962e-12	5.40526034786293e-10
comp67698_c0	6.43387313747892	1.8264214225265	3.7029706252372e-12	5.48551355756721e-10
comp60105_c0	5.81307527969559	0.702715164260388	3.71769474407288e-12	5.49915449406282e-10
comp64047_c0	3.39084235627573	11.5415092599432	3.873693678554e-12	5.72141686919701e-10
comp66094_c1	3.92184328418719	3.62186643331375	3.93400809060630e-12	5.79226209174668e-10
comp65573_c0	-4.74399762158963	1.60368436040301	3.93570884439049e-12	5.79226209174668e-10
comp70794_c4	4.59119300548492	2.90522111742909	3.93908913829328e-12	5.79226209174668e-10
comp64706_c1	-6.51031227971327	2.03448761556725	4.01895158455096e-12	5.900992873711e-10
comp67485_c1	-4.79175104550501	1.84634716574199	4.08384260860791e-12	5.98745377279975e-10
comp66949_c0	9.55800077143785	1.33107563911972	4.12460378471419e-12	6.03833514720486e-10
comp70241_c0	-4.00441794822196	2.82353513855365	4.13164707695296e-12	6.03977739928122e-10
comp72847_c0	6.09020841668579	6.24663386999534	4.17544227537545e-12	6.09486191109965e-10
comp53834_c1	-5.96429170630799	1.04807755933015	4.26595834909009e-12	6.21788376504729e-10
comp73611_c0	8.76449342867779	0.538815984877496	4.34506071638178e-12	6.32393457286298e-10
comp68485_c0	6.95494232234168	1.02514974227015	4.35617529177669e-12	6.33086892221955e-10
comp72052_c1	-8.94687469372412	0.778691979849577	4.3873404489306e-12	6.36688036007327e-10
comp55751_c0	8.67800776014458	0.44107833142477	4.40692964372921e-12	6.38601256818126e-10
comp64675_c1	-8.67434895024502	0.507416959573321	4.44652712561055e-12	6.43404085402025e-10
comp59746_c0	6.72169243536142	2.0726943078872	4.55701179163045e-12	6.58435368971277e-10
comp61822_c0	-5.84289072019787	0.853995200865695	4.58859932940952e-12	6.62039923797599e-10
comp67188_c4	3.93727025817672	3.8927746332648	4.65985274737123e-12	6.71348756292874e-10
comp72716_c0	5.38132840015712	8.15816591616247	4.7247353497058e-12	6.7971419936453e-10
comp69000_c0	5.85149995677694	3.19666225506464	4.75949043888378e-12	6.83727547961665e-10
comp68265_c0	-4.37388779339494	4.88998770124054	5.01234489093333e-12	7.19015465599109e-10
comp69255_c0	-3.99583753507173	2.56516804278652	5.15130899771568e-12	7.37888007392615e-10
comp71308_c0	-9.05694203422628	0.856005231305226	5.25904786162274e-12	7.52240021033289e-10
comp32981_c0	-8.57583596777167	0.439380973140847	5.34433174549602e-12	7.63343613224523e-10
comp69511_c0	3.40886102858686	9.16174056318131	5.40001028909908e-12	7.70192883823049e-10
comp69463_c0	-3.32286427330632	7.03584241141778	5.6196419939359e-12	8.00373496956324e-10
comp59094_c0	-8.8602495163513	0.689229197740714	5.82566183278923e-12	8.28532108050767e-10
comp73266_c0	-8.59354487920194	0.432253518068085	5.90744000519353e-12	8.38965877774615e-10
comp72509_c2	9.8823178185057	1.64646457696365	6.464992609917e-12	9.1684262906244e-10
comp66380_c1	4.1267047077572	5.45682789113546	6.5007792133765e-12	9.20608217664768e-10
comp73125_c0	-4.35204741855819	2.76975985854606	6.53626224278112e-12	9.24320194068864e-10
comp71363_c8	4.31351162596261	3.24883792146363	6.72124890646359e-12	9.49133643382012e-10
comp34821_c0	-8.93561961784197	0.741877399374813	6.74904957440124e-12	9.51711450380594e-10
comp72848_c0	-5.28128441480634	3.8150298035467	7.33197313301423e-12	1.03245158960751e-09
comp69592_c0	-4.20539141984062	2.58614924302634	7.36073035623081e-12	1.03415301414932e-09
comp70503_c5	-4.1930883821239	2.47326650576642	7.36480174976193e-12	1.03415301414932e-09
comp66023_c0	-4.11909263205115	3.58074848894852	7.4501976293903e-12	1.04467278911016e-09
comp60277_c0	-4.32521791461769	1.95658334426615	7.56492457720354e-12	1.05927006400767e-09
comp60559_c2	-5.96596990474705	1.51800150532912	7.57980495145243e-12	1.05986509711775e-09
comp68092_c1	4.83626701672277	3.25986077272171	7.6147376730469e-12	1.06325840586801e-09
comp57594_c0	-9.0689633333889	0.877961890046312	7.71578840414305e-12	1.07586147766133e-09
comp71762_c14	3.43960285373651	7.29325356982211	8.03118956754454e-12	1.11827584680934e-09
comp69071_c4	5.42817387396455	0.855850449100116	8.08094195404994e-12	1.12363412830253e-09
comp54805_c2	-8.50125463430285	0.349293052199909	8.23377563043971e-12	1.14329070895257e-09
comp34611_c0	-5.53237783253167	1.13246789849478	8.24941998811994e-12	1.14370098847841e-09
comp63828_c0	-3.30221909112539	6.81456375760495	8.25967392904955e-12	1.14370098847841e-09
comp68336_c5	-3.68655263519561	4.64827387478698	8.31786854110035e-12	1.15016163653548e-09
comp71148_c0	-6.79673871807058	0.960270063821258	8.43053324466356e-12	1.164125862733e-09
comp55150_c0	-4.57324256964842	1.43460639182466	8.50821089666753e-12	1.17322697339566e-09
comp66503_c0	7.31872524640761	1.33190203838808	8.8612825875732e-12	1.22022553885813e-09
comp72445_c1	-3.84931395911398	3.08246526459053	9.68565112013289e-12	1.33190394444674e-09
comp68847_c0	-5.77021921974519	0.786874905856046	9.78575520912358e-12	1.34381602904131e-09
comp66421_c1	-8.55947397783679	0.420256282612385	9.8099792772669e-12	1.34528955158965e-09
comp70503_c3	-4.31092555723469	2.16782446893469	9.92998961420172e-12	1.3598766134163e-09
comp69279_c0	-3.82896959389824	3.86481148196035	1.00820388003263e-11	1.37880524317713e-09
comp62998_c0	3.22874115344927	9.04998626369587	1.02040946323867e-11	1.39358578433569e-09
comp67061_c1	5.73979538957852	0.617566727987854	1.03799412193391e-11	1.41566210635356e-09
comp58987_c0	-8.55670948894185	0.402139483344464	1.05061111771725e-11	1.43091224867564e-09
comp52944_c0	-9.02121785776099	0.850251731003076	1.05871330805608e-11	1.43998009104047e-09
comp70179_c1	-4.51932498371301	1.81221921603219	1.06044185064721e-11	1.44036609242473e-09
comp47910_c0	6.25376120652283	0.334939496145868	1.09531421076237e-11	1.48570803905274e-09
comp74551_c0	-8.51488850903674	0.381018856282658	1.09781818815028e-11	1.4870812486959e-09
comp65006_c1	8.79204684538866	0.592055425241199	1.11798177456546e-11	1.51233960622595e-09
comp60863_c0	8.70138886720174	0.48169212733781	1.15859743224959e-11	1.56515837673424e-09
comp70588_c7	-9.11678281458162	0.943453806070058	1.17800076506574e-11	1.58921708084924e-09
comp71757_c1	-4.77497411863115	2.23211914224556	1.24434660545082e-11	1.67645437194095e-09
comp32435_c0	6.4489482569415	0.548788312842784	1.2673468041e-11	1.70513730537594e-09
comp73806_c0	-6.47885473854691	0.656593759985128	1.30797088728883e-11	1.75602268147787e-09
comp65306_c0	-4.11505577345325	2.12410116964125	1.30869018359435e-11	1.75602268147787e-09
comp64458_c1	6.72454992461278	0.795619568210891	1.34834891933329e-11	1.80680567487596e-09
comp62623_c0	8.54241977360682	0.311142759652	1.37295159436833e-11	1.8373040953522e-09
comp60551_c0	5.75710066768696	0.632397360442501	1.38078221713038e-11	1.84530622923925e-09
comp70451_c0	3.97079531929606	6.33653631052279	1.4054074082178e-11	1.87570150437871e-09
comp71261_c9	-8.5623634599033	0.428691577827352	1.4334432693793e-11	1.91056141212979e-09
comp54558_c0	-6.69199041627713	0.847430294861629	1.44168381622525e-11	1.91897932478249e-09
comp71876_c0	-3.40190216722487	4.22061977368761	1.45470737866722e-11	1.93373282041314e-09
comp71525_c6	-3.9220769857584	2.40596124213209	1.50387682244165e-11	1.99583378773954e-09
comp65281_c0	-4.61308196382386	4.42764236411032	1.50542845660364e-11	1.99583378773954e-09
comp56190_c0	5.10341255241671	10.1516564643935	1.52609688776364e-11	2.02054822602087e-09
comp72478_c0	8.45518028218716	0.236371108199036	1.54655359357283e-11	2.04491715674312e-09
comp52796_c0	-8.52552877289188	0.395611143083775	1.55382320104293e-11	2.05180810164738e-09
comp71183_c2	4.24327923059114	1.47490785372614	1.58840221629447e-11	2.09469491743267e-09
comp69901_c12	7.96057130747421	1.97179717887201	1.63230784450831e-11	2.14975158750257e-09
comp65616_c0	3.41316500656881	9.21536688211894	1.657915072614e-11	2.1805957650976e-09
comp40507_c0	-9.13939758804715	0.923586043639784	1.66528102130632e-11	2.18739818157018e-09
comp70325_c7	-8.70502636325824	0.531882915912417	1.67545722161944e-11	2.19786919241833e-09
comp66421_c2	-8.56033842850912	0.419707860393382	1.69410209742471e-11	2.21940731677991e-09
comp69725_c0	-7.39240026745351	3.2563013330472	1.70321555851497e-11	2.22841839287752e-09
comp68714_c3	3.92649460286793	5.74324737177831	1.71527954160228e-11	2.24126113314708e-09
comp62438_c2	-5.57411506538815	1.22218312239523	1.78791199340334e-11	2.33269057316481e-09
comp61046_c0	4.23601455646328	1.48008341494179	1.78993178176985e-11	2.33269057316481e-09
comp58711_c1	4.53957156895105	1.51076474334965	1.83311347703965e-11	2.38584744543631e-09
comp44158_c0	6.24706893994331	1.17563459828847	1.86309511562389e-11	2.42057056581332e-09
comp67815_c0	-5.96135908825177	1.1019695234778	1.86464807822164e-11	2.42057056581332e-09
comp60631_c0	-3.43355047694804	6.99267854965275	1.87993759781854e-11	2.43724497645923e-09
comp72476_c1	3.38462375824616	9.52263376398876	1.95179279418747e-11	2.52711540522219e-09
comp61387_c0	-4.21251637825723	2.84562751293538	1.98185233513704e-11	2.56270729255717e-09
comp43477_c0	-6.64734730179796	0.904330913789939	1.9959840158692e-11	2.5776375444315e-09
comp68588_c4	-5.23218096509883	1.24838176329917	2.02640604636518e-11	2.61353950329198e-09
comp56078_c1	-8.97941710732014	0.79731422649467	2.04385208981749e-11	2.63263464855988e-09
comp53583_c0	5.76447899621931	0.662188591597291	2.11877052670719e-11	2.72016016247197e-09
comp69255_c4	-3.70379829831967	4.4070259743757	2.11899534977102e-11	2.72016016247197e-09
comp38471_c0	-3.37635329860102	11.7883825566724	2.11998800991075e-11	2.72016016247197e-09
comp68454_c0	3.62298143301058	4.78922754473308	2.15380181977028e-11	2.75999460187195e-09
comp67852_c0	-5.17241542131931	2.18992332432212	2.15914596570997e-11	2.76329108271356e-09
comp66589_c0	8.42497677535275	0.210930370385775	2.19458916111834e-11	2.80505071276942e-09
comp33888_c0	8.51788097505704	0.313186435818078	2.22694510676213e-11	2.84276243673322e-09
comp57513_c1	3.7558402313494	4.25178270225795	2.3147592922223e-11	2.95108129356377e-09
comp71223_c7	-9.02317976423323	0.857752402636169	2.32577737777985e-11	2.96134134396574e-09
comp44471_c0	3.58425009458153	3.3579354252845	2.33423484397258e-11	2.96831902091242e-09
comp33011_c0	6.38857228853837	0.494952293621483	2.42861388679857e-11	3.08440151174722e-09
comp44731_c0	6.39639185205827	0.418881494498513	2.43747485499208e-11	3.09171667453111e-09
comp34633_c0	-4.94522558790532	1.21261365884747	2.45389909889358e-11	3.10859438961109e-09
comp32737_c0	-4.71103329838593	1.20725800890305	2.54411856951466e-11	3.21879427696578e-09
comp71250_c0	-3.56111064208288	5.17909223381085	2.56283854292208e-11	3.2383690014411e-09
comp72496_c0	-3.17324099989307	10.5020978391978	2.64750976237084e-11	3.3411238073302e-09
comp47099_c0	6.14888789457993	0.238829279233446	2.75648190332751e-11	3.4742474881927e-09
comp63306_c1	-3.93672529880396	2.12189957869264	2.79760937550334e-11	3.5177485705264e-09
comp73576_c0	5.30785905294838	0.696937120085256	2.79805271615739e-11	3.5177485705264e-09
comp72277_c0	3.57723754415327	3.08743645067147	2.87018002567443e-11	3.60325559502622e-09
comp69829_c5	-4.05018408898638	2.10921619827614	2.87329427971337e-11	3.60325559502622e-09
comp66136_c0	4.7059926066738	1.23435526551947	2.88071553581665e-11	3.60802382882302e-09
comp71742_c5	3.94554044878892	3.30206089789885	2.89225598217882e-11	3.61793280621433e-09
comp64858_c5	-4.90969733841151	1.75575440694511	2.9931665310631e-11	3.73947022114534e-09
comp68371_c3	-4.02851264368211	3.32776157004185	3.00315030342536e-11	3.74724750689109e-09
comp69855_c9	-5.01562631273779	1.27653396653187	3.01990780038543e-11	3.76344684968783e-09
comp57100_c0	8.3981752110932	0.185369250624507	3.04349316444665e-11	3.78810409507912e-09
comp71940_c0	6.37304441724275	0.455666861477869	3.04801031072817e-11	3.78899605921031e-09
comp48556_c0	-3.81632418427077	4.70391407580926	3.17771816000642e-11	3.94531715315267e-09
comp70353_c4	6.5406784470327	0.603059929256814	3.20418817882278e-11	3.97323319482705e-09
comp62787_c0	10.5325777733152	2.28131707744006	3.23926672483528e-11	4.01174130019755e-09
comp65291_c1	-8.42963759424838	0.280620811881999	3.24791115682494e-11	4.01745655833717e-09
comp71762_c5	-3.38340240455673	7.76960586740392	3.28152300294592e-11	4.0525180343539e-09
comp32802_c0	8.39625488102193	0.185337710072781	3.28438626213221e-11	4.0525180343539e-09
comp70305_c0	-4.4299829709818	6.52015919906674	3.31712315549655e-11	4.0839740823617e-09
comp68381_c0	5.33785406844459	3.22837911242542	3.31879271642628e-11	4.0839740823617e-09
comp38428_c0	3.30211393655529	7.9658837418089	3.32216915332993e-11	4.0839740823617e-09
comp70123_c8	5.82037203106719	0.668058158118699	3.33143501460195e-11	4.09032114101934e-09
comp64584_c0	5.28933322063721	0.70009054846525	3.37513443024074e-11	4.13887794946754e-09
comp45084_c0	8.45705520036582	0.250752259365536	3.4174939028643e-11	4.18567431982631e-09
comp71709_c5	-3.56189193976311	4.09100768059782	3.49400651791642e-11	4.2741345744382e-09
comp69599_c3	8.38839716886458	0.175639003787113	3.50381470173274e-11	4.28088007743443e-09
comp68670_c6	-4.40540545292951	1.4259452312243	3.62902898093771e-11	4.42843699280963e-09
comp37955_c0	-3.2698143878129	5.3677789288677	3.65093646324468e-11	4.44972387012353e-09
comp41643_c0	3.63764976527415	3.43472551084085	3.69916224436614e-11	4.502996071753e-09
comp61231_c1	-9.43600136454518	1.23208491046676	3.85565663319114e-11	4.68777316291777e-09
comp70947_c3	7.28872429328564	1.32006318634594	3.90741779979567e-11	4.74491878667757e-09
comp68097_c1	-4.86182073425014	1.4007683221439	3.93155129531655e-11	4.76841690376124e-09
comp67574_c0	3.78921850063154	3.76264658677871	3.95195835067571e-11	4.78734376290785e-09
comp43352_c0	3.41819198766037	5.09447702054375	4.09312569903696e-11	4.95221851606227e-09
comp67430_c0	-4.39763467073036	4.42677297540242	4.09799720728946e-11	4.95221851606227e-09
comp65586_c0	7.50693776807987	1.52988760521148	4.12027454396878e-11	4.97311151586023e-09
comp68327_c32	8.58548184668617	0.398625521570941	4.23667318570197e-11	5.10741966862066e-09
comp52797_c0	-8.67763789552675	0.498272570052615	4.35816154019621e-11	5.24753177624326e-09
comp69468_c0	5.5141945522802	3.57398576578351	4.47458824776883e-11	5.38121863133666e-09
comp71149_c11	-3.23097362916091	5.9337024613874	4.55422093225071e-11	5.47038752147709e-09
comp64744_c0	-3.32309968141286	5.42623841653865	4.89208829330656e-11	5.86915194437767e-09
comp70144_c0	-3.95639934463663	3.72295322590761	4.90899501279783e-11	5.88235668017915e-09
comp73166_c0	-4.11412299826486	2.12543798214412	5.04416310592918e-11	6.03706997805308e-09
comp57881_c0	9.27724623297134	0.981740840621351	5.07282018781405e-11	6.06408818062947e-09
comp44722_c0	4.20005557461866	1.88869086372877	5.2095795332745e-11	6.22011318238165e-09
comp64304_c0	-3.57028953720126	5.03680583242912	5.30756243567465e-11	6.32952215489779e-09
comp56461_c0	-3.52866034229707	4.43163630852927	5.47570444363484e-11	6.52223782457662e-09
comp69901_c10	-4.22187163075646	1.67440313674297	5.5037519509425e-11	6.54782289084862e-09
comp72904_c0	8.37847419402108	0.175643499403389	5.58503526011385e-11	6.63660620175888e-09
comp71148_c3	-4.9172023129421	0.852930063539593	5.59836447094953e-11	6.64452550786018e-09
comp34479_c0	-8.57184808138022	0.420309419648186	5.62476675119165e-11	6.66792355283655e-09
comp65986_c0	-4.22239519754255	2.1181948207704	5.73350450064509e-11	6.78875532305004e-09
comp67084_c0	-3.3671701384883	4.75041981888633	5.83958992598168e-11	6.90616366370813e-09
comp66825_c0	-3.30795638514634	7.66945122953513	5.87937465765457e-11	6.94497648393587e-09
comp64983_c0	3.91965815893303	2.02396229405105	6.1507061529788e-11	7.25688699802991e-09
comp70954_c7	-4.85342037977075	1.12429343403792	6.20305857083241e-11	7.31000390468415e-09
comp70296_c0	-3.36361035567718	4.05743415876721	6.42585233166581e-11	7.56361511109901e-09
comp68006_c0	4.31201310575147	2.10003210606518	6.63421684548251e-11	7.79966411372724e-09
comp68005_c28	4.04958883062999	1.90900587813244	6.68123061292397e-11	7.84568490479012e-09
comp70690_c2	4.03490910177432	1.74212951074893	6.6945921640114e-11	7.85212652912287e-09
comp74663_c0	-8.34586542597907	0.2278797590853	6.70672524799149e-11	7.85711383136319e-09
comp68946_c0	3.76261453202271	4.12481057142493	6.73128079195239e-11	7.87662559994457e-09
comp56254_c0	3.67638963414922	9.73762235748392	6.86685176534796e-11	8.02584431945951e-09
comp70579_c1	8.52800227271799	0.291255307561312	7.01994656877803e-11	8.19517111320215e-09
comp69713_c0	-5.86149470827672	0.859265975450394	7.03402769014984e-11	8.20200536403355e-09
comp56783_c1	3.71181993142313	2.52422815760406	7.08642342622322e-11	8.25344808789926e-09
comp49424_c2	8.33248062720744	0.118692185494879	7.1541134870195e-11	8.32256303751905e-09
comp71099_c0	-3.64554089522946	4.34941168591729	7.29410266477315e-11	8.47552626305232e-09
comp68266_c12	4.30510163840058	1.22087558590973	7.34928351856645e-11	8.52970336380115e-09
comp69372_c10	-3.86326829498167	2.11481233353028	7.46778386583859e-11	8.64800154242825e-09
comp71873_c0	-4.17876690464042	3.94064322410637	7.46855906198855e-11	8.64800154242825e-09
comp70047_c1	8.76368722531529	0.5234316978099	7.49592166463764e-11	8.66961603479557e-09
comp66130_c0	4.3783092230533	2.25569778615053	7.67263416504882e-11	8.85950708109273e-09
comp65247_c0	-4.12539295119522	1.66811516976662	7.67787808867279e-11	8.85950708109273e-09
comp58722_c0	6.69713510029214	1.53771442538834	7.69143642205009e-11	8.86489175686853e-09
comp59989_c0	3.73649002365867	2.29161518002615	7.85209859657345e-11	9.03961517069958e-09
comp66712_c0	5.57547705738421	0.466671398731343	7.95767274432275e-11	9.1505893839763e-09
comp64762_c0	4.41444604480541	4.36860000972221	8.02464027704573e-11	9.21696499655102e-09
comp68618_c0	-3.41600701351035	4.70355141211576	8.09907061030954e-11	9.29174962757227e-09
comp63014_c0	-3.39567910479565	4.22833426472887	8.5418336242264e-11	9.78845042338505e-09
comp72631_c3	-3.74063608397307	2.22716243079642	8.63830569614964e-11	9.88763677369725e-09
comp71525_c1	8.38214486822999	0.158989200637398	8.65032147105599e-11	9.89003554701685e-09
comp70842_c0	3.65235155385251	3.91328680134829	8.76258773411558e-11	1.00069153416738e-08
comp71972_c11	-5.00495131130921	1.67856662590199	8.79651370020641e-11	1.00341650614357e-08
comp63261_c1	5.4233170538502	1.41628659796807	9.02246738865653e-11	1.02801477856787e-08
comp71843_c1	-3.61815915686617	3.11667880923877	9.09908203627292e-11	1.03556070978345e-08
comp69511_c1	3.34079802518124	6.84721403834694	9.2064564894654e-11	1.04658619456127e-08
comp71906_c10	-5.43708000183805	3.20078571002032	9.438541338594e-11	1.07174744400206e-08
comp56274_c0	8.65212302516688	0.422809053679027	9.63697034401072e-11	1.09303416653793e-08
comp74955_c0	8.28684103413945	0.106066607048251	9.69058691331904e-11	1.09786641306496e-08
comp67953_c0	3.22670394496207	12.7174239564813	9.73876180968458e-11	1.10207189119197e-08
comp67061_c2	8.26501431914784	0.0940254687824005	1.00296128073177e-10	1.13369876196275e-08
comp64574_c0	4.17896530740652	3.02823853287219	1.01490229200522e-10	1.1458970985962e-08
comp68648_c0	-4.38100282458241	2.10891602697589	1.02690326843935e-10	1.15813546553844e-08
comp34379_c0	5.58868504604386	0.505622075985496	1.05189080852559e-10	1.18497579590481e-08
comp70194_c4	-3.5765745088809	2.53935773573074	1.06073000403676e-10	1.19358464122407e-08
comp68710_c7	-4.67329653142623	2.15545724986355	1.06604588566345e-10	1.19821394208556e-08
comp61069_c1	5.69850764589695	0.623752181514796	1.07837713984688e-10	1.21070907332562e-08
comp72359_c4	-4.0863105106636	3.10568647360143	1.11067795643243e-10	1.24557098112985e-08
comp50949_c2	-8.38634403305481	0.246574613458197	1.11353060583522e-10	1.24736697539274e-08
comp64427_c0	6.0780846376423	0.961175511216641	1.11753063994651e-10	1.2500586150308e-08
comp57042_c0	-3.72863135802068	4.09588820808296	1.11844116132629e-10	1.2500586150308e-08
comp71832_c4	3.26959670904354	6.43186495506931	1.12943166693719e-10	1.26092887904409e-08
comp60917_c0	3.97197760436099	2.59144154780437	1.17570119956618e-10	1.31111725383836e-08
comp68026_c2	-8.26489119042221	0.161239567292495	1.22165376529497e-10	1.36084039596215e-08
comp71208_c2	3.44925954532385	3.58302005675252	1.2296115655017e-10	1.36817616345785e-08
comp73041_c0	-4.28984559886543	1.32212441024192	1.25375508307065e-10	1.3934851785607e-08
comp68327_c22	8.69554260948838	0.488655775489993	1.26841417590921e-10	1.40789592203217e-08
comp66227_c0	-4.98055823950519	0.890134120146816	1.26954515572878e-10	1.40789592203217e-08
comp57915_c0	-8.22669129319285	0.126266577665739	1.30944948268106e-10	1.4505353897206e-08
comp70991_c1	4.41535178884151	2.27354766020145	1.34017433165113e-10	1.48292297827551e-08
comp68968_c0	-8.21811615541512	0.0878912391854433	1.34951559656374e-10	1.49160372982944e-08
comp67324_c0	3.58342146575043	6.21060960011761	1.38625969307332e-10	1.53051974108894e-08
comp72378_c1	-5.75460750573329	4.20401841634341	1.39224794822657e-10	1.53543079307903e-08
comp35367_c0	5.04256186878359	0.492653219536135	1.46008339406301e-10	1.60846336063978e-08
comp69166_c5	4.50406915203007	1.24387824754265	1.50039882109795e-10	1.65105144886316e-08
comp66915_c2	-6.45112097688232	0.708490273677096	1.50869019468701e-10	1.65834494310596e-08
comp71363_c3	3.61024620948982	3.51689303605156	1.5197927271579e-10	1.66870898149186e-08
comp66469_c0	3.91450733827562	1.96929917127473	1.53538442640608e-10	1.68320670119646e-08
comp72106_c3	-6.46886505464956	0.726533413971317	1.5363733092157e-10	1.68320670119646e-08
comp55190_c0	-8.40604001830429	0.265800116915283	1.57570716305479e-10	1.72440479731146e-08
comp58519_c0	4.20788139697008	1.36229237626359	1.61418480921349e-10	1.76457656715084e-08
comp67479_c6	4.53155473506006	0.943691043185057	1.65299498567673e-10	1.80502345111734e-08
comp70123_c0	3.35590823335639	4.55613706880627	1.67432220287193e-10	1.82631182341054e-08
comp70239_c1	5.86555278184136	1.24944681307213	1.67942841012759e-10	1.82987949950262e-08
comp67905_c0	-8.20331140120174	0.105955277701968	1.71511166001982e-10	1.86671929223795e-08
comp62372_c1	5.97394440368443	0.845272858919475	1.71990519027222e-10	1.86989517725812e-08
comp71149_c5	-3.24757019824572	3.83799804701356	1.74371023339126e-10	1.89371110172558e-08
comp62324_c0	-7.09181516964487	2.02162719217643	1.75106735235771e-10	1.89963179355829e-08
comp63232_c0	-5.00389084855166	0.569159828791542	1.75516101581398e-10	1.90200312819137e-08
comp70584_c0	3.25862874361478	4.43537716363296	1.76958256957771e-10	1.91554911443201e-08
comp72794_c0	3.09724993404784	5.26705560452187	1.78230234772519e-10	1.92722556573925e-08
comp34463_c0	6.18172336494511	0.282641977357694	1.78868787528565e-10	1.93203483317826e-08
comp72527_c6	4.11063970452421	9.34906188460569	1.79294448806106e-10	1.93453665179895e-08
comp71175_c0	3.56266804605786	4.96410269355285	1.82859058166353e-10	1.97086481319036e-08
comp64606_c1	4.20393457302013	1.75990296942515	1.87325006982192e-10	2.01681870638268e-08
comp62126_c0	5.01891954986892	2.84378415994052	1.89147463475003e-10	2.03424322179799e-08
comp70705_c0	3.2811717568329	3.33565054289758	1.9093721159829e-10	2.05127879145633e-08
comp33468_c0	-8.15463281078393	0.0612657966236921	2.00030507124296e-10	2.14665677812389e-08
comp65242_c0	3.30352743359911	3.07387537690933	2.00634693687481e-10	2.15082548995278e-08
comp53110_c0	-8.45352197019119	0.296204184049807	2.03696712579227e-10	2.18130517228907e-08
comp70056_c0	-4.32133377793814	1.40355638939415	2.04612495001511e-10	2.18876093499631e-08
comp62071_c2	-3.18087590169776	4.15576296775426	2.09122713095876e-10	2.23460955278881e-08
comp71518_c14	3.37681473687305	4.28059721876727	2.11277212299181e-10	2.25521458614469e-08
comp60852_c0	3.42568226146642	8.1221989769828	2.16095403723665e-10	2.30417791069928e-08
comp36040_c0	-6.08252082872017	0.324072320335784	2.16922451111336e-10	2.31052538551783e-08
comp70278_c2	3.49153283428839	2.42992452477091	2.17196918236122e-10	2.31097984603913e-08
comp69944_c8	3.19632223189425	5.19181359419859	2.18987810951607e-10	2.32755093693416e-08
comp57894_c0	4.7862843368411	0.607176465502926	2.19235880745546e-10	2.32770602797537e-08
comp64768_c0	4.66514627663536	0.761336011589417	2.2395715463115e-10	2.37530387715551e-08
comp68925_c7	4.56545108833813	0.940033405992764	2.26186356371698e-10	2.39564837030643e-08
comp64057_c0	-6.54277533166557	0.81710439885557	2.26355934965812e-10	2.39564837030643e-08
comp70787_c5	-8.17139503287581	0.0525689332837859	2.31748293401415e-10	2.450117667788e-08
comp56122_c0	-8.55114049223457	0.404441752778112	2.32691156689993e-10	2.45747989920786e-08
comp72161_c6	-6.41037877868053	0.689755562172804	2.37360401627305e-10	2.50413967841666e-08
comp60782_c0	-4.02536974668813	1.57578833489027	2.43482296320409e-10	2.56600998903339e-08
comp71601_c1	8.53866256044087	0.339639761413073	2.45423132306605e-10	2.583732842827e-08
comp65856_c4	-5.18764539355963	1.09071100379249	2.48060446193034e-10	2.60874285908301e-08
comp41623_c0	8.17382278246097	0.00744705474505984	2.50480864785199e-10	2.63142157813383e-08
comp68023_c0	3.75525757614729	2.27027338548985	2.52160468394986e-10	2.64449461412326e-08
comp44070_c1	3.22367022772501	3.42205643330822	2.52453943113645e-10	2.64449461412326e-08
comp42660_c0	-3.74863785356757	2.33507596721623	2.52521025973234e-10	2.64449461412326e-08
comp57176_c0	6.59437134060225	0.69253444255333	2.58440785604995e-10	2.70364858367904e-08
comp73406_c0	-4.95672501787064	1.7092366277248	2.58849124979502e-10	2.70508188816367e-08
comp75150_c0	4.4231127396446	1.02377805212702	2.59802093620141e-10	2.71219783535572e-08
comp73456_c0	-4.51104136829534	1.03844857021746	2.60108117208698e-10	2.71255219261041e-08
comp45111_c0	5.06242507260558	1.70166085563088	2.64266598966259e-10	2.75303940617964e-08
comp69848_c12	9.27270536227785	1.06998669552971	2.66755211140385e-10	2.77606412161408e-08
comp38047_c0	-3.05605030998582	5.53614360075616	2.68829126496007e-10	2.79472965842256e-08
comp64209_c0	4.05869924022055	1.40058549598544	2.71061103495502e-10	2.8149977953324e-08
comp65664_c3	4.7827819402514	6.15212733918852	2.76198797788245e-10	2.86533502958271e-08
comp68648_c1	-4.50867999772395	1.31956325277205	2.76482973254819e-10	2.86533502958271e-08
comp68527_c0	-4.66899071368606	1.18259536201971	2.92626095351543e-10	3.02948534042188e-08
comp56407_c2	-6.23484193353912	0.462065673730284	2.93215901525321e-10	3.03244250356535e-08
comp58711_c2	3.75855091856157	2.63313722005008	2.98759184778396e-10	3.0865693725235e-08
comp68972_c2	-5.90886090486564	3.38800740621242	2.99309954436556e-10	3.08905843969579e-08
comp45078_c1	8.24370485610478	0.0811483311971467	2.99668136953042e-10	3.0895567993596e-08
comp67811_c1	-6.0628319848011	0.277820007112683	3.01015829000474e-10	3.10024536196904e-08
comp68618_c1	-3.95087204956534	2.38200453606133	3.09330599080874e-10	3.18259367766418e-08
comp68460_c15	-6.22084396872653	0.517982932112459	3.11895639901604e-10	3.20567624858456e-08
comp68848_c1	3.19718682788006	4.73918128268191	3.16711124494558e-10	3.25181760852049e-08
comp61846_c0	4.53373993003002	1.8660389657458	3.19349596758722e-10	3.27553464486155e-08
comp71489_c1	3.09551698398283	5.61877916818363	3.21539316736417e-10	3.29460485721177e-08
comp81732_c0	-8.21043703388549	0.107144966738135	3.24099669901152e-10	3.31742964991121e-08
comp70143_c4	-8.17154582396104	0.0789793500857934	3.31590663087955e-10	3.39062506029537e-08
comp72662_c12	-3.15590297634641	7.39314879063278	3.37080788859151e-10	3.44323190644373e-08
comp68842_c3	2.92678323151593	8.74602953847977	3.42963745206197e-10	3.49973966282725e-08
comp67617_c8	4.50154626597169	4.01343515281661	3.51785485406907e-10	3.58608972787447e-08
comp64763_c1	6.2545638077806	0.383435584159539	3.56398509954483e-10	3.62940370244454e-08
comp61477_c1	4.18889481347006	2.33520778517843	3.56792956854205e-10	3.62971300198915e-08
comp67905_c1	-4.69472129418972	1.04506900936552	3.59149630433938e-10	3.64996337465569e-08
comp67741_c0	-4.80511937330054	1.91141407126723	3.6403995533463e-10	3.69589525733163e-08
comp76012_c0	-8.3217032276618	0.216461398266446	3.70348465073802e-10	3.75611708265136e-08
comp72283_c0	-5.13454590106874	1.24794189165837	3.74872235178812e-10	3.79813386490061e-08
comp72897_c0	-4.27827446245727	4.39177242340144	3.75639617304871e-10	3.80204496715165e-08
comp69901_c1	4.55354167483474	4.84747327931594	3.86165188971e-10	3.904615704345e-08
comp68474_c0	-4.38973997703921	1.03976079110759	3.94634963283836e-10	3.9862129619563e-08
comp37705_c0	-8.30739919405387	0.180363197269854	3.95502004993391e-10	3.99092746880831e-08
comp69184_c2	4.75510014004918	0.585846422519256	4.18042729366093e-10	4.21411587357041e-08
comp71607_c9	-4.3991904186658	1.12030412826892	4.25878549589767e-10	4.2887690665102e-08
comp66894_c4	5.98152565187279	0.0670435254809606	4.43706421989574e-10	4.46379406186625e-08
comp60825_c0	8.15153785506108	-0.00541829208558911	4.460493177491e-10	4.48284060802742e-08
comp61580_c0	-3.06001294118843	5.22435938208951	4.75053757224932e-10	4.76953015448682e-08
comp68567_c0	3.30507064034272	5.56967350660265	4.80761446535378e-10	4.82197926913859e-08
comp53910_c1	-8.07977664050923	-0.0328396742568712	4.83150979116584e-10	4.84107569497347e-08
comp73205_c0	-4.58468848512551	1.10064631647739	4.97679218506136e-10	4.97843728179053e-08
comp67241_c0	3.85526009861185	1.91222287720896	4.97858708882429e-10	4.97843728179053e-08
comp70738_c1	5.44869094085318	0.351000552755468	5.15076861670091e-10	5.14545269317867e-08
comp74843_c0	-6.19337569724223	0.475318787868583	5.22703626448495e-10	5.21641475936292e-08
comp69263_c8	-3.38642307912921	6.51055073940731	5.48803885159612e-10	5.47141009387578e-08
comp60306_c0	-5.02254613368921	2.96049893961193	5.57491075399716e-10	5.55246630810445e-08
comp73089_c0	6.59838482787376	0.597157477012298	5.60860293104538e-10	5.58044796822786e-08
comp60039_c0	-5.05891846184451	1.95007214181902	5.61971320304978e-10	5.5859276889776e-08
comp69184_c4	3.97449331073298	3.04337690114813	5.62610149214973e-10	5.58670757433119e-08
comp68406_c3	-2.98024123403656	5.59610631152034	5.63457982949201e-10	5.58955925632702e-08
comp70358_c3	3.03018654485117	5.99079834896797	5.68389114081532e-10	5.63287172033663e-08
comp55763_c0	5.00572493464904	0.822856214614788	5.79017093287464e-10	5.73249922040519e-08
comp68545_c1	3.36717067117957	2.95411063649051	5.88252692013463e-10	5.81815760274466e-08
comp67492_c0	3.51264917022335	3.11475830988073	5.91960167314963e-10	5.84902406350841e-08
comp43804_c0	8.08722629136293	-0.0944163194183471	5.99234577698482e-10	5.9150385834461e-08
comp65590_c0	5.42893289953025	0.426150037707146	6.13640094067308e-10	6.05124396223822e-08
comp73031_c0	4.80123598757536	1.38689897658419	6.24319669314758e-10	6.1504741177543e-08
comp34554_c0	4.73178619387527	1.19175400835455	6.27507703634253e-10	6.17577843328964e-08
comp67543_c1	-4.26191559303805	2.08378826094501	6.43522791352694e-10	6.32714908574848e-08
comp60568_c0	-6.0949988164869	1.19105616405342	6.44596497277797e-10	6.33146177232557e-08
comp66259_c0	-3.03212059804433	4.9641785332976	6.54999180193657e-10	6.42730839249675e-08
comp68563_c1	4.69034032587433	1.48436194946686	6.65749195961912e-10	6.52637144442622e-08
comp65432_c1	-3.21233682991349	5.64081804714455	6.72127892969441e-10	6.58242971958491e-08
comp66969_c7	-5.95613172030222	0.210290992088084	6.76397610219082e-10	6.61774411638977e-08
comp63656_c1	-5.39936646484415	0.44777466633146	6.91728680579092e-10	6.76110532036213e-08
comp55994_c0	2.99064787096849	6.78631985516185	6.95018295698189e-10	6.78660519355752e-08
comp66711_c2	3.97077375957636	6.24783898584918	7.03327831778855e-10	6.86102493589594e-08
comp64453_c0	5.38527944268566	1.23994264947153	7.04779934101719e-10	6.86846970578095e-08
comp71718_c0	3.61612193946302	4.68099020213291	7.07972807649278e-10	6.89284814494239e-08
comp33870_c0	-8.17872863419263	0.088438329349799	7.17143910197822e-10	6.97532647951144e-08
comp45047_c0	-8.02594664112124	-0.0826392234541315	7.42645355191253e-10	7.21632689829457e-08
comp70167_c5	-4.68505562611582	4.12341286579674	7.53271697114177e-10	7.31245651287167e-08
comp45181_c0	-3.16200281334932	4.27395686279536	7.86511905353898e-10	7.62771181206883e-08
comp72662_c11	6.368600046886	0.428311303889589	7.91778180111831e-10	7.67132256779487e-08
comp39033_c0	-8.0345231832525	-0.0721545255069191	7.96502162666539e-10	7.70959962246271e-08
comp53913_c0	-6.12255326704622	0.41224567651962	8.08767517470373e-10	7.82072698246787e-08
comp71571_c0	-2.90065962466036	6.69141382233627	8.16267510842907e-10	7.88560290973888e-08
comp68042_c6	-2.89867446219337	7.99170935728113	8.19131541260912e-10	7.90561057784019e-08
comp69469_c2	-3.30061570525908	3.06337248837288	8.25016768823669e-10	7.95470955526242e-08
comp35174_c0	-5.08762159563235	0.712060169181616	8.37724579306342e-10	8.06943259740138e-08
comp70143_c0	-5.15116136488362	0.851499325105356	8.53036880360928e-10	8.20899786306404e-08
comp69053_c16	-9.01508118329169	0.802129807580957	8.58041930472531e-10	8.24920022587463e-08
comp76208_c0	6.01331821270308	0.155171431203999	8.78975361772558e-10	8.44231277867425e-08
comp65629_c1	-4.79244307091447	0.800305365454855	8.80711223573061e-10	8.45084377830255e-08
comp71149_c1	-3.01689286733565	4.43734576537987	8.85816261033932e-10	8.49165613233653e-08
comp54756_c0	-8.36176958894731	0.255619469667663	8.88751463688323e-10	8.51160947889863e-08
comp68926_c1	-3.36572736641823	2.91483070580674	8.96182354618073e-10	8.57453859965048e-08
comp32464_c1	-6.26705838382118	0.539345244434771	9.05877302499346e-10	8.65898843981566e-08
comp34750_c0	5.77346823236007	-0.096693868562728	9.35685040460539e-10	8.93534401137877e-08
comp71225_c4	3.73583169563739	5.9055552308037	9.44320371852752e-10	9.00917780981855e-08
comp71009_c0	8.13113514570277	-0.0407067619042572	9.46425316409259e-10	9.02062760707973e-08
comp56224_c0	-8.00779299974083	-0.0954185987126558	9.49588839847144e-10	9.04213548865719e-08
comp69340_c2	-5.36906129777265	0.444434390251939	9.94595483696888e-10	9.46165896356189e-08
comp55779_c0	3.94127514688654	6.63708400608722	1.00387450371305e-09	9.54082711121833e-08
comp47230_c0	-8.01648771077272	-0.0883900657582824	1.04107422912776e-09	9.88495023060478e-08
comp34856_c0	-3.57216719950079	2.07603360320886	1.0792990614677e-09	1.02381425814601e-07
comp68825_c1	3.31344447449035	3.06592440879754	1.08587668313803e-09	1.02907459770734e-07
comp63755_c0	-3.10462647256703	4.13983916899546	1.10696130986976e-09	1.04806003523348e-07
comp58076_c0	-7.98060495357195	-0.0918790440732914	1.12291244299577e-09	1.06215371754601e-07
comp65884_c0	-3.96137724267596	1.38863288806816	1.13156011587177e-09	1.06931894665467e-07
comp68268_c0	-3.02408802001433	5.56448741137042	1.13536367950503e-09	1.0718972798827e-07
comp65770_c0	5.85513357144894	-0.017234079113266	1.14569765782522e-09	1.08063026861117e-07
comp68089_c0	-4.0607398643786	3.01479589344973	1.17071731183668e-09	1.10318529147619e-07
comp60509_c0	-3.84977821153646	2.17217221065663	1.17533241435838e-09	1.1064883447997e-07
comp70974_c5	3.24475291329953	3.97901833095256	1.18797185600732e-09	1.11733235970153e-07
comp36237_c0	3.66092024115569	3.87037979750172	1.21282734305454e-09	1.13963475608396e-07
comp69454_c2	-3.1503587641807	6.25415709638578	1.22221528568498e-09	1.14737473951917e-07
comp71141_c2	-3.66300213139106	5.4140064863534	1.22645162807748e-09	1.15026856034281e-07
comp43965_c0	3.09285742709823	11.0858467492649	1.23190720658415e-09	1.1542993681844e-07
comp68972_c8	-5.62986359286797	2.93788639751529	1.26726158312368e-09	1.18631153101109e-07
comp71564_c5	4.46582931952898	0.617690309098401	1.33389095996234e-09	1.24751338682332e-07
comp71395_c6	4.12551924888134	2.09686736541033	1.34924238981198e-09	1.260688083759e-07
comp73065_c0	3.67719367229604	2.47141864899578	1.35756887232219e-09	1.26728037325754e-07
comp73396_c0	-8.18830920880794	0.0824727196089105	1.38416611815402e-09	1.29089999515062e-07
comp72661_c6	5.80532819487002	-0.0902303078806203	1.4202282947972e-09	1.32329439538688e-07
comp70765_c1	-7.97971616648331	-0.121485848283969	1.4789767954319e-09	1.37674649462347e-07
comp66372_c2	4.83528333643749	1.52517935414237	1.5659298616744e-09	1.45632937891187e-07
comp71964_c5	3.23260105791365	3.13763404399318	1.65966086918111e-09	1.54206159995107e-07
comp46580_c0	3.07424396944169	5.54942557906438	1.68214681077287e-09	1.56149898131864e-07
comp35099_c0	5.83635257302905	-0.0313346519520187	1.68442329030348e-09	1.56215766300824e-07
comp70218_c0	3.09796450176269	5.74622506849143	1.6960073095118e-09	1.57143904030109e-07
comp43565_c0	-3.17223122544795	4.22193132783914	1.77840326499051e-09	1.64625320621874e-07
comp38523_c1	7.9622544561306	-0.180692153660326	1.80151711818273e-09	1.66610252441061e-07
comp70717_c0	-2.93075362455062	6.38294296560985	1.81585542796963e-09	1.67780665989146e-07
comp68710_c12	-3.38992278387855	3.78616429592252	1.81854558593506e-09	1.67873647482377e-07
comp70481_c0	-3.76044576672035	1.51610180666643	1.82273468495688e-09	1.68104699247129e-07
comp56004_c0	5.94070858850476	0.0860575913141827	1.82444854931447e-09	1.68107252329949e-07
comp44719_c0	-4.30212642613632	1.69296822990651	1.84297322213265e-09	1.69657341945484e-07
comp55889_c0	-5.48200526380733	0.530762609111575	1.85868696806906e-09	1.70891331241206e-07
comp32882_c0	-4.08995741360173	1.27775432210233	1.85980615662165e-09	1.70891331241206e-07
comp72693_c0	3.24159154945519	11.0827822474635	1.86341713904788e-09	1.71065468242778e-07
comp61877_c0	3.75436124470224	1.27884007977141	1.88698727210904e-09	1.73069889666472e-07
comp71101_c16	6.14541177468718	0.290967409047803	1.89850985878609e-09	1.73966670396505e-07
comp71314_c0	3.38836617046668	9.77987517445808	1.91335239305415e-09	1.75165742452084e-07
comp66341_c1	-5.1485344584696	1.31683782383044	1.93531628733152e-09	1.77013970548707e-07
comp68131_c2	8.01319152030159	-0.15506088502214	1.94736845028639e-09	1.77953063600552e-07
comp34748_c0	8.02340785010133	-0.169324731290183	1.97374072774669e-09	1.80197829060588e-07
comp69314_c1	-2.94931524645526	4.95478202379874	1.98905176776555e-09	1.81429546286297e-07
comp72349_c1	2.79476694087752	9.77879532013773	2.01586560078545e-09	1.83707269471213e-07
comp64687_c0	-4.36137212226693	0.886063098640274	2.03704833582651e-09	1.85468135102188e-07
comp60495_c1	-5.37830736683189	2.93922031346678	2.19295581048273e-09	1.99480944742424e-07
comp65422_c0	-3.59359493423657	1.6431974920382	2.19750480954688e-09	1.99613858143349e-07
comp66443_c2	3.00480971319752	6.47855769960555	2.19842137919292e-09	1.99613858143349e-07
comp69939_c2	-3.41187101538529	3.56810484098847	2.22126065864834e-09	2.01504116365117e-07
comp65697_c2	2.89367022839762	9.06125040501495	2.23200531686046e-09	2.02294758250034e-07
comp67825_c4	3.08044023702025	5.09915110028658	2.2414053247345e-09	2.02962204050913e-07
comp44892_c0	3.04091438515738	4.86249711998131	2.26097421835096e-09	2.04548408935514e-07
comp68460_c3	-3.98371446191672	3.92321460882208	2.29141151226372e-09	2.07114101122535e-07
comp44962_c0	8.77415040214122	0.581592289727745	2.29789646764167e-09	2.0751212331021e-07
comp68327_c0	8.27065714337968	0.0977810188008318	2.317369847146e-09	2.09081286561914e-07
comp72040_c4	-2.99353521417224	5.70280945691772	2.33351522391048e-09	2.10347619600545e-07
comp58162_c0	4.05502187027625	0.916185004980619	2.3845190647458e-09	2.14751036312522e-07
comp67518_c0	-3.6351663822041	2.96508943865404	2.38883817470703e-09	2.14858058136177e-07
comp72662_c53	-8.39985464782259	0.294152651921219	2.39032380354728e-09	2.14858058136177e-07
comp48092_c1	-8.50239569607484	0.387883041291553	2.39217272867946e-09	2.14858058136177e-07
comp44124_c0	4.30655676980295	2.96761200343316	2.55630371461233e-09	2.29393169609096e-07
comp70377_c5	-6.04122473059136	0.275554896996645	2.56819153798022e-09	2.30252690433466e-07
comp60299_c1	3.99834911582423	1.01034780209051	2.66660947985745e-09	2.3886160405512e-07
comp68939_c0	2.80946380551098	5.90672994041617	2.67365288623329e-09	2.39277533033035e-07
comp80962_c0	8.01089724286573	-0.125135576089858	2.70323849027476e-09	2.41589034702875e-07
comp63607_c0	-5.80111796118923	0.0742094379694041	2.70432774033731e-09	2.41589034702875e-07
comp67284_c0	-2.81760317458239	6.59821736982869	2.78836166037612e-09	2.48873135590437e-07
comp61075_c0	-2.94823578673256	6.53515562142711	2.81881372609044e-09	2.51366075178925e-07
comp67229_c3	-5.98580097792675	0.312541728665477	2.84294544889152e-09	2.53285582687613e-07
comp34294_c0	-4.54968130679224	0.587777998260199	2.8454201491532e-09	2.53285582687613e-07
comp56027_c0	4.53783949113298	0.38538407579097	2.8946825649045e-09	2.57440827540842e-07
comp35337_c0	-5.37659647558125	0.516099820794133	2.92372117832253e-09	2.597916491223e-07
comp69687_c2	-2.94748993656884	5.24095611638779	2.9549053312941e-09	2.6232875940697e-07
comp58589_c0	-3.71924564979746	1.39740088960531	2.95788000399111e-09	2.623592195355e-07
comp73026_c0	4.36428962622187	0.56132400781321	3.01389714311718e-09	2.67090225313203e-07
comp66969_c4	-5.17035950180516	0.24224552571065	3.01880806059662e-09	2.67162586034961e-07
comp67900_c4	-5.45116550005609	0.583108748446051	3.02007316630792e-09	2.67162586034961e-07
comp67431_c0	9.20036961372518	1.01088983899964	3.09268848493095e-09	2.7334376230688e-07
comp62298_c1	-6.17053045236813	0.489220217434706	3.13255008137766e-09	2.7648339161222e-07
comp72466_c1	-3.33858487784957	2.04865644286891	3.13375761077875e-09	2.7648339161222e-07
comp71982_c0	-2.80794410988654	5.52997509991663	3.15244302852477e-09	2.77886041215591e-07
comp62373_c0	3.7176591704722	1.36439637925352	3.16080199087685e-09	2.7837674565764e-07
comp70646_c0	-3.09723241371224	4.12561816697788	3.17455448960145e-09	2.79341181773871e-07
comp72894_c0	3.49581820900273	5.00018514964292	3.24919013225954e-09	2.8565653317097e-07
comp57636_c1	-7.95532429182722	-0.135408029598442	3.34247770378647e-09	2.93599118620617e-07
comp68019_c0	4.1264246325305	1.17079913989503	3.38467510055724e-09	2.97043973151633e-07
comp58395_c0	-3.17551097631315	3.14033203792705	3.39876719048498e-09	2.97886367629468e-07
comp65629_c0	-5.7846444503003	0.0302665460752132	3.40024961997186e-09	2.97886367629468e-07
comp34155_c0	4.83998103209898	1.56574024336773	3.53623761863587e-09	3.09527903305655e-07
comp69966_c3	3.96263259587359	2.65669093500949	3.57076727787288e-09	3.12276127457976e-07
comp66343_c0	-3.43179557130445	6.08562700246323	3.57423552197464e-09	3.12305485393782e-07
comp68886_c1	-3.68236625174621	6.59916488489748	3.62240749537746e-09	3.16237443140671e-07
comp65296_c0	3.98116417014895	3.19432903488341	3.6257820563147e-09	3.16255112570785e-07
comp71608_c0	3.65195067696164	7.46555488870569	3.63589191967357e-09	3.16859717408825e-07
comp62018_c0	-2.93841441315761	6.36141410811764	3.65159020146214e-09	3.1777586263891e-07
comp62975_c1	5.62334869918623	-0.262547094436161	3.65277930714256e-09	3.1777586263891e-07
comp68311_c0	3.36994314958627	4.74202788243843	3.71391491966061e-09	3.22812707711773e-07
comp59299_c0	-5.90570980616033	0.169143688015063	3.75310210354232e-09	3.25934686774267e-07
comp71317_c2	-7.86543223023479	-0.220160402953299	3.75847283159006e-09	3.26117028625791e-07
comp44751_c1	7.90575307996154	-0.266009882112338	3.76629977960727e-09	3.26511990545658e-07
comp47456_c0	-7.86825307159921	-0.214231070483673	3.83413025472786e-09	3.32103635104782e-07
comp64257_c3	-8.00070616146309	-0.0931779351428402	3.86469407210868e-09	3.34460420926232e-07
comp69829_c10	3.8860300046534	1.80303109061163	3.89804059097677e-09	3.37053731828804e-07
comp42059_c0	-6.01485123639802	0.267155170958743	3.98335570530026e-09	3.44132247618128e-07
comp44008_c1	3.58609926958257	1.72716327017474	4.01883782151376e-09	3.46585941587573e-07
comp70108_c15	4.81394334693376	0.265504585872646	4.01888682449493e-09	3.46585941587573e-07
comp67308_c1	2.95341859310203	5.88051929397109	4.02218656947373e-09	3.46585941587573e-07
comp62108_c0	7.93891764550237	-0.191159691894629	4.04966229227971e-09	3.48652142964948e-07
comp68274_c0	3.09981440934534	3.60652597081651	4.07765440586281e-09	3.50759198706906e-07
comp72555_c2	-5.76100996196077	0.0156361671436968	4.12576729534544e-09	3.5459191555522e-07
comp66635_c0	-3.1236079401123	3.05592858861831	4.21128952485742e-09	3.613462462275e-07
comp55917_c0	-7.98270892088324	-0.0827384819710577	4.21160454292863e-09	3.613462462275e-07
comp53867_c0	4.47996932442518	0.329670174231356	4.26756817076055e-09	3.658329698369e-07
comp34485_c1	-8.54353588242003	0.406143302479795	4.29423601864874e-09	3.67802790679746e-07
comp44068_c0	8.73950213614554	0.555232993081961	4.49354667990031e-09	3.84543453515898e-07
comp69164_c8	-7.82604177841345	-0.224541282778314	4.58398165754855e-09	3.91946157214938e-07
comp72003_c1	2.80574449821603	4.9297657140674	4.69905936014034e-09	4.01441406193583e-07
comp69347_c1	-3.33857505825624	4.43557464867231	4.72228284113585e-09	4.03079993504042e-07
comp71882_c2	3.39533810104515	2.76610047522581	4.7346645181154e-09	4.03791144963688e-07
comp71720_c0	3.62744333177512	4.69835795184043	4.80706035312995e-09	4.09614953868373e-07
comp64314_c0	5.62591959885436	-0.234175712220077	4.81301578167095e-09	4.09772189910546e-07
comp68048_c3	3.5120382060774	1.52234543599239	4.82595727168632e-09	4.10523431839003e-07
comp70994_c1	3.14806874160441	8.46999104743954	4.83151462665839e-09	4.10645791759558e-07
comp66773_c0	4.25761498534731	2.80694165075657	4.86074174024282e-09	4.12777997680569e-07
comp70295_c5	-3.99460477259318	1.34240513963598	4.89757262657981e-09	4.15365935657398e-07
comp68390_c2	3.61405067570108	1.30558233775844	4.89954903691284e-09	4.15365935657398e-07
comp68353_c1	-2.83366262133867	4.712229778373	4.91006235873335e-09	4.15903557331044e-07
comp71564_c2	3.25335936396078	4.72836624864282	4.94709544498265e-09	4.18684698283901e-07
comp64497_c0	-3.7424625829121	1.27767481916283	5.00773647081277e-09	4.23191704183294e-07
comp60115_c0	4.493170932496	0.648324018842592	5.00883889120322e-09	4.23191704183294e-07
comp72080_c0	8.12740412299842	-0.0885659794822497	5.07616324962889e-09	4.28516720997673e-07
comp58304_c0	-3.55536538730087	3.60683707907669	5.15891541288557e-09	4.35134001623057e-07
comp72875_c0	-3.4077869255193	3.95975129794461	5.16760434605374e-09	4.35498436592155e-07
comp70445_c0	3.06585227045688	2.98456458468653	5.21818006336367e-09	4.39389271771256e-07
comp69902_c14	-3.39832083726373	1.78468065438414	5.34849902491137e-09	4.4998253779459e-07
comp72662_c31	2.761605471539	8.10594273756248	5.39295525056382e-09	4.53340185173238e-07
comp65976_c1	2.76573857248041	5.54687302180418	5.41293399806014e-09	4.54636293853919e-07
comp65023_c0	4.25381597122434	1.0227443962604	5.46645808992936e-09	4.587453469627e-07
comp71632_c2	-3.96991500092097	1.42932824132659	5.51355789199785e-09	4.62308815103877e-07
comp68851_c3	4.34505580473964	1.09985315043206	5.54327669138995e-09	4.64410131345801e-07
comp63463_c2	-4.64624259364023	1.48968448596793	5.56743306686612e-09	4.6604229594236e-07
comp71223_c1	-7.80509817383815	-0.275686544936707	5.81612776363962e-09	4.86451753063406e-07
comp70361_c0	-4.55901414968042	5.04421318143946	5.84824250131148e-09	4.88508145910321e-07
comp64562_c1	3.04290384044195	5.53148843919261	5.85051432056053e-09	4.88508145910321e-07
comp44104_c0	-5.23496125030953	0.325099036803376	5.91455477721649e-09	4.93442148639458e-07
comp64997_c0	-3.76270831124477	1.93855815325724	6.15780576473837e-09	5.13306656628028e-07
comp35278_c0	-7.97304752215202	-0.119931134182317	6.16885123655421e-09	5.13797795932118e-07
comp68448_c4	5.82104637946467	-0.0426217387931782	6.18838788692708e-09	5.14994747214499e-07
comp33297_c0	-7.78569519058494	-0.291064379745105	6.43319446468086e-09	5.34920924558205e-07
comp58703_c0	-4.1245785868621	1.21730307255565	6.55309025384724e-09	5.44436199198174e-07
comp58924_c1	4.04466549479712	0.669648987133046	6.61180364989294e-09	5.48643250420602e-07
comp69774_c2	-5.7450610257736	0.00240421221979728	6.61473451563802e-09	5.48643250420602e-07
comp64910_c0	-7.96133916371419	-0.115738342888353	6.63084400813777e-09	5.49522240298679e-07
comp53196_c0	-7.83845770363135	-0.210315670220866	6.70276042653755e-09	5.55020852362553e-07
comp34774_c1	4.44523129138234	0.676556800920074	6.94239527792984e-09	5.74386707073669e-07
comp44720_c0	5.58594618793278	-0.270654641193087	6.97723357330693e-09	5.7679042749418e-07
comp71369_c0	2.95180949265877	3.25054811651482	6.99500845983999e-09	5.77780744341895e-07
comp68496_c1	-4.19036210570006	0.938824661592629	7.03207123535865e-09	5.8023627099824e-07
comp65929_c0	-2.90963229861127	4.12390416524498	7.03637673788451e-09	5.8023627099824e-07
comp55016_c1	3.53092075738185	1.302395820641	7.05006287546264e-09	5.80884395450412e-07
comp57328_c0	8.0735137700005	-0.137378917766299	7.06037935535004e-09	5.81254038472612e-07
comp68118_c3	-4.22166347814949	2.14394536963863	7.07591728193171e-09	5.82052578594675e-07
comp65407_c0	3.90416450527905	2.19899180462447	7.124886830447e-09	5.85597561694208e-07
comp66001_c1	-8.27190745555382	0.180723727273687	7.13708592711382e-09	5.86117014559692e-07
comp65218_c2	-5.30837598764807	0.365699107384744	7.14389617931535e-09	5.86193429949961e-07
comp36357_c0	-4.09021543114173	3.91650557584374	7.15153423507264e-09	5.86337589337202e-07
comp64404_c0	2.80000849619155	7.24182068124375	7.19694801010969e-09	5.89576109912823e-07
comp65748_c0	3.03702097760882	2.61621961872242	7.34755345798486e-09	6.01419570690243e-07
comp71526_c1	3.70900899466217	2.03950433864554	7.51589841353027e-09	6.14694441455068e-07
comp64015_c0	-3.36763208686359	7.35674259339314	7.58464396168892e-09	6.19808400859427e-07
comp66768_c0	3.28522427930146	2.31583925824585	7.62211637534444e-09	6.22360471967825e-07
comp60806_c0	7.82208653706104	-0.328304175700394	7.64575058409465e-09	6.23779374781083e-07
comp72344_c2	-4.66886182796666	1.14805615240121	7.83651588094185e-09	6.38820215684595e-07
comp44252_c0	-8.10190431863277	0.00213835379780653	8.03419411953212e-09	6.54399551580878e-07
comp68570_c2	8.0347426737934	-0.170264608851084	8.21250048024083e-09	6.68376865615159e-07
comp71536_c5	3.25462136692892	6.41616044797008	8.22052188570576e-09	6.68483988938994e-07
comp66667_c0	-4.44791733496443	0.828440036381082	8.27920563734762e-09	6.72707387470778e-07
comp63481_c1	-5.05988904998897	0.170830631036638	8.31045507171287e-09	6.74696611795243e-07
comp55625_c0	3.82453699239216	2.0582419524499	8.35307853491869e-09	6.77605265008778e-07
comp34321_c0	5.17765025121774	0.155624399323499	8.40163186895085e-09	6.80989831251051e-07
comp60070_c0	-3.73763368584932	1.70767889609013	8.4466969851851e-09	6.84086392633631e-07
comp59957_c0	-4.87282994490223	1.75759652166761	8.54549543099660e-09	6.91526183428626e-07
comp56643_c0	2.78589327121868	7.7873340147041	8.57733314960684e-09	6.93539645593149e-07
comp71571_c1	-5.75405212661839	0.0108573562214777	8.58886496204855e-09	6.93909295074031e-07
comp71387_c3	-4.10327388391496	2.28507746994386	8.61360258121883e-09	6.95344402056497e-07
comp70743_c9	5.77591091556585	-0.0613102159714203	8.64188984930778e-09	6.97063505102296e-07
comp69862_c0	2.69443218950213	7.62493571191758	8.9575227381304e-09	7.21938677787701e-07
comp60026_c0	-7.8432890850767	-0.214680280640193	9.04641346859295e-09	7.28513960887166e-07
comp60540_c1	4.49161599510687	1.97333891190919	9.0953397752948e-09	7.31862864872934e-07
comp44972_c1	-3.57070368447413	1.89093449943502	9.25199381633353e-09	7.43867764118552e-07
comp41988_c0	-7.76038660088426	-0.282637748076243	9.42415307257892e-09	7.57098943494682e-07
comp70181_c6	3.75223429317909	1.52787138104124	9.55137473980079e-09	7.66306118309476e-07
comp71589_c0	2.91179033294965	10.3561527247602	9.55413407683961e-09	7.66306118309476e-07
comp79212_c0	-6.00075711391871	0.25562373979298	9.66040924972342e-09	7.74207251583341e-07
comp70560_c8	8.86477291171486	0.697850855989651	9.67337945917273e-09	7.74624025655537e-07
comp64503_c0	4.1511153932117	1.93090540901334	9.72581493671966e-09	7.78197890646982e-07
comp72309_c7	7.78084550792876	-0.372044015918867	9.81796626831282e-09	7.84941285526851e-07
comp70609_c1	-2.99078787884157	4.99942560674738	1.01629161139329e-08	8.1186878830991e-07
comp54132_c1	8.05697129257012	-0.154502878902806	1.02291815680667e-08	8.16508178375937e-07
comp68671_c0	-2.76753812518676	5.78784716447145	1.0281319195049e-08	8.20013343831039e-07
comp63492_c0	6.20249774621127	0.308049637466609	1.03007878603542e-08	8.20909390338714e-07
comp72320_c9	3.49883143929156	1.51465784935636	1.03261056216443e-08	8.22269770096704e-07
comp58656_c0	-4.41414799148302	0.849159744500107	1.03650754408103e-08	8.24714226833571e-07
comp67821_c2	5.78554986328521	-0.0419377193425826	1.06999204998671e-08	8.50677810267344e-07
comp59196_c1	4.28063531433134	0.664514769956357	1.08962161911731e-08	8.65593677777996e-07
comp33126_c0	-7.81852082933784	-0.254628372017675	1.09551508392852e-08	8.69582542375971e-07
comp73474_c0	-3.64383616131888	1.03759892826814	1.09885773890548e-08	8.71541925184244e-07
comp64114_c0	-6.11934088078414	1.22699372614167	1.1315350244689e-08	8.96746004248613e-07
comp68949_c0	3.4299421754014	9.58864515499528	1.1342995776162e-08	8.98222914929329e-07
comp69225_c0	2.98735875888248	3.32631428957017	1.15060750764896e-08	9.10413624524435e-07
comp54977_c0	7.87080875594742	-0.308014758775761	1.1532058575744e-08	9.11745950694645e-07
comp71107_c3	-2.92515160485741	2.94619330486382	1.16158878654947e-08	9.17062204056047e-07
comp70154_c0	-3.91170837167361	0.675472578832261	1.16176972599255e-08	9.17062204056047e-07
comp73668_c0	-5.24659998868865	0.400998010837271	1.17113066903716e-08	9.23720049928779e-07
comp71683_c8	-3.47865106338124	4.82226697182515	1.17286625724444e-08	9.24357685758884e-07
comp70236_c1	2.92362932142038	5.07819849668612	1.19335105284308e-08	9.39588249696834e-07
comp63649_c1	-4.86084965257464	0.571919882090653	1.19407636374805e-08	9.39588249696834e-07
comp58966_c1	-5.10002378882891	0.206952748491543	1.20827998999304e-08	9.50014906643029e-07
comp67553_c0	-3.41643997930307	4.64533526651371	1.21565271126101e-08	9.55058537073197e-07
comp45288_c0	-8.18807619249894	0.0796011953072281	1.24374610617523e-08	9.76360279900409e-07
comp64683_c1	-3.23126269714252	6.36687647560094	1.2496108670733e-08	9.80064177943531e-07
comp68325_c1	2.82642654313724	4.76353399093678	1.25043043857305e-08	9.80064177943531e-07
comp32754_c0	-7.79784775342571	-0.276716225389804	1.26537534942649e-08	9.90998634813608e-07
comp54790_c0	-4.33743639152694	2.20765434257928	1.27661051037964e-08	9.9901285756137e-07
comp53963_c0	-7.71792069312198	-0.318414717049326	1.28731351347057e-08	1.00659839492138e-06
comp47716_c0	-5.6818544061176	-0.0590831530733147	1.29794299257757e-08	1.01411459663798e-06
comp45232_c0	-8.12501525350806	0.0501117071947396	1.30407675320102e-08	1.01810916259892e-06
comp73751_c0	-3.51970097546341	1.5483972265425	1.31796893490319e-08	1.02814983492209e-06
comp65409_c0	-3.27497615718304	1.72972829092287	1.33330989140007e-08	1.0393041144872e-06
comp67143_c1	-3.86126179193679	1.63734339021369	1.34100949537573e-08	1.04448924734746e-06
comp68578_c0	-4.00935045585815	0.763168303821334	1.35798820614e-08	1.05688797960608e-06
comp65059_c0	8.70080200010524	0.428574600836327	1.38635156621904e-08	1.07812084319297e-06
comp34202_c0	4.12690853096381	0.519218113519935	1.40321961173576e-08	1.09038804077335e-06
comp72199_c2	4.07274945262341	4.10627721135674	1.42885306363271e-08	1.1094420863317e-06
comp66858_c1	4.90765364564982	-0.111093168844177	1.45488228326223e-08	1.12877353303031e-06
comp71108_c10	3.02939955325524	4.66523273512684	1.45877047232005e-08	1.13091010714535e-06
comp71488_c1	-3.13950504469629	3.47868166427521	1.48206255880604e-08	1.14807452156399e-06
comp67939_c0	-5.83922853818939	0.0679042396322305	1.48979013728196e-08	1.15316465307919e-06
comp71981_c3	3.03566697323503	4.85297978191038	1.49886887920206e-08	1.1592919367712e-06
comp60091_c4	5.78227775291346	-0.0712675351565192	1.50225173655761e-08	1.16100768511306e-06
comp71078_c2	3.94264178310387	1.73017848306713	1.51436290193417e-08	1.16946117919544e-06
comp68578_c1	-3.64996034427251	2.33586248561557	1.51903234722353e-08	1.1721591944361e-06
comp57543_c0	-4.09857734464491	1.01608273827144	1.52026327873531e-08	1.17220176411504e-06
comp64292_c0	2.8419551219731	12.4263566416668	1.54985174117336e-08	1.19409249644328e-06
comp69076_c6	-2.86238629061568	6.42996657300695	1.55271790905491e-08	1.19537696817797e-06
comp69372_c5	5.07625301089853	0.0786355255799086	1.56700721027203e-08	1.20544689693279e-06
comp37229_c0	4.68404995399276	0.162937848585359	1.56871077090244e-08	1.20582696782313e-06
comp62256_c0	-4.5536464452189	0.160382314628331	1.59201852737064e-08	1.22280023977866e-06
comp40693_c0	5.47716637686051	-0.385839673018815	1.6267197690971e-08	1.24849176920457e-06
comp68005_c21	5.21702165040452	0.182279599524172	1.67134549823719e-08	1.2817548625981e-06
comp73372_c0	-4.71430742596172	0.372607172495017	1.70796559397659e-08	1.30883202015899e-06
comp61328_c0	3.11243635921332	2.43025640679523	1.72164114259446e-08	1.3182984408083e-06
comp39150_c0	2.6910884538185	6.16582949218403	1.72424741183777e-08	1.31846099505166e-06
comp60279_c0	-4.98143401614352	0.075151486349966	1.72449836760119e-08	1.31846099505166e-06
comp71255_c0	7.71482475665191	-0.399178765993391	1.73727487031952e-08	1.32721143866855e-06
comp63463_c1	-4.75678891931163	0.366658851029818	1.74496657239275e-08	1.33206686345972e-06
comp72199_c0	4.50578587449003	1.41994647756665	1.75328127188915e-08	1.33739007623208e-06
comp54401_c1	-4.16476574786772	0.516089944679423	1.77642837887345e-08	1.35401055113567e-06
comp34590_c0	-5.25358211807555	1.0565107155334	1.8120864498609e-08	1.38013432232072e-06
comp70948_c4	3.85998323467696	1.76257550362007	1.81501034425258e-08	1.38130600222099e-06
comp43791_c0	3.21285713146076	9.07658092825639	1.82739299464243e-08	1.38966895031935e-06
comp68974_c4	2.74025574661662	5.01967194278431	1.83401433487346e-08	1.39364121298688e-06
comp60039_c2	-4.84006802238329	0.77205559346972	1.84131813907436e-08	1.39812562461003e-06
comp44509_c1	3.92472966449327	5.99164016666373	1.86085180431115e-08	1.41188236175349e-06
comp71189_c0	-2.83883221919032	7.23112649235422	1.88201082654232e-08	1.42685044390715e-06
comp43411_c0	-3.56755707688299	1.39071093643322	1.88627058429922e-08	1.42797611001306e-06
comp71174_c4	5.89595122023426	-0.0111944370650929	1.88636020831841e-08	1.42797611001306e-06
comp66851_c3	-2.64807019724627	7.45280002713281	1.92176490126723e-08	1.45367371291077e-06
comp56260_c0	-4.42946546417059	0.463682834158028	1.92576277540431e-08	1.45511700826349e-06
comp52032_c2	-4.99110606936507	0.112252341131181	1.92659202474277e-08	1.45511700826349e-06
comp56809_c1	-7.77002909055152	-0.27821985893117	1.97146504567683e-08	1.48788153413204e-06
comp72053_c0	-7.87758328560403	-0.16974581593152	2.00695795870017e-08	1.51352259915681e-06
comp54485_c0	-4.32461855390428	0.329301204703727	2.03106218712416e-08	1.53054275789658e-06
comp69202_c4	-2.6640016504418	4.94223301133182	2.03579857019525e-08	1.53248206218442e-06
comp70976_c2	-2.6778780409919	5.05227338231652	2.03670996358401e-08	1.53248206218442e-06
comp76856_c0	-7.65119055329089	-0.374202697161512	2.04314575185934e-08	1.53616517362836e-06
comp33688_c0	7.73844780501116	-0.385967748457456	2.06026409801799e-08	1.54786849871967e-06
comp35393_c0	3.80024320205009	1.38175986189173	2.07709084438026e-08	1.55933528548328e-06
comp72479_c0	-4.95724005312557	0.0575336389295729	2.12005503607876e-08	1.59039222672644e-06
comp62165_c1	4.53783462005514	1.26219586040731	2.12585817646454e-08	1.59354648585703e-06
comp59709_c1	-4.44966479031859	0.104458393844086	2.14584797998725e-08	1.60732235958519e-06
comp34508_c0	7.69266953252325	-0.413076415662064	2.17495168789207e-08	1.62789908729561e-06
comp71689_c0	3.6485021831394	1.87047476365429	2.17981873374382e-08	1.62966738438811e-06
comp73970_c0	5.47658720744311	-0.348193220744485	2.18058345865346e-08	1.62966738438811e-06
comp70460_c1	2.97870725647622	5.34716553082032	2.18897183601282e-08	1.63471104970015e-06
comp73742_c0	3.43968028552137	1.48606564714663	2.21152914469596e-08	1.64979881250873e-06
comp65398_c0	8.136365813461	0.0136587090476905	2.2124848413936e-08	1.64979881250873e-06
comp68266_c5	4.8708561355618	-0.143750496683049	2.22140977989821e-08	1.65521592545973e-06
comp60134_c1	5.40905930949952	-0.448501290048163	2.22585625361779e-08	1.65729044747523e-06
comp66193_c0	4.49628166208093	0.00295344469083985	2.22876991895614e-08	1.6582214523147e-06
comp69009_c5	-2.65685949630278	7.62491863605561	2.23408513236695e-08	1.66093650590297e-06
comp73127_c0	7.73578624880917	-0.368326808278707	2.24308708545884e-08	1.66638638717578e-06
comp63843_c2	4.63492170661333	1.39072275228313	2.24630033098857e-08	1.66753093148598e-06
comp32421_c0	8.16619778802711	0.0167461429032749	2.28643307970759e-08	1.69606040734827e-06
comp72266_c1	2.90553125016918	3.50342213815929	2.31442198195296e-08	1.71554593557445e-06
comp68276_c0	3.71490617277705	1.05602726336051	2.32384391830212e-08	1.72125012721372e-06
comp66063_c2	7.66965035807098	-0.470942972603968	2.33319871343604e-08	1.72689615540781e-06
comp53119_c1	7.85402926329933	-0.284671278074337	2.35859792803211e-08	1.7444001307939e-06
comp69221_c2	2.67452076278386	4.39903840760863	2.41769562788372e-08	1.78678280958579e-06
comp52977_c0	-6.03214767208008	0.349851872505059	2.43677022367512e-08	1.79954578510917e-06
comp69370_c9	-3.0576153953843	6.42175777867441	2.45373343933053e-08	1.81057677989792e-06
comp76117_c0	-7.64873442867433	-0.378235894601694	2.45533948506172e-08	1.81057677989792e-06
comp64087_c0	-5.41025737133269	1.72700009842156	2.47222781465445e-08	1.82168290049966e-06
comp78858_c0	7.66990746351834	-0.43095694408969	2.51728897819752e-08	1.85351668581505e-06
comp69202_c0	-2.74961399245305	3.51221776703107	2.54369500902094e-08	1.87157757427573e-06
comp66549_c0	3.29361300138942	2.47499619730051	2.55661553094939e-08	1.87969689224972e-06
comp63961_c1	-3.64232432521985	1.69038065829139	2.56729082044125e-08	1.88445598416851e-06
comp66875_c0	2.83388959802397	4.88792542489717	2.56792950233329e-08	1.88445598416851e-06
comp81382_c0	5.454847833996	-0.366537080641185	2.56875902232265e-08	1.88445598416851e-06
comp69163_c0	7.66904220225488	-0.441192462301976	2.5936366208387e-08	1.90130728079232e-06
comp59261_c0	8.78294802033273	0.477075901472668	2.65534020027079e-08	1.94510986000292e-06
comp66001_c0	-6.39238809440438	0.697299171211021	2.65759443268897e-08	1.94533180731125e-06
comp69977_c10	-4.16898389288447	1.08122402715506	2.6737590519739e-08	1.95572821866942e-06
comp70460_c0	3.03366830170856	5.02921742723428	2.70312469103695e-08	1.97575822816943e-06
comp75340_c0	7.66913217385576	-0.478372830358677	2.71674475747857e-08	1.98425862334316e-06
comp61609_c1	-3.09624006330075	2.43271906731069	2.7334007689766e-08	1.99496234600776e-06
comp35218_c0	-4.54184609749465	0.513063104114233	2.73816485940559e-08	1.99697748345398e-06
comp64224_c1	-3.26514718777751	3.67321409162416	2.79240184702742e-08	2.03504449519805e-06
comp77373_c0	-7.61674149096155	-0.434220310463914	2.84697716674075e-08	2.07330228336416e-06
comp62369_c0	-2.92536591637388	2.82972409321019	2.87513425338143e-08	2.09227926758663e-06
comp58570_c0	5.91199740288457	0.012361676170992	2.8797705833934e-08	2.09412463787434e-06
comp58547_c0	-4.03432536595402	0.895102224989616	2.90282294132703e-08	2.10934940802829e-06
comp70336_c2	4.24196028967133	1.07333796042065	2.95091025567611e-08	2.14273051536884e-06
comp62974_c2	-5.54501795698572	-0.145106019351903	2.98944399859197e-08	2.16913099219522e-06
comp65973_c0	7.245626654649	1.96944091443199	3.00404722706195e-08	2.17814179197378e-06
comp70847_c0	-2.54382669628621	10.3987605206718	3.01518672409098e-08	2.18462987523037e-06
comp34960_c0	4.75669148436731	0.235741099307407	3.0402170216918e-08	2.20116569652583e-06
comp33027_c0	-5.77205908360804	0.029275306588217	3.06674382673846e-08	2.21876022709974e-06
comp54120_c0	5.71090026555074	-0.129358682715792	3.15278066121051e-08	2.27935296287675e-06
comp71335_c0	2.62637440668594	4.63982793427084	3.17347883170471e-08	2.29265448611931e-06
comp46241_c0	7.77495185941975	-0.326961451821374	3.22748445050653e-08	2.32998202217342e-06
comp62506_c0	-7.61934975211038	-0.397861714172664	3.23341899875076e-08	2.33197520483818e-06
comp65711_c0	-7.61934923708869	-0.397861714172664	3.23492352657673e-08	2.33197520483818e-06
comp43515_c0	3.93841567114507	0.777172652298503	3.41761715007997e-08	2.46189434256881e-06
comp69993_c0	-2.71523382850244	3.98791737921696	3.44006646876504e-08	2.47627658293479e-06
comp56713_c0	-4.24148579310451	0.321131535922296	3.46919533928136e-08	2.49544276868928e-06
comp85387_c0	-7.68159139533056	-0.352969866868129	3.47547602379063e-08	2.49815813369758e-06
comp60559_c0	-4.18619965345186	0.530299767924144	3.47878615713126e-08	2.49873590423282e-06
comp71677_c0	-2.66796820143455	6.11880448739379	3.48580905176961e-08	2.50197771802933e-06
comp65107_c0	5.00997294965728	-0.00841255135126913	3.53040889433891e-08	2.53216673049573e-06
comp72798_c0	2.55485967000881	7.75374169721291	3.54004673385756e-08	2.53725405625735e-06
comp62846_c1	-5.81915562337039	0.175733548001653	3.54599003296727e-08	2.53968799078116e-06
comp68766_c0	2.8454929259283	3.23011384282227	3.58335757970969e-08	2.56460876255791e-06
comp66732_c0	2.61350502189543	7.45521188728652	3.60364939230929e-08	2.57557056853975e-06
comp38509_c0	7.73319737246803	-0.400341643712332	3.60384058007056e-08	2.57557056853975e-06
comp64694_c0	4.62030237648304	4.20317973463979	3.69276142451045e-08	2.63722948237406e-06
comp68005_c9	-4.42475765080264	0.0791740816691336	3.73484223077611e-08	2.66537269779303e-06
comp61345_c0	-4.58022257794246	0.215093629190707	3.75089176949926e-08	2.67491170775227e-06
comp70350_c0	4.6918474807046	2.67520841835177	3.75536007374161e-08	2.67618394047046e-06
comp58163_c0	3.19705139314551	5.8188043505542	3.76406647551448e-08	2.6804723957812e-06
comp72356_c1	-7.60320858267016	-0.451045721396804	3.80443977299579e-08	2.70728930798259e-06
comp72584_c2	7.62242037003688	-0.476197492040887	3.81504836657671e-08	2.71290211842081e-06
comp70585_c5	-2.96006676445913	3.98813082559992	3.81980149233094e-08	2.71434603977846e-06
comp73540_c0	3.54602724514825	0.991345252963109	3.82619091592564e-08	2.71694982724386e-06
comp58306_c1	-4.2429580326639	1.09554649500263	3.88766958228968e-08	2.75864052914971e-06
comp68615_c2	-3.07889614711772	2.29012946666686	3.90613225947622e-08	2.76977004177098e-06
comp68386_c0	-5.84994458192685	0.191765289752941	3.91054624992448e-08	2.76978576779957e-06
comp65967_c1	-6.3835792161738	0.69527515369979	3.91171084492191e-08	2.76978576779957e-06
comp60937_c2	2.60655262771114	9.60812535127875	3.91566133439061e-08	2.77061524524302e-06
comp71384_c3	-3.18633423305048	5.31179994213803	3.92861593727795e-08	2.77684414551464e-06
comp72689_c0	2.68724561329738	11.7237161444287	3.93003509566102e-08	2.77684414551464e-06
comp68048_c2	4.0804140130936	0.280175999036818	3.96965864926276e-08	2.80285452093165e-06
comp84725_c0	4.48694597725385	0.0147297204879106	3.9957305646685e-08	2.81926645510089e-06
comp62947_c1	-2.97839379002178	4.52722444397203	4.0220710301203e-08	2.83584452255943e-06
comp34372_c0	6.37349190384244	0.44479621826558	4.05212250460101e-08	2.85501383280005e-06
comp65968_c0	-3.0909284342827	1.76761621819425	4.08239399353532e-08	2.87431097438906e-06
comp43878_c1	2.58256442534334	9.20638238151198	4.09808156514029e-08	2.88331995624412e-06
comp67472_c0	2.9850424711967	3.74824642803822	4.1197503055132e-08	2.89652148243123e-06
comp46705_c0	-5.51610920339111	-0.168730721855426	4.13674985257736e-08	2.90642389043273e-06
comp62278_c0	-7.76570080753766	-0.266801374629081	4.20930783102043e-08	2.95531945654397e-06
comp66851_c1	-2.84499582326216	2.9370147630556	4.24592725796646e-08	2.97893180744182e-06
comp34568_c0	3.14600656495483	1.67893657389573	4.26528723681908e-08	2.99041027882667e-06
comp59619_c0	-7.77077581037676	-0.282436456144752	4.27916688309421e-08	2.99778776173262e-06
comp66063_c1	4.89964861618637	-0.167524574316361	4.28182369851374e-08	2.99778776173262e-06
comp71509_c4	-7.96576075372037	-0.152428763481974	4.31538129630839e-08	3.01736882265878e-06
comp64085_c2	-3.73498565822312	0.681893744482069	4.31584495131391e-08	3.01736882265878e-06
comp59385_c1	4.85520633583774	0.370965515217474	4.36965523542911e-08	3.05284875968168e-06
comp69714_c2	2.88881909420407	2.52158826056986	4.39775439186613e-08	3.07032856866861e-06
comp69364_c0	-3.13111564944663	1.8666457904591	4.42173482137329e-08	3.08491040228449e-06
comp76088_c0	-8.11347841361516	-0.0265276314431766	4.43246660676584e-08	3.0902351279352e-06
comp62749_c0	-3.5451468288073	1.2858147312637	4.47148083268044e-08	3.11525663574942e-06
comp72088_c8	-3.55385374140654	5.27684768440431	4.50642529385224e-08	3.13740979414237e-06
comp71709_c2	-7.69287711058176	-0.345663569967246	4.52294741891484e-08	3.14671520463052e-06
comp62298_c0	-4.67972334697839	0.349392402172617	4.61606284373574e-08	3.20925814038997e-06
comp64313_c1	-8.2391718599085	0.112628604213959	4.62023631832652e-08	3.20992125594564e-06
comp67881_c0	5.49928372299709	0.465125657465123	4.63523143055744e-08	3.2180965733446e-06
comp61865_c0	5.99596524629532	0.122921084296681	4.68619057682004e-08	3.25121184368286e-06
comp67825_c3	3.34468267405487	1.56656646757522	4.71027618299811e-08	3.26564954531546e-06
comp71940_c9	-3.18740179704576	1.82959525415858	4.75580403389826e-08	3.2949228267377e-06
comp67156_c0	4.43192922014366	0.3394911758458	4.78690405535022e-08	3.31416648337674e-06
comp76011_c0	-7.61210125343059	-0.443162370375928	4.79974472845824e-08	3.32075052181195e-06
comp71461_c0	-2.90039713768532	3.54982503893348	4.94837496131088e-08	3.42120761801533e-06
comp69952_c6	-7.58402969146116	-0.463179646028119	5.05454234722499e-08	3.48978484842803e-06
comp39176_c0	-4.07270317158477	0.413487813182821	5.05456465202571e-08	3.48978484842803e-06
comp66324_c7	2.92629231467245	4.87309616086802	5.06646936069352e-08	3.49558336230493e-06
comp64530_c0	-4.11415163326205	0.384861392292549	5.08223296614521e-08	3.5040344400123e-06
comp45078_c0	4.53752904110994	0.0476657518293273	5.13288929885297e-08	3.53651461249305e-06
comp58336_c2	-4.21352376037622	0.272436373228817	5.15767006101338e-08	3.55113419939814e-06
comp35650_c0	5.60219626332426	-0.199780104833061	5.1678807164186e-08	3.55570879078527e-06
comp67495_c2	-5.46204335938001	-0.246727984756595	5.24303693170882e-08	3.60493139986603e-06
comp63038_c0	4.26445152703054	1.05648026038023	5.25836574411836e-08	3.61297925286952e-06
comp47726_c0	4.56222239416363	0.122757574578975	5.4089089754283e-08	3.71385673638619e-06
comp65817_c0	-5.57654388380254	-0.143353789940372	5.42705720671001e-08	3.72375307871554e-06
comp59102_c2	-7.62087619681938	-0.429443435877335	5.49223430459182e-08	3.765882279676e-06
comp71487_c0	2.67852577906337	5.497297416068	5.50657487903202e-08	3.77312024546292e-06
comp71900_c2	-7.72285409616333	-0.333774714303162	5.52643161174085e-08	3.78412535986077e-06
comp67548_c0	5.86154448980073	-0.000448754016109187	5.53694728976843e-08	3.78872363725493e-06
comp58179_c1	-4.3487292453934	0.0178626525338615	5.63354035861325e-08	3.85217471284407e-06
comp68019_c1	4.37752178609663	0.31571338605928	5.65384383904899e-08	3.86340828801691e-06
comp72626_c0	-3.1788510287577	5.67572768077145	5.98520705087213e-08	4.08703552979999e-06
comp67474_c2	4.03736032712746	0.239710067460109	6.09723998979437e-08	4.16068812636913e-06
comp67229_c0	-4.10164083274142	0.585621641896559	6.1189160452112e-08	4.1726236180535e-06
comp62692_c0	-3.68943980475529	1.0622675609536	6.18869290332051e-08	4.21732136966743e-06
comp69906_c1	-2.79924472286954	5.73096415244385	6.20067323540039e-08	4.22259917725214e-06
comp57630_c0	-4.20999582367157	1.73536684069991	6.32074299519354e-08	4.30142740199188e-06
comp57692_c0	7.57477406027622	-0.548950034333732	6.35601953638952e-08	4.32248349058271e-06
comp70882_c0	5.68333159881989	2.18458083456285	6.366440593152e-08	4.32661913984646e-06
comp68015_c1	3.22275227388303	1.25412875895704	6.37507048374177e-08	4.32953271129158e-06
comp68255_c0	2.68270576675281	5.06859417043547	6.39369177384112e-08	4.33922320474226e-06
comp71111_c7	2.78890317852175	9.59463505354454	6.51082109306478e-08	4.41570973139646e-06
comp47722_c1	-8.09548982651793	0.00580225528314938	6.59123312813382e-08	4.46720713239672e-06
comp64619_c1	3.08053754505459	2.49877327293766	6.63187420500069e-08	4.49169811559751e-06
comp66916_c0	-4.71259266989348	1.69462739096016	6.67601571631697e-08	4.51852504324272e-06
comp62167_c1	8.13892554764796	-0.0801311882180824	6.8479751793105e-08	4.631767852454e-06
comp69656_c0	-3.25332065430967	4.40602303744863	6.99141021158947e-08	4.72557711094804e-06
comp62053_c0	2.50411280350161	5.81762495437554	7.02993216539961e-08	4.74839530551385e-06
comp69748_c5	3.99975614231298	0.431236567592011	7.11754414854762e-08	4.80431820567198e-06
comp57907_c0	-5.45444537175635	-0.221643095604304	7.19305720522226e-08	4.85200422320056e-06
comp44778_c0	3.2481886892156	1.80358423360575	7.2990097726797e-08	4.92014453892392e-06
comp63805_c0	-2.95115744774113	2.49915060300304	7.36336882476476e-08	4.96017420082819e-06
comp73488_c0	3.68412274531497	0.562380673603598	7.47635818469801e-08	5.03288644118729e-06
comp70930_c0	-3.00190145820501	3.79155440517873	7.61317701745749e-08	5.12153110060364e-06
comp70879_c0	2.82857665272659	3.30763145402091	7.64196923148743e-08	5.13743362421849e-06
comp42302_c0	-7.54784341115117	-0.489055053283835	7.68856856441692e-08	5.16527776392637e-06
comp53446_c3	-4.26062070038966	0.236815711331748	7.70485711349484e-08	5.17273494709828e-06
comp70447_c11	2.79453800035854	4.60376595778439	7.7173888899421e-08	5.17766164307239e-06
comp67845_c0	-7.63286024179659	-0.413084238447	7.78858677576749e-08	5.22191483378408e-06
comp66490_c2	6.51509430995894	0.610546134549979	7.83670804046985e-08	5.24738837909564e-06
comp70853_c1	2.82390873349478	3.19611225849883	7.83710773290411e-08	5.24738837909564e-06
comp67428_c3	-3.48731010167671	1.49549571035225	7.87851697378545e-08	5.27157387070797e-06
comp60118_c0	4.36518881083046	0.579299998134778	7.91875050169231e-08	5.29494076973319e-06
comp65371_c3	-3.4610640406633	1.91399819235305	7.98993098596031e-08	5.33895542565204e-06
comp69581_c15	-3.84317264215069	2.27683208962307	8.00073756730079e-08	5.34259566809904e-06
comp64419_c0	-5.43115769485644	-0.272827094064351	8.15652241745563e-08	5.44297734573678e-06
comp66983_c0	2.65411909844182	4.93182894575916	8.19431989678557e-08	5.46454254682161e-06
comp41253_c0	9.52612607979686	1.31981316865815	8.22799692133812e-08	5.48333294830646e-06
comp45194_c0	2.58178343132143	6.36553393306607	8.27041337942802e-08	5.50791852163551e-06
comp73056_c0	-3.72930153038071	3.53949082340592	8.40010197311575e-08	5.59055384788866e-06
comp72353_c0	3.18432729630039	7.42401433653363	8.63196146655438e-08	5.74103177005385e-06
comp69981_c11	-2.8358151275884	7.16958770949071	8.67764137062394e-08	5.76756541151397e-06
comp44693_c0	-3.08294784125283	1.45832997515449	8.72122467273214e-08	5.79267112723102e-06
comp73193_c0	-4.66182803975434	0.234384283494808	8.82038971613286e-08	5.85463644160651e-06
comp61704_c0	7.86144427023344	-0.234208262089355	8.98086953371162e-08	5.95719061811342e-06
comp43678_c0	3.93429287212916	0.50364033329672	9.06669858106056e-08	6.00943088398874e-06
comp71683_c3	4.88958682108393	-0.115021696794357	9.07168067284177e-08	6.00943088398874e-06
comp71659_c0	2.9313168726374	6.42757008556063	9.08763283028418e-08	6.01600086507863e-06
comp71534_c0	3.96903026980604	0.400115375597736	9.1702316400836e-08	6.06665284553029e-06
comp60004_c1	-3.37208566450935	1.15216453823754	9.22465035979981e-08	6.09860720769868e-06
comp44799_c0	-4.02254051849875	4.09696021369606	9.23731431705983e-08	6.10189588824622e-06
comp36589_c0	-7.64427941883897	-0.37036288256084	9.24186564415358e-08	6.10189588824622e-06
comp68593_c1	-3.86665335428951	2.36820796603257	9.43471204770767e-08	6.22509918610398e-06
comp84454_c0	-7.5084520278962	-0.492068521480746	9.59777267941151e-08	6.32849962182069e-06
comp68005_c24	-3.2395991393829	2.5001503435969	9.7589376981904e-08	6.43051428748505e-06
comp63170_c1	2.83684575890347	4.63142507918483	1.0141406469847e-07	6.67812285881331e-06
comp68776_c4	2.90129479646935	2.58102951204776	1.01715367185762e-07	6.69354254938543e-06
comp79628_c0	4.97369680963758	-0.0892308205311357	1.0221359195893e-07	6.72189213557352e-06
comp72989_c0	-3.18833372936438	1.9150488164282	1.04182925053823e-07	6.84688535207054e-06
comp45128_c0	-2.66685920914167	3.53704875748776	1.04841223460042e-07	6.88262319248763e-06
comp55975_c1	-5.37762274375992	-0.31849671994091	1.04864786597277e-07	6.88262319248763e-06
comp72429_c4	-3.01881200599764	4.77036038301389	1.05360115943313e-07	6.91058386789504e-06
comp62715_c0	-5.3776421287581	-0.322334872787771	1.05620328147172e-07	6.92309655180051e-06
comp44695_c1	-8.64893038595281	0.511247242180551	1.06446500069454e-07	6.97266538595552e-06
comp69364_c2	-2.53612646435227	5.26935485903234	1.06779249591979e-07	6.98986923609422e-06
comp68312_c7	-2.48058473474503	5.80649594136366	1.06962723349422e-07	6.99728519013605e-06
comp67002_c1	-3.33810562180307	1.68120456356262	1.08476732579351e-07	7.09167528391051e-06
comp53719_c1	4.93416598895303	-0.0911650706020871	1.08947189254091e-07	7.11776404132709e-06
comp67991_c1	3.51862816893023	2.35668842607939	1.09346124858075e-07	7.13914905695843e-06
comp60686_c1	6.6499990641862	0.617959700257631	1.10011889597059e-07	7.17791580965835e-06
comp56050_c0	5.50424406220419	-0.298493459614883	1.1085517267523e-07	7.22582019448749e-06
comp67754_c0	-3.87489972404748	3.72896876715508	1.10891048853685e-07	7.22582019448749e-06
comp62623_c1	7.84844304024427	-0.355334307145683	1.12647189505518e-07	7.33545842725778e-06
comp36090_c0	2.70838994289816	3.25111568351113	1.13077183927224e-07	7.35865274542591e-06
comp72960_c0	-2.67306219532063	5.36064868589145	1.15210071061395e-07	7.48997655277291e-06
comp65288_c0	-8.11779740431895	0.02876001165539	1.15245433984509e-07	7.48997655277291e-06
comp58420_c0	8.19434336610878	0.0558897705672299	1.15631675152554e-07	7.51018313855644e-06
comp71518_c1	5.84735993988226	-0.0499808146249081	1.16513279050748e-07	7.56251587338703e-06
comp32469_c0	-3.7254681582086	0.667690904750829	1.18753226427005e-07	7.70288901437417e-06
comp68547_c1	-3.87967452902215	0.541962400582372	1.19053290284527e-07	7.71626617861939e-06
comp33185_c0	-7.46715122503219	-0.561315989004812	1.19114252674556e-07	7.71626617861939e-06
comp71615_c5	2.48824508586243	6.42913937880484	1.20622566008501e-07	7.80890127490227e-06
comp77204_c0	-7.45549182826661	-0.536067318863694	1.21751917048486e-07	7.87613271964101e-06
comp72285_c1	-2.87816890819431	3.94515635626631	1.21819078344248e-07	7.87613271964101e-06
comp53262_c0	3.29080279565199	1.17620618228016	1.22341265543208e-07	7.90476808221724e-06
comp44284_c0	3.73352987004558	0.919145999666305	1.25146065321443e-07	8.08075600670459e-06
comp77241_c0	-5.54527354357373	-0.186626694993606	1.25673167483455e-07	8.10953901527383e-06
comp64744_c1	-4.60215897071821	0.369955657798934	1.26458514111354e-07	8.1546378112663e-06
comp72351_c0	-3.15125935175968	1.51798116982446	1.26535649959667e-07	8.1546378112663e-06
comp73472_c0	-2.94500795890289	2.04586680573157	1.27082967208532e-07	8.18461923888178e-06
comp44104_c1	-4.09779959207606	0.655702679854156	1.27711289056275e-07	8.21977558750384e-06
comp58505_c1	7.52483921513828	-0.589104139234177	1.27940661176251e-07	8.22922586921852e-06
comp67169_c1	-2.97915184377422	4.14884098718377	1.28701263081904e-07	8.27281097709642e-06
comp68327_c3	7.59630240912432	-0.518979330844475	1.30128934597314e-07	8.35919097458018e-06
comp69710_c3	3.44772816987035	8.29474744341751	1.3049028978486e-07	8.37700606611796e-06
comp77418_c0	-5.01177038606648	0.273858191753788	1.30627506767827e-07	8.38041862434497e-06
comp71207_c0	4.81570719638334	0.355038982767294	1.31509316221263e-07	8.43156546579505e-06
comp71589_c1	3.08565708999138	2.95481545998002	1.31841554219241e-07	8.44743408161677e-06
comp61452_c1	-3.52489429600198	1.36251564187267	1.33116995289092e-07	8.52367699379358e-06
comp57169_c1	2.67397444016245	5.32677676921803	1.34209510730376e-07	8.58526219450316e-06
comp59431_c0	-5.0665317025019	0.242906801656746	1.34251018197442e-07	8.58526219450316e-06
comp60994_c1	-2.96325530296812	2.03018047423845	1.3497988916169e-07	8.62633974984168e-06
comp75478_c0	8.22146414922952	-0.046848917608121	1.35353887645688e-07	8.64469989533129e-06
comp75109_c1	7.47223518052653	-0.640385974392205	1.35724600729649e-07	8.66282683671176e-06
comp73038_c0	5.74358415859877	-0.190740420589449	1.37480837131869e-07	8.76930711422643e-06
comp60121_c0	-7.44357671654579	-0.57895035225777	1.43651318917433e-07	9.15703679163125e-06
comp59616_c0	-7.48479036244951	-0.541868530591071	1.44834939733772e-07	9.2265872119092e-06
comp71265_c1	-3.61541701526268	1.61256852186769	1.46339474251974e-07	9.31647928767503e-06
comp63080_c1	-2.63544421919022	5.07785859433268	1.49249378475229e-07	9.49567025261323e-06
comp74696_c0	4.45009300623445	-0.00711597126927612	1.49675135505193e-07	9.51668493906968e-06
comp62118_c0	-3.49380984403621	1.01180063452435	1.52776712403737e-07	9.707699105491e-06
comp62389_c0	4.39303821198756	2.67157493559937	1.5308876513891e-07	9.72133160385598e-06
comp55303_c2	-3.33945638996256	1.3940776224519	1.54079446411127e-07	9.77801309283901e-06
comp69897_c1	-2.90112617069496	4.07211015650998	1.54986919338085e-07	9.82934535448411e-06
comp47566_c0	7.57262424159886	-0.536290084111894	1.55772425990787e-07	9.87288210680448e-06
comp70087_c6	3.07013768275153	1.82545526776209	1.55882021146265e-07	9.87355137370978e-06
comp69654_c0	2.75530053648221	6.14130270304302	1.5602593693994e-07	9.87639227625471e-06
comp56173_c0	3.04815179495767	1.49606743016453	1.57391502858131e-07	9.95651057134964e-06
comp71906_c4	-4.92971653406199	1.16718312654267	1.57758330003664e-07	9.97060603325042e-06
comp73021_c0	-2.57106846175911	3.92477330332747	1.57814340656882e-07	9.97060603325042e-06
comp70975_c1	-4.85907947347933	0.0706602140560925	1.59218858689916e-07	1.0052971852317e-05
comp71808_c1	7.47313029336479	-0.635176733125456	1.59377634454177e-07	1.0056627862138e-05
comp38588_c0	3.35641918264941	9.92217531847648	1.62183020889271e-07	1.02271730762794e-05
comp71529_c3	2.42383481241282	7.97302060572251	1.62552023479397e-07	1.02439627590552e-05
comp58444_c0	5.54145135716002	0.346275655933097	1.64145346141805e-07	1.03354931729883e-05
comp62029_c1	-4.06817517160561	2.13417104656255	1.64211773533942e-07	1.03354931729883e-05
comp71521_c2	-3.48793930552161	4.71602450005899	1.64651064624782e-07	1.03500795739149e-05
comp66419_c0	-3.00934416113668	2.29670473099682	1.64651155042067e-07	1.03500795739149e-05
comp73248_c0	-3.10882112294041	1.92517571258185	1.65077765704475e-07	1.037035791269e-05
comp69728_c0	-2.80188163068286	6.34046780075411	1.6524631264866e-07	1.03744090882452e-05
comp63670_c0	3.69798604440584	0.362809519845106	1.66836723503052e-07	1.04676657162264e-05
comp75131_c0	7.49582588696819	-0.627876601818765	1.68983417793849e-07	1.05956854111908e-05
comp61563_c3	-2.74282775234144	4.41233655527176	1.72799105895668e-07	1.08281285106728e-05
comp70965_c0	-3.68639381846685	1.27932172341736	1.73329087309284e-07	1.08545163426342e-05
comp67002_c0	-2.71939201352333	3.77213587171937	1.73683864952349e-07	1.08699060164183e-05
comp56976_c0	3.1105560609518	4.85130142200154	1.73882532591729e-07	1.08755124540763e-05
comp66155_c1	-5.32135906366811	0.472143697925777	1.7445281015674e-07	1.0904339695421e-05
comp54106_c0	4.4518615101422	0.00714635906692864	1.76384750191626e-07	1.10181894986557e-05
comp72203_c3	2.41614606402234	5.79515705891971	1.7922068358141e-07	1.11883309273737e-05
comp63843_c0	3.5606628459116	1.18156539869851	1.80562149314942e-07	1.12650216522227e-05
comp43348_c0	-4.20925721864581	-0.10069724314937	1.81704610923511e-07	1.1329208627418e-05
comp71591_c3	4.88019271214983	-0.147705826996431	1.83452958624152e-07	1.14310685099701e-05
comp66057_c0	-4.45152978656307	2.56610927470092	1.88119758704024e-07	1.17145381533511e-05
comp32993_c0	4.66935320553524	-0.31140941303176	1.89557764786586e-07	1.17967169013285e-05
comp49038_c1	7.63820242345471	-0.437874972592996	1.90194636331352e-07	1.18289673476774e-05
comp69858_c7	-2.73124389316808	2.84999117114398	1.91076917655372e-07	1.18764310844686e-05
comp61087_c1	-3.79327967247678	1.41904827050778	1.92014771133414e-07	1.19272876247277e-05
comp67418_c1	4.96477421526834	-0.00819003777317378	1.9233838975017e-07	1.1939950462592e-05
comp68512_c2	2.87942679134116	3.68913367119581	1.92566846962024e-07	1.19466938030945e-05
comp64653_c2	-7.60879107541174	-0.398517941854537	1.94322946270377e-07	1.20481435163668e-05
comp69819_c6	-2.44226116972818	5.26259880252717	1.96489192704341e-07	1.21748806992198e-05
comp70500_c0	-2.44437726617866	5.40276490330948	1.96949455506222e-07	1.21958197923005e-05
comp46902_c0	-7.56291167852574	-0.458792764181317	1.97955662867481e-07	1.22505187590932e-05
comp70913_c0	-2.92152343081782	3.1291645556846	1.99340645533514e-07	1.23285758919074e-05
comp42818_c0	7.63788920905695	-0.473526419999689	1.99862233693416e-07	1.23531711794994e-05
comp60636_c1	-2.4675196555781	5.86527409221624	2.01054813801424e-07	1.2419183253755e-05
comp76034_c0	7.79718013258405	-0.283648595434007	2.04837155275513e-07	1.26449844393206e-05
comp68748_c1	2.64096373071178	4.30930130966634	2.05845377910827e-07	1.26993605455295e-05
comp56432_c1	7.4424123668873	-0.675563388501685	2.06627707599125e-07	1.27397418457081e-05
comp61304_c0	-3.24545519322258	3.15555260194267	2.06948146852747e-07	1.27467361966559e-05
comp60636_c0	-2.49992806655439	4.94082935885872	2.07053395300171e-07	1.27467361966559e-05
comp66949_c2	7.83502679272519	-0.281903052857618	2.07124714270064e-07	1.27467361966559e-05
comp78157_c0	-7.40030600348227	-0.582514691286497	2.08535910181961e-07	1.28256660317156e-05
comp71518_c8	7.85624035896898	-0.324743869980473	2.09865876325673e-07	1.28995057164245e-05
comp34779_c0	3.4665791540717	0.678269574759724	2.10700803855113e-07	1.29428453739638e-05
comp69714_c3	4.39782724917381	-0.0484256874682504	2.13253004233206e-07	1.3091554657043e-05
comp70408_c1	2.90292034208294	4.47322040386601	2.1427182245881e-07	1.31460048514929e-05
comp73983_c0	4.29880828554137	-0.131473559145621	2.15082113514072e-07	1.31876023806965e-05
comp70447_c12	3.13480918145252	4.62861157048281	2.1693098998636e-07	1.32927897410388e-05
comp63406_c0	4.72005829664795	-0.291519619206201	2.17192722249226e-07	1.33006528440301e-05
comp55665_c2	-3.46531212493125	1.32498130053075	2.19730435718336e-07	1.34477994167041e-05
comp70162_c0	-3.22247075925904	1.13541890201021	2.20566592682963e-07	1.34906917734438e-05
comp41723_c0	-7.5607615123525	-0.475210339299503	2.23334813933475e-07	1.36516314805185e-05
comp72455_c5	4.4171453014461	0.614106029609526	2.26002959709266e-07	1.38062604620923e-05
comp68251_c0	-2.81330429250337	2.73016472721667	2.2931078068959e-07	1.39997531551807e-05
comp67006_c1	-4.26217876905745	2.18828206186901	2.302574136152e-07	1.40489433079526e-05
comp72039_c4	-2.75233464743363	2.92285531777185	2.30901050558644e-07	1.40795975764802e-05
comp77069_c0	4.80711112623283	-0.184519367985239	2.31218119221053e-07	1.40876339219514e-05
comp67847_c0	2.40913824098266	5.61829806673726	2.31315453125313e-07	1.40876339219514e-05
comp34512_c0	-4.77330350494717	0.438811052733777	2.3458832332214e-07	1.4278236917123e-05
comp65898_c1	2.44790927831276	6.97304374561918	2.35071039550758e-07	1.42988879988358e-05
comp63080_c0	-3.51898879765996	1.77158841972234	2.356046681679e-07	1.43226089038629e-05
comp72530_c5	-2.88016909409912	2.59351396601242	2.36472977729724e-07	1.43666340406583e-05
comp61797_c2	-3.909838819365	0.627192782402785	2.37070918292033e-07	1.43941896108166e-05
comp67643_c1	3.20181408734566	2.11880957047795	2.38220619226758e-07	1.44551923767804e-05
comp34529_c0	-3.88057501843417	0.208637161275087	2.43614848865928e-07	1.47735216468287e-05
comp60352_c1	-3.56461832582259	0.607561425428901	2.4802469069089e-07	1.50318040047475e-05
comp63003_c0	-2.94144752399489	2.72073550253219	2.50907259032425e-07	1.51972667094506e-05
comp72270_c0	7.47013861271416	-0.620600303804349	2.55836935549021e-07	1.54864450294054e-05
comp42949_c0	7.47014664362295	-0.621480631179443	2.56205274176271e-07	1.54993308371066e-05
comp58004_c0	2.84458540334127	1.80423462347164	2.58325582570798e-07	1.56181234721412e-05
comp75345_c0	7.41913418295928	-0.683003871154117	2.5971720478515e-07	1.56927431305849e-05
comp68610_c2	2.88014185094859	3.82628279753644	2.61573299513081e-07	1.57953199524867e-05
comp34670_c0	7.71738096899237	-0.356517508156113	2.62689877196738e-07	1.58531432729317e-05
comp64854_c0	-4.67669793249229	-0.157688859399646	2.63311686448151e-07	1.58810557796862e-05
comp69601_c1	3.25021888160135	1.72617661202119	2.66277536934463e-07	1.60502246673248e-05
comp63750_c0	-2.44344706574508	8.6184633693139	2.68308416086636e-07	1.61628665610812e-05
comp71177_c4	-2.77083352944032	3.06364676668938	2.69644963015071e-07	1.62335711821942e-05
comp62988_c2	3.07867924334932	5.25280850160945	2.72504731349632e-07	1.63958383834425e-05
comp74100_c0	-3.96581766330588	0.0226408189818669	2.74678165392163e-07	1.65166399608579e-05
comp39817_c0	-2.73795674038904	8.58247888246796	2.7564442708357e-07	1.6564751324262e-05
comp57100_c1	7.41452235087737	-0.658789043461929	2.76196449359106e-07	1.65845884603196e-05
comp65371_c0	-4.43644529165848	0.476533535450388	2.76307225218319e-07	1.65845884603196e-05
comp60735_c1	-4.89620322467197	0.0967065203710787	2.76786923179095e-07	1.66033850061289e-05
comp65361_c2	-5.26432692758502	-0.382517208604519	2.78295823061708e-07	1.66838596943975e-05
comp68571_c0	-3.46519438725965	0.996075994279553	2.80146446760475e-07	1.678471172036e-05
comp53845_c0	-4.84075077034187	0.0286542906891972	2.81339633360415e-07	1.68380316326339e-05
comp61183_c1	-4.02441201292382	0.13843027014331	2.81374170737015e-07	1.68380316326339e-05
comp34075_c1	-7.619177436972	-0.420876077678452	2.82449483820807e-07	1.68922412648368e-05
comp70308_c5	5.02218063641915	1.51578376121111	2.83722895259379e-07	1.69582263121549e-05
comp70382_c4	7.41464066573668	-0.696034529968009	2.8631962859926e-07	1.70942873757197e-05
comp54235_c0	7.41464092464667	-0.696034529968009	2.86342216089269e-07	1.70942873757197e-05
comp71326_c2	2.79220710932246	5.05767100888322	2.90186359622141e-07	1.73134108289938e-05
comp72723_c0	6.69139227907921	8.47692602592593	2.93375286154672e-07	1.74932032917239e-05
comp44694_c0	-2.66578366570331	5.95717242575044	2.93683365435953e-07	1.75011060871896e-05
comp70526_c2	-7.35517529989433	-0.622383641433141	2.94128868283358e-07	1.75171838597646e-05
comp72545_c5	2.97275766133139	3.11572369738578	2.99467034776554e-07	1.78244566961899e-05
comp73512_c0	-7.59601320365131	-0.406619957943412	2.99785847875991e-07	1.7826460864278e-05
comp60865_c0	-3.48436640674324	0.602485290171489	2.9985831940173e-07	1.7826460864278e-05
comp52637_c1	-7.53814618254586	-0.48005608311536	3.02204649887749e-07	1.79552425386525e-05
comp69685_c2	2.79463458496292	1.83182568292452	3.02426750739215e-07	1.79577366101534e-05
comp67517_c1	-3.80361606172252	0.353133556161294	3.03575216157351e-07	1.80152013840711e-05
comp45565_c0	5.51286713418698	-0.264525758247697	3.0507968972457e-07	1.80937119729152e-05
comp62368_c0	3.71031342972931	0.362509120447703	3.08555623408557e-07	1.82889833454001e-05
comp67007_c0	-3.54870370389423	3.70317623945807	3.09600092363888e-07	1.83399883591221e-05
comp60934_c0	-5.05038769015564	0.880143865829252	3.12575462864652e-07	1.85027171428914e-05
comp68710_c5	-7.3302277986855	-0.67556355290317	3.12718320368436e-07	1.85027171428914e-05
comp69736_c0	-5.63590545424007	-0.0193584209340712	3.14037244880518e-07	1.85697338095213e-05
comp57544_c0	2.63480571622973	3.86428639997317	3.14371683932832e-07	1.85784906775647e-05
comp60921_c0	2.36629816415636	10.3119938669407	3.16235877896627e-07	1.86775878665047e-05
comp64910_c1	-7.39312542888441	-0.594111107002743	3.30985063356488e-07	1.95281401524612e-05
comp59535_c0	-5.73023936774924	0.0224842551783399	3.31028585189719e-07	1.95281401524612e-05
comp68031_c5	-2.48134059391184	3.63055162543758	3.32232354680578e-07	1.9587563018681e-05
comp69491_c2	7.60987468916351	-0.454643336574564	3.34602490103261e-07	1.97072885923594e-05
comp35355_c0	7.60987349059808	-0.454643336574564	3.34658410853531e-07	1.97072885923594e-05
comp64768_c1	7.38751716514688	-0.71978564074787	3.3496104192906e-07	1.97134657598592e-05
comp50751_c0	-7.70919610450897	-0.376520134081525	3.36101566672784e-07	1.97689191106646e-05
comp57100_c2	5.47286028277852	-0.330456418330969	3.38104024625139e-07	1.98736619181344e-05
comp68327_c9	7.9849579221568	-0.128336496321221	3.38281034284623e-07	1.98736619181344e-05
comp59693_c1	-5.76374876486718	0.0510158711797098	3.40517483071278e-07	1.99932694403753e-05
comp68005_c15	3.85557564720859	0.109130719152367	3.47357614237927e-07	2.03828793800345e-05
comp70139_c4	4.69741224459894	-0.255339833051042	3.53690053718997e-07	2.07422572268369e-05
comp71440_c4	-5.71319143087958	-0.0183954739772502	3.54104271202409e-07	2.07543406972761e-05
comp56648_c0	3.67999227615705	3.19867889691042	3.59502680525369e-07	2.10549948317145e-05
comp55137_c1	7.93421830109258	-0.148565332138196	3.59656320635624e-07	2.10549948317145e-05
comp69496_c0	2.73269432150442	1.94580356868596	3.62274250688959e-07	2.11856964803785e-05
comp34956_c0	-7.33855523622452	-0.672841973552319	3.62412824368875e-07	2.11856964803785e-05
comp67036_c1	3.61479871244531	1.85332660082382	3.62526437059548e-07	2.11856964803785e-05
comp58388_c0	4.5813866592524	-0.433624517559969	3.63625023044428e-07	2.12374481092328e-05
comp59717_c2	-3.48973764129278	0.663131162119612	3.67278295159901e-07	2.14382577239793e-05
comp69868_c3	4.60696338174568	0.129731350290594	3.70626224416716e-07	2.16210197166023e-05
comp71653_c2	2.66721780799805	3.86726749194503	3.77691987823069e-07	2.20203263801149e-05
comp67161_c2	-3.10168188403184	1.31997689240285	3.80274370173571e-07	2.21579274594941e-05
comp72978_c0	-3.25001193236142	3.24861361837072	3.88262843053793e-07	2.26067660080656e-05
comp76207_c0	4.73967430612434	-0.260108582131536	3.88430847185135e-07	2.26067660080656e-05
comp68906_c0	3.35024059026878	2.79346070104115	3.88775802954952e-07	2.26136413227537e-05
comp71908_c3	2.41535527748995	6.68068760092183	3.90014030744414e-07	2.26724366315602e-05
comp68507_c0	-2.50651407171779	3.91629846318935	3.94428138032758e-07	2.29156772013123e-05
comp70848_c0	-2.64410248822328	2.60346992756694	3.96560528363575e-07	2.30261473478529e-05
comp54015_c0	7.91664212040213	-0.191958185399462	3.98711778753798e-07	2.31375833564711e-05
comp55662_c0	-7.30032048230309	-0.664836688341508	4.00185972911939e-07	2.31999576157258e-05
comp46377_c0	-7.300320419405	-0.664836688341508	4.00252034655489e-07	2.31999576157258e-05
comp47236_c0	-4.18235875420793	-0.129493720024	4.00598908972002e-07	2.32065714281125e-05
comp41920_c0	-7.35144803244381	-0.628546818486615	4.01556242199972e-07	2.32485207192861e-05
comp75790_c0	-5.28095482079278	-0.367240400696285	4.03360392288277e-07	2.3339420214721e-05
comp66372_c0	4.72206191780136	-0.199913266442416	4.12118452904505e-07	2.38323511596406e-05
comp73770_c0	5.90735721400074	0.0287293691294063	4.12723214174404e-07	2.38534877006061e-05
comp68519_c0	7.47079588457612	-0.625020503524299	4.16449273371449e-07	2.40410166513473e-05
comp71723_c9	-2.5334491593385	3.50898511496177	4.16450201679857e-07	2.40410166513473e-05
comp51023_c1	-7.33407967278039	-0.66905627285263	4.17021237062546e-07	2.4060049925593e-05
comp68851_c4	-3.53442440521912	0.374331165197546	4.18746440003539e-07	2.41456123938883e-05
comp60249_c0	5.91628200961035	0.129626472957983	4.20490778015899e-07	2.4232178668122e-05
comp71083_c13	-2.56448383325286	4.19476002727945	4.21051326851636e-07	2.42504645483117e-05
comp67311_c2	3.02015205541797	6.39511478765856	4.21842221723543e-07	2.42819884406306e-05
comp71473_c5	-5.587653276585	-0.102105506319672	4.22700630324934e-07	2.43173599200836e-05
comp65627_c0	-3.51139486225748	1.14152528092453	4.26680438012278e-07	2.45321566485064e-05
comp48552_c0	4.53357289861248	-0.428080851618675	4.28176215537341e-07	2.46039678158077e-05
comp70039_c0	2.40809108165777	5.08422307031323	4.2906392130972e-07	2.46407752089949e-05
comp66252_c6	2.92320270124233	3.01997294084735	4.30843942175538e-07	2.47287556148962e-05
comp64639_c0	-3.47932617901355	1.94518621411739	4.35008654112146e-07	2.49534279568577e-05
comp35541_c0	-8.74038437108205	0.52643877219416	4.3753597857544e-07	2.50839703599975e-05
comp72320_c10	2.81252052484986	2.49446941840364	4.43643773759089e-07	2.54195133979655e-05
comp66122_c2	3.52660354919236	3.5544917381942	4.47310021400504e-07	2.56148576700552e-05
comp70193_c5	4.67641379654058	-0.308572238153174	4.4852651668032e-07	2.56697750479207e-05
comp34708_c0	-4.04262409474137	0.215285617558207	4.51026862395679e-07	2.57980637408273e-05
comp67188_c2	-2.3419924550435	5.32289186006111	4.518301162769e-07	2.58291898523269e-05
comp69272_c6	-2.77147669682555	3.34157587899312	4.57112717369743e-07	2.611619861525e-05
comp69372_c1	-3.22337589739084	0.920235650317255	4.58074332463612e-07	2.61561493262456e-05
comp58964_c0	-4.88599975226752	0.0772145179880842	4.59572226175226e-07	2.62266584046889e-05
comp55716_c0	2.85243000194673	1.79631935822906	4.66406950577842e-07	2.66014723980316e-05
comp71957_c0	3.46254506205401	3.88872534156421	4.7096099719822e-07	2.68458539380623e-05
comp60728_c0	-3.55740934802239	1.27186373248743	4.73882469391381e-07	2.69969488862357e-05
comp64224_c0	-3.26351037505101	1.00273864778476	4.7478580881084e-07	2.70329644665987e-05
comp69194_c0	-3.06745098343514	1.31047651535996	4.77975081449654e-07	2.71990192324693e-05
comp68708_c5	7.32888189415505	-0.728929095365786	4.79416315111223e-07	2.72654696906124e-05
comp43144_c0	5.48676665747539	-0.279407578594493	4.8013484655891e-07	2.7290766133058e-05
comp52095_c1	-4.23473376319086	0.927658552736758	4.81931265637395e-07	2.7377265749431e-05
comp60886_c3	-4.83998902788327	0.525216619872608	4.84208779515208e-07	2.74760480713088e-05
comp44524_c0	-2.70556151103636	3.10563138329382	4.84234488385633e-07	2.74760480713088e-05
comp69207_c9	-7.60239019167823	-0.469721227032616	4.84694899587182e-07	2.74760480713088e-05
comp56267_c1	2.81702353386338	2.24438872603519	4.84772546389883e-07	2.74760480713088e-05
comp57756_c0	-2.35126563713377	6.29987646663432	4.86715064708521e-07	2.75704726171849e-05
comp62230_c3	6.60045887878784	1.8362654992238	5.01633231648227e-07	2.83993914228469e-05
comp72175_c1	2.82141129835424	4.3972723377125	5.07160694499996e-07	2.86960271053156e-05
comp71677_c2	-2.82672340459751	4.33888694718252	5.08063837794556e-07	2.87308227093612e-05
comp70891_c2	-7.36481012541376	-0.654228452657808	5.13966141714271e-07	2.90481192916597e-05
comp59857_c0	-3.36107315663358	1.19533919379647	5.15441545311808e-07	2.91150004209356e-05
comp71907_c3	2.96149004078269	4.82448536590239	5.17781917132638e-07	2.92306363490218e-05
comp68670_c2	-3.4638088593788	1.03484367863621	5.21180792516331e-07	2.94024453266593e-05
comp70826_c0	-2.68071027112431	2.15313889818834	5.21621251252411e-07	2.94024453266593e-05
comp71575_c1	2.88684406523188	2.07027183067602	5.21710039247523e-07	2.94024453266593e-05
comp76773_c0	-7.34987690942427	-0.618531752960839	5.28241988411479e-07	2.9753752270429e-05
comp70528_c6	-4.36018110515696	0.50951167130972	5.32099586779919e-07	2.99541120853742e-05
comp47097_c0	-5.21868682838434	-0.451847162968629	5.37015157737477e-07	3.02137698538111e-05
comp58491_c1	-3.16396074444887	1.01840064151343	5.39080885338054e-07	3.03128860832194e-05
comp64953_c1	2.91825762830726	1.27645244141808	5.39489308716323e-07	3.03187517537155e-05
comp66450_c2	7.54017921846298	-0.553585434243849	5.40303653051806e-07	3.03383428050189e-05
comp70447_c7	3.40112651475022	0.292425907429395	5.40446521176301e-07	3.03383428050189e-05
comp48567_c1	-7.41964871309447	-0.557804917746374	5.40858278590636e-07	3.03443713003099e-05
comp57673_c0	4.48393529368368	-0.473237067247267	5.46710238425842e-07	3.065543905531e-05
comp68842_c4	2.55805753393102	2.93436694710478	5.50169046584334e-07	3.08320424043386e-05
comp76075_c0	6.03448855378013	0.0286650704241046	5.54441016101257e-07	3.10539921248579e-05
comp71628_c2	-2.51924154230808	4.53100348951939	5.55791997548606e-07	3.11121812350384e-05
comp48587_c0	-3.53302842900849	0.807969565724802	5.58003966058773e-07	3.12184744131097e-05
comp67814_c0	2.6184009439891	2.08161122703749	5.63839514550376e-07	3.15162541369143e-05
comp67217_c1	3.23180354120965	2.84606974257334	5.63958768872233e-07	3.15162541369143e-05
comp41994_c0	-4.6717978038622	-0.0908391954457849	5.65351318501312e-07	3.157637557458e-05
comp75794_c0	-7.25156180200625	-0.706639856199547	5.6677564209879e-07	3.16382033540443e-05
comp76540_c0	7.36372659016397	-0.716041496340406	5.67353486867015e-07	3.1652736754438e-05
comp70129_c5	4.80507871075204	-0.243340237712314	5.72126261462366e-07	3.1901158774616e-05
comp71326_c5	2.76056528963611	4.98342917759338	5.72628070044889e-07	3.19069708819227e-05
comp77839_c0	-7.89612470319998	-0.227034409922258	5.72870576633615e-07	3.19069708819227e-05
comp61597_c1	4.63335817565385	-0.311536541824756	5.75968717677816e-07	3.20616154362508e-05
comp72431_c5	-7.28745013038948	-0.714640052861735	5.83449125133367e-07	3.24598925381815e-05
comp60198_c0	3.08926712015402	0.880013518952849	5.8518129850826e-07	3.25381036906737e-05
comp70253_c4	4.80533085436473	-0.279209844960634	5.8556803049177e-07	3.25414581582709e-05
comp72372_c3	-2.67453041481982	2.49315567258955	5.91831881541681e-07	3.28712329214824e-05
comp62716_c0	-5.68712796998723	-0.0402928734793391	5.94437990015271e-07	3.29975970437375e-05
comp68485_c13	2.42388669869565	7.14576934580576	5.95134566582e-07	3.30050968819552e-05
comp35978_c0	-2.57808247147629	3.35927728974417	5.95235204607515e-07	3.30050968819552e-05
comp64262_c4	-7.33584109428248	-0.679478911441747	5.97647700044183e-07	3.31204462208476e-05
comp63655_c1	2.99891565136336	0.935103747521478	6.03536049403602e-07	3.34281852874394e-05
comp77704_c0	-7.53445194925959	-0.456343057336098	6.1856168871416e-07	3.42413907161219e-05
comp64257_c1	-5.3579257990678	-0.230492745108924	6.23533541163667e-07	3.44974602960012e-05
comp63482_c1	7.32801374596775	-0.735397760087705	6.25881355422615e-07	3.4608149468424e-05
comp57242_c1	-4.18084736899195	0.819484819809193	6.26267574714317e-07	3.46103095323133e-05
comp62473_c0	-3.91736531750222	3.21051905637619	6.3617920434796e-07	3.51385917650297e-05
comp65410_c0	-2.46745614609921	3.11774689155427	6.36556022764748e-07	3.51399367672077e-05
comp33327_c0	-5.24652082941622	-0.430434604141553	6.37368388504424e-07	3.51653105859023e-05
comp71927_c3	3.90952406291963	2.71654196224181	6.40670347883926e-07	3.53279378722255e-05
comp66747_c1	2.39699405505545	9.15813047331526	6.43284592579501e-07	3.54524842600324e-05
comp56486_c1	8.2256494437747	-0.0692527620995739	6.47240494187697e-07	3.56507931210115e-05
comp58239_c2	-2.4659262789501	3.13764688201489	6.48825788865696e-07	3.57183791676109e-05
comp65067_c0	-7.73501060915825	-0.360048619161324	6.50191354577586e-07	3.57738010360495e-05
comp71927_c4	4.06890892576355	4.98110442282663	6.50647579316921e-07	3.57791570409041e-05
comp60150_c0	4.3652966989326	1.14750495589049	6.5772498982532e-07	3.61484059044184e-05
comp51931_c1	-7.39222581622128	-0.618603616872104	6.73089593987256e-07	3.69536343893639e-05
comp71312_c2	-2.45916224001727	6.22215418460828	6.7311754667728e-07	3.69536343893639e-05
comp32477_c0	4.31694594744699	-0.0415954024743905	6.75594117242631e-07	3.70680868097374e-05
comp64083_c1	3.52759336570032	0.245835395221736	6.75945934382204e-07	3.70680868097374e-05
comp69438_c0	-2.37371541753174	4.97226278751667	6.79118081601391e-07	3.72215697533886e-05
comp63712_c0	4.02272636804608	1.73639905183332	6.95121789691753e-07	3.80777786081861e-05
comp54473_c0	-3.23988656343645	1.26340418099662	7.00939044715976e-07	3.83753541686154e-05
comp69609_c0	-2.37656791236201	5.11084761338123	7.02366414155467e-07	3.84216736942626e-05
comp57615_c1	-3.75354273665547	0.0744913869018039	7.02555855689145e-07	3.84216736942626e-05
comp70924_c3	-2.28787768846148	6.690650603947	7.0479220920044e-07	3.85228447810615e-05
comp56297_c0	7.53474189009584	-0.624735211166837	7.05220492137943e-07	3.85251328244803e-05
comp71159_c1	7.53476116087537	-0.629273959479831	7.06831459651937e-07	3.8591991255706e-05
comp62372_c0	3.39745689399443	0.948948394662788	7.10374299477604e-07	3.87641962424842e-05
comp53683_c0	4.87164204160468	0.428395522692382	7.168917156452e-07	3.9098442765142e-05
comp65015_c0	2.48285436637924	5.06181860436428	7.20822841672436e-07	3.92913476469201e-05
comp70656_c7	3.87481252655781	1.0275125609207	7.47968043357706e-07	4.07487267861384e-05
comp35031_c0	-4.27478431767566	0.0195164156855474	7.48480063136018e-07	4.07543510947414e-05
comp72143_c1	3.42729041140357	1.72636719360671	7.54404393883734e-07	4.10545059263246e-05
comp70408_c4	3.39724204235862	0.635462576650108	7.55476622659251e-07	4.1090427086339e-05
comp65734_c3	2.44215580839952	4.28782522671137	7.62359502205042e-07	4.14421784576533e-05
comp35633_c0	-3.41198490394345	0.873128510734643	7.68401314762102e-07	4.17478506146252e-05
comp62002_c4	3.0785672428091	1.80528187045122	7.70307042113633e-07	4.18135942327633e-05
comp41234_c0	7.27275764750875	-0.769129400159787	7.70450190131962e-07	4.18135942327633e-05
comp70299_c4	-3.43937263235884	0.670552275677731	7.73554669537553e-07	4.19592382420487e-05
comp64886_c0	-3.71857308678397	0.489613854867237	7.78645014362975e-07	4.22123828150873e-05
comp71973_c5	-2.50002924841073	5.07651165986107	7.9860343476567e-07	4.32708514325179e-05
comp63521_c1	3.08193181904002	0.82997658741688	8.08831018570412e-07	4.3801209157205e-05
comp52901_c0	-5.26214529519224	-0.39492478658752	8.09283618995502e-07	4.38019266900079e-05
comp63132_c1	5.69597267089873	2.44861952016763	8.09890294738122e-07	4.38109781413492e-05
comp70955_c1	2.58133003141477	3.98869294205982	8.1536159700973e-07	4.40830288162034e-05
comp61940_c0	-3.88868694075556	-0.00476647593942805	8.16357811687027e-07	4.41129673451282e-05
comp35840_c0	7.38885383389276	-0.695817071248315	8.21873334350524e-07	4.43869478953111e-05
comp68915_c0	3.01858192669402	3.34722747116008	8.45546882753498e-07	4.56407620843939e-05
comp58206_c0	-7.3061803919907	-0.669476795437066	8.56680862160174e-07	4.62167272266141e-05
comp71620_c7	2.447438295476	6.04531249138718	8.57553394813354e-07	4.62387781518156e-05
comp61080_c2	3.89508687662823	0.136917751399767	8.66673083486455e-07	4.67052467050536e-05
comp60495_c0	-4.34671481985168	1.79426512574194	8.72062282730542e-07	4.69702827668216e-05
comp47142_c1	-4.19214964320842	-0.14250329779855	8.78906123945435e-07	4.7313339005933e-05
comp71159_c0	3.64165867868796	0.288256545866464	8.79558095546744e-07	4.73228836760517e-05
comp72588_c4	7.27523433435219	-0.799511035174771	8.84335130933192e-07	4.75542392387521e-05
comp74838_c0	-4.40489184142144	0.178598114269845	8.87482220364559e-07	4.76977438941701e-05
comp65856_c1	-4.31756452127853	-0.0371923014642343	8.90337395293946e-07	4.7825413415205e-05
comp58220_c0	7.38891461352236	-0.650264297918969	8.96155460375811e-07	4.81120145035473e-05
comp59273_c0	7.38890203171479	-0.651104334503576	8.97662978979809e-07	4.81670107725242e-05
comp42007_c1	7.24414272348891	-0.831010245196381	8.98822390524141e-07	4.82032791113961e-05
comp70195_c1	2.7965395266709	3.06347514601723	9.04028215298686e-07	4.84563983766845e-05
comp44076_c0	4.61135663966852	-0.353509165908643	9.16270169853644e-07	4.90861833013965e-05
comp69586_c0	7.32911690122073	-0.741996894515006	9.17354115547424e-07	4.91178588924444e-05
comp60368_c0	2.86414196835355	2.13172146607986	9.22400494817793e-07	4.93615470380298e-05
comp70944_c6	-3.61436602241513	0.55258096099716	9.24357150653476e-07	4.94397182664698e-05
comp64880_c0	4.12558934182641	1.64912082015433	9.29155207137096e-07	4.96696979549314e-05
comp34803_c0	-4.41961783705245	0.191868089116735	9.30688622212492e-07	4.97250072715535e-05
comp71233_c0	2.32537861331068	9.10531601952398	9.38526616078393e-07	5.01169191447068e-05
comp69225_c1	2.72325212522024	2.08900876578122	9.39051946794601e-07	5.01181273766495e-05
comp69789_c0	-2.56725850463861	3.35245066981198	9.45387500650691e-07	5.04292657316062e-05
comp58774_c0	-5.13070719886549	-0.529754674121157	9.54846245145237e-07	5.09065808033394e-05
comp56656_c1	-3.87063746264812	-0.0166784154745219	9.58394531492853e-07	5.10684444715355e-05
comp70110_c0	2.59573842473399	7.34849402555819	9.59953888317403e-07	5.11242108993484e-05
comp66442_c0	-4.0045499254516	0.429025170895231	9.62876628980583e-07	5.12524886703028e-05
comp55016_c2	3.62902010139027	0.902129953975179	9.64351507755868e-07	5.13036031316632e-05
comp71957_c2	7.85312334411087	-0.21196881675174	9.6867912758308e-07	5.15063482574135e-05
comp75489_c0	7.8889124316408	-0.206673662955519	9.76465751697144e-07	5.1892700451466e-05
comp64619_c0	2.77373521015307	1.31181404523977	9.77584054608829e-07	5.19244525798276e-05
comp68154_c1	-7.36395732836534	-0.624633890452328	9.86676065417611e-07	5.23794694855908e-05
comp66079_c1	-2.50706161873033	2.44754136242938	9.94179277218872e-07	5.27497027146833e-05
comp71236_c1	2.48943630369003	3.88272961874499	9.99582347826129e-07	5.30081709208625e-05
comp60895_c0	2.51570013173319	2.65954893874407	1.00043952341042e-06	5.30254222038537e-05
comp41378_c0	-7.4055883601686	-0.566559206722657	1.00860063367767e-06	5.34295735259098e-05
comp73902_c0	5.24956894375732	-0.53481603052807	1.01047769391693e-06	5.34908268064253e-05
comp35545_c0	3.30239061168501	1.00089559152735	1.01082999190853e-06	5.34908268064253e-05
comp62305_c0	7.33382431390834	-0.698388830737369	1.02917782354046e-06	5.44328601981501e-05
comp43826_c0	2.53580063926782	10.1511636349582	1.03130361469607e-06	5.45163714073987e-05
comp68487_c0	2.50354876709887	5.66908975604179	1.03488055119775e-06	5.46764633347971e-05
comp65734_c1	2.51500009342144	3.25397280868801	1.03905755426926e-06	5.48680725571941e-05
comp69901_c2	7.2461532438344	-0.781018788912254	1.05366799493235e-06	5.56101313344473e-05
comp71323_c13	-7.19283119937106	-0.78977235544968	1.05538324350744e-06	5.56556917309843e-05
comp51015_c0	-7.20634241694882	-0.784506588222908	1.0556477432951e-06	5.56556917309843e-05
comp69952_c3	5.48937293471447	-0.321062720060897	1.05913225332644e-06	5.58098880866204e-05
comp41394_c0	7.27670781300352	-0.755768825289922	1.07523745978859e-06	5.66286048750886e-05
comp60071_c0	-7.54487101737589	-0.442794853224384	1.0841721918554e-06	5.70304780603901e-05
comp66864_c0	-2.46301303858695	3.2344559660319	1.08439254674384e-06	5.70304780603901e-05
comp69053_c15	-8.32269132037036	0.169583169203118	1.08458415401165e-06	5.70304780603901e-05
comp73300_c0	3.41765614468035	0.820247536070663	1.09193550515936e-06	5.73867654495902e-05
comp70434_c9	-2.84865839947882	2.16439581041566	1.09294116122749e-06	5.74093545579013e-05
comp69004_c4	2.94636750644411	0.929323828161574	1.09830770983237e-06	5.76608655856543e-05
comp58714_c0	3.83071512669059	0.130459096024144	1.10096525810676e-06	5.77699649144577e-05
comp82404_c0	-7.91975439472886	-0.177949331110871	1.10656855779948e-06	5.80334379310545e-05
comp69052_c0	4.20892587925887	-0.210152193433208	1.1220688122992e-06	5.88154018821204e-05
comp70039_c1	2.37644949168253	3.68213309899838	1.13315447429936e-06	5.93380658346874e-05
comp65908_c0	-3.17251989433567	1.69094496972574	1.13323046179168e-06	5.93380658346874e-05
comp63123_c0	-3.97041213337723	-0.332077421787831	1.13591348738048e-06	5.94473317330033e-05
comp78276_c0	-5.09999101661681	-0.520473965518724	1.14525415569616e-06	5.99047237987618e-05
comp32774_c0	-3.933337124755	0.0387088724288622	1.1477960696658e-06	6.00062007118359e-05
comp68905_c0	-3.58525704127358	0.394279492722024	1.14856306048364e-06	6.00148277992859e-05
comp65624_c0	-2.76053771533042	1.55021421451994	1.15830826867637e-06	6.04923307816807e-05
comp67577_c0	7.21233022033611	-0.853919187856049	1.16161862414231e-06	6.05907034278444e-05
comp64667_c0	4.03598939306181	2.676932293503	1.16181601151436e-06	6.05907034278444e-05
comp76444_c0	7.21232939871319	-0.853919187856049	1.16207504520611e-06	6.05907034278444e-05
comp47597_c0	4.66288002866424	-0.332348708623901	1.1626229039737e-06	6.05907034278444e-05
comp69523_c0	-3.20596914252415	5.27162242100442	1.16821113342096e-06	6.08501281967971e-05
comp67814_c1	2.64501799528261	2.69404775559358	1.17724415412976e-06	6.12886216366972e-05
comp54589_c1	-4.2599316957426	0.0116710671376161	1.18594895675683e-06	6.17095788840216e-05
comp68588_c0	-7.18740171754556	-0.802190416226576	1.20632090766421e-06	6.27368677785076e-05
comp60689_c1	4.40836045045872	-0.535294820073046	1.21134553600619e-06	6.29653367587119e-05
comp64599_c0	3.46750441096533	0.191859001208648	1.21362839080066e-06	6.30511254182667e-05
comp66231_c0	-2.5767768246258	2.29804811777372	1.21905757455673e-06	6.33001994846781e-05
comp69164_c7	-2.30199297121202	5.25793406313224	1.25410474739231e-06	6.50861431550082e-05
comp72082_c1	3.54531751499806	0.042878841898111	1.258466161071e-06	6.52785124143056e-05
comp70782_c1	2.70045845130202	5.99279234039562	1.26099765484732e-06	6.53758102939746e-05
comp69981_c9	7.20607497415827	-0.874591145634425	1.26693271730442e-06	6.56493716824837e-05
comp61739_c0	5.17297640595421	-0.567899350658751	1.26954860755555e-06	6.57507467675148e-05
comp70278_c3	3.3945233987599	0.491589812161248	1.28975018448398e-06	6.67623178309967e-05
comp63394_c0	-3.02047957836492	0.948298945277855	1.29388050753082e-06	6.69413621999479e-05
comp57393_c0	-3.46275842816926	1.54146118505119	1.29933276096744e-06	6.71885779409599e-05
comp44174_c0	-7.32178128928923	-0.636642721847228	1.30534105596414e-06	6.74642754051097e-05
comp65578_c0	2.58481837205386	2.27455368733124	1.30987860429407e-06	6.76637135815056e-05
comp64739_c3	-5.20009842766332	-0.467905919697107	1.31307263093967e-06	6.77935795374375e-05
comp72836_c0	2.5588033800157	2.52231674370055	1.31627963114746e-06	6.79239805313191e-05
comp72454_c0	-2.28294204192433	4.23667898148461	1.320744250661e-06	6.81191099628296e-05
comp61530_c0	-5.13242057467395	0.99296906897652	1.32161225960927e-06	6.81286336330223e-05
comp60345_c0	-2.48961935733176	3.48930970482141	1.32343221355043e-06	6.81871945190372e-05
comp68689_c0	-2.22225587319462	5.82111506079805	1.32877671932309e-06	6.84271965838606e-05
comp72234_c10	-3.35544535099095	0.843025153768315	1.33231061016986e-06	6.85737588549845e-05
comp69079_c0	-2.52933729281994	5.72840695050531	1.33328084804058e-06	6.85882872585662e-05
comp76541_c0	5.20988710995058	-0.585598343491463	1.33556107459992e-06	6.86701559847282e-05
comp53834_c0	-4.47355072548487	-0.362498535325125	1.33677866283429e-06	6.86973311075207e-05
comp61629_c0	2.26835482003999	7.91841408210033	1.34402593687179e-06	6.90341853829507e-05
comp72239_c1	7.93084681214807	-0.295225917512026	1.3455017438526e-06	6.90744013166182e-05
comp41198_c0	7.21478819105375	-0.807690506693006	1.35392281855962e-06	6.94709435110336e-05
comp54735_c0	-3.16507324769571	0.747990055678394	1.35772949390397e-06	6.96304307375229e-05
comp47036_c1	-5.13457684693359	-0.524625332203337	1.35850885969646e-06	6.96345798381277e-05
comp68782_c0	-2.65526061807016	3.08560706410082	1.37132049742087e-06	7.02551591117002e-05
comp67811_c0	-7.20147273612588	-0.792346244635708	1.3753773841489e-06	7.04268099987125e-05
comp72662_c55	-2.2387947163397	8.06659853408734	1.38058842439577e-06	7.06561438224531e-05
comp66252_c4	3.10761541485691	3.22450935526557	1.3812735018101e-06	7.06561438224531e-05
comp33985_c0	-7.15974409737708	-0.779538861603304	1.38453569511398e-06	7.07866949721942e-05
comp72851_c0	-2.44955147955025	5.35714269624243	1.38694266670996e-06	7.08734100681613e-05
comp38923_c0	2.69742610851885	3.62995425556982	1.39116785169322e-06	7.10529002614033e-05
comp43643_c0	-3.0634051566896	1.38044097244952	1.39825493882291e-06	7.13783014008336e-05
comp64173_c1	-2.63700077931542	2.70310534592656	1.40898774508972e-06	7.18893813829117e-05
comp44231_c0	-2.57279721060105	6.23019871085041	1.42533711960025e-06	7.26863605180491e-05
comp68782_c1	-2.39398859712361	5.91068956153158	1.427026013608e-06	7.27352824533114e-05
comp71714_c15	5.31483370390426	-0.513821665483204	1.43191024713946e-06	7.29469371022294e-05
comp71598_c0	-4.64895370645578	1.14370389934203	1.45142233403939e-06	7.3877750656805e-05
comp69998_c1	-2.63556043053193	3.34668464424703	1.45166367630602e-06	7.3877750656805e-05
comp62126_c1	5.61964565511391	-0.225881578977087	1.45387016969288e-06	7.39522930142197e-05
comp64744_c2	-3.48456248227181	0.82305645493608	1.46923070480048e-06	7.46955092179976e-05
comp64858_c3	-3.85340640442196	-0.0335800290697884	1.47007353872234e-06	7.47002658460758e-05
comp61499_c0	-2.54087091838999	4.83737733794035	1.47242297264455e-06	7.47815349484176e-05
comp68066_c0	2.84315822857744	2.36585339017498	1.47567468890094e-06	7.49085231463122e-05
comp71976_c6	-3.64482366718014	0.341585253777897	1.47646070275264e-06	7.49102812632723e-05
comp59657_c0	-3.6070004150164	0.255741840851882	1.47911503177713e-06	7.50067809374796e-05
comp65541_c0	-2.21273022007038	5.9711152607233	1.48962810059628e-06	7.55015011414067e-05
comp65500_c0	-2.77798997344206	2.34757508704734	1.4921666653176e-06	7.55917378212241e-05
comp50837_c0	-7.13987775793624	-0.797350678068059	1.49880050106426e-06	7.58892399972594e-05
comp64512_c0	-2.4752812653608	7.05064907557511	1.5099576964457e-06	7.64153565799731e-05
comp63497_c0	7.8860759168944	-0.332965933203852	1.51254560814611e-06	7.65074883284339e-05
comp67628_c1	5.20761687956927	0.242106749470097	1.52062257942054e-06	7.68770331138386e-05
comp42506_c1	-4.72805764475614	-0.112256998852097	1.52351755218455e-06	7.69843534719429e-05
comp62071_c0	-7.16869189258936	-0.815668454566424	1.54594171862287e-06	7.80778883087866e-05
comp63506_c2	-3.38280552557395	3.44139872945094	1.55673451009025e-06	7.85831698493509e-05
comp42370_c1	7.6143999494332	-0.427313457687308	1.56136128840659e-06	7.87463077413752e-05
comp33000_c0	7.61439891879534	-0.427313457687308	1.56154598839181e-06	7.87463077413752e-05
comp71165_c2	3.02525271467106	4.22258630105401	1.56623664479327e-06	7.89429195025046e-05
comp34963_c0	5.32460798910164	-0.501917786914244	1.57684708752342e-06	7.9437556384448e-05
comp82494_c0	7.20429887770041	-0.838717560111964	1.5892696747195e-06	8.00229387679343e-05
comp64914_c1	3.7088293875635	1.18750789122569	1.59774266358718e-06	8.04089602885668e-05
comp57470_c0	-2.79423103886241	1.66996162862666	1.60514561859629e-06	8.07407682831456e-05
comp63148_c4	3.7127139851891	0.124052667658851	1.61161414043953e-06	8.10029242235019e-05
comp70327_c1	4.86235750443864	0.230759201725726	1.61198232303307e-06	8.10029242235019e-05
comp56228_c0	4.3570092010351	-0.0300803510351849	1.61704241324077e-06	8.12162606916196e-05
comp66347_c0	-4.23309254148598	0.739676234811984	1.62386898978641e-06	8.15180597556575e-05
comp72066_c8	-2.43008636069863	6.03742296867237	1.63340472618796e-06	8.19296123592199e-05
comp53719_c0	7.20446180519128	-0.878096023790134	1.63371083753904e-06	8.19296123592199e-05
comp74294_c0	4.25073339181194	0.209991896714958	1.63921870155933e-06	8.21644981846963e-05
comp68938_c2	2.24592616925348	9.30742444486731	1.64447140135281e-06	8.23863644726993e-05
comp41082_c0	3.90286095053856	-0.203427813420784	1.65983377932952e-06	8.31142382209014e-05
comp64543_c1	-7.60159184806934	-0.424706700365264	1.66322743032622e-06	8.32423620086514e-05
comp70188_c0	-2.61832332302408	2.96861630610174	1.6700411549787e-06	8.35414415594139e-05
comp52359_c2	-4.21592312045792	-0.0967956530871144	1.67128558107486e-06	8.3561764581956e-05
comp70715_c5	-3.54659788237871	0.517605025273366	1.67343126356626e-06	8.36271061071505e-05
comp33294_c0	5.3820523528842	-0.41615782112275	1.68050240693379e-06	8.39384010341071e-05
comp73502_c0	3.12203354481243	0.661607734348037	1.69111360758345e-06	8.44261158413859e-05
comp42246_c0	-7.13174151886441	-0.841728731992381	1.69932368452164e-06	8.47619717342981e-05
comp64858_c2	-3.28213163933523	0.320124783501688	1.69954142548785e-06	8.47619717342981e-05
[truncated: 97,698 more rows]
